# Supplementary material for: Mitochondria and Neuromast Tagging With Fluorescent Gallium‐Triapine Analogues: In Cellulo MP FLIM and Zebrafish Live Imaging
Source: Adv Sci (Weinh). 2026 Apr 16:e19815. Online ahead of print. doi: 10.1002/advs.202519815 (PMC13335005; doi:10.1002/advs.202519815)
Supplement: Supplementary file 2 — Supporting File: advs75212‐sup‐0002‐Data.zip. [file ADVS-9999-e19815-s001.zip]

Archive with 8 entries (7 files):
- advs75212-sup-0002-Data/
- advs75212-sup-0002-Data/BODIPYNHS_e21sip1.cif
- advs75212-sup-0002-Data/GaL1 y26sip6.cif
- advs75212-sup-0002-Data/GaL2_s25sip7.cif
- advs75212-sup-0002-Data/InL2 y26sip2.cif
- advs75212-sup-0002-Data/L1_s19sip5.cif
- advs75212-sup-0002-Data/L2_s25sip6.cif
- advs75212-sup-0002-Data/L4_y25sip6.cif
