# Supplementary material for: Mitochondria and Neuromast Tagging With Fluorescent Gallium‐Triapine Analogues: In Cellulo MP FLIM and Zebrafish Live Imaging
Source: Adv Sci (Weinh). 2026 Apr 16:e19815. Online ahead of print. doi: 10.1002/advs.202519815 (PMC13335005; doi:10.1002/advs.202519815)
Supplement: Supplementary file 2 — Supporting File: advs75212‐sup‐0002‐Data.zip. [file ADVS-9999-e19815-s001.zip › advs75212-sup-0002-Data/BODIPYNHS_e21sip1.cif]

 
data_e21sip1
 
_audit_creation_method            'SHELXL-2018/3'
_shelx_SHELXL_version_number      '2018/3'
_chemical_name_systematic         ?
_chemical_name_common             ?
_chemical_melting_point           ?
_chemical_formula_moiety          ?
_chemical_formula_sum
 'C24 H22 B F2 N3 O4' 
_chemical_formula_weight          465.25

loop_
 _atom_type_symbol
 _atom_type_description
 _atom_type_scat_dispersion_real
 _atom_type_scat_dispersion_imag
 _atom_type_scat_source
 'C'  'C'   0.0033   0.0016
 'International Tables Vol C Tables 4.2.6.8 and 6.1.1.4'
 'H'  'H'   0.0000   0.0000
 'International Tables Vol C Tables 4.2.6.8 and 6.1.1.4'
 'B'  'B'   0.0013   0.0007
 'International Tables Vol C Tables 4.2.6.8 and 6.1.1.4'
 'N'  'N'   0.0061   0.0033
 'International Tables Vol C Tables 4.2.6.8 and 6.1.1.4'
 'O'  'O'   0.0106   0.0060
 'International Tables Vol C Tables 4.2.6.8 and 6.1.1.4'
 'F'  'F'   0.0171   0.0103
 'International Tables Vol C Tables 4.2.6.8 and 6.1.1.4'
 
_space_group_crystal_system       triclinic
_space_group_IT_number            2
_space_group_name_H-M_alt         'P -1'
_space_group_name_Hall            '-P 1'
 
_shelx_space_group_comment
;
The symmetry employed for this shelxl refinement is uniquely defined
by the following loop, which should always be used as a source of
symmetry information in preference to the above space-group names.
They are only intended as comments.
;
 
loop_
 _space_group_symop_operation_xyz
 'x, y, z'
 '-x, -y, -z'
 
_cell_length_a                    6.7299(2)
_cell_length_b                    10.4151(3)
_cell_length_c                    16.3381(6)
_cell_angle_alpha                 98.752(3)
_cell_angle_beta                  96.426(3)
_cell_angle_gamma                 104.530(3)
_cell_volume                      1082.08(6)
_cell_formula_units_Z             2
_cell_measurement_temperature     150(2)
_cell_measurement_reflns_used   10753
_cell_measurement_theta_min     3.2660
_cell_measurement_theta_max     27.0550
 
_exptl_crystal_description        plate
_exptl_crystal_colour             orange
_exptl_crystal_density_meas       ?
_exptl_crystal_density_method     ?
_exptl_crystal_density_diffrn     1.428          
_exptl_crystal_F_000              484
_exptl_transmission_factor_min    ?
_exptl_transmission_factor_max    ?
_exptl_crystal_size_max           0.587
_exptl_crystal_size_mid           0.225
_exptl_crystal_size_min           0.042
_exptl_absorpt_coefficient_mu     0.109
_shelx_estimated_absorpt_T_min    0.939
_shelx_estimated_absorpt_T_max    0.995
_exptl_absorpt_correction_T_min                   0.94574
_exptl_absorpt_correction_T_max                   1.00000
_exptl_absorpt_correction_type            multi-scan
_exptl_absorpt_process_details
;
CrysAlisPro 1.171.41.93a (Rigaku Oxford Diffraction, 2020)
Empirical absorption correction using spherical harmonics,
implemented in SCALE3 ABSPACK scaling algorithm.
;
_oxdiff_exptl_absorpt_empirical_full_min           0.883
_oxdiff_exptl_absorpt_empirical_full_max           1.098
_oxdiff_exptl_absorpt_empirical_details
;
Empirical correction (ABSPACK) includes:
- Absorption correction using spherical harmonics
- Frame scaling
;
_diffrn_ambient_temperature 150.00(13) 
_diffrn_ambient_environment N~2~
_diffrn_source 'fine-focus sealed X-ray tube'
_diffrn_source_type 'Enhance (Mo) X-ray Source'
_diffrn_radiation_probe x-ray
_diffrn_radiation_type 'Mo K\a'
_diffrn_radiation_wavelength 0.71073
_diffrn_radiation_monochromator graphite
_diffrn_measurement_device 'four-circle diffractometer'
_diffrn_measurement_device_type 'New Xcalibur, EosS2'
_diffrn_measurement_method '\w scans'
_diffrn_detector 'CCD plate'
_diffrn_detector_type EosS2
_diffrn_detector_area_resol_mean 8.0734
_diffrn_reflns_number             28994
_diffrn_reflns_av_unetI/netI      0.0212
_diffrn_reflns_av_R_equivalents   0.0282
_diffrn_reflns_limit_h_min        -8
_diffrn_reflns_limit_h_max        8
_diffrn_reflns_limit_k_min        -13
_diffrn_reflns_limit_k_max        13
_diffrn_reflns_limit_l_min        -20
_diffrn_reflns_limit_l_max        20
_diffrn_reflns_theta_min          2.964
_diffrn_reflns_theta_max          27.103
_diffrn_reflns_theta_full         25.242
_diffrn_measured_fraction_theta_max   0.999
_diffrn_measured_fraction_theta_full  0.999
_diffrn_reflns_Laue_measured_fraction_max    0.999
_diffrn_reflns_Laue_measured_fraction_full   0.999
_diffrn_reflns_point_group_measured_fraction_max   0.999
_diffrn_reflns_point_group_measured_fraction_full  0.999
_reflns_number_total              4769
_reflns_number_gt                 4121
_reflns_threshold_expression      'I > 2\s(I)'
_reflns_Friedel_coverage          0.000
_reflns_Friedel_fraction_max      .
_reflns_Friedel_fraction_full     .
 
_reflns_special_details
;
 Reflections were merged by SHELXL according to the crystal
 class for the calculation of statistics and refinement.
 
 _reflns_Friedel_fraction is defined as the number of unique
 Friedel pairs measured divided by the number that would be
 possible theoretically, ignoring centric projections and
 systematic absences.
;
 
_computing_data_collection     'CrysAlisPro 1.171.41.93a (Rigaku OD, 2020)'
_computing_cell_refinement     'CrysAlisPro 1.171.41.93a (Rigaku OD, 2020)'
_computing_data_reduction      'CrysAlisPro 1.171.41.93a (Rigaku OD, 2020)'
_computing_structure_solution     
; 
 SHELXT
 Sheldrick, G. M. (2008). Acta Cryst. A64, 112-122.
;
_computing_structure_refinement   
;
 SHELXL-2018/3 (Sheldrick, 2018)
 Sheldrick GM (2008) Acta Crystallogr A64:112--122 and 
 C. B. H\"ubschle, G. M. Sheldrick and B. Dittrich
 ShelXle: a Qt graphical user interface for SHELXL
 J. Appl. Cryst., 44, (2011) 1281-1284.
;
_computing_molecular_graphics  

'ORTEP3 for Windows - Farrugia, L. J. J. Appl. Crystallogr. 1997, 30, 565'

_computing_publication_material    
;
 'WinGX publication routines, Farrugia, 
 L. J., J. Appl. Crystallogr., 1999, 32, 837-838
; 
_refine_special_details           ?
_refine_ls_structure_factor_coef  Fsqd
_refine_ls_matrix_type            full
_refine_ls_weighting_scheme       calc
_refine_ls_weighting_details
'w=1/[\s^2^(Fo^2^)+(0.0462P)^2^+0.5768P] where P=(Fo^2^+2Fc^2^)/3'
_atom_sites_solution_primary     dual
_atom_sites_solution_secondary    ?
_atom_sites_solution_hydrogens    geom
_refine_ls_hydrogen_treatment     constr
_refine_ls_extinction_method      none
_refine_ls_extinction_coef        .
_refine_ls_number_reflns          4769
_refine_ls_number_parameters      311
_refine_ls_number_restraints      0
_refine_ls_R_factor_all           0.0521
_refine_ls_R_factor_gt            0.0427
_refine_ls_wR_factor_ref          0.1052
_refine_ls_wR_factor_gt           0.1001
_refine_ls_goodness_of_fit_ref    1.034
_refine_ls_restrained_S_all       1.034
_refine_ls_shift/su_max           0.000
_refine_ls_shift/su_mean          0.000
 
loop_
 _atom_site_label
 _atom_site_type_symbol
 _atom_site_fract_x
 _atom_site_fract_y
 _atom_site_fract_z
 _atom_site_U_iso_or_equiv
 _atom_site_adp_type
 _atom_site_occupancy
 _atom_site_site_symmetry_order  
 _atom_site_calc_flag
 _atom_site_refinement_flags_posn
 _atom_site_refinement_flags_adp
 _atom_site_refinement_flags_occupancy
 _atom_site_disorder_assembly
 _atom_site_disorder_group
N1 N 0.7183(2) 0.27334(14) 0.69275(8) 0.0252(3) Uani 1 1 d . . . . .
N2 N 0.13973(18) 0.20871(12) 0.10428(7) 0.0169(2) Uani 1 1 d . . . . .
N3 N -0.08846(18) 0.34457(12) 0.15928(7) 0.0165(2) Uani 1 1 d . . . . .
O1 O 0.9706(2) 0.20997(13) 0.62600(7) 0.0358(3) Uani 1 1 d . . . . .
O2 O 0.4941(2) 0.31646(14) 0.78205(8) 0.0407(3) Uani 1 1 d . . . . .
O3 O 0.61085(18) 0.29823(11) 0.62194(7) 0.0295(3) Uani 1 1 d . . . . .
O4 O 0.4205(2) 0.07953(12) 0.60197(7) 0.0354(3) Uani 1 1 d . . . . .
B2 B -0.0223(3) 0.28362(17) 0.07787(10) 0.0183(3) Uani 1 1 d . . . . .
F1 F 0.06718(15) 0.38549(10) 0.03705(6) 0.0290(2) Uani 1 1 d . . . . .
F2 F -0.19273(14) 0.19352(9) 0.02491(5) 0.0276(2) Uani 1 1 d . . . . .
C1 C 0.8974(2) 0.23022(15) 0.68868(10) 0.0237(3) Uani 1 1 d . . . . .
C2 C 0.9665(2) 0.21483(16) 0.77682(9) 0.0233(3) Uani 1 1 d . . . . .
H2A H 1.111319 0.270061 0.797292 0.028 Uiso 1 1 calc R U . . .
H2B H 0.959058 0.119235 0.778797 0.028 Uiso 1 1 calc R U . . .
C3 C 0.8177(2) 0.26351(16) 0.83065(9) 0.0241(3) Uani 1 1 d . . . . .
H3A H 0.755838 0.193981 0.862485 0.029 Uiso 1 1 calc R U . . .
H3B H 0.891925 0.347685 0.870790 0.029 Uiso 1 1 calc R U . . .
C4 C 0.6522(2) 0.28819(15) 0.76995(10) 0.0242(3) Uani 1 1 d . . . . .
C5 C 0.4615(2) 0.18235(15) 0.57677(9) 0.0227(3) Uani 1 1 d . . . . .
C6 C 0.3733(2) 0.21098(15) 0.49639(9) 0.0192(3) Uani 1 1 d . . . . .
C7 C 0.4633(2) 0.32656(15) 0.46649(9) 0.0219(3) Uani 1 1 d . . . . .
H7 H 0.579467 0.393075 0.499548 0.026 Uiso 1 1 calc R U . . .
C8 C 0.3835(2) 0.34467(15) 0.38838(9) 0.0211(3) Uani 1 1 d . . . . .
H8 H 0.446113 0.423189 0.367773 0.025 Uiso 1 1 calc R U . . .
C9 C 0.2120(2) 0.24838(14) 0.34011(9) 0.0168(3) Uani 1 1 d . . . . .
C10 C 0.1178(2) 0.13495(15) 0.37146(9) 0.0212(3) Uani 1 1 d . . . . .
H10 H -0.003096 0.070948 0.339842 0.025 Uiso 1 1 calc R U . . .
C11 C 0.2004(2) 0.11531(15) 0.44880(9) 0.0222(3) Uani 1 1 d . . . . .
H11 H 0.138722 0.036403 0.469234 0.027 Uiso 1 1 calc R U . . .
C12 C 0.1359(2) 0.26337(14) 0.25343(9) 0.0164(3) Uani 1 1 d . . . . .
C13 C 0.2102(2) 0.19969(14) 0.18655(9) 0.0169(3) Uani 1 1 d . . . . .
C14 C 0.3625(2) 0.12528(14) 0.18334(9) 0.0188(3) Uani 1 1 d . . . . .
C15 C 0.4926(2) 0.09187(16) 0.25354(10) 0.0231(3) Uani 1 1 d . . . . .
H15A H 0.578333 0.036443 0.230239 0.035 Uiso 1 1 calc R U . . .
H15B H 0.401747 0.041803 0.287619 0.035 Uiso 1 1 calc R U . . .
H15C H 0.582686 0.175546 0.288601 0.035 Uiso 1 1 calc R U . . .
C16 C 0.3769(2) 0.09184(15) 0.09971(9) 0.0211(3) Uani 1 1 d . . . . .
H16 H 0.465345 0.041624 0.077798 0.025 Uiso 1 1 calc R U . . .
C17 C 0.2401(2) 0.14388(14) 0.05228(9) 0.0195(3) Uani 1 1 d . . . . .
C18 C 0.2062(3) 0.13525(17) -0.04046(9) 0.0260(3) Uani 1 1 d . . . . .
H18A H 0.262475 0.064309 -0.067305 0.039 Uiso 1 1 calc R U . . .
H18B H 0.276946 0.222019 -0.053973 0.039 Uiso 1 1 calc R U . . .
H18C H 0.056985 0.113740 -0.061016 0.039 Uiso 1 1 calc R U . . .
C19 C -0.2258(2) 0.41914(14) 0.16435(9) 0.0180(3) Uani 1 1 d . . . . .
C20 C -0.3444(2) 0.44635(15) 0.08907(9) 0.0222(3) Uani 1 1 d . . . . .
H20A H -0.248437 0.504697 0.060524 0.033 Uiso 1 1 calc R U . . .
H20B H -0.448401 0.491341 0.106577 0.033 Uiso 1 1 calc R U . . .
H20C H -0.414029 0.360859 0.050706 0.033 Uiso 1 1 calc R U . . .
C21 C -0.2335(2) 0.46380(14) 0.24917(9) 0.0197(3) Uani 1 1 d . . . . .
H21 H -0.317399 0.518562 0.269680 0.024 Uiso 1 1 calc R U . . .
C22 C -0.0986(2) 0.41486(14) 0.29789(9) 0.0189(3) Uani 1 1 d . . . . .
C23 C -0.0585(2) 0.44245(16) 0.39172(9) 0.0245(3) Uani 1 1 d . . . . .
H23A H -0.139126 0.502875 0.413180 0.037 Uiso 1 1 calc R U . . .
H23B H 0.089903 0.485222 0.411387 0.037 Uiso 1 1 calc R U . . .
H23C H -0.099989 0.357308 0.412026 0.037 Uiso 1 1 calc R U . . .
C24 C -0.0071(2) 0.33789(14) 0.24082(8) 0.0165(3) Uani 1 1 d . . . . .
 
loop_
 _atom_site_aniso_label
 _atom_site_aniso_U_11
 _atom_site_aniso_U_22
 _atom_site_aniso_U_33
 _atom_site_aniso_U_23
 _atom_site_aniso_U_13
 _atom_site_aniso_U_12
N1 0.0274(7) 0.0331(7) 0.0153(6) 0.0087(5) -0.0057(5) 0.0102(6)
N2 0.0202(6) 0.0187(6) 0.0129(6) 0.0044(4) 0.0022(5) 0.0065(5)
N3 0.0172(6) 0.0181(6) 0.0146(6) 0.0045(4) 0.0005(4) 0.0058(5)
O1 0.0435(7) 0.0383(7) 0.0244(6) 0.0023(5) 0.0107(5) 0.0090(6)
O2 0.0347(7) 0.0552(8) 0.0373(7) 0.0039(6) 0.0015(6) 0.0263(6)
O3 0.0362(6) 0.0291(6) 0.0191(6) 0.0100(5) -0.0123(5) 0.0053(5)
O4 0.0455(7) 0.0298(6) 0.0278(6) 0.0156(5) -0.0080(5) 0.0047(5)
B2 0.0216(8) 0.0226(8) 0.0128(7) 0.0053(6) 0.0018(6) 0.0091(6)
F1 0.0370(5) 0.0339(5) 0.0277(5) 0.0198(4) 0.0147(4) 0.0181(4)
F2 0.0252(5) 0.0362(5) 0.0183(4) -0.0036(4) -0.0045(4) 0.0114(4)
C1 0.0270(8) 0.0199(7) 0.0212(8) 0.0034(6) 0.0008(6) 0.0027(6)
C2 0.0221(7) 0.0253(8) 0.0220(8) 0.0063(6) -0.0023(6) 0.0070(6)
C3 0.0260(8) 0.0301(8) 0.0156(7) 0.0054(6) -0.0022(6) 0.0084(6)
C4 0.0263(8) 0.0229(8) 0.0224(8) 0.0030(6) -0.0018(6) 0.0082(6)
C5 0.0256(8) 0.0240(8) 0.0182(7) 0.0058(6) -0.0008(6) 0.0070(6)
C6 0.0217(7) 0.0228(7) 0.0144(7) 0.0058(6) 0.0010(5) 0.0078(6)
C7 0.0215(7) 0.0234(7) 0.0172(7) 0.0041(6) -0.0033(6) 0.0022(6)
C8 0.0236(7) 0.0205(7) 0.0172(7) 0.0074(6) 0.0005(6) 0.0014(6)
C9 0.0186(7) 0.0201(7) 0.0132(7) 0.0044(5) 0.0022(5) 0.0073(5)
C10 0.0202(7) 0.0219(7) 0.0184(7) 0.0038(6) -0.0005(6) 0.0015(6)
C11 0.0262(8) 0.0205(7) 0.0190(7) 0.0080(6) 0.0025(6) 0.0028(6)
C12 0.0153(6) 0.0164(7) 0.0149(7) 0.0040(5) -0.0006(5) 0.0005(5)
C13 0.0177(7) 0.0169(7) 0.0154(7) 0.0058(5) -0.0007(5) 0.0034(5)
C14 0.0176(7) 0.0173(7) 0.0210(7) 0.0056(5) 0.0016(5) 0.0032(5)
C15 0.0219(7) 0.0252(8) 0.0239(8) 0.0065(6) -0.0005(6) 0.0105(6)
C16 0.0217(7) 0.0227(7) 0.0216(7) 0.0053(6) 0.0047(6) 0.0098(6)
C17 0.0218(7) 0.0203(7) 0.0175(7) 0.0049(5) 0.0047(6) 0.0062(6)
C18 0.0332(8) 0.0327(8) 0.0165(7) 0.0048(6) 0.0058(6) 0.0162(7)
C19 0.0170(7) 0.0167(7) 0.0196(7) 0.0040(5) 0.0016(5) 0.0032(5)
C20 0.0220(7) 0.0259(8) 0.0210(7) 0.0074(6) 0.0014(6) 0.0098(6)
C21 0.0200(7) 0.0204(7) 0.0193(7) 0.0035(6) 0.0043(6) 0.0062(6)
C22 0.0193(7) 0.0189(7) 0.0174(7) 0.0032(5) 0.0030(5) 0.0033(5)
C23 0.0253(8) 0.0325(8) 0.0153(7) 0.0011(6) 0.0027(6) 0.0096(6)
C24 0.0172(6) 0.0185(7) 0.0121(6) 0.0034(5) 0.0007(5) 0.0022(5)
 
_geom_special_details
;
 All esds (except the esd in the dihedral angle between two l.s. planes)
 are estimated using the full covariance matrix.  The cell esds are taken
 into account individually in the estimation of esds in distances, angles
 and torsion angles; correlations between esds in cell parameters are only
 used when they are defined by crystal symmetry.  An approximate (isotropic)
 treatment of cell esds is used for estimating esds involving l.s. planes.
;
 
loop_
 _geom_bond_atom_site_label_1
 _geom_bond_atom_site_label_2
 _geom_bond_distance
 _geom_bond_site_symmetry_2
 _geom_bond_publ_flag
N1 C4 1.383(2) . ?
N1 O3 1.3880(15) . ?
N1 C1 1.392(2) . ?
N2 C17 1.3480(18) . ?
N2 C13 1.3995(17) . ?
N2 B2 1.5518(19) . ?
N3 C19 1.3500(18) . ?
N3 C24 1.4012(17) . ?
N3 B2 1.5452(19) . ?
O1 C1 1.1982(19) . ?
O2 C4 1.2015(19) . ?
O3 C5 1.4021(19) . ?
O4 C5 1.1848(19) . ?
B2 F1 1.3850(18) . ?
B2 F2 1.3912(18) . ?
C1 C2 1.508(2) . ?
C2 C3 1.533(2) . ?
C2 H2A 0.9900 . ?
C2 H2B 0.9900 . ?
C3 C4 1.505(2) . ?
C3 H3A 0.9900 . ?
C3 H3B 0.9900 . ?
C5 C6 1.4829(19) . ?
C6 C11 1.390(2) . ?
C6 C7 1.391(2) . ?
C7 C8 1.387(2) . ?
C7 H7 0.9500 . ?
C8 C9 1.391(2) . ?
C8 H8 0.9500 . ?
C9 C10 1.393(2) . ?
C9 C12 1.4959(18) . ?
C10 C11 1.388(2) . ?
C10 H10 0.9500 . ?
C11 H11 0.9500 . ?
C12 C24 1.3960(19) . ?
C12 C13 1.397(2) . ?
C13 C14 1.4328(19) . ?
C14 C16 1.378(2) . ?
C14 C15 1.5009(19) . ?
C15 H15A 0.9800 . ?
C15 H15B 0.9800 . ?
C15 H15C 0.9800 . ?
C16 C17 1.400(2) . ?
C16 H16 0.9500 . ?
C17 C18 1.492(2) . ?
C18 H18A 0.9800 . ?
C18 H18B 0.9800 . ?
C18 H18C 0.9800 . ?
C19 C21 1.404(2) . ?
C19 C20 1.4930(19) . ?
C20 H20A 0.9800 . ?
C20 H20B 0.9800 . ?
C20 H20C 0.9800 . ?
C21 C22 1.383(2) . ?
C21 H21 0.9500 . ?
C22 C24 1.4283(19) . ?
C22 C23 1.497(2) . ?
C23 H23A 0.9800 . ?
C23 H23B 0.9800 . ?
C23 H23C 0.9800 . ?
 
loop_
 _geom_angle_atom_site_label_1
 _geom_angle_atom_site_label_2
 _geom_angle_atom_site_label_3
 _geom_angle
 _geom_angle_site_symmetry_1
 _geom_angle_site_symmetry_3
 _geom_angle_publ_flag
C4 N1 O3 122.03(13) . . ?
C4 N1 C1 116.92(12) . . ?
O3 N1 C1 121.05(13) . . ?
C17 N2 C13 108.31(11) . . ?
C17 N2 B2 125.97(12) . . ?
C13 N2 B2 125.71(12) . . ?
C19 N3 C24 108.39(11) . . ?
C19 N3 B2 125.97(12) . . ?
C24 N3 B2 125.55(11) . . ?
N1 O3 C5 112.39(11) . . ?
F1 B2 F2 109.56(12) . . ?
F1 B2 N3 110.01(12) . . ?
F2 B2 N3 110.62(12) . . ?
F1 B2 N2 109.79(12) . . ?
F2 B2 N2 110.04(12) . . ?
N3 B2 N2 106.78(11) . . ?
O1 C1 N1 124.54(15) . . ?
O1 C1 C2 130.45(15) . . ?
N1 C1 C2 105.00(13) . . ?
C1 C2 C3 106.24(12) . . ?
C1 C2 H2A 110.5 . . ?
C3 C2 H2A 110.5 . . ?
C1 C2 H2B 110.5 . . ?
C3 C2 H2B 110.5 . . ?
H2A C2 H2B 108.7 . . ?
C4 C3 C2 105.60(12) . . ?
C4 C3 H3A 110.6 . . ?
C2 C3 H3A 110.6 . . ?
C4 C3 H3B 110.6 . . ?
C2 C3 H3B 110.6 . . ?
H3A C3 H3B 108.8 . . ?
O2 C4 N1 124.49(14) . . ?
O2 C4 C3 129.85(15) . . ?
N1 C4 C3 105.66(13) . . ?
O4 C5 O3 122.44(13) . . ?
O4 C5 C6 127.97(14) . . ?
O3 C5 C6 109.58(12) . . ?
C11 C6 C7 119.93(13) . . ?
C11 C6 C5 117.96(13) . . ?
C7 C6 C5 122.05(13) . . ?
C8 C7 C6 119.97(13) . . ?
C8 C7 H7 120.0 . . ?
C6 C7 H7 120.0 . . ?
C7 C8 C9 120.28(13) . . ?
C7 C8 H8 119.9 . . ?
C9 C8 H8 119.9 . . ?
C8 C9 C10 119.61(13) . . ?
C8 C9 C12 120.08(12) . . ?
C10 C9 C12 120.25(12) . . ?
C11 C10 C9 120.10(13) . . ?
C11 C10 H10 119.9 . . ?
C9 C10 H10 119.9 . . ?
C10 C11 C6 120.05(13) . . ?
C10 C11 H11 120.0 . . ?
C6 C11 H11 120.0 . . ?
C24 C12 C13 121.74(12) . . ?
C24 C12 C9 120.23(12) . . ?
C13 C12 C9 118.03(12) . . ?
C12 C13 N2 119.94(12) . . ?
C12 C13 C14 132.26(13) . . ?
N2 C13 C14 107.74(12) . . ?
C16 C14 C13 105.97(12) . . ?
C16 C14 C15 124.32(13) . . ?
C13 C14 C15 129.67(13) . . ?
C14 C15 H15A 109.5 . . ?
C14 C15 H15B 109.5 . . ?
H15A C15 H15B 109.5 . . ?
C14 C15 H15C 109.5 . . ?
H15A C15 H15C 109.5 . . ?
H15B C15 H15C 109.5 . . ?
C14 C16 C17 108.94(13) . . ?
C14 C16 H16 125.5 . . ?
C17 C16 H16 125.5 . . ?
N2 C17 C16 109.05(12) . . ?
N2 C17 C18 123.02(13) . . ?
C16 C17 C18 127.92(13) . . ?
C17 C18 H18A 109.5 . . ?
C17 C18 H18B 109.5 . . ?
H18A C18 H18B 109.5 . . ?
C17 C18 H18C 109.5 . . ?
H18A C18 H18C 109.5 . . ?
H18B C18 H18C 109.5 . . ?
N3 C19 C21 108.95(12) . . ?
N3 C19 C20 123.04(13) . . ?
C21 C19 C20 128.01(13) . . ?
C19 C20 H20A 109.5 . . ?
C19 C20 H20B 109.5 . . ?
H20A C20 H20B 109.5 . . ?
C19 C20 H20C 109.5 . . ?
H20A C20 H20C 109.5 . . ?
H20B C20 H20C 109.5 . . ?
C22 C21 C19 108.68(13) . . ?
C22 C21 H21 125.7 . . ?
C19 C21 H21 125.7 . . ?
C21 C22 C24 106.22(12) . . ?
C21 C22 C23 125.17(13) . . ?
C24 C22 C23 128.60(13) . . ?
C22 C23 H23A 109.5 . . ?
C22 C23 H23B 109.5 . . ?
H23A C23 H23B 109.5 . . ?
C22 C23 H23C 109.5 . . ?
H23A C23 H23C 109.5 . . ?
H23B C23 H23C 109.5 . . ?
C12 C24 N3 120.14(12) . . ?
C12 C24 C22 132.11(13) . . ?
N3 C24 C22 107.75(12) . . ?
 
loop_
 _geom_torsion_atom_site_label_1
 _geom_torsion_atom_site_label_2
 _geom_torsion_atom_site_label_3
 _geom_torsion_atom_site_label_4
 _geom_torsion
 _geom_torsion_site_symmetry_1
 _geom_torsion_site_symmetry_2
 _geom_torsion_site_symmetry_3
 _geom_torsion_site_symmetry_4
 _geom_torsion_publ_flag
C4 N1 O3 C5 -90.76(17) . . . . ?
C1 N1 O3 C5 88.37(17) . . . . ?
C19 N3 B2 F1 60.16(18) . . . . ?
C24 N3 B2 F1 -116.10(14) . . . . ?
C19 N3 B2 F2 -61.02(18) . . . . ?
C24 N3 B2 F2 122.73(14) . . . . ?
C19 N3 B2 N2 179.25(12) . . . . ?
C24 N3 B2 N2 3.00(18) . . . . ?
C17 N2 B2 F1 -59.25(18) . . . . ?
C13 N2 B2 F1 119.16(14) . . . . ?
C17 N2 B2 F2 61.41(18) . . . . ?
C13 N2 B2 F2 -120.18(14) . . . . ?
C17 N2 B2 N3 -178.48(12) . . . . ?
C13 N2 B2 N3 -0.08(18) . . . . ?
C4 N1 C1 O1 178.28(15) . . . . ?
O3 N1 C1 O1 -0.9(2) . . . . ?
C4 N1 C1 C2 -0.84(18) . . . . ?
O3 N1 C1 C2 179.99(12) . . . . ?
O1 C1 C2 C3 176.89(17) . . . . ?
N1 C1 C2 C3 -4.06(16) . . . . ?
C1 C2 C3 C4 7.09(16) . . . . ?
O3 N1 C4 O2 3.9(2) . . . . ?
C1 N1 C4 O2 -175.21(16) . . . . ?
O3 N1 C4 C3 -175.40(13) . . . . ?
C1 N1 C4 C3 5.44(18) . . . . ?
C2 C3 C4 O2 173.23(17) . . . . ?
C2 C3 C4 N1 -7.46(16) . . . . ?
N1 O3 C5 O4 7.0(2) . . . . ?
N1 O3 C5 C6 -172.24(12) . . . . ?
O4 C5 C6 C11 10.6(2) . . . . ?
O3 C5 C6 C11 -170.24(13) . . . . ?
O4 C5 C6 C7 -166.69(17) . . . . ?
O3 C5 C6 C7 12.5(2) . . . . ?
C11 C6 C7 C8 -1.5(2) . . . . ?
C5 C6 C7 C8 175.73(14) . . . . ?
C6 C7 C8 C9 0.7(2) . . . . ?
C7 C8 C9 C10 1.5(2) . . . . ?
C7 C8 C9 C12 -175.58(13) . . . . ?
C8 C9 C10 C11 -2.9(2) . . . . ?
C12 C9 C10 C11 174.17(13) . . . . ?
C9 C10 C11 C6 2.1(2) . . . . ?
C7 C6 C11 C10 0.1(2) . . . . ?
C5 C6 C11 C10 -177.25(14) . . . . ?
C8 C9 C12 C24 -87.50(17) . . . . ?
C10 C9 C12 C24 95.47(17) . . . . ?
C8 C9 C12 C13 93.20(17) . . . . ?
C10 C9 C12 C13 -83.83(17) . . . . ?
C24 C12 C13 N2 -0.6(2) . . . . ?
C9 C12 C13 N2 178.67(12) . . . . ?
C24 C12 C13 C14 176.04(14) . . . . ?
C9 C12 C13 C14 -4.7(2) . . . . ?
C17 N2 C13 C12 177.62(13) . . . . ?
B2 N2 C13 C12 -1.0(2) . . . . ?
C17 N2 C13 C14 0.22(15) . . . . ?
B2 N2 C13 C14 -178.42(13) . . . . ?
C12 C13 C14 C16 -177.32(15) . . . . ?
N2 C13 C14 C16 -0.36(16) . . . . ?
C12 C13 C14 C15 0.2(3) . . . . ?
N2 C13 C14 C15 177.12(14) . . . . ?
C13 C14 C16 C17 0.36(16) . . . . ?
C15 C14 C16 C17 -177.29(13) . . . . ?
C13 N2 C17 C16 0.01(16) . . . . ?
B2 N2 C17 C16 178.64(13) . . . . ?
C13 N2 C17 C18 -178.90(13) . . . . ?
B2 N2 C17 C18 -0.3(2) . . . . ?
C14 C16 C17 N2 -0.24(17) . . . . ?
C14 C16 C17 C18 178.59(15) . . . . ?
C24 N3 C19 C21 0.91(15) . . . . ?
B2 N3 C19 C21 -175.88(13) . . . . ?
C24 N3 C19 C20 -179.43(13) . . . . ?
B2 N3 C19 C20 3.8(2) . . . . ?
N3 C19 C21 C22 -0.44(16) . . . . ?
C20 C19 C21 C22 179.91(14) . . . . ?
C19 C21 C22 C24 -0.19(16) . . . . ?
C19 C21 C22 C23 178.64(14) . . . . ?
C13 C12 C24 N3 3.4(2) . . . . ?
C9 C12 C24 N3 -175.86(12) . . . . ?
C13 C12 C24 C22 -177.36(14) . . . . ?
C9 C12 C24 C22 3.4(2) . . . . ?
C19 N3 C24 C12 178.38(13) . . . . ?
B2 N3 C24 C12 -4.8(2) . . . . ?
C19 N3 C24 C22 -1.02(15) . . . . ?
B2 N3 C24 C22 175.79(12) . . . . ?
C21 C22 C24 C12 -178.57(15) . . . . ?
C23 C22 C24 C12 2.7(3) . . . . ?
C21 C22 C24 N3 0.73(15) . . . . ?
C23 C22 C24 N3 -178.04(14) . . . . ?
 
_refine_diff_density_max    0.294
_refine_diff_density_min   -0.280
_refine_diff_density_rms    0.043

_shelx_res_file
;
TITL shelxt_a.res in P-1
    e21sip1.res
    created by SHELXL-2018/3 at 13:51:51 on 21-Apr-2021
CELL  0.71073   6.7299  10.4151  16.3381   98.752   96.426  104.530
ZERR     2.00   0.0002   0.0003   0.0006    0.003    0.003    0.003
LATT   1
SFAC  C    H    B    N    O    F
UNIT 48 44 2 6 8 4
ACTA
FMAP   2
PLAN   5
BOND $H
CONF
LIST   4
TEMP -123
SIZE  0.042 0.225 0.587
L.S.  10
TEMP  -123.00
WGHT    0.046200    0.576800
FVAR       5.95363
N1    4    0.718319    0.273340    0.692745    11.00000    0.02743    0.03311 =
         0.01534    0.00871   -0.00571    0.01016
N2    4    0.139726    0.208710    0.104277    11.00000    0.02021    0.01872 =
         0.01291    0.00439    0.00222    0.00649
N3    4   -0.088463    0.344570    0.159281    11.00000    0.01722    0.01814 =
         0.01462    0.00449    0.00046    0.00579
O1    5    0.970643    0.209966    0.626004    11.00000    0.04351    0.03830 =
         0.02437    0.00234    0.01074    0.00896
O2    5    0.494146    0.316459    0.782046    11.00000    0.03467    0.05523 =
         0.03729    0.00392    0.00148    0.02629
O3    5    0.610850    0.298227    0.621937    11.00000    0.03617    0.02907 =
         0.01908    0.01004   -0.01231    0.00525
O4    5    0.420479    0.079529    0.601968    11.00000    0.04551    0.02979 =
         0.02778    0.01559   -0.00799    0.00467
B2    3   -0.022311    0.283620    0.077872    11.00000    0.02164    0.02261 =
         0.01283    0.00528    0.00176    0.00913
F1    6    0.067179    0.385495    0.037046    11.00000    0.03700    0.03385 =
         0.02775    0.01982    0.01471    0.01807
F2    6   -0.192725    0.193520    0.024910    11.00000    0.02516    0.03616 =
         0.01831   -0.00359   -0.00451    0.01138
C1    1    0.897393    0.230223    0.688683    11.00000    0.02697    0.01993 =
         0.02124    0.00343    0.00080    0.00268
C2    1    0.966471    0.214833    0.776822    11.00000    0.02206    0.02529 =
         0.02199    0.00628   -0.00227    0.00705
AFIX  23
H2A   2    1.111319    0.270061    0.797292    11.00000   -1.20000
H2B   2    0.959058    0.119235    0.778797    11.00000   -1.20000
AFIX   0
C3    1    0.817717    0.263510    0.830651    11.00000    0.02596    0.03014 =
         0.01565    0.00537   -0.00218    0.00844
AFIX  23
H3A   2    0.755838    0.193981    0.862485    11.00000   -1.20000
H3B   2    0.891925    0.347685    0.870790    11.00000   -1.20000
AFIX   0
C4    1    0.652203    0.288195    0.769948    11.00000    0.02634    0.02295 =
         0.02236    0.00299   -0.00183    0.00818
C5    1    0.461479    0.182350    0.576766    11.00000    0.02557    0.02404 =
         0.01822    0.00580   -0.00080    0.00696
C6    1    0.373336    0.210979    0.496385    11.00000    0.02165    0.02279 =
         0.01441    0.00582    0.00099    0.00779
C7    1    0.463331    0.326557    0.466489    11.00000    0.02152    0.02344 =
         0.01716    0.00409   -0.00327    0.00218
AFIX  43
H7    2    0.579467    0.393075    0.499548    11.00000   -1.20000
AFIX   0
C8    1    0.383453    0.344670    0.388381    11.00000    0.02357    0.02054 =
         0.01723    0.00735    0.00045    0.00137
AFIX  43
H8    2    0.446113    0.423189    0.367773    11.00000   -1.20000
AFIX   0
C9    1    0.212029    0.248379    0.340107    11.00000    0.01864    0.02010 =
         0.01317    0.00443    0.00219    0.00730
C10   1    0.117847    0.134951    0.371456    11.00000    0.02017    0.02195 =
         0.01843    0.00384   -0.00055    0.00147
AFIX  43
H10   2   -0.003096    0.070948    0.339842    11.00000   -1.20000
AFIX   0
C11   1    0.200433    0.115307    0.448803    11.00000    0.02616    0.02051 =
         0.01903    0.00799    0.00253    0.00279
AFIX  43
H11   2    0.138722    0.036403    0.469234    11.00000   -1.20000
AFIX   0
C12   1    0.135852    0.263367    0.253426    11.00000    0.01531    0.01639 =
         0.01491    0.00404   -0.00057    0.00048
C13   1    0.210174    0.199691    0.186553    11.00000    0.01769    0.01688 =
         0.01544    0.00577   -0.00075    0.00339
C14   1    0.362515    0.125278    0.183335    11.00000    0.01764    0.01725 =
         0.02097    0.00559    0.00163    0.00321
C15   1    0.492608    0.091868    0.253540    11.00000    0.02192    0.02521 =
         0.02394    0.00647   -0.00046    0.01053
AFIX 137
H15A  2    0.578333    0.036443    0.230239    11.00000   -1.50000
H15B  2    0.401747    0.041803    0.287619    11.00000   -1.50000
H15C  2    0.582686    0.175546    0.288601    11.00000   -1.50000
AFIX   0
C16   1    0.376934    0.091836    0.099708    11.00000    0.02174    0.02271 =
         0.02161    0.00527    0.00474    0.00983
AFIX  43
H16   2    0.465345    0.041624    0.077798    11.00000   -1.20000
AFIX   0
C17   1    0.240124    0.143880    0.052277    11.00000    0.02185    0.02029 =
         0.01746    0.00494    0.00471    0.00620
C18   1    0.206223    0.135246   -0.040463    11.00000    0.03322    0.03274 =
         0.01646    0.00481    0.00585    0.01624
AFIX 137
H18A  2    0.262475    0.064309   -0.067305    11.00000   -1.50000
H18B  2    0.276946    0.222019   -0.053973    11.00000   -1.50000
H18C  2    0.056985    0.113740   -0.061016    11.00000   -1.50000
AFIX   0
C19   1   -0.225825    0.419139    0.164348    11.00000    0.01696    0.01670 =
         0.01961    0.00405    0.00159    0.00317
C20   1   -0.344355    0.446346    0.089073    11.00000    0.02198    0.02591 =
         0.02096    0.00745    0.00136    0.00981
AFIX 137
H20A  2   -0.248437    0.504697    0.060524    11.00000   -1.50000
H20B  2   -0.448401    0.491341    0.106577    11.00000   -1.50000
H20C  2   -0.414029    0.360859    0.050706    11.00000   -1.50000
AFIX   0
C21   1   -0.233468    0.463802    0.249168    11.00000    0.01997    0.02042 =
         0.01932    0.00355    0.00434    0.00618
AFIX  43
H21   2   -0.317399    0.518562    0.269680    11.00000   -1.20000
AFIX   0
C22   1   -0.098572    0.414858    0.297887    11.00000    0.01925    0.01891 =
         0.01739    0.00317    0.00302    0.00325
C23   1   -0.058486    0.442447    0.391718    11.00000    0.02530    0.03253 =
         0.01529    0.00107    0.00273    0.00960
AFIX 137
H23A  2   -0.139126    0.502875    0.413180    11.00000   -1.50000
H23B  2    0.089903    0.485222    0.411387    11.00000   -1.50000
H23C  2   -0.099989    0.357308    0.412026    11.00000   -1.50000
AFIX   0
C24   1   -0.007059    0.337894    0.240815    11.00000    0.01722    0.01845 =
         0.01209    0.00335    0.00066    0.00221
HKLF    4


REM  shelxt_a.res in P-1
REM wR2 = 0.1052, GooF = S = 1.034, Restrained GooF = 1.034 for all data
REM R1 = 0.0427 for 4121 Fo > 4sig(Fo) and 0.0521 for all 4769 data
REM 311 parameters refined using 0 restraints

END

WGHT      0.0463      0.5756

REM Highest difference peak  0.294,  deepest hole -0.280,  1-sigma level  0.043
Q1    1  -0.2985  0.4172  0.0400  11.00000  0.05    0.29
Q2    1   0.9236  0.2087  0.7296  11.00000  0.05    0.29
Q3    1   0.4157  0.1971  0.5336  11.00000  0.05    0.28
Q4    1   0.0627  0.2439  0.0926  11.00000  0.05    0.28
Q5    1   0.1452  0.2016 -0.0590  11.00000  0.05    0.28
;
_shelx_res_checksum   33856

_shelx_hkl_file
;
   0   0   3 12375.9 277.753   4
   0   0  -3 12096.7 276.002   4
   0   0  -3 12142.6 234.142   1
   0   0   3 12156.5 235.477   1
   0   0  -3 12188.6 266.155   8
   0   0  -3 12387.1 282.756   9
   0   0   3 12104.5 263.657   8
   0   0   3 12111.6 284.475   9
   0   0  -3 12718.0 283.280  14
   0   0   4 663.152 86.7749   4
   0   0  -4 518.259 83.5473   4
   0   0   4 734.318 48.2752  15
   0   0  -4 678.904 100.304  14
   0   0   4 639.150 75.6492   1
   0   0  -4 732.082 81.3263   1
   0   0  -4 565.638 92.1690   9
   0   0   4 697.500 86.8879   9
   0   0  -4 623.472 89.4083   8
   0   0   4 688.743 90.9346   8
   0   0   5 75759.8 479.836  15
   0   0  -5 77343.0 888.345  14
   0   0   5 77624.1 758.343   1
   0   0  -5 77501.0 759.816   1
   0   0  -5 75732.9 882.343   4
   0   0   5 77754.8 893.690   4
   0   0   5 77103.5 913.115   9
   0   0   5 78686.7 844.581   8
   0   0  -5 76361.2 909.907   9
   0   0  -5 78741.4 865.030   8
   0   0   6 29383.1 323.178  15
   0   0  -6 28464.8 601.251  14
   0   0   6 29288.4 513.171   1
   0   0  -6 28368.2 507.766   1
   0   0   6 30166.3 612.822   4
   0   0  -6 28796.5 601.261   4
   0   0   6 29704.4 567.970   8
   0   0   6 28927.9 615.394   9
   0   0  -6 29247.7 618.826   9
   0   0  -6 29448.5 587.089   8
   0   0   7 42061.1 412.476  15
   0   0  -7 41457.1 790.100  14
   0   0   7 41576.5 786.061   4
   0   0  -7 41272.7 779.758   4
   0   0   7 42914.9 669.620   1
   0   0  -7 42401.8 666.438   1
   0   0   7 42105.5 804.553   9
   0   0   7 41679.3 729.311   8
   0   0  -7 43623.6 817.430   9
   0   0  -7 42681.2 760.470   8
   0   0   8 5767.23 162.628  15
   0   0  -8 5456.66 319.418   4
   0   0   8 5138.12 254.216   1
   0   0  -8 5541.95 262.086   1
   0   0  -8 5453.99 324.289   9
   0   0   8 5428.11 296.765   8
   0   0  -8 6008.28 313.847   8
   0   0  -9 30680.0 643.135   1
   0   0   9 30615.5 642.458   1
   0   0  -9 30367.2 766.355   4
   0   0   9 30530.0 704.617   8
   0   0  -9 29367.7 768.673   9
   0   0   9 29930.2 374.579  15
   0   0  10 202.733 118.621   8
   0   0 -10 309.844 95.1418   1
   0   0  10 193.557 81.2389   1
   0   0  10 231.182 44.0662  15
   0   0 -10 175.465 117.859   9
   0   0 -10 372.116 131.976   4
   0   0 -11 1846.37 184.596   1
   0   0 -11 1856.82 243.011   9
   0   0 -11 1964.44 236.035   4
   0   0  11 1749.30 211.909   8
   0   0 -12 461.750 126.160   1
   0   0  12 428.824 138.772   8
   0   0 -12 506.491 161.217   9
   0   0 -12 476.643 139.273   4
   0   0 -13 10504.3 556.799   4
   0   0 -13 10021.5 450.474   1
   0   0 -13 9568.31 549.463   9
   0   0  13 10641.1 519.677   8
   0   0 -14 31331.9 1009.09   4
   0   0 -14 34155.7 853.978   1
   0   0 -14 32375.4 1036.00   9
   0   0  14 34499.5 948.115   8
   0   0 -15 30746.7 1031.60   4
   0   0 -15 29461.0 1030.08   9
   0   0  15 32846.2 966.560   8
   0   0 -15 30287.2 835.398   1
   0   0  16 419.475 190.196   8
   0   0 -16 360.937 182.237   9
   0   0 -16 183.505 150.714   4
   0   0 -16 225.812 118.395   1
   0   0  17 1704.10 261.912   8
   0   0 -17 1350.38 250.902   9
   0   0 -17 1525.05 273.935   4
   0   0 -17 1963.70 242.612   1
   0   0  18-40.3601 128.650   8
   0   0 -18 104.734 189.889   4
   0   0 -18 228.317 178.158   9
   0   0 -19-86.1586 170.228   9
   0   0  19 113.520 136.530   8
   0   0 -20 871.799 255.865   9
   0   0  20 806.692 226.765   8
   0   1 -20 2286.30 357.497   9
   0  -1  20 2591.05 344.322   8
   0   1 -19 2749.32 381.499   9
   0  -1  19 2848.13 341.335   8
   0   1 -18 3005.06 379.580   9
   0  -1  18 3175.61 348.114   8
   0   1 -17-91.3564 144.064   9
   0  -1  17-27.7309 123.923   8
   0   1 -17 179.140 115.013   1
   0  -1  16 6703.47 463.194   8
   0   1 -16 7507.07 539.841   9
   0   1 -16 7237.09 436.134   1
   0   1 -15 124.791 162.232   9
   0  -1  15 148.345 127.219   8
   0   1 -15 54.2656 81.6331   1
   0   1 -14 1482.80 239.558   4
   0   1 -14 1586.80 208.893   1
   0  -1  14 1472.88 117.662  15
   0   1 -14 1859.38 264.745   9
   0  -1  14 1735.45 238.269   8
   0   1 -13 5542.75 407.896   4
   0  -1  13 4439.22 204.566  15
   0  -1  13 4494.45 343.564   8
   0   1 -13 5050.80 402.708   9
   0   1 -13 4735.06 319.279   1
   0   1 -12 19967.8 721.286   4
   0   1 -12 20405.4 753.375   9
   0  -1  12 21650.3 696.859   8
   0  -1  12 20127.0 422.527  15
   0   1 -12 19671.6 614.404   1
   0   1 -11 908.325 168.273   4
   0  -1  11 625.394 86.4374  15
   0   1 -11 618.586 117.391   1
   0   1 -11 876.369 184.018   9
   0  -1  11 531.941 144.885   8
   0   1 -10 5874.35 314.009   1
   0  -1  10 5798.43 301.229   1
   0   1 -10 5619.76 355.759   4
   0   1 -10 5745.25 367.948   9
   0  -1  10 5868.89 337.814   8
   0  -1  10 5462.36 215.882  15
   0  -1   9 43378.4 900.042  14
   0   1  -9 43051.3 783.432   1
   0  -1   9 44379.6 772.626   1
   0   1  -9 44181.3 901.348   4
   0  -1   9 44070.7 855.762   8
   0   1  -9 43412.1 929.524   9
   0  -1   9 43469.0 579.560  15
   0   1  -8 178.263 102.511   4
   0  -1   8 118.937 52.8384  15
   0  -1   8 84.0781 101.713  14
   0   1  -8 284.165 92.2052   1
   0  -1   8 360.977 103.044   1
   0   1  -8 147.060 89.9632   9
   0  -1   8 107.728 93.3882   8
   0   1  -7 5658.05 290.307  14
   0  -1   7 5956.19 304.111  14
   0   1  -7 5772.20 260.889   1
   0  -1   7 5581.20 250.427   1
   0  -1   7 5470.41 286.389   4
   0   1  -7 5504.90 290.737   4
   0  -1   7 5564.41 120.218  10
   0  -1   7 5542.45 282.941   8
   0   1  -7 6127.88 311.019   9
   0   1  -7 5652.47 286.563   8
   0  -1   7 5213.83 192.927  15
   0  -1   6 12519.6 398.865  14
   0   1  -6 12354.3 390.757  14
   0   1  -6 12291.7 347.008   1
   0  -1   6 12263.9 342.018   1
   0   1  -6 12160.4 385.408   4
   0  -1   6 12916.4 398.142   4
   0   1  -6 12135.1 404.224   9
   0  -1   6 12522.9 407.815   9
   0  -1   6 12818.2 383.564   8
   0   1  -6 12662.1 390.322   8
   0  -1   6 11876.8 274.660  15
   0  -1   5 37321.6 610.063   4
   0  -1   5 37666.9 546.471   1
   0   1  -5 37558.9 554.756   1
   0   1  -5 35880.5 620.907   9
   0  -1   5 38187.8 598.433   8
   0  -1   5 36299.6 634.625   9
   0   1  -5 37168.0 604.264   8
   0  -1   5 36778.4 618.377  14
   0   1  -5 37193.2 613.524  14
   0  -1   4 13269.1 330.377   4
   0   1  -4 13585.3 343.499   9
   0   1  -4 13607.2 332.213   8
   0  -1   4 12968.9 340.072   9
   0  -1   4 13079.7 323.407   8
   0   1  -4 12638.2 302.908   1
   0  -1   4 12773.4 330.974  14
   0   1  -4 13275.3 332.922  14
   0   1  -3 68295.8 607.667   1
   0   1  -3 67423.6 646.154   8
   0  -1   3 66494.0 674.535   9
   0   1  -3 65948.7 666.577   9
   0  -1   3 65871.6 627.586   8
   0  -1   3 67066.1 660.255  14
   0   1  -3 66355.8 655.862  14
   0  -1   3 66783.3 667.929   6
   0  -1   2 229145. 1003.21  17
   0   1  -2 233219. 997.364  17
   0   1  -2 233127. 1024.50   8
   0   1  -2 235182. 1073.52  14
   0  -1   2 233704. 1065.75  14
   0   1   2 22638.7 333.151   8
   0  -1  -2 21845.4 350.918   5
   0  -1  -2 22553.2 372.229   4
   0  -1  -2 22263.1 331.707   9
   0   1   2 22852.0 374.904   4
   0   1   3 39390.7 559.755   4
   0  -1  -3 38049.7 549.882   4
   0  -1  -3 38393.2 497.321   8
   0   1   3 39188.5 494.298   8
   0   1   3 37663.9 515.998   9
   0  -1  -3 39772.0 523.370   9
   0   1   3 38887.0 472.000   1
   0  -1  -4 25432.2 500.833   4
   0   1   4 24938.6 498.092   4
   0   1   4 24174.7 442.396   8
   0  -1  -4 25505.0 454.578   8
   0   1   4 24733.5 472.537   9
   0  -1  -4 24545.8 472.185   9
   0   1   4 24757.2 417.278   1
   0  -1  -4 24991.9 413.971   1
   0   1   5 18545.0 471.587   4
   0  -1  -5 18155.0 467.921   4
   0  -1  -5 19043.4 434.214   8
   0   1   5 17840.3 421.830   8
   0   1   5 19091.1 464.277   9
   0  -1  -5 18934.7 462.315   9
   0  -1  -5 18527.1 390.933   1
   0   1   5 18515.4 397.132   1
   0   1   6 6760.57 313.820   4
   0  -1  -6 6565.18 310.497   4
   0  -1  -6 6611.27 286.967   8
   0   1   6 6464.71 285.733   8
   0   1   6 6899.47 307.279   9
   0  -1  -6 6702.40 139.497  10
   0  -1  -6 6370.29 298.346   9
   0   1   6 6067.90 249.105   1
   0  -1  -6 6602.08 254.425   1
   0  -1  -7 17679.9 539.410   4
   0  -1  -7 19453.3 520.525   8
   0   1   7 17533.9 526.349   9
   0  -1  -7 18371.6 540.025   9
   0   1   7 18575.7 501.288   8
   0   1   7 18006.4 451.940   1
   0  -1  -7 18713.0 451.427   1
   0  -1  -8 4433.37 296.301   4
   0  -1  -8 4350.39 274.467   8
   0  -1  -8 4557.34 240.574   1
   0   1   8 4079.89 235.005   1
   0  -1  -8 3970.05 270.104   9
   0   1   8 4126.51 268.526   8
   0  -1  -9 8192.43 419.058   4
   0   1   9 8347.13 348.822   1
   0  -1  -9 7814.35 332.720   1
   0   1   9 8023.10 378.366   8
   0  -1  -9 8280.98 418.183   9
   0  -1 -10 11093.8 510.882   4
   0   1  10 10953.0 417.016   1
   0  -1 -10 11604.9 421.869   1
   0   1  10 10940.3 455.549   8
   0  -1 -10 10781.7 503.161   9
   0  -1 -11 8628.34 482.514   4
   0  -1 -11 8306.25 377.951   1
   0   1  11 8035.59 418.934   8
   0  -1 -11 8206.57 461.773   9
   0  -1 -12 30185.1 921.003   4
   0  -1 -12 30846.1 750.512   1
   0  -1 -12 30141.3 919.328   9
   0   1  12 30595.0 826.904   8
   0  -1 -13 59646.6 1349.53   4
   0   1  13 57660.7 1189.90   8
   0  -1 -13 59800.5 1344.76   9
   0  -1 -13 60311.3 1094.87   1
   0  -1 -14 1971.68 226.989   1
   0  -1 -14 2108.91 290.675   9
   0  -1 -14 1892.35 276.240   4
   0   1  14 1830.23 262.967   8
   0  -1 -15 1526.67 203.937   1
   0  -1 -15 1536.94 254.941   9
   0  -1 -15 1476.83 264.302   4
   0   1  15 1371.76 234.063   8
   0  -1 -16 56.8383 132.237   9
   0  -1 -16 161.235 155.719   4
   0   1  16 163.945 147.958   8
   0  -1 -17 198.264 158.227   9
   0  -1 -17-55.3488 145.107   4
   0   1  17 246.867 133.266   8
   0  -1 -18 1490.32 296.328   9
   0  -1 -18 1544.85 299.430   4
   0   1  18 1368.10 245.063   8
   0   1  19 5643.57 472.495   8
   0  -1 -19 4571.21 482.445   9
   0  -1 -19 4389.26 481.292   4
   0   1  19 5008.53 504.129   2
   0   1  20 2143.31 368.565   2
   0   1  20 2356.32 343.372   8
   0  -1 -20 2484.65 400.940   4
   0  -1 -20 2415.45 382.885   9
   0   2 -20 7089.17 612.370   9
   0  -2  20 7241.20 551.421   8
   0  -2  20 7155.16 635.156   6
   0   2 -19 577.349 243.526   9
   0  -2  19 416.473 226.564   6
   0  -2  19 668.439 194.566   8
   0   2 -18 89.1504 166.607   9
   0  -2  18-217.706 150.032   6
   0  -2  18 206.450 197.114   8
   0  -2  17 3869.39 445.139   6
   0   2 -17 3549.21 401.006   9
   0  -2  17 4680.65 413.273   8
   0   2 -17 3682.59 337.011   1
   0  -2  16 776.386 212.213   6
   0   2 -16 1000.48 228.289   9
   0   2 -16 867.145 170.993   1
   0  -2  16 1172.21 226.883   8
   0   2 -15 3110.30 288.253   1
   0   2 -15 3198.75 360.401   9
   0  -2  15 2730.14 309.305   8
   0  -2  15 2640.57 192.085  15
   0   2 -14 252.160 109.633   1
   0   2 -14 444.939 148.037   9
   0  -2  14 347.475 136.654   8
   0  -2  14 111.627 64.9718  15
   0   2 -13 8651.79 517.642   9
   0  -2  13 8845.60 469.968   8
   0   2 -13 8521.19 438.055   1
   0  -2  13 8492.28 332.448  15
   0  -2  12 34463.7 953.301  14
   0  -2  12 34573.4 648.682  15
   0  -2  12 35542.5 899.578   8
   0   2 -12 33352.8 957.807   9
   0   2 -12 33616.2 832.242   1
   0   2 -11 4836.02 140.890  13
   0  -2  11 5499.34 375.571  14
   0  -2  11 5248.52 252.570  15
   0  -2  11 5168.88 147.224  10
   0   2 -11 5087.20 368.742   9
   0  -2  11 4320.82 310.625   8
   0   2 -11 5256.41 324.087   1
   0   2 -10 216.840 102.337   1
   0  -2  10 142.742 70.3087  15
   0  -2  10 213.137 44.6379  10
   0   2 -10-14.1313 97.0150   9
   0  -2  10 240.785 120.506   8
   0  -2  10 186.990 95.8426  14
   0  -2   9 6846.20 274.928  15
   0   2  -9 7359.80 389.621   9
   0  -2   9 7083.34 208.646  10
   0  -2   9 7559.05 367.687   8
   0   2  -9 6897.15 332.891   1
   0  -2   9 6773.91 370.694  14
   0   2  -8 61577.2 937.975   1
   0  -2   8 61777.7 1034.21  14
   0  -2   8 61447.6 801.984  15
   0   2  -8 62970.7 1064.71   9
   0  -2   8 62395.0 981.283   8
   0  -2   8 61234.4 1061.31   6
   0   2  -7 29465.9 610.715   1
   0  -2   7 30508.7 688.994  14
   0   2  -7 31212.0 685.594  14
   0   2  -7 29424.4 611.450  17
   0  -2   7 31552.5 682.589   4
   0   2  -7 31224.6 698.089   9
   0  -2   7 31723.7 656.144   8
   0   2  -7 31701.7 680.598   8
   0  -2   7 30676.5 699.152   6
   0   2  -6 52308.8 762.777   1
   0   2  -6 52213.7 824.830  14
   0  -2   6 51433.1 831.679  14
   0   2  -6 50130.7 749.910  17
   0  -2   6 51910.8 817.390   4
   0   2  -6 53346.2 853.764   9
   0  -2   6 50755.6 839.171   9
   0   2  -6 51492.0 807.900   8
   0  -2   6 50867.0 779.029   8
   0  -2   6 52239.2 849.242   6
   0   2  -5 21799.0 466.858   1
   0  -2   5 21358.5 505.772  14
   0   2  -5 21018.1 490.040  14
   0   2  -5 21975.8 491.843   8
   0  -2   5 21039.0 497.359   9
   0  -2   5 21539.4 475.927   8
   0   2  -5 20144.3 483.650   9
   0  -2   5 20756.7 501.964   6
   0   2  -5 21278.4 457.507  17
   0  -2   4 5630.83 246.051  14
   0   2  -4 5237.46 232.921  14
   0  -2   4 5451.00 232.996   9
   0   2  -4 5468.86 232.172   9
   0   2  -4 5129.69 225.854   8
   0  -2   4 5087.04 239.038   6
   0   2  -4 5302.16 239.515   6
   0   2  -4 5666.19 224.463  17
   0  -2   4 5687.53 227.314  17
   0   2  -3 39641.3 576.181  14
   0  -2   3 38843.0 577.096  14
   0  -2   3 38734.3 548.390  17
   0   2  -3 38265.3 538.932  17
   0  -2   3 40011.0 558.749   9
   0   2  -3 39117.7 551.635   9
   0   2  -3 39398.0 552.893   8
   0  -2   3 38417.8 571.832   6
   0  -2   3 37655.8 318.647   7
   0   2  -3 40669.1 590.334   6
   0  -2   2 79291.8 579.102   2
   0   2  -2 81975.3 771.390  14
   0  -2   2 81794.5 773.470  14
   0  -2   2 79621.5 738.322  17
   0   2  -2 81577.9 742.704  17
   0   2  -2 79814.7 760.084   5
   0  -2   2 78395.8 761.542   5
   0  -2   2 82106.6 713.970   9
   0   2  -2 80130.9 711.822   9
   0   2  -2 78524.0 494.991   7
   0   2  -2 80850.5 767.310   6
   0  -2   2 79222.9 758.717   6
   0  -2   1 1403.57 103.808  17
   0  -2   1 1515.29 117.447  14
   0  -2   1 1411.73 82.4606   2
   0   2  -1 1332.76 82.2339   2
   0   2  -1 1428.99 80.1753   7
   0   2  -1 1316.38 104.100   6
   0   2  -1 1222.63 104.675   5
   0  -2   1 1294.42 101.837   6
   0  -2   1 1401.72 111.705   5
   0   2   0 440780. 1717.82   5
   0  -2   0 446953. 1734.84   5
   0   2   0 451733. 1726.24   6
   0  -2   0 444716. 1708.90   6
   0   2   0 455974. 1468.41   2
   0  -2   0 452692. 1444.26   2
   0   2   0 453505. 1493.54  12
   0  -2  -1 9162.17 268.017   5
   0   2   1 9452.95 269.340   5
   0  -2  -1 9899.17 214.363  12
   0   2   1 9218.74 211.984  12
   0   2   1 9465.26 264.519   6
   0  -2  -1 9301.42 236.573   2
   0  -2  -1 9046.33 271.274   4
   0   2   1 9201.12 238.272   2
   0   2   1 9304.79 276.984   4
   0  -2  -2 263.665 57.2711  12
   0   2   2 159.765 61.4248   2
   0   2   2 458.218 92.8233   4
   0  -2  -2 472.970 90.3241   4
   0   2   2 254.626 76.4145   5
   0  -2  -2 295.527 80.9750   5
   0  -2  -3 20751.2 345.449  12
   0  -2  -3 21003.1 452.616   5
   0  -2  -3 21547.2 481.731   4
   0   2   3 20724.5 451.160   5
   0   2   3 21175.2 473.970   4
   0   2   3 20553.7 445.597   2
   0   2   4 2024.56 146.552   1
   0   2   4 1957.68 153.384   8
   0  -2  -4 2153.19 167.482   5
   0  -2  -4 1845.24 148.484   9
   0  -2  -4 1803.20 160.098   4
   0   2   4 2087.42 167.857   4
   0   2   5 2676.13 176.304   1
   0   2   5 2411.80 178.803   8
   0  -2  -5 2872.50 203.419   5
   0  -2  -5 2966.52 219.585   4
   0  -2  -5 2853.09 193.402   9
   0   2   5 2775.50 208.142   4
   0  -2  -6 17040.7 527.392   4
   0   2   6 16340.4 466.719   8
   0  -2  -6 16716.8 495.265   9
   0   2   6 16384.5 440.350   1
   0   2   7 14745.9 443.818   1
   0  -2  -7 14044.5 244.916  15
   0  -2  -7 14131.4 512.623   4
   0  -2  -7 14766.8 492.606   9
   0   2   7 14041.1 455.840   8
   0   2   8 29681.9 653.539   1
   0  -2  -8 30086.2 307.551  15
   0  -2  -8 28866.4 767.834   4
   0  -2  -8 30699.7 756.342   9
   0  -2  -8 30271.1 424.922  10
   0   2   8 29796.8 701.833   8
   0   2   9 571.985 110.011   1
   0   2   9 666.400 140.764   8
   0  -2  -9 500.570 146.756   4
   0  -2  -9 577.661 59.7039  10
   0  -2  -9 652.081 147.914   9
   0   2  10 501.660 127.659   8
   0  -2 -10 501.833 142.285   4
   0  -2 -10 474.550 141.779   9
   0  -2 -10 531.546 51.8606  10
   0   2  11 96.4201 104.867   8
   0  -2 -11 206.781 141.204   9
   0  -2 -11 11.7634 115.510   4
   0  -2 -12 9920.45 535.321   9
   0   2  12 10762.0 512.860   8
   0  -2 -12 10106.6 555.707   4
   0   2  13 383.676 168.532   8
   0  -2 -13 3.20316 115.936   4
   0  -2 -13 158.220 127.108   9
   0   2  14 194.499 125.551   8
   0  -2 -14 108.661 132.667   9
   0  -2 -14 143.706 142.309   4
   0  -2 -15 11932.0 664.753   9
   0   2  15 13309.9 633.556   8
   0  -2 -15 12594.9 705.337   4
   0  -2 -16 1938.39 302.791   9
   0  -2 -16 2270.57 325.675   4
   0   2  16 1995.18 289.354   8
   0   2  17 1415.37 302.927   2
   0  -2 -17 1644.84 292.624   9
   0  -2 -17 1309.65 263.820   4
   0   2  17 1117.62 222.047   8
   0   2  18 71.1366 160.584   2
   0  -2 -18 71.4053 150.841   9
   0  -2 -18-152.906 151.639   4
   0   2  18 98.5882 153.642   8
   0   2  19 1739.70 334.085   2
   0   2  19 1702.45 288.384   8
   0  -2 -19 2085.84 362.675   4
   0  -2 -19 2008.69 336.063   9
   0   3 -20 252.671 231.300   9
   0  -3  20 107.724 183.282   6
   0   3 -19 144.569 171.312   9
   0  -3  19 158.313 177.541   6
   0  -3  18 1763.54 332.406   6
   0   3 -18 2054.48 279.763  17
   0   3 -18 1982.05 319.633   9
   0   3 -18 2094.33 277.443   1
   0   3 -17 450.979 147.930   1
   0  -3  17 399.486 223.130   6
   0   3 -17 488.060 197.498   9
   0  -3  17 636.425 205.718   8
   0   3 -17-16.3944 113.185  17
   0   3 -16 16994.0 706.319   1
   0   3 -16 17128.5 715.053  17
   0   3 -16 18398.9 852.174   9
   0  -3  16 18181.4 763.984   8
   0  -3  16 15852.0 812.336   6
   0   3 -15 1136.77 199.961   1
   0  -3  15 1351.30 282.436  14
   0   3 -15 1782.29 250.244  17
   0  -3  15 1273.61 159.872  15
   0  -3  15 1547.41 284.138   6
   0   3 -15 1566.46 260.642   9
   0  -3  15 1659.10 254.346   8
   0   3 -14 35226.9 943.548   1
   0  -3  14 33723.5 1051.98  14
   0   3 -14 31880.3 912.575  17
   0  -3  14 33225.1 745.378  15
   0  -3  14 34138.4 973.662   8
   0   3 -14 34023.6 1067.70   9
   0  -3  14 32477.5 1054.46   6
   0   3 -13 11537.3 523.142   1
   0  -3  13 10949.9 582.246  14
   0   3 -13 11196.2 517.479  17
   0  -3  13 11257.2 429.286  15
   0  -3  13 11772.9 292.543  10
   0  -3  13 11824.1 554.439   8
   0   3 -13 11711.2 603.356   9
   0  -3  13 11482.7 611.763   6
   0  -3  12 5280.08 292.333  15
   0   3 -12 5371.02 354.837  17
   0  -3  12 6015.51 420.074  14
   0   3 -12 5301.44 348.516   1
   0  -3  12 6389.54 398.072   8
   0   3 -12 5431.48 404.256   9
   0  -3  12 5400.91 217.174  10
   0  -3  12 5352.56 411.999   6
   0  -3  11 109.117 83.5879  15
   0   3 -11 125.289 83.2845  17
   0  -3  11 66.8678 118.136  14
   0   3 -11 114.346 88.6260   1
   0  -3  11 92.6023 113.758   6
   0   3 -11 229.594 125.531   9
   0  -3  11 252.756 64.6458  10
   0  -3  11 385.437 138.148   8
   0  -3  10 9645.26 389.006  15
   0   3 -10 11594.5 468.221  17
   0  -3  10 11100.9 509.773  14
   0   3 -10 11252.0 465.061   1
   0   3 -10 11524.2 518.635   9
   0  -3  10 12433.1 505.669   8
   0  -3  10 10714.9 518.880   6
   0   3  -9 115.041 83.3604  17
   0  -3   9 222.554 127.783  14
   0   3  -9 294.613 113.729   1
   0  -3   9 241.564 118.802   6
   0   3  -9 48.6738 90.8622   9
   0  -3   9 148.912 110.860   8
   0   3  -8 7813.14 355.817  17
   0  -3   8 7815.38 394.331  14
   0   3  -8 8539.30 374.022   1
   0   3  -8 7776.36 385.240   9
   0  -3   8 7828.73 398.609   6
   0  -3   7 1784.59 197.832  14
   0   3  -7 1873.38 190.821   1
   0  -3   7 2215.22 211.487   6
   0   3  -7 2684.88 229.202   9
   0   3  -7 2136.00 188.648  17
   0   3  -6 3754.44 235.095  17
   0  -3   6 3326.87 240.416  14
   0   3  -6 3619.03 242.806  14
   0   3  -6 3749.76 240.788   9
   0  -3   6 3329.95 240.088   6
   0   3  -5 135.679 80.5069  17
   0  -3   5 144.003 73.8183  17
   0   3  -5 178.164 85.5130  14
   0  -3   5 119.934 97.1504  14
   0  -3   5 10.3287 89.7496   6
   0   3  -5 152.346 98.3880   6
   0   3  -5 119.330 72.6369   9
   0  -3   5-1.85733 72.8382   9
   0   3  -5-34.1119 64.7597   8
   0  -3   5 94.6415 38.2086   7
   0   3  -4 110.207 69.9646  17
   0  -3   4 69.1147 72.8516  17
   0   3  -4 37.9710 70.3304  14
   0  -3   4-8.17591 87.6105  14
   0  -3   4 15.8422 45.1378   2
   0   3  -4 179.620 86.5273   6
   0  -3   4-46.8335 75.9714   6
   0   3  -4 52.4604 82.0479   5
   0  -3   4 62.5926 51.4664   9
   0   3  -4 47.3070 60.5261   9
   0  -3   4 109.635 36.6318   7
   0   3  -4 89.7665 78.0361   8
   0  -3   3 17194.7 239.532   3
   0  -3   3 16980.5 425.044  17
   0   3  -3 17037.1 418.655  17
   0  -3   3 16900.1 440.156  14
   0   3  -3 17194.9 436.236  14
   0  -3   3 16382.2 325.518   2
   0   3  -3 16117.5 428.115   5
   0  -3   3 17074.6 403.198   9
   0  -3   3 16690.5 433.096   6
   0   3  -3 16304.6 279.975   7
   0  -3   3 17316.9 268.433   7
   0   3  -3 16998.8 437.114   6
   0  -3   2 50936.1 714.484  17
   0   3  -2 52150.2 716.476  17
   0  -3   2 51084.2 727.663  14
   0  -3   2 50236.2 553.560   2
   0   3  -2 51994.7 560.418   2
   0   3  -2 52371.0 727.781   6
   0  -3   2 52208.4 729.124   6
   0   3  -2 51153.9 527.545   7
   0  -3   2 52380.5 653.797   9
   0   3  -2 50926.3 724.663   5
   0  -3   2 50296.4 725.316   5
   0  -3   1 148820. 1207.50  17
   0  -3   1 145296. 1212.40   5
   0   3  -1 147964. 1210.09   5
   0   3  -1 151077. 1221.25   6
   0  -3   1 146776. 1196.90   6
   0   3  -1 148992. 975.839   7
   0   3  -1 148847. 979.476   2
   0  -3   1 145727. 944.016   2
   0  -3   0 22850.1 487.937   5
   0   3   0 22782.1 482.219   5
   0  -3   0 22511.7 473.862   6
   0   3   0 22295.3 473.944   6
   0   3   0 22631.1 414.726  12
   0   3   0 22760.9 407.871   2
   0  -3   0 22926.1 397.821   2
   0  -3   0 22717.0 505.517   4
   0  -3  -1 291901. 1415.32  12
   0   3   1 291505. 1445.63  12
   0  -3  -1 287395. 1732.44   6
   0   3   1 295123. 1753.34   6
   0   3   1 300288. 1782.99   5
   0  -3  -1 289806. 1767.97   5
   0   3   1 288043. 1554.05   2
   0  -3  -1 287212. 1821.64   4
   0  -3  -1 296728. 1551.13   2
   0   3   2 22325.7 402.296  12
   0  -3  -2 22345.9 394.434  12
   0   3   2 23045.6 514.116   6
   0   3   2 22681.5 533.508   4
   0  -3  -2 22578.1 535.369   4
   0   3   2 22422.3 476.008   2
   0  -3  -2 22467.6 514.031   5
   0   3   2 22861.9 516.741   5
   0  -3  -3 3713.12 171.803  12
   0   3   3 3658.29 231.835   4
   0   3   3 3681.08 217.915   2
   0  -3  -3 3402.31 226.803   4
   0   3   3 3604.50 230.213   5
   0  -3  -3 3855.82 228.290   5
   0  -3  -4 2914.05 163.743  12
   0  -3  -4 2934.61 107.024  11
   0   3   4 2694.78 208.486   4
   0   3   4 2844.63 210.730   2
   0   3   4 2642.35 213.311   5
   0  -3  -4 2602.67 211.324   4
   0   3   5 104.608 91.8307   8
   0  -3  -5 291.181 52.6333  11
   0  -3  -5 196.606 69.4744  12
   0  -3  -5 170.887 77.0981   9
   0  -3  -5 297.980 117.027   4
   0   3   5 289.897 98.1598   1
   0   3   5 219.728 106.521   2
   0   3   6 836.116 132.195   8
   0  -3  -6 950.379 136.199   9
   0  -3  -6 1068.19 161.338   4
   0   3   6 930.486 129.323   1
   0   3   6 909.251 152.710   2
   0   3   7 1229.90 157.480   8
   0  -3  -7 969.958 149.248   9
   0  -3  -7 1811.94 218.833   4
   0   3   7 1579.75 171.221   1
   0   3   7 1281.78 186.258   2
   0   3   8 32.8591 85.2352   8
   0  -3  -8-16.5202 78.8185   9
   0  -3  -8 10.6693 91.3144   4
   0   3   9 449.576 127.337   8
   0  -3  -9 461.277 120.038   9
   0  -3  -9 606.008 85.0092  10
   0  -3  -9 711.953 164.438   4
   0  -3  -9 387.232 54.8304  15
   0  -3 -10 18.8281 99.4663   4
   0  -3 -10 83.3686 25.0998  15
   0   3  10-29.8094 87.3356   8
   0  -3 -10-10.3948 85.2638   9
   0  -3 -10 211.695 62.5082  10
   0  -3 -11 4664.08 191.687  10
   0   3  11 5041.52 355.330   8
   0  -3 -11 5360.53 387.232   9
   0  -3 -11 5308.68 410.297   4
   0   3  12 3713.83 161.371  13
   0  -3 -12 3911.74 369.159   4
   0  -3 -12 4178.21 360.308   9
   0   3  12 4027.50 338.273   8
   0   3  12 4102.58 374.125   2
   0  -3 -12 3973.40 155.276  10
   0  -3 -13 30304.8 1034.09   4
   0   3  13 27511.8 980.708   2
   0  -3 -13 31431.2 999.089   9
   0   3  13 29890.8 897.035   8
   0  -3 -14 17521.6 820.891   4
   0   3  14 18370.8 826.445   2
   0  -3 -14 18620.2 803.833   9
   0   3  14 18139.3 722.183   8
   0  -3 -15 10294.7 661.335   4
   0   3  15 9007.08 532.767   8
   0  -3 -15 9958.28 613.302   9
   0   3  15 9518.94 627.816   2
   0   3  16 348.345 190.139   2
   0  -3 -16 154.452 159.295   9
   0  -3 -16 365.472 185.707   4
   0   3  16 700.352 194.504   8
   0   3  17 334.118 192.663   2
   0  -3 -17 572.336 225.153   9
   0  -3 -17 293.786 177.161   4
   0   3  17 417.791 176.718   8
   0   3  18 3101.09 424.233   2
   0   3  18 3278.57 361.828   8
   0  -3 -18 3259.85 424.785   4
   0  -3 -18 3256.19 405.886   9
   0   4 -20-35.9390 151.416   9
   0  -4  20 497.218 249.668   6
   0   4 -19 104.331 150.382   9
   0  -4  19-57.7924 151.400   6
   0   4 -18 1043.84 207.896   1
   0  -4  18 951.065 238.422   6
   0   4 -18 1318.85 282.956   9
   0   4 -18 1335.67 246.534  17
   0  -4  17 910.349 254.530  14
   0   4 -17 1016.36 224.081   1
   0  -4  17 1147.72 272.632   6
   0   4 -17 1026.50 245.923   9
   0   4 -17 764.728 194.698  17
   0  -4  16 2971.74 374.089  14
   0   4 -16 2195.07 288.585   1
   0  -4  16 2794.51 372.511   6
   0   4 -16 2372.46 335.121   9
   0   4 -16 2117.84 274.661  17
   0  -4  16 2471.70 239.794  15
   0  -4  15 1022.61 239.627  14
   0   4 -15 1020.59 196.317   1
   0  -4  15 915.694 234.595   6
   0   4 -15 872.038 213.761   9
   0   4 -15 928.861 192.653  17
   0  -4  15 978.791 160.054  15
   0  -4  14 325.282 173.192  14
   0   4 -14 366.137 146.410   1
   0  -4  14 401.705 173.342   6
   0   4 -14 564.101 174.256   9
   0  -4  14 509.779 89.5345  10
   0   4 -14 636.284 158.967  17
   0  -4  14 359.350 105.813  15
   0  -4  13 67.3058 132.104  14
   0   4 -13 144.825 106.616   1
   0  -4  13 262.642 172.933   6
   0  -4  13-5.78559 54.9105  10
   0   4 -13 37.4187 119.678   9
   0  -4  13 114.361 88.0073  15
   0   4 -13 146.494 112.692  17
   0  -4  12 8613.96 414.663  15
   0   4 -12 9322.60 471.343  17
   0   4 -12 9301.93 490.090   1
   0  -4  12 8488.70 509.000  14
   0  -4  12 9740.57 358.114  10
   0   4 -12 9276.09 519.572   9
   0  -4  12 9075.06 533.277   6
   0   4 -11 20844.3 673.287  17
   0  -4  11 19842.0 614.132  15
   0   4 -11 20812.5 690.301   1
   0  -4  11 20510.4 747.843  14
   0   4 -11 21791.2 755.481   9
   0  -4  11 19657.1 736.343   6
   0   4 -10 7962.90 407.008  17
   0   4 -10 7686.49 418.461   1
   0  -4  10 7850.22 449.899  14
   0   4 -10 8178.29 451.903   9
   0  -4  10 7666.92 447.174   6
   0   4  -9 30103.3 750.460  17
   0  -4   9 30180.5 833.181  14
   0   4  -9 30781.6 778.085   1
   0   4  -9 32185.9 841.553   9
   0  -4   9 31747.6 851.566   6
   0   4  -8 1297.67 166.059  17
   0  -4   8 1306.75 185.289  14
   0   4  -8 1915.20 214.067   1
   0  -4   8 1480.78 193.541   6
   0   4  -8 1473.30 190.932   9
   0  -4   8 1320.07 89.4424   7
   0   4  -7 7730.40 357.123  17
   0  -4   7 7501.73 393.054  14
   0   4  -7 7231.77 368.987   9
   0  -4   7 7323.44 378.834   6
   0  -4   7 7193.80 184.347   7
   0   4  -6 24477.2 608.192  17
   0  -4   6 23397.8 648.711  14
   0  -4   6 24242.8 507.479   2
   0   4  -6 25007.5 651.939   5
   0   4  -6 24646.2 626.791   9
   0  -4   6 23965.8 324.191   7
   0  -4   6 24403.9 655.274   6
   0   4  -5 12858.1 200.301  16
   0  -4   5 12984.3 445.395  17
   0   4  -5 12831.2 431.054  17
   0  -4   5 11759.5 444.229  14
   0  -4   5 12960.7 350.159   2
   0   4  -5 12740.3 454.360   5
   0  -4   5 12792.3 438.748   9
   0   4  -5 12438.9 427.574   9
   0  -4   5 13148.2 461.701   6
   0  -4   5 12068.6 237.716   7
   0  -4   4 3056.95 118.722   3
   0  -4   4 3001.23 168.435   2
   0  -4   4 2840.37 224.689  14
   0  -4   4 2761.20 209.526  17
   0   4  -4 2916.48 215.746  17
   0   4  -4 3232.02 234.124   5
   0  -4   4 3159.40 205.416   9
   0  -4   4 2995.94 221.598   6
   0   4  -4 2852.14 137.507   7
   0   4  -3 299.581 70.1481   2
   0  -4   3 369.352 72.9565   2
   0  -4   3 356.213 121.756  14
   0  -4   3 171.762 70.2548  17
   0   4  -3 383.239 118.134  17
   0   4  -3 174.467 87.9098   6
   0   4  -3 319.973 104.123   5
   0  -4   3 344.524 110.942   6
   0  -4   3 354.992 102.665   5
   0  -4   3 137.999 66.7535   9
   0   4  -3 469.243 71.2804   7
   0  -4   2 85918.6 817.443   2
   0   4  -2 86328.6 846.189   2
   0  -4   2 83931.8 1061.78  17
   0  -4   2 86219.3 1083.67  14
   0  -4   2 82957.7 1065.50   5
   0   4  -2 85800.1 1067.98   5
   0  -4   2 86117.1 953.085   9
   0   4  -2 85117.0 825.520   7
   0  -4   2 86357.1 1078.32   6
   0   4  -2 85102.6 1068.51   6
   0  -4   1 68687.5 960.114  17
   0  -4   1 69693.0 975.003   5
   0   4  -1 70404.0 964.842   5
   0   4  -1 67893.4 782.176   2
   0   4  -1 69281.8 861.941  12
   0  -4   1 68839.6 952.436   6
   0   4  -1 67894.4 947.952   6
   0   4  -1 71431.1 811.034   7
   0  -4   1 68827.4 756.169   2
   0  -4   0 3822.42 233.574   5
   0   4   0 3733.63 238.076   5
   0   4   0 3565.54 197.392   2
   0   4   0 3813.79 201.015  12
   0  -4   0 3416.24 224.132   6
   0   4   0 3908.44 208.309   7
   0   4   0 4075.79 240.104   6
   0  -4   0 3925.51 194.623   2
   0  -4   0 3429.31 241.672   4
   0   4   1 2628.16 165.359  12
   0   4   1 2830.69 105.371  11
   0   4   1 2584.96 208.590   5
   0  -4  -1 2889.98 218.570   5
   0   4   1 2778.50 205.721   6
   0  -4  -1 2514.30 197.365   6
   0  -4  -1 2895.66 182.001   2
   0  -4  -1 2302.80 211.834   4
   0   4   1 2631.57 179.010   2
   0  -4  -2 18134.9 409.634  12
   0   4   2 18493.4 421.079  12
   0   4   2 19821.9 554.559   5
   0   4   2 18842.6 527.160   6
   0   4   2 18522.2 485.156   2
   0  -4  -2 18849.8 560.640   4
   0  -4  -3 4003.44 200.831  12
   0   4   3 4030.38 265.943   5
   0   4   3 3729.46 237.085   2
   0  -4  -3 4375.04 287.284   4
   0  -4  -4 2554.51 169.343  12
   0   4   4 2151.81 213.705   5
   0  -4  -4 2795.26 244.373   4
   0   4   4 2689.85 223.228   2
   0  -4  -5 21894.2 483.533  12
   0  -4  -5 22718.9 301.836  11
   0   4   5 22621.9 661.319   5
   0  -4  -5 23232.8 693.252   4
   0   4   5 22286.9 638.826   2
   0   4   6 22802.3 641.553   8
   0  -4  -6 23016.2 720.472   4
   0  -4  -6 23146.5 360.197  11
   0  -4  -6 22149.2 509.207  12
   0  -4  -6 23325.1 627.007   9
   0   4   6 21754.4 665.672   2
   0   4   7 613.151 132.838   8
   0   4   7 888.093 178.174   2
   0  -4  -7 768.782 83.9419  11
   0  -4  -7 651.233 107.914  12
   0  -4  -7 620.030 121.187   9
   0  -4  -7 705.703 155.438   4
   0   4   8 12869.6 516.600   8
   0  -4  -8 13470.9 600.000   4
   0  -4  -8 13665.7 443.951  12
   0  -4  -8 13516.7 352.768  11
   0  -4  -8 13281.4 525.642   9
   0   4   8 13022.4 576.360   2
   0   4   9 2448.84 247.652   8
   0   4   9 2713.31 285.921   2
   0  -4  -9 2274.82 192.189  12
   0  -4  -9 2750.33 176.459  11
   0  -4  -9 2459.81 253.735   9
   0  -4  -9 2349.42 271.087   4
   0   4  10 8110.21 495.265   2
   0  -4 -10 7693.65 492.912   4
   0  -4 -10 7534.37 239.950  15
   0  -4 -10 8096.91 462.902   9
   0  -4 -10 7775.86 319.387  10
   0   4  10 7641.06 432.588   8
   0   4  11 13104.2 583.866   8
   0  -4 -11 12977.9 401.079  10
   0  -4 -11 13664.5 621.458   9
   0   4  11 14266.4 669.810   2
   0  -4 -11 13739.6 673.672   4
   0   4  12 8846.32 498.037   8
   0  -4 -12 9267.04 578.768   4
   0  -4 -12 9749.32 329.514  10
   0  -4 -12 10130.1 562.846   9
   0   4  12 9777.26 585.522   2
   0   4  13 3271.44 326.551   8
   0   4  13 3544.02 377.124   2
   0  -4 -13 3104.26 340.455   9
   0  -4 -13 2850.53 351.593   4
   0  -4 -14 3802.87 415.747   4
   0  -4 -14 3755.48 372.019   9
   0   4  14 3172.16 328.914   8
   0   4  14 3104.05 378.359   2
   0   4  15-2.92176 138.200   8
   0  -4 -15 123.914 133.268   9
   0  -4 -15 33.6776 148.869   4
   0   4  15 16.1169 141.153   2
   0   4  16 425.939 176.097   8
   0   4  16 254.189 206.092   2
   0  -4 -16 486.559 217.094   4
   0  -4 -16 208.972 126.285   9
   0   4  17 761.324 278.304   2
   0  -4 -17 1124.47 291.872   4
   0  -4 -17 821.789 236.713   9
   0   4  18 215.292 223.490   2
   0  -4 -18 65.8627 152.656   9
   0  -4 -18-91.2863 147.410   4
   0  -5  20 3367.28 465.303   6
   0   5 -20 3250.96 429.671   9
   0  -5  19 1028.73 266.859   6
   0   5 -19 1120.89 285.772   9
   0  -5  19 813.136 249.104  14
   0  -5  18 488.278 236.324  14
   0   5 -18 359.938 179.856   1
   0  -5  18 450.019 189.340   6
   0   5 -18 370.863 201.188   9
   0   5 -18 561.491 187.987  17
   0  -5  17 129.361 167.589  14
   0   5 -17 94.3296 120.254   1
   0  -5  17-10.4020 147.854   6
   0   5 -17 111.554 122.731   9
   0   5 -17 81.3348 107.647  17
   0  -5  16-127.437 154.827  14
   0   5 -16 5.10084 113.150   1
   0  -5  16 178.381 171.901   6
   0   5 -16 65.1171 140.206   9
   0   5 -16-48.0531 106.669  17
   0  -5  16-12.1739 82.1186  15
   0  -5  15 234.834 153.681  14
   0   5 -15 115.763 110.817   1
   0  -5  15 633.648 209.808   6
   0   5 -15 301.942 169.865   9
   0   5 -15 291.773 130.483  17
   0  -5  15 22.1477 89.5895  15
   0  -5  14 715.555 208.394  14
   0   5 -14 950.962 195.864   1
   0  -5  14 809.835 234.340   6
   0   5 -14 952.175 216.648   9
   0  -5  14 913.344 140.281  10
   0  -5  14 1061.59 185.287  15
   0   5 -14 981.454 198.939  17
   0  -5  13 8708.42 458.195  15
   0   5 -13 8263.47 470.135  17
   0   5 -13 8131.85 487.118   1
   0  -5  13 8591.78 550.681  14
   0  -5  13 9107.23 396.248  10
   0   5 -13 8154.46 528.457   9
   0  -5  13 7542.56 514.449   6
   0  -5  12 3286.09 294.127  15
   0   5 -12 3456.41 310.287  17
   0   5 -12 3727.51 332.862   1
   0  -5  12 3564.17 356.464  14
   0   5 -12 3587.44 341.582   9
   0  -5  12 3911.19 368.669   6
   0   5 -11 14961.7 591.703  17
   0   5 -11 14955.5 619.763   1
   0  -5  11 13721.4 641.448  14
   0   5 -11 14565.0 634.730   9
   0  -5  11 14299.1 289.913   7
   0  -5  11 15032.7 682.619   6
   0   5 -10 9330.50 459.417  17
   0  -5  10 9615.20 518.789  14
   0   5 -10 9369.10 483.152   1
   0   5 -10 9023.89 485.777   9
   0  -5  10 8520.07 204.461   7
   0  -5  10 8904.04 507.588   6
   0   5  -9 2156.02 230.302  17
   0  -5   9 2488.20 284.510  14
   0   5  -9 2603.40 259.719   1
   0  -5   9 2412.24 259.142   6
   0   5  -9 2065.92 228.159   9
   0  -5   9 2018.71 97.9412   7
   0   5  -8 23618.6 682.235  17
   0   5  -8 24449.8 422.684  16
   0  -5   8 23956.6 753.597  14
   0  -5   8 23768.9 585.312   2
   0   5  -8 24622.3 743.350   5
   0   5  -8 23347.4 711.322   9
   0  -5   8 24806.2 330.397   7
   0  -5   8 24397.3 755.019   6
   0   5  -7 5881.95 173.598  16
   0   5  -7 6067.18 342.719  17
   0  -5   7 5323.26 359.464  14
   0  -5   7 5450.44 267.498   2
   0   5  -7 5397.33 345.681   5
   0   5  -7 5504.09 334.590   9
   0  -5   7 5659.87 364.847   6
   0  -5   7 5815.35 170.917   7
   0   5  -6 14804.4 523.032  17
   0  -5   6 14752.9 559.664  14
   0  -5   6 14742.3 411.464   2
   0   5  -6 14746.0 541.391   5
   0  -5   6 14502.6 329.698   3
   0  -5   6 14439.0 547.716   6
   0  -5   5 85.8364 104.609  14
   0  -5   5 53.1924 54.1706   2
   0   5  -5-65.8323 94.7537   5
   0  -5   5 142.976 101.519   6
   0  -5   5 134.711 44.0436   3
   0   5  -5 24.8808 89.1632  17
   0  -5   4 15389.4 547.488  14
   0   5  -4 15724.9 374.978   7
   0  -5   4 16049.1 540.501   6
   0   5  -4 15614.0 529.708   5
   0  -5   4 15564.3 223.544   3
   0  -5   4 15880.5 398.992   2
   0  -5   3 102.939 95.7480  14
   0   5  -3 21.9696 50.0743   7
   0  -5   3 79.8676 93.6825   6
   0   5  -3 172.045 93.1927   5
   0  -5   3 216.395 85.1576   9
   0   5  -3 81.0933 62.9130   2
   0  -5   3 41.5941 48.9347   2
   0  -5   2 41692.1 840.612   6
   0   5  -2 41403.8 665.588   7
   0  -5   2 41999.1 858.733  14
   0  -5   2 42100.4 647.504   2
   0   5  -2 41872.2 677.733   2
   0   5  -2 40669.1 826.486   5
   0   5  -1 2142.09 205.527   5
   0  -5   1 1900.05 194.933   6
   0   5  -1 1856.31 155.966   7
   0   5  -1 2201.31 179.715  12
   0   5  -1 1857.20 154.517   2
   0  -5   1 2223.07 157.583   2
   0   5   0 1120.26 163.984   5
   0   5   0 1426.58 147.710   7
   0  -5   0 1497.04 184.325   6
   0   5   0 1229.43 138.258  12
   0   5   0 1402.40 150.686   2
   0  -5   0 1304.68 133.736   2
   0  -5   0 908.006 150.208   4
   0   5   1 29368.5 598.885  12
   0   5   1 28715.4 365.410  11
   0  -5  -1 29008.6 708.034   6
   0   5   1 27727.1 617.118   2
   0  -5  -1 28528.1 747.379   4
   0  -5  -1 28728.4 609.975   2
   0   5   1 28635.6 715.441   5
   0   5   2 8583.05 324.146  12
   0   5   2 8565.99 367.361   2
   0  -5  -2 9227.47 445.569   4
   0   5   2 9370.46 429.558   5
   0   5   3 8373.75 321.100  12
   0  -5  -3 8133.40 310.909  12
   0   5   3 7885.11 365.836   2
   0  -5  -3 8672.41 436.528   4
   0   5   3 9371.04 438.606   5
   0  -5  -4 3846.70 220.379  12
   0   5   4 3491.84 264.755   2
   0  -5  -4 3394.82 287.146   4
   0   5   4 4067.38 308.594   5
   0  -5  -5 5003.75 251.852  12
   0   5   5 4957.64 338.669   2
   0  -5  -5 5106.82 357.622   4
   0   5   5 5329.22 353.590   5
   0  -5  -6 40466.6 723.975  12
   0   5   6 40423.3 962.209   2
   0  -5  -6 42724.6 902.844   9
   0  -5  -6 42577.9 1056.07   4
   0  -5  -7 24754.2 826.900   4
   0  -5  -7 25449.4 594.973  12
   0  -5  -7 25337.2 356.873  11
   0   5   7 26418.6 760.986   8
   0  -5  -7 24879.1 714.710   9
   0   5   7 26582.5 812.132   2
   0   5   8 1482.64 224.001   2
   0  -5  -8 2004.28 122.227  11
   0  -5  -8 1701.66 170.091  12
   0   5   8 1912.63 231.855   8
   0  -5  -8 1816.75 211.954   9
   0  -5  -8 1752.77 257.556   4
   0   5   9-76.0172 105.266   2
   0  -5  -9-9.19415 69.7101  12
   0   5   9-43.8105 111.091   8
   0  -5  -9 59.8114 105.105   9
   0  -5  -9 202.649 129.361   4
   0   5  10 1411.60 246.277   2
   0  -5 -10 833.155 136.645  12
   0   5  10 922.438 205.223   8
   0  -5 -10 1019.22 150.700  10
   0  -5 -10 943.081 184.835   9
   0  -5 -10 1077.32 207.406   4
   0   5  11 140.340 161.925   2
   0   5  11 47.5793 129.307   8
   0  -5 -11 332.572 116.318  12
   0  -5 -11 280.415 101.480  10
   0  -5 -11 100.430 106.236   9
   0  -5 -11 113.738 173.242   4
   0  -5 -12 5403.10 468.031   4
   0   5  12 5553.03 409.646   8
   0  -5 -12 5728.63 351.944  12
   0  -5 -12 5282.43 414.530   9
   0   5  12 6319.49 500.620   2
   0  -5 -13 12487.9 723.807   4
   0   5  13 13472.7 650.087   8
   0  -5 -13 12320.2 532.101  12
   0  -5 -13 12408.1 656.151   9
   0   5  13 12234.7 702.657   2
   0  -5 -14 7141.27 520.854   9
   0   5  14 6769.84 478.714   8
   0   5  14 6736.47 555.160   2
   0  -5 -14 7610.11 597.043   4
   0  -5 -15 10821.8 655.802   9
   0   5  15 10146.1 600.362   8
   0   5  15 10621.7 708.929   2
   0  -5 -15 10477.2 719.497   4
   0   5  16 2305.32 371.977   2
   0  -5 -16 2688.32 404.626   4
   0  -5 -16 2861.44 356.874   9
   0   5  17 537.223 222.206   2
   0  -5 -17 184.780 181.245   9
   0  -5 -17 165.592 192.657   4
   0  -6  19 1764.45 341.364  14
   0   6 -19 2042.94 329.155   1
   0  -6  19 1469.98 336.445   6
   0   6 -19 2364.94 372.598   9
   0  -6  19 1851.72 311.315   3
   0   6 -18 984.360 218.843  17
   0  -6  18 911.627 281.320  14
   0   6 -18 1106.04 238.952   1
   0  -6  18 851.600 260.871   6
   0   6 -18 963.847 257.447   9
   0  -6  18 1168.38 245.130   3
   0  -6  17 1905.44 345.349  14
   0   6 -17 1917.85 301.550   1
   0  -6  17 2175.41 364.738   6
   0   6 -17 1985.17 331.065   9
   0   6 -17 1363.62 224.803  17
   0  -6  17 1674.93 247.617  15
   0  -6  16 2260.32 344.636  14
   0   6 -16 2040.49 297.439   1
   0  -6  16 2884.44 386.223   6
   0   6 -16 2818.48 366.015   9
   0  -6  16 2240.23 271.871  15
   0   6 -16 2544.55 302.922  17
   0  -6  15 923.208 249.479  14
   0   6 -15 868.202 208.262   1
   0  -6  15 1085.48 261.319   6
   0  -6  15 795.806 151.430  10
   0   6 -15 1334.59 268.266   9
   0  -6  15 774.079 181.860  15
   0   6 -15 708.936 168.961  17
   0  -6  14 2610.14 348.201  14
   0   6 -14 2197.70 290.281   1
   0  -6  14 2589.19 347.081   6
   0   6 -14 1799.95 280.747   9
   0  -6  14 2225.88 224.405  10
   0   6 -14 2313.60 282.443  17
   0  -6  14 2613.75 286.891  15
   0  -6  13 1085.92 256.952  14
   0   6 -13 381.170 156.307   1
   0  -6  13 868.152 216.878   6
   0   6 -13 602.409 188.110   9
   0   6 -13 525.053 152.579  17
   0  -6  13 918.532 189.278  15
   0  -6  12 2114.32 296.972  14
   0   6 -12 2326.17 290.218   1
   0  -6  12 2630.99 329.248   6
   0   6 -12 2167.21 292.223   9
   0   6 -12 2461.51 193.643  16
   0   6 -12 2779.16 291.643  17
   0   6 -11 9688.19 334.886  16
   0   6 -11 9073.34 492.398  17
   0  -6  11 9122.32 550.743  14
   0   6 -11 9707.19 532.904   1
   0   6 -11 9579.06 546.459   5
   0   6 -11 9103.37 524.825   9
   0  -6  11 9836.47 567.208   6
   0   6 -10 1255.04 115.291  16
   0   6 -10 1084.40 179.807  17
   0  -6  10 1254.86 237.032  14
   0   6 -10 754.733 176.517   1
   0  -6  10 1458.99 233.179   6
   0   6 -10 1145.40 215.066   5
   0   6 -10 1347.80 206.031   9
   0  -6  10 1303.75 151.019   3
   0  -6   9 4073.01 234.348   3
   0   6  -9 4177.00 319.165  17
   0   6  -9 3789.30 161.567  16
   0  -6   9 3835.80 343.580  14
   0  -6   9 3749.39 251.015   2
   0   6  -9 3788.82 331.278   5
   0   6  -9 3762.48 321.802   9
   0  -6   9 4275.48 358.396   6
   0  -6   8 14537.6 457.988   2
   0  -6   8 15117.5 643.243  14
   0   6  -8 15195.7 591.519  17
   0   6  -8 14867.9 235.422  16
   0   6  -8 15179.1 618.598   5
   0  -6   8 15363.3 401.326   3
   0  -6   8 14419.7 617.208   6
   0  -6   7 9288.35 353.831   2
   0  -6   7 9027.47 483.853  14
   0   6  -7 8834.03 444.083  17
   0   6  -7 9421.59 479.047   5
   0  -6   7 9706.41 286.273   3
   0  -6   7 9132.23 479.567   6
   0  -6   6 3648.82 218.103   2
   0  -6   6 3503.38 306.334  14
   0   6  -6 3482.66 286.096  17
   0   6  -6 3392.83 295.724   5
   0  -6   6 3450.96 298.736   6
   0  -6   6 3465.44 147.757   3
   0  -6   5 13541.9 563.840   6
   0   6  -5 14009.6 383.594   7
   0   6  -5 14484.8 567.536   5
   0  -6   5 14036.0 572.952  14
   0  -6   5 14117.5 410.672   2
   0  -6   5 14342.0 222.432   3
   0   6  -4 11832.3 502.585   5
   0  -6   4 11710.5 518.670  14
   0  -6   4 12877.8 384.268   2
   0   6  -4 12077.6 387.993   2
   0  -6   4 12781.4 540.626   6
   0   6  -4 12350.5 376.845   7
   0  -6   3 9507.07 449.850   6
   0   6  -3 9432.42 344.097   7
   0   6  -3 9294.73 440.945   5
   0  -6   3 9212.38 452.884  14
   0   6  -3 9200.68 347.969   2
   0  -6   3 9791.02 338.115   2
   0   6  -2 38282.5 722.891   7
   0  -6   2 38914.3 888.961   6
   0   6  -2 39133.8 895.549   5
   0  -6   2 37817.9 896.983  14
   0   6  -2 39768.2 731.560   2
   0  -6   2 39244.6 685.839   2
   0  -6   1-23.5258 113.870   6
   0   6  -1-114.543 109.028   5
   0  -6   1 14.8378 102.598  14
   0  -6   1 36.0593 59.4055   2
   0   6  -1 40.1576 70.8748   2
   0  -6   1 27.7145 109.033   4
   0   6   0 6432.08 377.721   5
   0  -6   0 6144.47 365.534   6
   0   6   0 7049.50 337.195   2
   0  -6   0 6358.61 394.687   4
   0   6   1 698.868 154.042   5
   0  -6  -1 861.213 162.594   6
   0   6   1 779.893 72.5092  11
   0  -6  -1 1003.53 183.228   4
   0   6   1 876.931 141.830   2
   0   6   2 73.2766 78.1126  12
   0  -6  -2 104.821 111.057   4
   0   6   2-43.4995 114.427   5
   0   6   2-13.6646 88.0212   2
   0   6   3 1648.26 165.582  12
   0  -6  -3 1483.40 215.973   4
   0   6   3 1556.30 221.402   5
   0   6   3 1406.69 181.961   2
   0  -6  -4 141.641 81.5321  12
   0  -6  -4 90.2486 100.750   4
   0   6   4 63.4360 108.667   5
   0   6   4 66.4587 89.6269   2
   0   6   5 12387.3 577.482   5
   0  -6  -5 12189.0 595.478   4
   0   6   5 11294.0 513.043   2
   0  -6  -5 12003.0 413.740  12
   0  -6  -6 2639.18 205.768  12
   0  -6  -6 2434.83 292.509   4
   0   6   6 2545.79 280.879   2
   0   6   6 3133.35 309.612   5
   0  -6  -7 12818.5 648.220   4
   0  -6  -7 12934.4 444.373  12
   0   6   7 12251.8 565.322   8
   0  -6  -7 12489.0 534.159   9
   0   6   7 12325.0 591.556   2
   0   6   8 1303.08 227.382   2
   0  -6  -8 1183.36 148.027  12
   0   6   8 933.331 195.785   8
   0  -6  -8 1361.51 197.785   9
   0  -6  -8 1280.28 230.882   4
   0   6   9 960.148 217.861   2
   0   6   9 1077.39 203.864   8
   0  -6  -9 641.855 120.808  12
   0  -6  -9 773.177 170.147   9
   0  -6  -9 1152.83 236.623   4
   0  -6 -10 14350.6 748.736   4
   0   6  10 14657.9 659.952   8
   0  -6 -10 15445.1 535.365  12
   0  -6 -10 15131.4 657.148   9
   0  -6 -10 13950.5 549.454  10
   0   6  10 14532.6 720.095   2
   0  -6 -11 8804.52 606.994   4
   0   6  11 8844.15 531.761   8
   0  -6 -11 8213.86 404.398  12
   0  -6 -11 8792.33 433.034  10
   0  -6 -11 9168.96 535.717   9
   0   6  11 8514.08 573.124   2
   0   6  12 5269.52 425.041   8
   0  -6 -12 4498.25 467.075   4
   0  -6 -12 5250.23 420.773   9
   0   6  12 4616.85 448.828   2
   0   6  13 770.046 206.984   8
   0  -6 -13 1084.27 215.158   9
   0  -6 -13 1088.86 273.693   4
   0   6  13 863.525 245.325   2
   0   6  14 200.273 141.029   8
   0   6  14 562.063 231.255   2
   0  -6 -14 432.684 184.162   4
   0  -6 -14 537.321 181.538   9
   0   6  15 289.156 163.319   2
   0  -6 -15 196.671 179.636   4
   0  -6 -15 139.206 157.073   9
   0   6  16 1037.18 280.300   2
   0  -6 -16 1473.97 283.980   9
   0  -6 -16 1922.34 356.814   4
   0  -7  19 293.914 205.094   6
   0   7 -19-67.6980 138.467   1
   0   7 -19 168.101 202.533   9
   0  -7  19 76.0558 170.007  14
   0   7 -18-22.0784 133.137  17
   0  -7  18 606.524 249.416  14
   0   7 -18 833.914 225.081   1
   0  -7  18 550.398 269.537   6
   0   7 -18 214.986 173.676   9
   0  -7  18 255.045 152.325   3
   0   7 -17 1577.21 266.330  17
   0  -7  17 1168.98 220.494  15
   0  -7  17 1213.51 294.889  14
   0   7 -17 1226.23 263.880   1
   0  -7  17 915.893 286.616   6
   0   7 -17 1163.88 261.475   9
   0  -7  17 1062.58 215.963   3
   0   7 -16 2482.23 327.093  17
   0  -7  16 2584.98 307.752  15
   0  -7  16 2119.19 337.401  14
   0   7 -16 2619.58 345.112   1
   0  -7  16 2219.41 359.042   6
   0   7 -16 2609.81 362.674   5
   0   7 -16 2324.77 337.210   9
   0  -7  16 2158.35 283.341   3
   0   7 -15 209.248 135.287  17
   0  -7  15 427.159 169.483  15
   0  -7  15 241.181 172.227  14
   0   7 -15 229.462 176.745   1
   0  -7  15 405.267 181.443   6
   0   7 -15 402.087 196.952   5
   0  -7  15 414.820 140.100  10
   0   7 -15 311.908 168.300   9
   0  -7  15 286.077 119.594   3
   0  -7  14 5337.06 425.460  15
   0   7 -14 4332.27 390.580  17
   0  -7  14 4608.14 456.169  14
   0   7 -14 4457.94 417.752   1
   0  -7  14 3711.46 412.606   6
   0   7 -14 4024.62 401.240   5
   0  -7  14 4979.06 364.668  10
   0   7 -14 4533.02 435.906   9
   0  -7  14 4759.63 347.986   3
   0  -7  13 16358.5 590.777   3
   0   7 -13 15785.6 706.256  17
   0  -7  13 16116.8 803.412  14
   0   7 -13 16202.4 756.786   1
   0   7 -13 14223.3 723.271   5
   0   7 -13 14862.2 738.530   9
   0  -7  13 16601.7 806.524   6
   0  -7  12 12694.1 488.957   3
   0   7 -12 11839.6 603.003  17
   0  -7  12 13483.3 712.274  14
   0   7 -12 12944.5 659.817   1
   0   7 -12 12357.3 660.239   5
   0   7 -12 13686.2 677.891   9
   0  -7  12 12091.1 672.818   6
   0   7 -11 6559.52 473.640   1
   0  -7  11 6558.98 489.811  14
   0   7 -11 7495.15 473.756  17
   0   7 -11 6444.63 463.461   5
   0  -7  11 6794.35 338.164   3
   0  -7  11 6898.24 497.972   6
   0  -7  10 8950.49 551.371  14
   0   7 -10 7660.21 179.314  16
   0   7 -10 8805.61 502.167  17
   0   7 -10 8442.78 522.265   5
   0  -7  10 9249.56 360.367   3
   0  -7  10 8475.30 541.034   6
   0  -7   9 3624.40 360.067  14
   0   7  -9 3694.95 330.016  17
   0   7  -9 3530.62 335.107   5
   0  -7   9 3523.71 204.996   3
   0  -7   9 3384.34 340.342   6
   0  -7   8 5689.93 299.876   2
   0  -7   8 5582.16 416.630  14
   0   7  -8 4848.74 364.334  17
   0   7  -8 5886.48 415.101   5
   0  -7   8 5573.30 414.758   6
   0  -7   8 5601.59 227.676   3
   0  -7   7 61.7631 120.354   6
   0   7  -7-50.4577 124.632   5
   0  -7   7 234.353 125.931  14
   0  -7   7 100.005 64.1607   2
   0  -7   7 186.164 48.8430   3
   0  -7   6 558.238 100.299   2
   0   7  -6 731.966 175.631   5
   0  -7   6 502.824 172.273   6
   0  -7   6 551.108 176.569  14
   0  -7   5 1366.37 220.230   6
   0   7  -5 1324.00 205.786   5
   0  -7   5 1533.16 230.456  14
   0  -7   5 1179.08 132.490   2
   0   7  -5 1459.15 147.591   7
   0  -7   4 179.021 129.427   6
   0   7  -4-53.6041 111.966   5
   0  -7   4 142.963 136.949  14
   0  -7   4 27.2080 52.6261   2
   0   7  -4 104.817 87.2482   2
   0   7  -4 97.5765 59.1243   7
   0   7  -3 813.681 130.529   2
   0  -7   3 1064.83 130.250   2
   0  -7   3 1029.72 186.911  14
   0  -7   3 959.665 180.769   6
   0   7  -3 1103.57 184.645   5
   0  -7   2 151.840 116.276  14
   0   7  -2 114.509 94.7246   2
   0  -7   2 141.346 137.104   4
   0   7  -2 30.2449 105.179   5
   0  -7   2 10.5622 111.463   6
   0  -7   1 158.857 125.042  14
   0  -7   1 178.441 131.368   4
   0   7  -1 94.7824 84.3158   2
   0   7  -1 154.683 107.033   5
   0  -7   1 23.4934 106.739   6
   0   7   0 714.835 165.110   5
   0  -7   0 1351.08 210.813   6
   0   7   0 853.741 96.4588  11
   0   7   0 1077.52 166.348   2
   0   7   0 1039.58 61.6137   3
   0   7   0 902.796 66.0318   3
   0  -7   0 1083.91 199.041   4
   0   7   1 1528.16 223.665   5
   0  -7  -1 1364.43 210.005   6
   0   7   1 1654.79 106.029  11
   0   7   1 1811.95 207.865   2
   0  -7  -1 2028.13 260.292   4
   0  -7  -2 4429.40 368.334   4
   0   7   2 5171.03 336.557   2
   0   7   2 5287.20 389.391   5
   0  -7  -3 1565.09 240.573   4
   0   7   3 1684.14 219.227   2
   0   7   3 1809.15 247.477   5
   0  -7  -4-70.2988 133.537   4
   0   7   4-133.958 120.227   2
   0   7   4 89.5507 150.390   5
   0  -7  -5-127.655 135.389   4
   0   7   5-133.874 136.317   5
   0   7   5-42.9218 105.045   2
   0  -7  -6 147.771 88.8903  12
   0  -7  -6 119.815 137.888   4
   0   7   6 225.288 138.388   2
   0   7   6 315.992 175.981   5
   0   7   7 639.505 183.882   2
   0   7   7 832.030 179.459   8
   0  -7  -7 771.290 133.000  12
   0  -7  -7 796.271 157.605   9
   0  -7  -7 549.017 165.851   4
   0  -7  -8 10414.8 643.056   4
   0  -7  -8 10312.1 429.266  12
   0   7   8 9880.69 556.674   8
   0  -7  -8 10540.1 531.319   9
   0   7   8 9995.27 583.271   2
   0   7   9 1648.52 273.728   2
   0  -7  -9 1869.23 198.732  12
   0   7   9 1589.81 255.117   8
   0  -7  -9 1639.20 225.570   9
   0  -7  -9 1893.93 305.490   4
   0   7  10 434.058 164.218   8
   0  -7 -10 621.516 155.742  10
   0  -7 -10 546.488 150.559   9
   0  -7 -10 473.081 187.245   4
   0   7  10 971.936 230.981   2
   0   7  11 278.388 132.619   8
   0  -7 -11 375.547 148.418  10
   0  -7 -11 391.194 152.274   9
   0  -7 -11 61.3600 154.281   4
   0   7  11 152.415 145.086   2
   0   7  12 110.781 135.024   8
   0  -7 -12 210.432 125.523   9
   0  -7 -12 409.863 197.550   4
   0   7  13 343.786 164.798   8
   0   7  13 516.944 240.908   2
   0  -7 -13 399.703 168.976   4
   0  -7 -13 282.127 133.293   9
   0   7  14 297.917 226.178   2
   0  -7 -14 358.121 219.892   4
   0  -7 -14 110.780 112.109   9
   0   7  15 449.878 248.265   2
   0  -7 -15-215.397 181.426   4
   0  -8  18 193.555 229.566  14
   0   8 -18 417.505 209.391   1
   0  -8  18 111.484 184.274   6
   0   8 -18 350.610 193.306   5
   0   8 -18 632.861 226.899   9
   0   8 -18 650.589 220.984  17
   0  -8  18 240.118 139.450  15
   0  -8  17 527.950 171.878  14
   0   8 -17 312.906 180.501   1
   0   8 -17-5.66352 149.735   5
   0  -8  17 307.340 221.001   6
   0   8 -17 234.112 162.134   9
   0  -8  17 41.5036 128.784  15
   0   8 -17 420.295 200.185  17
   0  -8  16 2030.55 355.387   6
   0   8 -16 1487.57 286.036   5
   0   8 -16 1930.60 320.542   1
   0  -8  16 2503.16 380.243  14
   0  -8  16 2223.74 314.542  15
   0   8 -16 1608.04 261.061  17
   0  -8  15 1928.41 339.707  14
   0   8 -15 1964.54 318.445   1
   0   8 -15 1133.23 259.422   5
   0  -8  15 1384.53 293.416   6
   0  -8  15 1393.66 226.519  10
   0  -8  15 1438.47 268.812  15
   0   8 -15 1935.27 292.091  17
   0  -8  14 4767.84 475.551  14
   0   8 -14 4936.87 474.165   1
   0   8 -14 4613.00 448.444   5
   0  -8  14 4280.35 452.351   6
   0  -8  14 3968.41 352.770  10
   0   8 -14 4021.13 391.890  17
   0  -8  14 4016.65 391.844  15
   0  -8  13 23020.6 995.173  14
   0   8 -13 24388.3 910.946  17
   0   8 -13 22954.0 949.057   5
   0   8 -13 25023.7 982.762   1
   0  -8  13 23263.9 989.963   6
   0   8 -12 3630.68 388.853   5
   0  -8  12 3175.04 386.319   6
   0   8 -12 3785.02 361.835  17
   0   8 -12 3392.35 383.522   1
   0  -8  12 3317.62 396.124  14
   0   8 -11 7.90847 141.734   5
   0  -8  11-65.7762 137.102   6
   0   8 -11 95.7776 123.122  17
   0  -8  11 150.610 67.2541   3
   0  -8  11 139.529 149.518  14
   0  -8  10 11579.1 667.710  14
   0   8 -10 11290.6 606.765  17
   0   8 -10 12128.6 641.292   5
   0  -8  10 12648.7 683.960   6
   0  -8  10 13034.0 395.010   3
   0  -8   9 2893.88 166.885   3
   0   8  -9 2823.65 320.455   5
   0  -8   9 2534.53 314.932   6
   0  -8   9 1935.38 288.395  14
   0  -8   8 1336.72 90.5392   3
   0   8  -8 1363.63 247.127   5
   0  -8   8 1762.32 273.730   6
   0  -8   8 1427.94 243.138  14
   0   8  -7 4129.89 364.478   5
   0  -8   7 4752.42 409.775  14
   0  -8   7 4270.91 381.098   6
   0   8  -6 13569.7 635.324   5
   0  -8   6 13745.3 671.241  14
   0  -8   6 13501.5 652.208   6
   0   8  -6 14405.6 462.506   7
   0  -8   5 2942.56 315.315   6
   0   8  -5 2758.34 295.814   5
   0  -8   5 2535.46 300.154  14
   0   8  -4 10095.7 546.604   5
   0  -8   4 9943.25 559.624  14
   0   8  -4 10472.4 427.005   2
   0  -8   4 9751.48 540.135   6
   0   8  -3 2207.77 209.015   2
   0  -8   3 2398.52 288.918  14
   0   8  -3 2967.32 316.210   5
   0  -8   3 2024.92 261.310   6
   0  -8   2 3552.65 349.670  14
   0  -8   2 2800.49 299.477   6
   0   8  -2 2970.03 318.650   5
   0   8  -2 3322.23 257.802   2
   0  -8   2 2909.61 328.984   4
   0  -8   1 708.253 165.302   6
   0  -8   1 330.786 159.406  14
   0   8  -1 575.332 94.9573  11
   0  -8   1 853.033 194.969   4
   0   8  -1 848.117 162.564   2
   0   8  -1 902.900 187.559   5
   0   8   0 2896.75 308.359   5
   0  -8   0 3352.44 329.954   6
   0   8   0 3056.04 175.730  11
   0  -8   0 3836.82 374.212   4
   0   8   0 3439.92 286.050   2
   0   8   1 7004.03 205.871  11
   0   8   1 6731.52 466.744   5
   0   8   1 6228.28 385.735   2
   0  -8  -1 7131.48 496.736   4
   0   8   1 7186.57 207.218   3
   0   8   2 880.956 203.429   5
   0   8   2 849.813 179.554   2
   0  -8  -2 528.040 162.104   4
   0   8   3 1572.67 262.098   5
   0   8   3 1128.82 184.956   2
   0  -8  -3 1097.05 209.721   4
   0   8   4 1288.28 241.747   5
   0   8   4 1289.12 204.223   2
   0  -8  -4 1243.43 247.060   4
   0   8   5 203.270 157.366   5
   0   8   5 249.144 126.107   2
   0  -8  -5 327.448 174.147   4
   0   8   6 438.848 188.005   5
   0  -8  -6 480.074 199.932   4
   0   8   6 36.5913 112.116   2
   0   8   7 1104.02 242.252   2
   0  -8  -7 1090.98 198.202   9
   0  -8  -7 1092.59 226.300   4
   0   8   8 6752.00 495.261   8
   0  -8  -8 7185.87 569.868   4
   0  -8  -8 6635.54 446.688   9
   0   8   8 6814.59 514.706   2
   0   8   9 982.659 213.698   8
   0  -8  -9 841.080 182.919   9
   0  -8  -9 817.370 188.760  10
   0  -8  -9 1173.91 276.890   4
   0   8   9 1040.28 260.037   2
   0   8  10 3908.69 391.322   8
   0  -8 -10 4962.80 408.798   9
   0  -8 -10 4224.72 369.400  10
   0   8  10 4977.06 476.466   2
   0  -8 -10 3966.00 438.783   4
   0   8  11 9.03373 134.445   8
   0   8  11 80.0270 159.460   2
   0  -8 -11 20.9248 179.417   4
   0  -8 -11-17.7146 111.649   9
   0  -8 -12 404.044 219.870   4
   0   8  12 427.611 221.556   2
   0  -8 -13 1714.44 349.543   4
   0   8  13 1808.11 331.025   2
   0  -9  17 226.137 178.944   6
   0   9 -17 190.603 190.460   5
   0   9 -17 548.364 205.783   1
   0  -9  17 925.429 270.351  14
   0  -9  17 430.949 193.414  15
   0   9 -17 352.501 182.645  17
   0  -9  16 2028.07 369.499   6
   0   9 -16 1872.08 340.660   5
   0   9 -16 994.132 263.737   1
   0  -9  16 1467.50 312.845  14
   0  -9  16 1376.43 286.003  15
   0   9 -16 1256.37 265.095  17
   0  -9  15 938.930 287.640  14
   0   9 -15 730.583 238.968   1
   0   9 -15 846.845 243.141   5
   0  -9  15 895.634 272.285   6
   0  -9  15 1044.47 222.239  10
   0  -9  15 778.705 219.201  15
   0   9 -15 1006.22 237.471  17
   0  -9  14 2843.40 400.801  14
   0   9 -14 3506.83 415.657   1
   0   9 -14 2730.69 371.760   5
   0  -9  14 3101.61 419.019   6
   0  -9  14 3770.53 377.981  10
   0   9 -14 2638.35 340.777  17
   0  -9  14 2660.99 362.787  15
   0   9 -13-127.399 156.482   5
   0  -9  13 128.469 179.687   6
   0   9 -13 494.749 200.194  17
   0   9 -13 234.236 165.524   1
   0  -9  13-204.329 181.817  14
   0   9 -12 3323.13 400.898   1
   0   9 -12 2333.18 341.448   5
   0  -9  12 2121.62 331.309   6
   0  -9  12 3047.82 402.949  14
   0  -9  11 261.566 180.637   6
   0   9 -11 371.529 197.095   5
   0  -9  11 318.338 195.750  14
   0  -9  10 916.085 239.524   6
   0   9 -10 628.219 206.476   5
   0  -9  10 712.432 219.140  14
   0   9  -9 6063.24 484.795   5
   0  -9   9 6569.85 524.185  14
   0  -9   9 7071.25 531.620   6
   0   9  -8 1604.29 258.913   5
   0  -9   8 1868.54 288.228   6
   0  -9   8 1202.13 234.387  14
   0   9  -7 18091.5 794.671   5
   0  -9   7 17209.2 806.783  14
   0  -9   7 18437.9 817.625   6
   0   9  -6 10245.9 594.969   5
   0  -9   6 10028.6 611.512  14
   0  -9   6 11232.0 629.816   6
   0  -9   5-56.4787 126.706   6
   0   9  -5-10.5163 144.317   5
   0  -9   5 5.54892 133.914  14
   0   9  -4 7318.80 499.829   5
   0  -9   4 7600.63 526.807  14
   0   9  -4 7275.72 384.927   2
   0  -9   4 7878.08 518.968   6
   0   9  -3 3377.68 348.634   5
   0  -9   3 3425.42 353.610   6
   0  -9   3 3636.41 375.090  14
   0   9  -3 3192.70 265.905   2
   0  -9   3 3657.17 389.672   4
   0  -9   2 17414.4 761.967   6
   0  -9   2 18413.7 795.842  14
   0   9  -2 17418.7 765.404   5
   0   9  -2 18269.9 637.941   2
   0  -9   2 17324.1 797.734   4
   0  -9   1-2.97531 119.603   6
   0  -9   1 129.191 159.249  14
   0   9  -1 70.6470 143.062   5
   0   9  -1-26.5513 55.8791  11
   0  -9   1-64.0209 149.659   4
   0   9  -1-78.0627 98.0936   2
   0  -9   0 10634.3 615.231  14
   0   9   0 9835.64 594.502   5
   0   9   0 9990.93 507.637   2
   0  -9   0 9965.40 586.171   6
   0  -9   0 9384.19 599.028   4
   0   9   1 7181.50 503.020   5
   0   9   1 7398.59 450.016   2
   0  -9  -1 7143.53 536.280   4
   0   9   2 5881.18 475.388   5
   0   9   2 7482.32 466.058   2
   0  -9  -2 6739.73 528.596   4
   0   9   3 6749.80 507.409   5
   0   9   3 6610.92 457.360   2
   0  -9  -3 5838.79 508.145   4
   0   9   4 882.806 234.256   5
   0   9   4 742.799 186.012   2
   0  -9  -4 874.814 240.733   4
   0   9   5-58.6830 159.866   5
   0   9   5 161.208 132.653   2
   0  -9  -5-15.6842 146.271   4
   0  -9  -6 7001.75 579.819   4
   0   9   6 6942.72 552.351   5
   0   9   6 6428.65 493.948   2
   0  -9  -7 2453.60 283.686   9
   0  -9  -7 1882.36 318.912   4
   0   9   7 1985.60 299.471   2
   0   9   8 2900.29 354.703   8
   0  -9  -8 3928.99 360.084   9
   0  -9  -8 3312.40 418.457   4
   0   9   8 3030.52 371.052   2
   0   9   9 443.438 196.823   8
   0  -9  -9 576.315 166.404  10
   0  -9  -9 593.112 231.999   4
   0   9   9 617.441 215.558   2
   0   9  10 658.505 209.619   8
   0   9  10 536.281 206.547   2
   0  -9 -10 786.940 268.252   4
   0  -9 -10 918.180 211.500  10
   0   9  11 4205.37 474.255   2
   0  -9 -11 4515.93 521.160   4
   0 -10  15 4341.32 512.547  14
   0  10 -15 3509.84 447.197   1
   0  10 -15 4717.90 502.351   5
   0 -10  15 4568.82 524.736   6
   0 -10  15 4519.30 446.584  10
   0 -10  15 4089.06 477.531  15
   0 -10  14 2060.86 372.753  14
   0  10 -14 2333.24 368.361   1
   0  10 -14 2016.43 333.965   5
   0 -10  14 2203.44 375.401   6
   0 -10  14 2506.45 342.625  10
   0 -10  14 2431.67 364.798  15
   0 -10  13 669.114 251.501   6
   0  10 -13 979.394 267.490   5
   0  10 -13 819.338 249.947   1
   0 -10  13 909.773 282.805  14
   0 -10  12 4822.41 499.648   6
   0 -10  12 4436.43 496.693  14
   0  10 -12 4749.47 471.082   5
   0 -10  11 864.267 238.968  14
   0  10 -11 792.684 196.061   5
   0 -10  10-118.497 150.733  14
   0  10 -10-4.71425 151.118   5
   0 -10  10 57.6737 149.770   6
   0 -10   9 491.934 233.393  14
   0  10  -9 443.656 199.788   5
   0 -10   9 159.744 161.508   6
   0 -10   8 681.418 236.178  14
   0 -10   8 1310.94 275.107   6
   0  10  -8 1243.91 250.707   5
   0 -10   7 179.587 169.736  14
   0  10  -7 39.6219 142.891   5
   0 -10   7 33.6039 131.309   6
   0 -10   6 2787.79 362.241  14
   0 -10   6 2592.26 345.717   6
   0  10  -6 2518.76 329.300   5
   0 -10   5 2702.02 349.718   6
   0  10  -5 3051.71 363.027   5
   0 -10   5 2532.15 355.907   4
   0 -10   5 2475.25 334.815  14
   0 -10   4 4406.96 441.905  14
   0  10  -4 4783.04 335.187   2
   0  10  -4 4775.89 442.213   5
   0 -10   4 4581.72 428.904   6
   0 -10   4 4849.99 472.178   4
   0  10  -3 726.647 226.064   5
   0 -10   3 868.841 208.585   6
   0  10  -3 848.103 169.480   2
   0 -10   3 1018.56 246.177   4
   0 -10   3 251.999 170.249  14
   0 -10   2 124.139 155.754  14
   0  10  -2 104.049 100.391   2
   0  10  -2 82.3994 136.069   5
   0 -10   2-76.5031 133.054   6
   0 -10   2 210.421 163.545   4
   0 -10   1 2941.78 369.474  14
   0  10  -1 3037.26 304.636   2
   0  10  -1 2231.93 326.466   5
   0 -10   1 2421.11 327.549   6
   0 -10   1 2689.62 366.392   4
   0  10   0 931.707 261.394   5
   0  10   0 1448.77 223.059   2
   0 -10   0 2024.70 327.098  14
   0 -10   0 1584.36 309.071   4
   0  10   1 906.174 247.006   5
   0  10   1 1351.53 241.539   2
   0 -10  -1 1165.84 256.760  14
   0 -10  -1 939.421 234.446   4
   0  10   2 3810.79 413.108   5
   0  10   2 3584.73 347.382   2
   0 -10  -2 3916.65 434.067   4
   0  10   3 3792.50 427.660   5
   0  10   3 3615.70 363.381   2
   0 -10  -3 4525.41 469.649   4
   0  10   4 10060.5 666.843   5
   0  10   4 9397.51 584.978   2
   0 -10  -4 10703.2 726.313   4
   0  10   5 3005.61 394.925   5
   0  10   5 2247.19 317.383   2
   0 -10  -5 2195.95 349.270   4
   0  10   6 485.541 201.982   5
   0 -10  -6 886.271 263.637   4
   0  10   6 973.332 240.563   2
   0 -10  -7 1043.30 249.433   4
   0  10   7 1107.59 267.529   2
   0  10   8 86.6622 141.474   8
   0  10   8 331.872 193.846   2
   0 -10  -8 451.417 221.496   4
   0 -10  -8 61.1301 118.925  10
   0  10   9 3137.06 404.841   2
   0 -10  -9 2479.50 344.029  10
   0 -10  -9 2963.07 435.374   4
   0 -11  14 3720.98 488.318  14
   0  11 -14 4836.12 546.621   1
   0  11 -14 4362.09 483.743   5
   0 -11  14 5102.25 562.448   6
   0 -11  14 4768.80 476.859  10
   0 -11  14 5200.93 523.582  15
   0  11 -13 534.257 221.581   5
   0 -11  13 201.277 194.281   6
   0  11 -13 859.985 270.298   1
   0 -11  13 302.964 242.042  14
   0 -11  12 28403.5 1223.73   6
   0 -11  12 29093.1 1257.02  14
   0  11 -12 29803.7 1192.59   5
   0 -11  11 2129.19 361.408  14
   0  11 -11 1746.21 323.675   5
   0 -11  11 2755.39 402.510   6
   0 -11  10 874.678 270.452  14
   0 -11  10 928.399 255.019   6
   0  11 -10 976.558 236.182   5
   0 -11   9 1207.50 279.429  14
   0 -11   9 1630.74 303.969   6
   0 -11   8 2682.14 373.508  14
   0 -11   8 2804.35 390.035   6
   0  11  -8 2940.07 387.145   5
   0 -11   7 7475.94 594.446   6
   0 -11   7 8057.63 638.682  14
   0  11  -7 7619.91 585.703   5
   0 -11   6 9956.38 694.821  14
   0 -11   6 11197.1 712.353   6
   0 -11   6 10065.3 708.472   4
   0  11  -6 11489.0 713.417   5
   0 -11   5 2027.88 355.331   4
   0 -11   5 1523.86 299.605  14
   0 -11   5 1604.61 306.469   6
   0  11  -5 1312.10 247.686   5
   0 -11   4-5.17298 141.361   4
   0 -11   4-119.646 151.286  14
   0 -11   4 254.748 207.303   6
   0  11  -4-248.086 176.935   5
   0 -11   3 828.776 262.265  14
   0  11  -3 856.973 265.271   5
   0 -11   3 628.509 231.732   6
   0 -11   3 633.546 234.697   4
   0 -11   2 2390.81 356.315  14
   0  11  -2 2046.44 259.696   2
   0  11  -2 1890.49 320.036   5
   0 -11   2 2348.33 336.723   6
   0 -11   2 2502.25 366.398   4
   0 -11   1 859.497 237.409  14
   0  11  -1 886.302 187.208   2
   0  11  -1 812.992 209.613   5
   0 -11   1 472.312 205.003   6
   0 -11   1 858.927 259.893   4
   0  11   0 185.570 191.871   5
   0  11   0 237.580 151.455   2
   0 -11   0 121.251 197.346  14
   0 -11   0 79.7638 147.328   4
   0  11   1 3256.81 409.605   5
   0  11   1 3407.38 361.018   2
   0 -11  -1 3185.62 397.619  14
   0 -11  -1 3029.08 405.530   4
   0  11   2 2956.22 400.652   5
   0  11   2 3128.74 358.984   2
   0 -11  -2 2957.79 398.118  14
   0 -11  -2 1907.05 343.870   4
   0  11   3 1082.13 309.179   5
   0  11   3 521.308 187.674   2
   0 -11  -3 574.571 189.984  14
   0 -11  -3 589.120 227.208   4
   0  11   4 207.353 160.743   2
   0 -11  -4 80.0043 179.270   4
   0  11   4 283.293 181.840   5
   0  11   5 690.461 226.925   2
   0 -11  -5 832.693 294.153   4
   0  11   5 552.154 230.498   5
   0  11   6 1908.17 336.072   2
   0 -11  -6 1452.44 330.198   4
   0  11   6 1634.25 326.750   5
   0  11   7 107.187 165.402   2
   0 -11  -7 186.926 157.334  10
   0 -11  -7 286.910 195.711   4
   0 -12  11 38.8372 185.773   6
   0  12 -11-70.6210 166.089   5
   0 -12  10 1941.93 366.242  14
   0 -12  10 2241.62 386.529   6
   0  12 -10 1673.65 328.504   5
   0 -12   9 283.985 178.258  14
   0 -12   9 86.4615 166.025   6
   0  12  -9-85.9700 157.454   5
   0 -12   8 553.864 278.797  14
   0 -12   8 237.196 205.081   4
   0 -12   8 220.827 184.232   6
   0  12  -8 350.310 214.729   5
   0 -12   7 785.783 258.826  14
   0 -12   7 1245.29 299.441   4
   0  12  -7 1343.92 329.839   5
   0 -12   7 1283.68 293.966   6
   0 -12   6 671.521 266.076  14
   0 -12   6 219.439 178.795   4
   0  12  -6 549.002 242.876   5
   0 -12   6 601.835 240.056   6
   0 -12   5 60.5476 148.674  14
   0 -12   5 718.252 266.991   4
   0  12  -5 361.065 217.288   5
   0 -12   5 368.591 191.795   6
   0  12  -4 509.849 229.125   5
   0 -12   4 588.999 238.805   6
   0 -12   4 461.874 234.514  14
   0 -12   4 480.300 221.835   4
   0  12  -3-36.3348 159.730   5
   0 -12   3-10.5488 159.436   6
   0 -12   3 272.852 214.935  14
   0 -12   3 233.176 185.338   4
   0  12  -2 1092.20 293.618   5
   0 -12   2 513.120 216.541   6
   0 -12   2 864.093 268.520   4
   0 -12   2 561.584 217.705  14
   0  12  -1 389.275 197.718   5
   0 -12   1 52.3403 188.363   4
   0 -12   1 253.621 224.817  14
   0  12   0 838.295 259.834   5
   0 -12   0 1389.70 314.985   4
   0 -12   0 687.410 246.082  14
   0  12   1 4138.43 477.484   5
   0 -12  -1 4466.58 525.931   4
   0 -12  -1 4469.98 513.664  14
   0 -12  -2 1944.92 374.783   4
   0 -12  -2 1713.86 331.280  14
   0  12   3 221.885 275.921   5
   0 -12  -3-127.252 166.884   4
   0 -12  -3 362.249 220.790  14
  -1  13   0 1631.33 318.540   5
   1 -13   0 980.480 283.517  10
   1 -13   0 1107.02 311.216  14
  -1  13  -1-19.6188 183.240   5
   1 -13   1 6.33932 184.435   4
   1 -13   1 164.472 181.966  10
   1 -13   1 265.307 268.213  14
  -1  13  -2-205.105 203.310   5
   1 -13   2-87.8441 188.485   4
   1 -13   2-72.4035 149.250  10
   1 -13   2 54.9265 187.738  14
   1 -13   3 392.449 251.276  14
   1 -13   3 264.864 212.564   6
  -1  13  -3 118.840 219.997   5
   1 -13   3 10.5465 148.765  10
   1 -13   3 135.515 180.645   4
   1 -13   4 2746.12 422.192  14
   1 -13   4 2560.52 401.149   6
  -1  13  -4 2944.01 413.242   5
   1 -13   4 2593.47 398.332  10
   1 -13   4 2007.83 370.433   4
   1 -13   5-28.4906 220.358  14
   1 -13   5 637.405 243.907   6
  -1  13  -5 33.0898 176.522   5
   1 -13   5 31.0280 145.012  10
   1 -13   5 322.127 214.816   4
   1 -13   6 138.360 187.242  14
   1 -13   6 199.813 189.805  15
  -1  13  -6 217.224 207.445   5
   1 -13   6-0.91276 158.410   6
   1 -13   6-75.0588 182.839  10
   1 -13   6 461.929 218.495   4
   1 -13   7 386.024 242.169  14
   1 -13   7 177.092 161.151  15
  -1  13  -7 75.9449 166.587   5
   1 -13   7-210.161 207.339   6
   1 -13   7 158.173 185.830  10
   1 -13   7 513.093 264.091   4
   1 -12  -5-129.775 192.858  14
   1 -12  -5 88.6217 149.916  15
  -1  12   5-79.4611 184.722   5
   1 -12  -5 144.948 194.784  10
   1 -12  -5 163.282 208.993   4
   1 -12  -4 6035.08 578.434  14
   1 -12  -4 7322.59 570.853  15
  -1  12   4 6475.17 599.015   5
   1 -12  -4 6337.34 575.971  10
   1 -12  -4 6667.72 640.971   4
  -1  12   3 1420.31 324.610   5
   1 -12  -3 1190.50 308.303   4
   1 -12  -3 939.724 254.001  10
   1 -12  -3 789.318 255.817  14
  -1  12   2 6440.76 591.875   5
   1 -12  -2 5617.16 570.526   4
   1 -12  -2 6459.45 594.647  10
   1 -12  -2 5919.33 560.865  14
  -1  12   1 6336.98 581.232   5
   1 -12  -1 5663.68 567.545   4
   1 -12  -1 5742.00 551.220  10
   1 -12  -1 6166.14 566.446  14
  -1  12   0 2401.45 381.724   5
   1 -12   0 3652.50 448.687   4
   1 -12   0 2386.50 375.084  10
   1 -12   0 2498.28 375.768  14
  -1  12  -1-221.017 192.585   5
   1 -12   1 129.675 187.196   4
   1 -12   1 165.117 209.743  10
   1 -12   1 126.416 190.448  14
   1 -12   2 4691.28 496.894  14
   1 -12   2 5208.06 521.136   6
  -1  12  -2 5313.64 520.998   5
   1 -12   2 4735.35 515.204  10
   1 -12   2 4293.56 488.795   4
   1 -12   3 1816.80 357.151  14
   1 -12   3 1624.41 330.567   6
  -1  12  -3 1096.84 244.367   5
   1 -12   3 2011.87 353.416  10
   1 -12   3 1354.02 277.336   4
   1 -12   4 1345.79 302.611  14
   1 -12   4 1517.04 310.484   6
  -1  12  -4 1555.12 314.024   5
   1 -12   4 1187.70 302.656  10
   1 -12   4 1671.15 327.191   4
   1 -12   5 1252.48 282.400   6
  -1  12  -5 1300.65 297.678   5
   1 -12   5 1194.18 294.401  14
   1 -12   5 998.487 259.304  10
   1 -12   5 1056.95 265.972   4
  -1  12  -6 47.0589 177.268   5
   1 -12   6-84.3954 186.337   6
   1 -12   6 273.068 220.654  14
   1 -12   6 213.867 163.081  10
   1 -12   6 5.26580 132.679   4
  -1  12  -7 3835.37 465.410   5
   1 -12   7 4281.21 486.836   6
   1 -12   7 3058.69 415.634  14
   1 -12   7 3637.21 454.359  10
   1 -12   7 3402.87 440.763   4
   1 -12   8 1072.12 283.928  15
  -1  12  -8 824.492 259.609   5
   1 -12   8 935.332 261.379   6
   1 -12   8 680.335 227.321  14
   1 -12   8 871.819 226.073  10
   1 -12   8 704.499 254.226   4
   1 -12   9 419.018 240.809  14
   1 -12   9 347.842 207.738  10
   1 -12   9 301.986 209.769  15
   1 -12   9 514.025 260.702   6
  -1  12  -9 96.6440 164.977   5
   1 -12  10 120.621 202.697  14
   1 -12  10 347.836 193.483  10
   1 -12  10 59.6705 174.061  15
   1 -12  10 39.1902 180.451   6
  -1  12 -10-6.80613 172.659   5
   1 -12  11 191.456 202.917  14
   1 -12  11 547.259 254.012   6
  -1  12 -11 554.499 231.914   5
   1 -12  11 534.401 226.022  10
   1 -12  11 470.092 202.505  15
  -1  11   8 17.8603 140.540   2
  -1  11   8 243.033 209.174   8
   1 -11  -8 269.021 165.183  10
   1 -11  -8 287.777 217.156   4
  -1  11   7 284.100 215.806   5
  -1  11   7-33.9896 133.364   2
   1 -11  -7-17.5817 150.606  10
   1 -11  -7 47.9169 216.847   4
   1 -11  -6 1289.70 244.630  15
  -1  11   6 2251.98 322.447   2
  -1  11   6 2115.16 358.583   5
   1 -11  -6 1458.06 296.047  10
   1 -11  -6 1736.41 334.154   4
   1 -11  -5 1547.37 312.079  14
  -1  11   5 1050.06 244.194   2
  -1  11   5 1379.29 315.088   5
   1 -11  -5 1241.91 278.175  10
   1 -11  -5 1107.88 284.312   4
   1 -11  -4 818.781 239.755  14
  -1  11   4 615.995 194.762   2
  -1  11   4 893.706 260.700   5
   1 -11  -4 678.235 195.282  10
   1 -11  -4 1166.77 299.869   4
   1 -11  -3 34128.3 1213.47  14
  -1  11   3 33788.6 1042.73   2
  -1  11   3 34094.1 1252.53   5
   1 -11  -3 32505.8 1210.65  10
   1 -11  -3 33631.9 1293.15   4
   1 -11  -2 1575.21 296.937  14
  -1  11   2 944.635 201.571   2
  -1  11   2 1365.03 296.995   5
   1 -11  -2 1526.21 301.017  10
   1 -11  -2 1940.41 349.632   4
   1 -11  -1 3897.01 431.713  14
  -1  11   1 3913.58 341.189   2
  -1  11   1 4019.97 461.452   5
   1 -11  -1 2923.89 388.566  10
   1 -11  -1 4250.78 464.188   4
  -1  11   0 670.944 217.939   5
   1 -11   0 360.387 199.714   4
   1 -11   0 294.396 178.285  10
   1 -11   1 454.962 205.129  14
   1 -11   1 530.641 211.764   6
  -1  11  -1 239.078 211.875   5
   1 -11   1 315.064 195.336  10
   1 -11   1 313.678 184.374   4
  -1  11  -2 438.153 197.312   5
   1 -11   2 730.484 230.785   6
   1 -11   2 376.757 190.708  14
  -1  11  -3 1610.24 301.452   5
   1 -11   3 1293.98 272.409   6
   1 -11   3 1565.89 303.256   4
   1 -11   3 1567.91 305.054  14
  -1  11  -4 2446.29 357.107   5
   1 -11   4 2430.04 347.864   6
   1 -11   4 2898.47 381.370   4
   1 -11   4 2117.71 337.392  14
  -1  11  -5 1164.68 248.881   5
   1 -11   5 1065.18 263.523   6
   1 -11   5 984.875 235.348   4
   1 -11   5 1222.44 273.496  10
   1 -11   5 1593.95 329.546  14
   1 -11   6 11858.2 746.490  14
   1 -11   6 13161.4 775.797   6
  -1  11  -6 13041.4 770.790   5
   1 -11   6 10837.5 706.235  10
   1 -11   6 12149.8 741.372   4
   1 -11   7 143.850 176.229   6
  -1  11  -7 62.0651 154.842   5
   1 -11   7 351.049 217.730   4
   1 -11   7 92.3791 141.937  10
   1 -11   7 591.209 217.219  14
  -1  11  -8 10045.3 682.597   5
   1 -11   8 8154.59 645.542  14
   1 -11   8 8781.32 639.797  10
   1 -11   8 8645.76 638.910   6
   1 -11   9 598.707 233.647   6
  -1  11  -9 474.329 198.620   5
   1 -11   9 440.527 198.463  14
   1 -11   9 172.509 144.599  10
   1 -11   9 1036.10 277.182  15
  -1  11 -10-25.8115 155.500   5
   1 -11  10 311.063 220.148   6
   1 -11  10 99.5661 185.516  14
   1 -11  10 535.657 207.712  10
   1 -11  10 264.676 205.218  15
   1 -11  11 11228.4 748.018  15
  -1  11 -11 11251.6 745.333   5
   1 -11  11 10786.8 772.967  14
   1 -11  11 10475.3 693.742  10
   1 -11  11 12057.8 796.929   6
   1 -11  12 2395.37 396.420  14
   1 -11  12 2015.48 319.027  10
   1 -11  12 2174.60 366.350  15
  -1  11 -12 2203.62 358.951   5
   1 -11  12 2120.07 361.273   6
   1 -11  13 1811.49 376.835  14
  -1  11 -13 2277.71 370.167   5
   1 -11  13 2293.22 400.417   6
   1 -11  13 1601.01 290.822  10
   1 -11  13 1753.54 333.012  15
   1 -11  14 53.6206 165.170  14
  -1  11 -14 178.281 207.540   5
   1 -11  14 167.529 165.666   6
   1 -11  14 162.465 150.896  10
   1 -11  14 444.202 220.590  15
  -1  11 -14 370.966 222.346   1
  -1  10  10 356.711 203.378   2
   1 -10 -10 80.1846 139.373  10
   1 -10 -10-166.338 168.099   4
  -1  10  10 49.8649 168.799   8
  -1  10   9-246.983 175.513   2
  -1  10   9 104.319 148.512   8
   1 -10  -9 41.0682 164.878  10
   1 -10  -9 184.451 194.646   4
  -1  10   8 4000.70 468.354   8
  -1  10   8 4419.03 477.649   5
   1 -10  -8 4009.67 401.729  10
  -1  10   8 4041.53 421.293   2
   1 -10  -8 3958.17 468.089   4
   1 -10  -7 1356.56 230.171  15
  -1  10   7 1496.76 266.567   2
   1 -10  -7 1351.15 263.117  10
   1 -10  -7 1725.02 328.378   4
  -1  10   7 1339.51 304.966   5
  -1  10   6 678.354 185.637   2
   1 -10  -6 468.744 192.404  10
   1 -10  -6 343.270 187.527   4
  -1  10   6 347.594 198.530   5
  -1  10   5 1057.78 221.812   2
   1 -10  -5 1210.36 250.488  10
   1 -10  -5 971.212 257.950   4
  -1  10   5 1430.82 295.631   5
  -1  10   4 365.403 154.430   2
  -1  10   4 601.327 214.027   5
   1 -10  -4 812.658 240.748  10
   1 -10  -4 551.987 192.305   4
   1 -10  -3 3800.30 400.999  14
  -1  10   3 4197.09 366.028   2
  -1  10   3 4721.88 455.468   5
   1 -10  -3 4741.52 448.446  10
   1 -10  -3 4224.52 452.829   4
   1 -10  -2 6739.94 517.709  14
  -1  10   2 6636.46 430.851   2
  -1  10   2 6476.41 522.853   5
   1 -10  -2 7728.33 563.657  10
   1 -10  -2 7007.79 559.326   4
  -1  10   1 5140.31 466.062   5
  -1  10   1 4717.52 347.686   2
   1 -10  -1 4930.82 466.909   4
   1 -10  -1 5137.37 450.481  14
   1 -10   0 70.2677 151.505  14
  -1  10   0 50.9447 95.9908   2
  -1  10   0 327.897 164.423   5
   1 -10   0-72.7705 135.916   6
   1 -10   0-144.623 147.833   4
   1 -10   1 206.055 147.541  14
  -1  10  -1 84.0541 91.2302   2
  -1  10  -1 60.9176 133.258   5
   1 -10   1 331.815 193.955   6
   1 -10   1 154.981 116.635   4
   1 -10   2 2006.47 309.155  14
  -1  10  -2 1675.48 198.488   2
  -1  10  -2 1667.54 281.550   5
   1 -10   2 1663.70 277.432   6
   1 -10   2 1825.67 302.491   4
   1 -10   3 1519.49 277.785   6
  -1  10  -3 1504.72 278.412   5
  -1  10  -3 1146.52 157.229   2
   1 -10   3 1485.77 279.787  14
   1 -10   3 1019.02 229.011   4
   1 -10   4 2023.66 308.397  14
   1 -10   4 3210.03 374.352   4
   1 -10   4 2969.85 353.253   6
  -1  10  -4 3066.72 362.776   5
  -1  10  -5 5373.02 467.012   5
   1 -10   5 4551.87 435.133   6
   1 -10   5 5080.27 464.184   4
   1 -10   5 4731.42 458.073  14
   1 -10   6 83.4834 131.532   6
  -1  10  -6 117.458 156.875   5
   1 -10   6-136.391 164.945  14
   1 -10   7 119.683 141.916  10
   1 -10   7 593.095 223.381   6
  -1  10  -7 149.110 166.506   5
   1 -10   7 301.458 171.654  14
   1 -10   8 925.388 235.382  10
   1 -10   8 905.525 226.721   6
  -1  10  -8 578.096 213.977   5
   1 -10   8 825.436 248.304  14
   1 -10   9 2564.46 347.343  10
   1 -10   9 2523.26 341.694   6
  -1  10  -9 2847.00 359.192   5
   1 -10   9 2197.76 358.473  14
  -1  10 -10 324.470 168.530   5
   1 -10  10 337.466 170.748   6
   1 -10  10 408.765 233.690  14
   1 -10  10 737.840 238.266  10
   1 -10  10 531.086 203.920  15
  -1  10 -11 49.0151 159.425   5
   1 -10  11-34.8138 155.151   6
   1 -10  11 495.013 212.202  14
   1 -10  11 217.156 163.163  10
   1 -10  11 299.422 193.576  15
  -1  10 -11 164.393 155.046  17
  -1  10 -12 5150.30 483.355  17
   1 -10  12 6433.94 553.009  15
  -1  10 -12 6177.18 545.197   5
   1 -10  12 4745.16 516.118  14
   1 -10  12 5141.17 467.119  10
   1 -10  12 6202.96 558.145   6
   1 -10  13 1361.14 318.192  14
  -1  10 -13 2194.48 353.494   5
   1 -10  13 2119.01 356.581   6
   1 -10  13 1838.81 302.343  10
  -1  10 -13 2767.68 375.032  17
   1 -10  13 2245.57 366.587  15
   1 -10  14-268.020 218.017  14
  -1  10 -14 406.274 217.117   1
  -1  10 -14-1.83789 228.857   5
   1 -10  14 25.9952 170.971   6
   1 -10  14 199.499 136.746  10
  -1  10 -14 153.646 175.087  17
   1 -10  14 532.777 209.708  15
   1 -10  15 222.579 253.889  14
  -1  10 -15 146.990 171.689   1
   1 -10  15-85.8979 173.403   6
  -1  10 -15 65.0218 164.258   5
   1 -10  15 218.223 145.263  10
  -1  10 -15 552.815 227.748  17
   1 -10  15-131.918 127.919  15
   1 -10  16-181.323 181.592   6
  -1  10 -16 96.0024 193.606   5
  -1  10 -16 262.461 184.290   1
   1 -10  16 70.5415 130.049  15
  -1  10 -16-155.390 158.007  17
   1 -10  16 481.777 284.773  14
  -1   9  12 954.003 257.927   8
   1  -9 -12 998.591 294.695   4
  -1   9  12 1174.58 271.948   2
  -1   9  11 908.369 269.598   8
   1  -9 -11 110.025 162.053   4
  -1   9  11 584.980 221.023   2
  -1   9  10 931.320 226.191   8
  -1   9  10 1156.82 239.255   2
   1  -9 -10 1353.67 247.433  10
   1  -9 -10 1296.64 306.318   4
  -1   9   9 6861.15 551.505   8
   1  -9  -9 6908.59 598.287   4
   1  -9  -9 6700.72 483.890  10
  -1   9   9 7075.65 546.404   2
  -1   9   8 379.209 194.456   8
  -1   9   8 818.185 211.195   2
   1  -9  -8 482.658 171.585  10
   1  -9  -8 419.949 184.047   4
  -1   9   8 752.976 244.727   5
  -1   9   7 842.716 208.251   2
   1  -9  -7 1143.14 236.915  10
   1  -9  -7 1093.01 243.574   4
  -1   9   7 813.802 220.035   5
  -1   9   6 197.697 139.185   2
  -1   9   6 279.841 173.885   5
   1  -9  -6-3.51884 141.478   4
   1  -9  -6 421.861 166.808  10
   1  -9  -6 176.503 93.2405   9
  -1   9   5 3781.96 400.372   5
   1  -9  -5 3827.11 417.242   4
  -1   9   5 4878.46 387.310   2
   1  -9  -5 4602.53 405.252  10
  -1   9   4 4923.51 437.382   5
   1  -9  -4 4254.57 422.121   4
  -1   9   4 5047.84 387.679   2
   1  -9  -4 3854.67 373.183  10
  -1   9   3 24575.3 936.916   5
   1  -9  -3 23574.2 907.151  10
  -1   9   3 24404.4 785.535   2
   1  -9  -3 24160.0 962.636   4
  -1   9   2 4634.89 417.275   5
  -1   9   2 4922.08 341.706   2
   1  -9  -2 5093.56 453.283   4
   1  -9  -2 4776.26 408.059  14
   1  -9  -1 495.137 179.182  14
  -1   9   1 704.104 152.990   2
  -1   9   1 677.495 189.648   5
   1  -9  -1 672.852 204.470   4
   1  -9  -1 685.694 121.792  16
   1  -9   0 5336.64 253.012  16
   1  -9   0 5763.24 445.560  14
  -1   9   0 5937.11 346.917   2
  -1   9   0 5503.88 444.347   5
   1  -9   0 5685.04 462.288   4
   1  -9   0 5151.84 436.170   6
   1  -9   1 1130.52 108.221  16
   1  -9   1 1324.67 244.887  14
  -1   9  -1 1308.89 170.203   2
  -1   9  -1 881.845 215.677   5
   1  -9   1 1167.32 217.364   6
   1  -9   1 757.143 196.971   4
   1  -9   2-91.7534 114.639   6
  -1   9  -2-49.2239 121.390   5
  -1   9  -2 38.0422 72.9823   2
   1  -9   2 31.7749 115.113   4
   1  -9   2 57.7066 146.539  14
  -1   9  -3 993.476 232.686   5
   1  -9   3 1065.86 208.241   6
  -1   9  -3 924.917 128.674   2
   1  -9   3 842.864 202.415   4
   1  -9   3 571.240 174.326  14
   1  -9   4 514.341 186.398   6
  -1   9  -4 473.778 194.564   5
  -1   9  -4 340.309 90.9695   2
   1  -9   4 258.534 159.575  14
   1  -9   4 217.638 137.837   4
  -1   9  -5 13748.8 692.389   5
   1  -9   5 12245.0 657.366  14
   1  -9   5 13958.8 697.199   6
  -1   9  -6 294.723 139.205   5
   1  -9   6 116.846 131.640  14
  -1   9  -7 47.0973 132.671   5
   1  -9   7-16.9233 138.981   6
   1  -9   7-5.62522 143.106  14
   1  -9   8 787.911 219.167   6
  -1   9  -8 741.407 186.318   5
   1  -9   8 590.509 202.470  14
   1  -9   8 298.702 176.806  10
  -1   9  -8 489.773 167.993  17
  -1   9  -9 12656.2 679.665  17
  -1   9  -9 11200.5 664.908   5
   1  -9   9 11914.1 695.245  14
   1  -9   9 11771.2 636.664  10
   1  -9   9 13170.4 719.846   6
  -1   9 -10 5136.88 448.724  17
   1  -9  10 4935.94 453.167  15
  -1   9 -10 5163.21 463.225   5
   1  -9  10 4951.06 478.180  14
   1  -9  10 5182.32 432.194  10
   1  -9  10 5138.22 478.121   6
  -1   9 -11 16793.9 798.577  17
   1  -9  11 15699.1 789.344  15
  -1   9 -11 17108.4 839.843   5
   1  -9  11 18014.2 899.753  14
   1  -9  11 16534.7 753.247  10
   1  -9  11 17201.7 851.469   6
   1  -9  12 5244.59 472.291  15
  -1   9 -12 6497.42 512.937  17
   1  -9  12 5397.74 517.380  14
  -1   9 -12 6414.21 540.196   5
   1  -9  12 6571.04 478.160  10
   1  -9  12 6273.36 543.978   6
  -1   9 -13 5770.67 494.130  17
   1  -9  13 5873.52 506.418  15
   1  -9  13 5493.20 537.971  14
  -1   9 -13 5996.01 499.084   1
  -1   9 -13 5558.01 516.798   5
   1  -9  13 5935.74 462.271  10
   1  -9  13 4964.56 501.526   6
   1  -9  14 2136.25 359.217  14
  -1   9 -14 1195.28 268.120   1
   1  -9  14 1186.88 287.759   6
  -1   9 -14 1752.69 325.057   5
   1  -9  14 1889.86 268.023  10
  -1   9 -14 2077.19 322.925  17
   1  -9  14 1360.12 257.610  15
   1  -9  15 1460.45 325.621  14
  -1   9 -15 1148.02 267.368   1
   1  -9  15 1260.56 276.646   6
  -1   9 -15 1129.80 281.961   5
  -1   9 -15 1607.72 284.751   9
   1  -9  15 1414.91 242.854  10
   1  -9  15 1322.76 260.209  15
  -1   9 -15 1728.86 313.858  17
   1  -9  16 46.4073 172.582  14
  -1   9 -16 330.725 180.285   1
  -1   9 -16 865.987 286.189   5
   1  -9  16 230.339 206.026   6
  -1   9 -16 194.242 166.663   9
  -1   9 -16 246.763 147.461  17
   1  -9  16 221.181 142.891  15
   1  -9  17 1095.80 306.997  14
  -1   9 -17 736.729 226.276   1
   1  -9  17 946.978 244.794  15
  -1   9 -17 712.871 222.728  17
  -1   9 -17 1148.25 277.467   9
  -1   9 -17 583.266 220.135   5
   1  -9  17 468.391 198.875   6
  -1   8  14 468.914 230.979   2
   1  -8 -14 189.393 196.544   4
  -1   8  14 271.278 188.122   8
  -1   8  13 567.572 231.854   2
  -1   8  13 319.784 176.094   8
  -1   8  12 459.134 181.053   2
   1  -8 -12 594.750 235.908   4
  -1   8  12 449.718 194.486   8
   1  -8 -11 9134.65 683.231   4
  -1   8  11 8306.56 599.120   8
   1  -8 -11 8366.67 497.886  10
  -1   8  11 8381.80 611.731   2
  -1   8  10 3705.55 396.922   2
  -1   8  10 3731.75 403.249   8
   1  -8 -10 4289.76 363.838  10
   1  -8 -10 4475.60 468.904   4
  -1   8   9 302.086 167.708   8
  -1   8   9 34.1504 120.422   2
   1  -8  -9 440.673 162.116  10
   1  -8  -9 197.294 101.427   9
   1  -8  -9 277.229 185.824   4
  -1   8   8 4275.29 397.397   2
   1  -8  -8 3702.22 412.220   4
  -1   8   8 4076.16 416.916   5
   1  -8  -8 4555.38 319.444  15
   1  -8  -8 3884.20 352.372  10
   1  -8  -8 4611.28 320.838   9
  -1   8   8 3495.62 379.058   8
   1  -8  -7 2343.77 331.149   4
   1  -8  -7 1997.76 261.434  10
   1  -8  -7 2688.55 242.468   9
  -1   8   7 2587.34 296.130   2
  -1   8   7 1941.31 287.923   5
   1  -8  -6 2826.49 352.118   4
   1  -8  -6 2707.03 299.636  10
   1  -8  -6 2878.05 243.145   9
  -1   8   6 2810.50 297.946   2
  -1   8   6 2878.91 344.431   5
   1  -8  -5 64.3898 142.901   4
   1  -8  -5 18.5416 116.547  10
  -1   8   5 131.569 120.289   2
  -1   8   5 232.298 144.172   5
   1  -8  -4 983.610 232.169   4
  -1   8   4 1180.68 246.882   5
   1  -8  -4 1158.48 219.292  10
  -1   8   4 966.933 173.244   2
  -1   8   3 4359.01 258.009  12
  -1   8   3 4849.64 332.349   2
   1  -8  -3 4027.56 374.082   4
  -1   8   3 4645.16 402.158   5
   1  -8  -2 6268.15 460.300   4
  -1   8   2 6229.88 358.051   2
  -1   8   2 6666.12 462.826   5
   1  -8  -1 827.908 190.677  14
  -1   8   1 531.227 161.255   5
  -1   8   1 685.133 54.6579  11
  -1   8   1 607.704 59.9555  11
   1  -8  -1 878.316 206.099   4
  -1   8   1 820.843 103.719   3
  -1   8   1 655.176 136.161   2
   1  -8   0 2193.20 164.023  16
   1  -8   0 2017.70 265.516  14
  -1   8   0 1883.23 186.586   2
  -1   8   0 2609.83 300.190   5
   1  -8   0 1621.13 239.162   4
  -1   8   0 2290.36 141.576   3
   1  -8   0 2050.30 261.651   6
   1  -8   1 89.9153 51.7279  16
   1  -8   1 94.8586 131.260  14
  -1   8  -1 95.8706 76.6067   2
  -1   8  -1-32.1147 113.060   5
   1  -8   1 41.6005 104.684   4
  -1   8  -1 25.4990 33.7947   3
   1  -8   1 4.71341 125.561   6
   1  -8   2 29.0709 118.631  14
  -1   8  -2 225.613 90.7288   2
   1  -8   2 87.0108 133.006   6
  -1   8  -2 101.858 136.083   5
  -1   8  -2 124.592 36.9088   3
   1  -8   2 147.909 114.878   4
   1  -8   2 161.502 42.7621  16
   1  -8   3 3160.94 321.363   6
  -1   8  -3 3269.80 324.499   5
  -1   8  -3 2897.32 193.552   2
   1  -8   3 3351.06 333.181   4
   1  -8   3 3127.28 320.389  14
  -1   8  -4 14468.7 660.901   5
  -1   8  -4 14088.8 385.247   2
  -1   8  -4 14847.7 443.178   7
   1  -8   4 14631.7 663.768   6
   1  -8   4 14607.2 665.724  14
  -1   8  -5 5487.20 417.624   5
  -1   8  -5 5726.79 261.126   7
   1  -8   5 5337.17 413.006   6
   1  -8   5 5430.98 214.195   2
   1  -8   5 5415.75 423.995  14
   1  -8   6 2133.11 289.192  14
  -1   8  -6 2002.65 281.301  17
   1  -8   6 2084.40 281.158   6
  -1   8  -6 1982.97 280.341   5
   1  -8   6 2000.78 126.674   2
  -1   8  -6 1723.65 135.663   7
   1  -8   7 8323.60 537.752  14
  -1   8  -7 7894.36 493.531  17
  -1   8  -7 8640.94 536.598   5
   1  -8   7 10006.5 574.069   6
   1  -8   7 8343.78 293.067   3
   1  -8   8 5363.15 260.857   3
   1  -8   8 4809.01 431.867  14
  -1   8  -8 4528.05 391.622  17
  -1   8  -8 4743.47 411.335   5
   1  -8   8 5505.77 415.102  10
   1  -8   8 5499.28 452.891   6
   1  -8   9 9.79669 153.463  14
   1  -8   9-32.5953 127.612  15
  -1   8  -9 96.8295 127.635  17
   1  -8   9 112.566 152.921   6
  -1   8  -9-86.8422 139.926   5
   1  -8   9 66.6000 148.177  10
   1  -8   9 118.372 69.0035   3
   1  -8  10 28730.1 689.719   3
   1  -8  10 28043.2 1030.60  14
   1  -8  10 25894.7 936.492  15
  -1   8 -10 26824.8 944.181  17
  -1   8 -10 28682.4 1013.93   5
   1  -8  10 27995.9 920.498  10
   1  -8  10 27243.6 1003.44   6
  -1   8 -11 429.772 192.776  17
   1  -8  11 234.703 131.569  15
  -1   8 -11 449.411 206.111   5
   1  -8  11 531.757 199.264   6
   1  -8  11 277.293 188.863  14
   1  -8  11 836.800 199.603  10
  -1   8 -11 495.093 157.666   9
   1  -8  11 272.093 98.6296   3
  -1   8 -12 2372.77 320.418  17
   1  -8  12 2696.89 325.093  15
   1  -8  12 2427.76 363.223  14
  -1   8 -12 2399.33 343.276   5
   1  -8  12 1782.25 297.242   6
  -1   8 -12 2187.03 301.366   9
   1  -8  12 2799.55 305.390  10
   1  -8  12 2367.75 235.409   3
   1  -8  13 11279.8 515.217   3
   1  -8  13 9507.90 594.755  15
  -1   8 -13 9933.92 618.098  17
   1  -8  13 10540.2 688.443  14
  -1   8 -13 11633.9 641.131   1
  -1   8 -13 10851.1 681.070   5
  -1   8 -13 10711.0 637.155   9
   1  -8  13 10384.9 557.358  10
   1  -8  13 10420.7 683.234   6
  -1   8 -14 47.9304 124.610  17
   1  -8  14 215.380 153.942  15
   1  -8  14 316.582 217.002  14
  -1   8 -14 225.428 157.326   1
   1  -8  14 228.094 184.439   6
  -1   8 -14 8.24116 159.816   5
  -1   8 -14 411.083 165.409   9
   1  -8  14 310.899 147.279  10
   1  -8  14 221.274 114.064   3
  -1   8 -15 35.1457 137.616  17
   1  -8  15 171.496 154.456  15
   1  -8  15 53.8991 152.478  14
  -1   8 -15 85.7126 122.603   1
   1  -8  15 270.000 193.979   6
  -1   8 -15-43.6180 162.761   5
   1  -8  15-15.9449 107.981  10
  -1   8 -15 179.030 148.579   9
   1  -8  15-103.902 93.2671   3
   1  -8  16 849.200 268.915  14
  -1   8 -16 968.209 223.818   1
   1  -8  16 938.872 281.020   6
  -1   8 -16 377.483 220.631   5
  -1   8 -16 1167.97 298.803   9
   1  -8  16 654.889 204.335  15
  -1   8 -16 832.676 226.345  17
   1  -8  17 462.302 237.766  14
  -1   8 -17 591.707 199.401   1
   1  -8  17 459.305 229.196   6
  -1   8 -17 969.536 272.812   5
  -1   8 -17 380.522 192.069   9
   1  -8  17 424.303 185.981  15
  -1   8 -17 829.677 242.733  17
   1  -8  18 12063.0 704.044  15
  -1   8 -18 12884.3 774.167  17
   1  -8  18 13215.2 890.582  14
   1  -8  18 12385.8 842.109   6
  -1   8 -18 13874.5 855.025   9
  -1   8 -18 13485.3 860.911   5
  -1   7  15 952.538 270.353   2
  -1   7  15 970.355 239.434   8
   1  -7 -15 653.578 244.366   4
  -1   7  14 624.077 221.886   2
  -1   7  14 331.685 182.054   8
   1  -7 -14 433.977 223.377   4
  -1   7  13 881.959 240.271   2
  -1   7  13 536.565 200.357   8
   1  -7 -13 1149.38 272.593   4
  -1   7  12 347.574 179.232   2
  -1   7  12-29.5254 158.314   8
   1  -7 -12 52.1291 87.9638   9
   1  -7 -12 42.8864 146.077   4
  -1   7  11 443.653 197.962   2
  -1   7  11 457.139 203.942   8
   1  -7 -11 144.051 120.096   9
   1  -7 -11 231.528 113.817  10
   1  -7 -11 389.954 191.376   4
  -1   7  10 3236.89 354.893   2
  -1   7  10 2627.38 332.562   8
   1  -7 -10 3355.27 290.982   9
   1  -7 -10 2841.34 275.774  10
   1  -7 -10 3415.28 390.458   4
   1  -7  -9 638.219 203.023   4
  -1   7   9 432.968 172.826   2
   1  -7  -9 605.716 113.433  15
   1  -7  -9 573.824 139.309  10
   1  -7  -9 708.601 142.115   9
  -1   7   9 231.098 146.167   8
   1  -7  -8 696.071 202.924   4
   1  -7  -8 619.399 121.293  15
  -1   7   8 509.003 175.891   8
   1  -7  -8 413.429 104.784   9
   1  -7  -8 397.706 126.039  10
  -1   7   8 435.510 156.245   2
  -1   7   7 9462.39 572.991   8
   1  -7  -7 10183.2 436.974   9
   1  -7  -7 9841.39 502.921  10
  -1   7   7 9163.42 508.409   2
  -1   7   7 9301.51 553.480   5
   1  -7  -7 9730.61 594.672   4
   1  -7  -6 651.083 191.779   4
   1  -7  -6 448.170 106.998   9
   1  -7  -6 548.906 145.970  10
  -1   7   6 898.016 181.996   2
  -1   7   6 403.925 156.017   5
   1  -7  -5 886.526 215.579   4
   1  -7  -5 735.514 166.702  10
   1  -7  -5 716.535 122.028   9
  -1   7   5 909.373 171.166   2
  -1   7   5 790.729 172.945   5
   1  -7  -4 430.798 162.603   4
  -1   7   4 402.134 148.676   5
   1  -7  -4 564.588 168.255  10
  -1   7   4 526.340 135.136   2
  -1   7   3 195.770 136.463   5
  -1   7   3 359.436 123.586   2
  -1   7   3 81.6468 66.5678  12
   1  -7  -3 182.471 103.352   4
  -1   7   2 4208.86 232.214  12
   1  -7  -2 3980.70 346.185   4
  -1   7   2 3921.78 265.723   2
  -1   7   2 3688.94 327.516   5
   1  -7  -1 23854.3 749.214  14
  -1   7   1 24035.5 778.295   5
  -1   7   1 25331.6 581.320  12
  -1   7   1 23459.1 322.140  11
   1  -7  -1 24296.8 783.729   6
  -1   7   1 25110.8 618.821   2
   1  -7  -1 24317.4 797.456   4
   1  -7   0 20055.3 718.364   4
  -1   7   0 19954.4 413.419   3
  -1   7   0 18697.2 507.319   2
   1  -7   0 19651.7 439.791  16
   1  -7   0 19940.5 687.107  14
  -1   7   0 18366.6 680.875   5
  -1   7   0 19414.1 530.973  12
   1  -7   0 19859.4 497.049   9
   1  -7   0 19195.8 693.615   6
   1  -7   1 2558.06 143.236  16
   1  -7   1 2987.26 283.392  14
  -1   7  -1 2582.10 186.104   2
  -1   7  -1 2922.94 284.236   5
   1  -7   1 2374.49 256.838   6
   1  -7   1 2518.75 185.767   9
   1  -7   1 2891.00 283.327   4
  -1   7  -1 2798.89 142.540   3
  -1   7  -2 19819.4 328.849   3
   1  -7   2 18682.8 680.820   4
   1  -7   2 19378.8 300.951  16
   1  -7   2 19348.1 684.672  14
  -1   7  -2 18996.0 453.530   2
  -1   7  -2 19483.4 700.207   5
   1  -7   2 19303.0 520.299   9
   1  -7   2 20871.2 716.323   6
  -1   7  -3 7869.96 451.914   5
  -1   7  -3 7696.01 272.088   2
   1  -7   3 7936.50 449.814  14
  -1   7  -3 7783.52 306.434   7
   1  -7   3 7947.69 454.855   6
  -1   7  -4 7831.23 453.622  17
  -1   7  -4 8330.46 472.804   5
   1  -7   4 7520.62 445.970  14
   1  -7   4 8118.24 242.164   2
   1  -7   4 8037.98 453.829   6
  -1   7  -4 8155.82 292.078   7
  -1   7  -5 16641.9 652.392  17
  -1   7  -5 16579.8 670.924   5
   1  -7   5 16320.7 668.836  14
   1  -7   5 16623.6 328.706   2
   1  -7   5 17157.8 374.946   3
  -1   7  -5 17120.5 383.558   7
   1  -7   5 17264.4 674.480   6
  -1   7  -6 1113.43 213.240  17
   1  -7   6 1115.53 219.098  14
  -1   7  -6 979.054 193.040   5
   1  -7   6 923.706 181.426   6
   1  -7   6 1116.23 89.7513   2
   1  -7   6 952.987 106.165   3
  -1   7  -6 952.069 82.0944   7
   1  -7   7 253.119 149.984  14
   1  -7   7 199.696 54.1412   2
   1  -7   7 170.750 144.352   6
  -1   7  -7 40.6317 116.240   5
  -1   7  -7 89.8120 120.340  17
   1  -7   7 133.227 65.1223   3
   1  -7   8 14415.1 440.611   3
  -1   7  -8 13865.0 627.113  17
   1  -7   8 13236.3 647.123  14
   1  -7   8 13353.3 332.655   2
  -1   7  -8 13369.9 640.769   5
  -1   7  -8 14423.9 587.358   9
   1  -7   8 14192.0 608.956  10
   1  -7   8 14344.1 656.628   6
   1  -7   9 40715.8 792.806   3
   1  -7   9 37568.2 1043.49  15
  -1   7  -9 40121.5 1074.19  17
   1  -7   9 36636.1 1094.12  14
   1  -7   9 37489.1 608.459   2
  -1   7  -9 38205.0 1092.48   5
  -1   7  -9 40046.8 1017.10   9
   1  -7   9 38941.7 990.922  10
   1  -7   9 36872.4 1069.27   6
   1  -7  10 19157.9 577.455   3
   1  -7  10 18901.6 815.164  14
   1  -7  10 19246.1 755.361  15
  -1   7 -10 18512.4 752.364  17
  -1   7 -10 19007.9 802.585   5
  -1   7 -10 17814.8 711.575   9
   1  -7  10 18195.3 680.239  10
   1  -7  10 18267.0 775.590   6
   1  -7  11 1000.55 207.985  15
  -1   7 -11 578.644 158.859  17
   1  -7  11 625.495 213.705  14
   1  -7  11 784.515 189.367   6
  -1   7 -11 535.314 190.723   5
  -1   7 -11 709.069 176.320   9
   1  -7  11 765.725 175.314  10
   1  -7  11 706.235 143.947   3
   1  -7  12 4813.83 330.032   3
  -1   7 -12 5433.07 437.598  17
   1  -7  12 5645.87 425.074  15
   1  -7  12 5512.23 476.728  14
  -1   7 -12 5431.81 415.351   1
  -1   7 -12 4761.92 436.542   5
  -1   7 -12 5658.51 440.066   9
   1  -7  12 4808.35 355.275  10
   1  -7  12 4583.67 428.345   6
   1  -7  13 5173.81 367.353   3
   1  -7  13 4642.73 396.163  15
  -1   7 -13 4688.10 418.665  17
   1  -7  13 4553.98 466.957  14
  -1   7 -13 4568.86 387.920   1
  -1   7 -13 4667.50 443.469   5
   1  -7  13 4911.17 357.002  10
  -1   7 -13 4767.44 428.221   9
   1  -7  13 4516.74 441.550   6
  -1   7 -14 1056.80 212.004  17
   1  -7  14 1082.91 222.022  15
   1  -7  14 1769.03 325.827  14
  -1   7 -14 1240.85 242.107   1
   1  -7  14 1492.15 281.792   6
   1  -7  14 1533.09 206.050  10
  -1   7 -14 1682.25 279.306   9
   1  -7  14 1170.51 189.105   3
   1  -7  15 7713.91 486.393   3
  -1   7 -15 6348.04 498.080  17
   1  -7  15 7211.62 504.531  15
   1  -7  15 7889.54 621.837  14
  -1   7 -15 8228.69 540.035   1
  -1   7 -15 7737.38 566.093   9
   1  -7  15 7551.29 586.438   6
  -1   7 -16 438.081 210.630  17
   1  -7  16 84.7785 114.150  15
   1  -7  16 523.723 256.964  14
  -1   7 -16-42.2589 106.551   1
   1  -7  16 53.5720 147.418   6
  -1   7 -16 5.74272 141.478   9
   1  -7  16 44.5205 118.691   3
   1  -7  17 1027.45 214.073  15
  -1   7 -17 1170.55 267.254  17
   1  -7  17 1223.19 309.948  14
  -1   7 -17 1615.09 270.277   1
   1  -7  17 1321.97 299.868   6
  -1   7 -17 1061.37 242.064   9
   1  -7  17 1408.81 255.974   3
  -1   7 -18 458.884 193.483  17
   1  -7  18 690.911 231.838   6
  -1   7 -18 421.578 193.802   9
   1  -7  18 788.141 212.861   3
  -1   7 -19 403.706 191.508  17
   1  -7  19 250.450 214.715   6
  -1   7 -19 29.0439 168.532   9
   1  -7  19 372.792 185.693   3
   1  -7  19 302.905 240.947  14
  -1   6  16 2760.71 368.016   8
   1  -6 -16 1915.58 356.072   4
  -1   6  16 2924.31 411.945   2
  -1   6  15 1502.71 289.929   8
   1  -6 -15 2305.43 312.466   9
   1  -6 -15 1938.92 357.824   4
  -1   6  15 1339.79 302.589   2
  -1   6  14 330.692 210.885   8
  -1   6  14 109.649 158.813   2
   1  -6 -14 456.467 145.944   9
   1  -6 -14 411.317 198.216   4
  -1   6  13 8661.39 583.892   8
   1  -6 -13 8971.78 644.168   4
   1  -6 -13 9029.37 518.051   9
  -1   6  13 7912.31 577.816   2
  -1   6  12 211.898 173.979   8
  -1   6  12 387.804 190.845   2
   1  -6 -12 310.237 141.479   9
   1  -6 -12 375.241 195.023   4
  -1   6  11 3403.11 365.233   8
   1  -6 -11 4556.77 442.906   4
   1  -6 -11 4326.20 330.996   9
   1  -6 -11 3626.83 271.994  10
  -1   6  11 4146.03 396.859   2
  -1   6  10 3010.39 334.941   2
  -1   6  10 4027.98 387.504   8
   1  -6 -10 4019.80 294.749  10
   1  -6 -10 4009.98 308.369   9
   1  -6 -10 3483.69 373.743   4
   1  -6  -9 547.240 177.214   4
   1  -6  -9 589.428 98.2445  15
  -1   6   9 517.947 160.417   2
   1  -6  -9 837.628 100.807  12
   1  -6  -9 787.977 148.116  10
   1  -6  -9 653.410 131.719   9
  -1   6   9 200.600 129.314   8
   1  -6  -8 3220.12 214.577  15
   1  -6  -8 3400.08 360.851   4
  -1   6   8 2873.67 300.828   8
   1  -6  -8 3458.15 180.164  12
   1  -6  -8 3779.02 290.320  10
   1  -6  -8 3343.49 256.297   9
  -1   6   8 3132.76 308.380   2
  -1   6   7 31421.2 920.716   5
   1  -6  -7 32849.6 1013.86   4
  -1   6   7 32227.2 950.688   8
   1  -6  -7 32683.2 513.587  12
   1  -6  -7 31199.5 719.904   9
   1  -6  -7 31111.4 816.503  10
  -1   6   7 29442.5 867.270   2
   1  -6  -6 1499.58 234.393   4
   1  -6  -6 1431.07 191.659  10
   1  -6  -6 1281.64 152.204   9
  -1   6   6 1571.44 217.586   2
  -1   6   6 1457.66 220.557   5
  -1   6   5 11071.9 530.417   5
   1  -6  -5 11528.5 568.155   4
  -1   6   5 11984.5 498.553   2
   1  -6  -5 12214.3 515.034  10
   1  -6  -5 11669.0 398.863   9
  -1   6   4 16467.4 625.467   5
   1  -6  -4 15704.6 589.821  10
  -1   6   4 15049.9 528.857   2
   1  -6  -4 17514.4 677.062   4
  -1   6   3 5188.49 220.197  12
  -1   6   3 5233.87 361.786   5
  -1   6   3 5433.19 302.807   2
   1  -6  -3 4757.46 351.904   4
  -1   6   2 62544.3 786.107  12
  -1   6   2 62223.2 943.040   2
   1  -6  -2 60791.7 1181.82   4
  -1   6   2 62013.8 1151.10   5
   1  -6  -1 2991.14 255.198  14
  -1   6   1 3336.61 277.883   5
  -1   6   1 2831.51 114.059  11
  -1   6   1 3138.62 189.850  12
   1  -6  -1 2826.62 267.082   6
  -1   6   1 2997.82 198.826   2
   1  -6  -1 3247.09 274.997   4
  -1   6   0-8.46204 46.1976   3
   1  -6   0 31.4297 108.211   4
  -1   6   0 94.8312 69.5256   2
   1  -6   0 100.336 66.8207  16
   1  -6   0 26.4724 95.2769  14
  -1   6   0 271.575 116.504   5
  -1   6   0 147.489 71.5566  12
   1  -6   0 65.4744 45.1178   9
   1  -6   0 107.168 104.576   6
   1  -6   1 139.614 47.1605  16
   1  -6   1 165.480 126.977  14
  -1   6  -1 119.077 63.9099   2
   1  -6   1 92.7886 104.942   6
  -1   6  -1 167.255 118.791   5
   1  -6   1 106.749 62.2107   9
  -1   6  -1-0.71895 38.4203   3
   1  -6   1 88.5420 101.956   4
  -1   6  -2 11890.2 268.422   3
   1  -6   2 10554.1 469.859   4
   1  -6   2 11443.4 224.248  16
   1  -6   2 11339.3 483.498  14
  -1   6  -2 11370.2 309.778   2
  -1   6  -2 11962.5 511.862   5
   1  -6   2 11188.2 363.688   9
   1  -6   2 11260.2 492.895   6
   1  -6   3 9675.75 244.561   2
  -1   6  -3 10141.9 246.981   3
  -1   6  -3 9373.75 448.033  17
   1  -6   3 9863.10 470.345  14
  -1   6  -3 8891.22 250.270   2
  -1   6  -3 10204.6 475.629   5
   1  -6   3 9975.56 363.234   9
   1  -6   3 8657.00 436.430   6
  -1   6  -3 9994.94 303.983   7
  -1   6  -4-11.3244 98.8936  17
   1  -6   4 8.22992 123.163  14
   1  -6   4 45.3723 30.6055   2
   1  -6   4 133.180 98.5397   6
  -1   6  -4 81.3696 114.518   5
   1  -6   4 69.7240 51.5467   3
  -1   6  -4 89.5324 41.7520   7
  -1   6  -5 649.897 152.083  17
   1  -6   5 1256.43 210.140  14
   1  -6   5 822.653 165.080   6
  -1   6  -5 1139.63 180.411   5
  -1   6  -5 846.334 76.8482   7
   1  -6   5 1059.58 108.748   3
   1  -6   5 911.160 75.8528   2
   1  -6   6 40590.0 658.281   3
  -1   6  -6 40095.7 959.279  17
   1  -6   6 38996.9 978.009  14
   1  -6   6 38809.2 476.883   2
  -1   6  -6 40130.4 981.635   5
  -1   6  -6 40700.5 855.915   9
   1  -6   6 38919.0 950.467   6
   1  -6   7 20526.4 505.457   3
  -1   6  -7 21181.3 713.871  17
  -1   6  -7 19991.0 291.417  16
   1  -6   7 20262.3 733.435  14
   1  -6   7 20311.2 383.815   2
  -1   6  -7 20558.5 730.835   5
  -1   6  -7 21136.4 652.047   9
   1  -6   7 21499.8 675.687  10
   1  -6   7 20810.1 715.096   6
   1  -6   8 34877.3 705.937   3
   1  -6   8 33436.8 901.897  15
  -1   6  -8 32937.2 907.955  17
   1  -6   8 34451.5 984.342  14
   1  -6   8 32855.2 542.249   2
  -1   6  -8 33777.7 954.693   5
  -1   6  -8 34709.9 868.580   9
   1  -6   8 33724.4 850.236  10
   1  -6   8 34854.9 951.618   6
   1  -6   9 58.8919 121.296  15
  -1   6  -9-174.344 101.680  17
   1  -6   9 142.390 173.915  14
   1  -6   9 81.4109 56.1088   2
   1  -6   9 198.319 138.212   6
  -1   6  -9-10.4915 111.174   5
   1  -6   9 42.1561 83.2210  10
  -1   6  -9 189.557 122.959   9
   1  -6   9 40.3770 83.3187   3
   1  -6  10 44067.3 892.652   3
   1  -6  10 45575.2 1200.53  14
   1  -6  10 42784.2 1053.14  15
  -1   6 -10 43358.5 1098.00  17
  -1   6 -10 45863.6 1100.76   9
   1  -6  10 44771.0 971.229  10
   1  -6  10 43736.3 1129.55   6
   1  -6  11 4636.80 317.184   3
   1  -6  11 4779.20 419.160  14
  -1   6 -11 5145.43 412.812  17
   1  -6  11 4690.21 363.612  15
  -1   6 -11 4691.72 360.797   1
   1  -6  11 5064.74 330.963  10
  -1   6 -11 5165.06 401.077   9
   1  -6  11 4087.91 375.256   6
   1  -6  12 80374.0 1342.02   3
   1  -6  12 77837.0 1680.45  14
   1  -6  12 74518.4 1425.48  15
  -1   6 -12 75853.6 1519.92  17
  -1   6 -12 78895.2 1430.21   1
   1  -6  12 78112.0 1264.88  10
  -1   6 -12 81389.3 1592.84   9
   1  -6  12 78985.3 1625.46   6
   1  -6  13 17768.2 670.567   3
   1  -6  13 18204.4 840.933  14
  -1   6 -13 19086.0 789.620  17
   1  -6  13 17114.4 693.864  15
  -1   6 -13 18291.4 709.902   1
  -1   6 -13 19680.3 823.461   9
   1  -6  13 18588.1 615.202  10
   1  -6  13 19300.1 845.874   6
   1  -6  14 8247.33 484.386   3
  -1   6 -14 8134.60 532.607  17
   1  -6  14 7694.35 476.516  15
   1  -6  14 8307.60 592.822  14
  -1   6 -14 7542.42 488.645   1
  -1   6 -14 8453.68 563.065   9
   1  -6  14 7556.70 392.490  10
   1  -6  14 8012.38 567.041   6
  -1   6 -15 539.362 182.636  17
   1  -6  15 158.676 108.345  15
   1  -6  15 393.968 211.303  14
  -1   6 -15 425.017 158.145   1
   1  -6  15 178.296 161.088   6
  -1   6 -15 314.711 169.337   9
   1  -6  15 169.345 128.516   3
   1  -6  16 1652.50 243.819  15
  -1   6 -16 1825.44 280.935  17
   1  -6  16 1655.33 313.149  14
  -1   6 -16 1599.66 268.232   1
   1  -6  16 1813.95 308.128   6
  -1   6 -16 1626.30 292.672   9
   1  -6  16 1528.77 264.478   3
   1  -6  17 1125.12 209.001  15
  -1   6 -17 897.020 217.408  17
   1  -6  17 1443.34 304.728  14
  -1   6 -17 1212.19 224.529   1
   1  -6  17 1167.41 301.107   6
  -1   6 -17 1483.67 302.033   9
   1  -6  17 1244.35 243.538   3
   1  -6  18 249.374 247.632  14
  -1   6 -18-45.3050 127.252  17
   1  -6  18 299.644 193.046   6
  -1   6 -18 248.320 188.184   9
   1  -6  18 156.105 170.362   3
   1  -6  19 11991.4 726.942   3
   1  -6  19 11853.6 829.358  14
  -1   6 -19 11483.6 708.150  17
  -1   6 -19 11499.2 779.991   9
   1  -6  19 10562.2 767.965   6
  -1   5  17 176.831 171.758   8
  -1   5  17 34.0245 170.448   2
   1  -5 -17-219.931 237.887   4
   1  -5 -17-98.4103 122.254   9
   1  -5 -16 11614.5 782.470   4
  -1   5  16 11317.2 686.920   8
   1  -5 -16 10583.8 633.032   9
  -1   5  16 11180.2 736.074   2
  -1   5  15 572.227 187.660   8
   1  -5 -15 1028.21 206.117   9
   1  -5 -15 1385.86 281.650   4
  -1   5  15 836.021 243.384   2
  -1   5  14 2401.35 321.657   8
   1  -5 -14 2889.62 317.392   9
   1  -5 -14 3081.61 396.187   4
  -1   5  14 2145.09 325.341   2
  -1   5  13 751.008 207.693   8
  -1   5  13 1329.62 263.267   2
   1  -5 -13 754.644 170.152   9
   1  -5 -13 1117.97 256.912   4
  -1   5  12 1452.56 252.381   8
   1  -5 -12 1960.85 242.957   9
   1  -5 -12 1555.79 168.664  10
   1  -5 -12 1691.71 287.421   4
   1  -5 -12 1580.14 160.971  12
  -1   5  11 2055.65 277.746   8
   1  -5 -11 2306.58 200.584  10
   1  -5 -11 2321.11 181.476  12
   1  -5 -11 2365.66 258.561   9
   1  -5 -11 2027.64 286.852   4
   1  -5 -10 7617.15 515.862   4
   1  -5 -10 7381.95 216.907  15
   1  -5 -10 7318.70 291.608  12
   1  -5 -10 7307.17 403.458   9
   1  -5 -10 6787.87 342.390  10
  -1   5  10 7507.89 486.524   8
   1  -5  -9 3765.31 352.704   4
   1  -5  -9 4100.86 189.177  15
   1  -5  -9 4405.63 213.046  12
   1  -5  -9 3908.74 283.518   9
   1  -5  -9 3917.17 265.182  10
  -1   5   9 3610.32 336.936   8
   1  -5  -8 4274.68 357.415   4
   1  -5  -8 4813.82 225.531  15
   1  -5  -8 4147.59 192.578  12
   1  -5  -8 4579.43 156.784  11
   1  -5  -8 4714.94 291.758   9
   1  -5  -8 4807.55 295.017  10
  -1   5   8 4709.29 368.710   8
   1  -5  -7 2642.09 291.935   4
  -1   5   7 2722.77 273.580   5
   1  -5  -7 2662.29 176.560  15
   1  -5  -7 2678.14 144.662  12
   1  -5  -7 2218.71 81.1105  11
   1  -5  -7 2551.84 88.4085  11
   1  -5  -7 2519.13 204.756   9
   1  -5  -7 2486.58 222.338  10
  -1   5   7 2645.59 268.443   8
  -1   5   6 700.584 149.352   5
  -1   5   6 531.998 131.210   8
   1  -5  -6 476.738 66.4671  12
   1  -5  -6 818.429 141.590  10
   1  -5  -6 826.306 122.147   9
   1  -5  -6 439.044 139.848   4
  -1   5   5 2119.89 241.653   5
   1  -5  -5 2119.38 207.880  10
   1  -5  -5 2195.53 169.231   9
  -1   5   5 2151.84 210.849   2
   1  -5  -5 1990.20 227.558   4
  -1   5   4 359.353 124.318   5
   1  -5  -4 363.548 119.431   4
   1  -5  -4 274.486 102.470  10
  -1   5   4 301.927 91.5490   2
  -1   5   3 66.4407 103.184   5
   1  -5  -3 3.45548 105.342   4
  -1   5   3 66.8439 47.2798  12
   1  -5  -3-32.1470 87.5154  10
  -1   5   3-44.9906 77.1428   2
  -1   5   2 3548.79 164.520  12
  -1   5   2 3280.99 258.884   5
   1  -5  -2 3570.96 282.704   4
  -1   5   2 3631.63 220.818   2
   1  -5  -1 458.270 129.803   6
  -1   5   1 710.269 154.993   5
  -1   5   1 633.538 59.4248  11
  -1   5   1 488.527 81.6294  12
  -1   5   1 672.931 103.206   2
   1  -5  -1 702.928 145.644   4
  -1   5   0 14920.3 338.800   3
   1  -5   0 14050.4 497.073   4
  -1   5   0 14601.8 355.779   2
   1  -5   0 14686.3 335.455  16
   1  -5   0 15205.0 496.651  14
  -1   5   0 14853.3 511.697   5
   1  -5   0 14920.9 340.220   9
   1  -5   0 14625.6 510.350   6
   1  -5   1 372.258 63.1327  16
   1  -5   1 526.906 141.457  14
  -1   5  -1 387.962 66.0087   2
  -1   5  -1 284.400 123.263   5
   1  -5   1 402.887 131.352   6
   1  -5   1 431.737 77.0515   9
  -1   5  -1 367.511 66.1638   3
   1  -5   1 384.040 123.971   4
  -1   5  -2 55544.4 591.278   3
  -1   5  -2 53695.8 956.402  17
   1  -5   2 55156.5 470.693  16
   1  -5   2 53894.7 955.886  14
  -1   5  -2 54233.2 551.562   2
  -1   5  -2 54913.3 978.638   5
   1  -5   2 57060.9 746.314   9
   1  -5   2 53620.7 962.117   6
   1  -5   3 16391.8 354.291   3
   1  -5   3 16674.9 255.615   2
  -1   5  -3 16986.9 332.038   3
  -1   5  -3 16910.5 554.444  17
   1  -5   3 16262.2 543.279  14
  -1   5  -3 16716.7 272.903   2
  -1   5  -3 17242.1 562.109   5
   1  -5   3 17317.5 445.296   9
   1  -5   3 15947.1 532.186   6
   1  -5   4 1470.14 123.353   3
   1  -5   4 1347.10 73.6837   2
  -1   5  -4 1263.56 174.238  17
   1  -5   4 1076.87 164.147  14
   1  -5   4 1155.10 168.593   6
  -1   5  -4 1510.22 196.161   5
   1  -5   4 1386.74 147.117   9
  -1   5  -4 1525.86 155.521   9
  -1   5  -4 1334.19 84.0572   7
   1  -5   5 5920.66 242.192   3
  -1   5  -5 5849.95 345.678  17
  -1   5  -5 5871.26 151.221  16
   1  -5   5 6181.93 368.659  14
   1  -5   5 5594.84 158.659   2
  -1   5  -5 6169.68 370.607   5
  -1   5  -5 5948.13 299.271   9
   1  -5   5 5860.69 344.215   6
  -1   5  -6 2279.66 234.140  17
   1  -5   6 2188.94 240.670  14
   1  -5   6 2494.46 127.815   2
   1  -5   6 2613.49 247.238   6
  -1   5  -6 2687.97 261.150   5
   1  -5   6 2924.02 240.591  10
  -1   5  -6 3044.28 234.990   9
   1  -5   6 2371.76 175.806   3
  -1   5  -7 878.016 162.027  17
   1  -5   7 1105.31 179.456  15
   1  -5   7 829.733 161.631  14
   1  -5   7 1062.99 98.6901   2
   1  -5   7 940.066 166.851   6
  -1   5  -7 1044.04 168.397   9
   1  -5   7 1190.92 165.988  10
   1  -5   7 861.781 116.843   3
   1  -5   8 42990.9 794.566   3
   1  -5   8 40707.1 924.363  15
  -1   5  -8 41908.7 971.088  17
   1  -5   8 41387.6 852.594  10
  -1   5  -8 42531.9 940.730   9
   1  -5   8 42365.9 989.654   6
   1  -5   8 42755.5 1041.88  14
   1  -5   9 4846.68 294.267   3
  -1   5  -9 5044.51 353.675  17
   1  -5   9 4999.40 339.787  15
   1  -5   9 5369.04 395.575  14
   1  -5   9 4687.69 286.437  10
  -1   5  -9 5273.74 358.341   9
   1  -5   9 5351.86 379.719   6
   1  -5  10 150.582 123.545  15
  -1   5 -10 406.438 145.019  17
   1  -5  10-62.0901 124.569  14
  -1   5 -10 205.184 121.666   1
   1  -5  10 97.4302 123.810   6
  -1   5 -10 38.8380 100.465   9
   1  -5  10 129.622 95.0820  10
   1  -5  10 68.7574 80.7074   3
  -1   5 -11 3451.39 317.297  17
   1  -5  11 3644.27 299.714  15
   1  -5  11 3109.86 337.012  14
  -1   5 -11 3498.13 286.527   1
   1  -5  11 3186.84 324.828   6
  -1   5 -11 3201.03 311.099   9
   1  -5  11 3213.16 237.724  10
   1  -5  11 3393.86 279.793   3
   1  -5  12 8926.44 460.360   3
  -1   5 -12 9644.47 535.435  17
   1  -5  12 8555.20 456.164  15
   1  -5  12 8641.32 558.698  14
  -1   5 -12 9381.67 471.168   1
   1  -5  12 8757.40 384.584  10
  -1   5 -12 8994.29 535.589   9
   1  -5  12 8261.77 529.218   6
  -1   5 -13 47.1619 117.096  17
   1  -5  13 129.351 111.512  15
   1  -5  13 3.75578 147.408  14
  -1   5 -13 70.8943 98.9358   1
   1  -5  13-66.8689 126.300   6
   1  -5  13 65.5517 69.3184  10
  -1   5 -13 54.1621 128.863   9
   1  -5  13 55.9355 102.347   3
   1  -5  14 160.460 109.264  15
  -1   5 -14 137.364 136.662  17
   1  -5  14 417.750 213.257  14
  -1   5 -14 11.5643 89.5640   1
   1  -5  14-194.500 148.486   6
   1  -5  14 254.297 94.9344  10
  -1   5 -14 170.171 145.366   9
   1  -5  14 245.428 139.742   3
   1  -5  15 158.338 113.015  15
  -1   5 -15-19.2674 134.572  17
   1  -5  15 326.179 178.939  14
  -1   5 -15 165.299 148.581   1
   1  -5  15 0.32068 134.147   6
  -1   5 -15 241.568 151.780   9
   1  -5  15 125.807 123.765   3
   1  -5  16 536.441 146.979  15
  -1   5 -16 391.598 174.593  17
   1  -5  16 979.034 246.109  14
  -1   5 -16 574.492 166.687   1
   1  -5  16 581.840 223.633   6
  -1   5 -16 644.929 206.387   9
   1  -5  16 773.621 214.604   3
   1  -5  17 664.661 227.631  14
  -1   5 -17 885.814 218.896  17
  -1   5 -17 596.582 210.503   9
   1  -5  17 841.521 228.178   3
   1  -5  17 1248.91 297.938   6
   1  -5  18 7279.03 561.387   3
  -1   5 -18 7162.84 551.519  17
  -1   5 -18 7057.77 598.056   9
   1  -5  18 7766.95 634.004   6
   1  -5  19 109.108 164.091   6
  -1   5 -19 402.463 211.596   9
   1  -5  19 397.200 211.344   3
  -1   5 -19 793.938 254.056  17
   1  -5  20 247.604 240.687   6
  -1   5 -20 70.8216 137.078  17
  -1   5 -20 52.9633 181.240   9
   1  -5  20-88.9481 143.879   3
  -1   4  18 1707.26 296.255   8
   1  -4 -18 937.208 227.614   9
   1  -4 -18 1140.71 286.915   4
  -1   4  18 1318.93 305.616   2
   1  -4 -17 3248.83 370.291   9
   1  -4 -17 2723.98 403.332   4
  -1   4  17 2587.92 355.078   8
   1  -4 -16 4666.29 489.834   4
   1  -4 -16 4675.57 418.514   9
  -1   4  16 5204.62 469.368   8
   1  -4 -15 4236.44 453.293   4
   1  -4 -15 3773.75 381.063   9
  -1   4  15 4203.31 408.463   8
   1  -4 -14 10479.2 667.524   4
   1  -4 -14 10010.6 565.974   9
  -1   4  14 9341.85 580.253   8
  -1   4  13 17509.3 770.398   8
   1  -4 -13 16408.0 687.370   9
   1  -4 -13 16109.5 790.831   4
   1  -4 -12 8897.69 321.482  10
  -1   4  12 8842.80 533.220   8
   1  -4 -12 8448.73 469.361   9
   1  -4 -12 7700.05 530.181   4
   1  -4 -11 5124.92 256.130  10
  -1   4  11 5696.98 422.279   8
   1  -4 -11 5835.04 371.113   9
   1  -4 -11 5137.34 427.679   4
   1  -4 -10 7781.32 322.219  10
   1  -4 -10 8436.95 424.075   9
  -1   4  10 7504.91 464.067   8
   1  -4 -10 7755.72 495.162   4
   1  -4  -9 125.245 109.306   4
   1  -4  -9 20.6239 31.8184  15
   1  -4  -9-2.73399 68.5298   9
   1  -4  -9 117.658 73.0542  10
  -1   4   9-105.126 108.604   8
   1  -4  -8 18959.4 703.291   4
   1  -4  -8 20504.2 359.242  15
   1  -4  -8 19753.6 413.332  12
   1  -4  -8 19623.4 570.583   9
   1  -4  -8 19577.3 517.668  10
  -1   4   8 18904.2 666.109   8
   1  -4  -7 23299.3 743.672   4
   1  -4  -7 23606.2 423.821  15
   1  -4  -7 23501.4 407.465  12
   1  -4  -7 24221.3 586.476   9
   1  -4  -7 23453.5 565.113  10
  -1   4   7 23433.2 712.245   8
   1  -4  -6 88283.2 1382.70   4
  -1   4   6 90503.6 1286.08   5
   1  -4  -6 88115.9 873.689  15
   1  -4  -6 84679.9 686.788  12
   1  -4  -6 90223.9 651.020  11
   1  -4  -6 88752.0 1039.66   9
   1  -4  -6 88313.4 1107.58  10
  -1   4   6 89092.2 1339.01   8
   1  -4  -5 1820.15 96.8969  12
   1  -4  -5 1842.48 77.8660  11
   1  -4  -5 2106.46 219.556   4
  -1   4   5 2282.34 217.142   5
   1  -4  -5 2002.03 175.744  10
   1  -4  -5 1920.56 147.352   9
   1  -4  -4 2814.20 242.641   4
  -1   4   4 3074.54 242.974   5
   1  -4  -4 3124.28 221.337  10
   1  -4  -4 2817.99 159.849   9
   1  -4  -3 821.939 144.014   4
   1  -4  -3 1036.25 152.339  10
  -1   4   3 692.180 137.789   5
  -1   4   2 3029.30 222.020   5
   1  -4  -2 3491.72 240.987   5
   1  -4  -2 3611.02 227.607  17
  -1   4   2 3169.55 129.043  12
   1  -4  -2 3724.57 242.381  10
  -1   4   2 3232.72 234.588   4
   1  -4  -2 3212.19 236.222   4
  -1   4   1 1655.83 164.674   4
  -1   4   1 1709.40 127.305   2
   1  -4  -1 1921.53 174.378   4
   1  -4  -1 1668.87 160.759  17
   1  -4  -1 1579.21 154.785   5
  -1   4   1 1366.28 158.184   5
  -1   4   1 1573.08 81.8802  11
   1  -4  -1 1565.37 171.815  10
   1  -4  -1 1702.58 171.913   6
  -1   4   1 1726.48 168.157   6
   1  -4   0 16099.8 460.980   4
  -1   4   0 16254.5 340.480   3
  -1   4   0 16878.7 321.894   2
   1  -4   0 16548.2 453.479  14
   1  -4   0 16593.0 467.654  17
   1  -4   0 16452.4 328.614  16
   1  -4   0 17166.4 489.399   5
  -1   4   0 15700.5 469.488   5
   1  -4   0 16107.4 478.252  10
   1  -4   0 15894.8 293.454   9
  -1   4   0 16329.2 474.650   6
   1  -4   0 16570.3 479.463   6
  -1   4  -1 1964.18 99.8536   2
   1  -4   1 1795.42 165.062   4
  -1   4  -1 2058.34 122.509   3
   1  -4   1 1984.76 106.036  16
  -1   4  -1 2033.07 183.036  17
   1  -4   1 2173.97 186.641  17
   1  -4   1 1798.50 166.682  14
  -1   4  -1 1977.72 185.151   5
   1  -4   1 1946.45 182.484   6
   1  -4   1 2072.39 176.304   5
   1  -4   1 1946.83 116.426   9
  -1   4  -1 1914.59 181.314   6
  -1   4  -2 2712.79 136.282   3
   1  -4   2 2632.86 138.056   3
   1  -4   2 2981.21 112.295  16
   1  -4   2 2720.51 205.693  17
  -1   4  -2 2470.68 197.806  17
  -1   4  -2 3040.28 209.646  14
   1  -4   2 2731.21 207.325  14
  -1   4  -2 2516.28 92.4781   2
   1  -4   2 2824.24 217.809   5
  -1   4  -2 2734.62 216.509   5
   1  -4   2 3085.84 220.044  10
  -1   4  -2 2613.54 149.787   9
   1  -4   2 2766.60 155.220   9
  -1   4  -2 2732.71 204.646   6
   1  -4   2 2587.50 206.186   6
  -1   4  -3 3841.19 167.419   3
   1  -4   3 3660.15 172.455   3
   1  -4   3 3874.75 250.715  17
  -1   4  -3 4064.19 126.257  16
  -1   4  -3 3822.28 247.131  17
  -1   4  -3 4028.36 256.299  14
   1  -4   3 4079.55 260.953  14
  -1   4  -3 3268.64 242.532   5
   1  -4   3 3699.67 241.349  10
   1  -4   3 4140.07 208.688   9
  -1   4  -3 3668.63 196.763   9
   1  -4   3 3784.66 248.061   6
  -1   4  -3 3841.41 241.842   6
   1  -4   4 16950.3 380.454   3
   1  -4   4 16211.4 506.253  15
  -1   4  -4 15956.0 274.007  16
  -1   4  -4 17445.2 525.746  17
   1  -4   4 16875.7 527.621  14
   1  -4   4 15368.6 209.657   2
  -1   4  -4 16980.5 534.273   5
   1  -4   4 16495.2 487.842  10
  -1   4  -4 16730.9 440.549   9
   1  -4   4 17250.6 456.655   9
   1  -4   4 17283.0 513.266   6
   1  -4   5 8033.29 285.080   3
   1  -4   5 8576.04 379.114  15
  -1   4  -5 8623.67 388.378  17
  -1   4  -5 8106.73 337.504   9
   1  -4   5 8981.56 358.211  10
   1  -4   5 8427.34 346.673   9
   1  -4   5 8609.58 379.400   6
   1  -4   5 7869.56 388.203  14
   1  -4   6 8623.64 324.248   3
   1  -4   6 8137.55 376.965  15
  -1   4  -6 8462.59 394.137  17
   1  -4   6 8535.15 350.419  10
  -1   4  -6 8254.11 365.507   9
   1  -4   6 8572.28 395.259   6
   1  -4   6 7977.24 401.708  14
   1  -4   7 7905.04 326.073   3
  -1   4  -7 7488.37 385.664  17
   1  -4   7 7226.45 358.275  15
   1  -4   7 7352.03 325.183  10
  -1   4  -7 7361.80 370.589   9
   1  -4   7 7536.79 387.321   6
   1  -4   7 7925.28 423.460  14
   1  -4   8 3324.97 235.000   3
   1  -4   8 3232.75 290.400  14
   1  -4   8 2819.48 229.656  15
  -1   4  -8 2972.87 266.433  17
   1  -4   8 3315.18 223.179  10
  -1   4  -8 3313.95 279.073   9
   1  -4   8 3037.63 270.483   6
   1  -4   9 9412.39 411.155   3
   1  -4   9 8577.50 401.957  15
  -1   4  -9 8734.66 445.670  17
   1  -4   9 9332.85 492.659  14
  -1   4  -9 8296.70 387.723   1
   1  -4   9 9837.74 367.250  10
  -1   4  -9 8747.92 445.996   9
   1  -4   9 9490.85 468.934   6
   1  -4  10 761.722 141.127   3
  -1   4 -10 1011.63 152.972   1
   1  -4  10 989.852 157.667  15
  -1   4 -10 781.865 161.669  17
   1  -4  10 1181.07 209.864  14
   1  -4  10 1136.19 188.359   6
  -1   4 -10 1168.02 191.817   9
   1  -4  10 1092.73 130.384  10
   1  -4  10 1058.59 67.8398   7
   1  -4  11 5089.39 345.790   3
  -1   4 -11 4559.13 312.386   1
  -1   4 -11 4747.77 362.073  17
   1  -4  11 5115.88 327.252  15
   1  -4  11 5181.04 407.936  14
   1  -4  11 5165.46 263.949  10
  -1   4 -11 4791.83 374.865   9
   1  -4  11 4476.90 360.059   6
   1  -4  11 4832.34 166.072   7
   1  -4  12 1057.84 176.170   3
  -1   4 -12 1516.20 197.353   1
   1  -4  12 1208.81 164.298  15
  -1   4 -12 1201.47 210.141  17
   1  -4  12 1206.10 232.620  14
   1  -4  12 1339.48 232.183   6
  -1   4 -12 1036.53 121.637  13
  -1   4 -12 1222.35 209.143   9
   1  -4  12 996.208 119.359  10
   1  -4  12 943.188 89.8085   7
  -1   4 -13 1141.98 181.365   1
  -1   4 -13 1255.70 219.948  17
   1  -4  13 1519.09 196.994  15
   1  -4  13 1678.33 263.104  14
   1  -4  13 1207.82 232.170   6
   1  -4  13 1429.76 141.833  10
  -1   4 -13 1410.93 234.311   9
   1  -4  13 1540.63 231.387   3
   1  -4  14 506.710 129.396  15
  -1   4 -14 778.145 195.588  17
   1  -4  14 895.785 222.178  14
  -1   4 -14 486.236 143.605   1
   1  -4  14 301.733 150.087   6
   1  -4  14 433.924 85.4571  10
  -1   4 -14 486.941 175.033   9
   1  -4  14 515.132 180.618   3
   1  -4  15 8387.70 529.866   3
  -1   4 -15 7220.24 505.064  17
   1  -4  15 7580.69 420.059  15
   1  -4  15 7422.66 559.267  14
  -1   4 -15 6974.12 416.232   1
  -1   4 -15 7741.86 555.496   9
   1  -4  15 7625.91 557.282   6
  -1   4 -16 542.886 193.375  17
   1  -4  16 442.277 120.632  15
   1  -4  16 539.811 205.884  14
  -1   4 -16 219.374 113.217   1
  -1   4 -16 450.637 194.758   9
   1  -4  16 1089.23 259.041   6
   1  -4  16 648.515 185.551   3
   1  -4  17-26.5998 163.793   6
  -1   4 -17 277.974 187.447   9
   1  -4  17 477.656 191.412   3
  -1   4 -17 11.3161 124.610  17
   1  -4  18 1184.99 288.577   6
  -1   4 -18 886.829 256.561   9
   1  -4  18 732.207 221.924   3
  -1   4 -18 1090.03 234.714  17
   1  -4  19 227.117 142.831   6
  -1   4 -19-129.234 159.572  17
  -1   4 -19 250.256 187.240   9
   1  -4  19 450.526 207.788   3
   1  -4  20 259.710 174.424   2
  -1   4 -20 656.644 261.076   9
   1  -4  20 436.102 214.907   3
  -1   4 -20 495.773 200.630  17
  -1   3  19 2070.19 355.740   8
   1  -3 -19 1724.71 349.570   4
   1  -3 -19 1150.02 264.741   9
  -1   3  18 1959.52 318.806   8
   1  -3 -18 1956.80 330.045   4
   1  -3 -18 1446.51 265.085   9
  -1   3  17 1977.03 310.043   8
   1  -3 -17 2114.93 300.341   9
   1  -3 -17 1906.85 330.921   4
   1  -3 -16 3913.47 396.110   9
  -1   3  16 3310.57 366.649   8
   1  -3 -16 3901.73 434.965   4
  -1   3  15 919.444 224.534   8
   1  -3 -15 563.936 203.437   4
   1  -3 -15 769.810 205.137   9
   1  -3 -14-23.4553 99.0909   9
   1  -3 -14 94.0524 146.812   4
   1  -3 -13 3885.41 335.700   9
  -1   3  13 3792.50 357.776   8
   1  -3 -13 3305.22 352.134   4
   1  -3 -12 9833.18 269.550  10
  -1   3  12 10317.2 557.696   8
   1  -3 -12 10078.2 509.388   9
   1  -3 -12 10666.4 599.457   4
  -1   3  11 7243.74 252.459  13
   1  -3 -11 7073.52 249.098  10
  -1   3  11 7007.81 449.073   8
   1  -3 -11 6874.05 405.666   9
   1  -3 -11 7322.17 480.734   4
  -1   3  10 212.051 131.662   8
   1  -3 -10 220.649 65.8686  10
   1  -3 -10 48.1246 73.8910   9
   1  -3 -10 302.679 146.217   4
  -1   3  10 75.0478 48.6798  13
  -1   3   9 161.931 110.681   8
  -1   3   9 319.829 71.3237  13
   1  -3  -9 338.484 75.8865  10
   1  -3  -9 276.122 88.4005   9
   1  -3  -9 505.090 154.651   4
   1  -3  -8 40495.0 642.497  10
   1  -3  -8 41863.7 812.986   9
  -1   3   8 41090.0 933.419   8
   1  -3  -8 42120.8 988.929   4
   1  -3  -7 451.947 143.310   4
   1  -3  -7 388.791 95.7760   9
   1  -3  -7 257.383 70.1827  10
  -1   3   7 206.185 95.3618   8
   1  -3  -7 384.403 47.8186  15
   1  -3  -6 1103.57 167.750   4
   1  -3  -6 1247.72 87.5930  15
   1  -3  -6 1174.50 119.779  10
   1  -3  -6 1187.54 124.501   9
  -1   3   6 1383.97 179.072   8
   1  -3  -5 37192.0 479.564  15
  -1   3   5 36741.2 714.700   5
   1  -3  -5 37291.7 721.359   5
   1  -3  -5 35921.6 781.244   4
  -1   3   5 37120.1 757.095   1
   1  -3  -5 37177.6 585.203   9
   1  -3  -5 36690.3 622.961  10
  -1   3   5 35690.1 759.200   8
   1  -3  -4 46389.2 566.949  15
   1  -3  -4 47515.0 851.611   4
  -1   3   4 45561.2 760.224   5
   1  -3  -4 47695.0 775.779   5
  -1   3   4 46754.1 810.494   1
   1  -3  -4 46382.6 430.226  11
   1  -3  -4 46044.2 697.902  10
   1  -3  -4 46383.6 573.060   9
  -1   3   4 46549.0 837.837   4
   1  -3  -3 2305.80 141.531  15
   1  -3  -3 2378.23 192.914   4
   1  -3  -3 2468.71 178.736   5
  -1   3   3 2465.44 190.536   5
  -1   3   3 2065.30 178.642   1
   1  -3  -3 2518.98 91.0924  11
   1  -3  -3 2432.66 168.312  10
   1  -3  -3 2537.32 117.353   9
  -1   3   3 2384.29 189.697   4
   1  -3  -2 72283.9 925.488   4
  -1   3   2 76592.3 942.449   4
   1  -3  -2 76057.5 900.215   5
  -1   3   2 73731.7 889.354   5
   1  -3  -2 75286.8 791.798  15
   1  -3  -2 76167.4 852.196  17
  -1   3   2 74248.0 466.254  11
   1  -3  -2 76741.3 462.172  11
   1  -3  -2 72179.0 875.702  10
  -1   3   2 75806.5 946.009   6
   1  -3  -1 42019.2 657.898   4
  -1   3   1 43694.6 670.817   4
   1  -3  -1 42504.7 640.330  17
   1  -3  -1 42208.8 621.605  15
   1  -3  -1 43546.7 553.312  16
   1  -3  -1 41979.0 663.714   5
  -1   3   1 41903.9 659.658   5
  -1   3   1 42907.7 402.199  11
   1  -3  -1 42625.0 672.614  10
  -1   3   1 42665.0 679.298   6
   1  -3  -1 42331.1 682.987   6
   1  -3   0 734.189 100.074  17
   1  -3   0 559.449 68.4479  16
   1  -3   0 759.386 104.288  15
  -1   3   0 527.170 92.6124  17
   1  -3   0 714.931 108.141  14
   1  -3   0 760.877 109.286   5
  -1   3   0 685.209 98.9755   6
   1  -3   0 622.122 108.835   6
  -1   3   0 703.336 105.239   5
  -1   3   0 595.850 66.1775  11
   1  -3   0 637.208 49.5513   9
   1  -3   0 734.205 112.492  10
  -1   3   0 539.518 72.4658   3
   1  -3   0 659.198 92.4699   4
  -1   3  -1 26360.4 403.479   3
   1  -3   1 26127.1 404.108   3
   1  -3   1 26234.5 476.219   4
  -1   3  -1 27007.3 508.008  14
   1  -3   1 26414.0 506.956  14
  -1   3  -1 25845.3 519.925  17
   1  -3   1 25653.5 347.510  16
   1  -3   1 26805.6 523.122  15
  -1   3  -1 26677.3 349.396  16
   1  -3   1 25745.2 520.073  17
  -1   3  -1 25904.7 527.354   5
   1  -3   1 27305.3 541.362   5
   1  -3   1 27525.4 363.735   9
  -1   3  -1 25700.5 351.993   9
   1  -3   1 26441.8 531.345  10
  -1   3  -1 27143.2 522.762   6
   1  -3   1 25723.7 515.898   6
  -1   3  -2 73.7455 75.1859  14
   1  -3   2-80.1419 80.0682  14
  -1   3  -2 6.25176 32.8017  16
   1  -3   2 4.75856 74.9684  15
   1  -3   2 128.781 71.4806  17
  -1   3  -2 9.27570 68.5419  17
   1  -3   2 2.55916 75.0960   6
  -1   3  -2 7.87285 56.3736   6
  -1   3  -2 133.850 90.9026   5
   1  -3   2 29.9659 65.4500  10
  -1   3  -2 48.9744 47.3395   9
   1  -3   2-13.4375 40.6581   9
   1  -3   2 29.6004 54.0172   3
  -1   3  -2 74.6103 45.2870   3
  -1   3  -3 11242.2 281.450   3
   1  -3   3 11081.7 289.986   3
  -1   3  -3 10222.2 231.214  16
  -1   3  -3 10362.6 358.854  17
   1  -3   3 11623.9 367.643  15
   1  -3   3 11137.6 377.012  17
   1  -3   3 10920.7 344.507  10
   1  -3   3 11543.1 321.846   9
  -1   3  -3 10753.7 308.225   9
   1  -3   3 11334.0 359.079   6
  -1   3  -3 10775.4 351.763   6
  -1   3  -3 11229.7 368.430  14
   1  -3   3 10555.5 362.568  14
   1  -3   4 13308.0 347.123   3
   1  -3   4 14213.9 420.263  15
  -1   3  -4 13765.6 432.497  17
   1  -3   4 14407.8 401.942   9
   1  -3   4 14440.0 390.984  10
  -1   3  -4 14511.0 396.328   9
   1  -3   4 15000.2 428.955   6
  -1   3  -4 14594.3 425.612   6
   1  -3   4 14342.2 452.802  14
  -1   3  -4 14300.2 447.592  14
   1  -3   5 65514.9 812.636   3
  -1   3  -5 66474.5 998.686  14
   1  -3   5 64136.5 1007.40  14
  -1   3  -5 62778.4 960.828  17
   1  -3   5 62343.4 897.630  15
   1  -3   5 66003.7 830.443  10
  -1   3  -5 62774.2 905.141   9
   1  -3   5 67515.8 947.148   9
  -1   3  -5 63267.7 942.742   6
   1  -3   5 65554.3 937.694   6
   1  -3   6 1023.34 137.572   3
   1  -3   6 1064.84 164.647  14
   1  -3   6 964.537 134.406  15
  -1   3  -6 1057.64 155.667  17
   1  -3   6 1160.82 165.162   6
   1  -3   6 1257.34 154.125   9
  -1   3  -6 890.685 132.654   9
   1  -3   6 770.211 102.253  10
  -1   3  -6 835.391 131.653   8
   1  -3   7 112684. 1246.40   3
   1  -3   7 111695. 1253.07  15
  -1   3  -7 112258. 1402.28  17
   1  -3   7 111756. 1471.64  14
   1  -3   7 119234. 1273.48   4
  -1   3  -7 114302. 1405.99   9
   1  -3   7 115159. 1085.02  10
   1  -3   7 112117. 1373.92   6
   1  -3   7 108734. 603.708   7
   1  -3   8 11160.8 425.488   3
  -1   3  -8 10935.5 377.246   1
   1  -3   8 11143.4 499.312  14
   1  -3   8 10857.5 403.272  15
  -1   3  -8 11183.1 475.869   9
   1  -3   8 11257.5 339.020  10
   1  -3   8 10574.3 227.811   7
   1  -3   8 10549.1 459.207   6
  -1   3  -9 20438.6 532.583   1
   1  -3   9 19731.6 684.567  14
   1  -3   9 20594.0 565.830  15
   1  -3   9 20583.4 458.348  10
  -1   3  -9 20826.5 681.551   9
   1  -3   9 20781.6 361.293   7
   1  -3   9 20955.0 664.496   6
  -1   3 -10 12706.2 442.971   1
   1  -3  10 14018.8 477.680  15
   1  -3  10 13644.9 598.586  14
  -1   3 -10 13526.6 357.629  13
   1  -3  10 13089.2 357.235  10
  -1   3 -10 12662.2 564.060   9
   1  -3  10 12431.5 545.218   6
   1  -3  10 12911.5 321.064   7
  -1   3 -11 779.552 128.048   1
   1  -3  11 857.335 144.474  15
   1  -3  11 986.006 207.471  14
   1  -3  11 893.521 187.326   6
  -1   3 -11 914.765 98.7763  13
   1  -3  11 994.128 103.883  10
  -1   3 -11 871.058 173.573   9
   1  -3  11 971.453 106.175   7
  -1   3 -12 495.233 106.586   1
   1  -3  12 820.318 136.805  15
   1  -3  12 455.850 171.268  14
   1  -3  12 506.949 158.350   6
  -1   3 -12 646.155 77.3443  13
  -1   3 -12 855.300 186.478   9
   1  -3  12 596.105 82.8433  10
   1  -3  12 501.527 85.6116   7
  -1   3 -13 12938.2 500.439   1
   1  -3  13 13391.1 499.373  15
   1  -3  13 13709.0 680.633  14
   1  -3  13 12022.3 291.695  10
  -1   3 -13 12123.1 633.153   9
   1  -3  13 12050.3 619.991   6
   1  -3  14 2581.28 316.448   6
  -1   3 -14 2021.00 279.235   9
  -1   3 -14 2257.76 225.690   1
   1  -3  14 2033.07 206.903  15
  -1   3 -15 7338.87 405.807   1
   1  -3  15 7129.77 376.472  15
  -1   3 -15 6578.72 510.264   9
   1  -3  15 6648.19 514.755   6
   1  -3  16 463.471 206.599   6
  -1   3 -16 507.813 137.309   1
  -1   3 -16 284.887 167.327   9
  -1   3 -17 2415.72 351.463   9
   1  -3  17 2242.56 361.188   6
  -1   3 -18 346.157 160.876  17
   1  -3  18 754.289 258.579   6
  -1   3 -18 245.417 184.353   9
   1  -3  18 543.458 227.086   3
   1  -3  19-13.7144 126.514   2
  -1   3 -19 133.866 145.555  17
   1  -3  19 213.096 186.642   6
  -1   3 -19-85.2984 171.255   9
   1  -3  19 295.229 199.867   3
   1  -3  20 320.399 176.975   2
   1  -3  20 105.998 147.547   6
  -1   3 -20 397.474 244.898   9
   1  -3  20 611.423 227.914   3
  -1   3 -20 168.108 144.201  17
   1  -2 -19 54.3105 145.607   9
   1  -2 -19 275.763 152.897   4
  -1   2  19 293.266 201.242   8
   1  -2 -18 1915.78 287.924   9
   1  -2 -18 2133.10 332.054   4
  -1   2  18 2406.04 345.353   8
   1  -2 -17 758.819 201.918   9
   1  -2 -17 903.021 233.076   4
  -1   2  17 782.794 211.036   8
   1  -2 -16 471.586 158.486   1
   1  -2 -16 162.104 133.654   9
   1  -2 -16 284.055 181.605   4
  -1   2  16 475.168 183.654   8
   1  -2 -15 296.667 131.893   1
   1  -2 -15 96.2067 112.202   9
   1  -2 -15 457.024 183.697   4
  -1   2  15 587.270 201.125   8
   1  -2 -14 1546.53 224.634   1
   1  -2 -14 1366.09 214.228   9
   1  -2 -14 1650.83 272.767   4
  -1   2  14 1648.19 254.846   8
   1  -2 -13 2499.45 264.003   1
   1  -2 -13 2647.83 284.181   9
   1  -2 -13 2463.27 303.613   4
  -1   2  13 2741.29 309.335   8
   1  -2 -12 727.601 151.189   1
  -1   2  12 709.243 187.438   8
   1  -2 -12 503.247 144.340   9
   1  -2 -12 447.539 160.424   4
   1  -2 -11 395.559 126.093   1
  -1   2  11 164.428 118.617   8
  -1   2  11 395.947 50.7469  13
   1  -2 -11 352.184 121.953   9
   1  -2 -11 131.362 124.015   4
  -1   2  10 11910.6 528.440   8
  -1   2  10 11585.6 267.031  13
   1  -2 -10 11472.8 266.908  10
   1  -2 -10 11908.2 492.210   1
   1  -2 -10 13020.0 514.566   9
   1  -2 -10 11986.3 560.264   4
   1  -2  -9 109.260 95.0404   1
  -1   2   9 25.8296 36.0400  13
  -1   2   9-59.4884 100.849   8
   1  -2  -9 115.679 51.3701  10
   1  -2  -9 19.5027 68.9446   9
   1  -2  -9-61.7756 113.133   4
   1  -2  -8 786.411 142.734   1
  -1   2   8 828.392 166.433   8
  -1   2   8 563.694 72.5285  13
   1  -2  -8 558.351 74.8091  10
   1  -2  -8 832.602 132.527   9
   1  -2  -8 648.537 139.053   4
  -1   2   7 4821.21 301.127   8
  -1   2   7 5026.45 196.643  13
   1  -2  -7 5139.56 321.867   4
   1  -2  -7 5021.55 200.311  10
   1  -2  -7 5023.64 261.433   9
  -1   2   7 4983.79 259.230   9
   1  -2  -7 5065.29 289.604   1
  -1   2   6 27001.5 656.337   8
   1  -2  -6 26046.9 649.178   8
  -1   2   6 25550.9 437.664  13
   1  -2  -6 25877.3 446.189  10
  -1   2   6 26991.1 631.694   1
   1  -2  -6 25392.4 605.844   1
  -1   2   6 24562.8 526.272   9
   1  -2  -6 25944.9 531.246   9
   1  -2  -6 25733.5 655.474   4
   1  -2  -6 26947.6 579.229   5
   1  -2  -5 48322.1 417.097  15
   1  -2  -5 48204.2 721.059   5
   1  -2  -5 47795.7 829.975   4
  -1   2   5 47116.5 824.783   4
   1  -2  -5 47339.9 784.489   1
  -1   2   5 46605.9 787.255   1
   1  -2  -5 47810.7 604.462  10
   1  -2  -5 47141.0 639.988   9
  -1   2   5 46363.9 645.268   9
  -1   2   5 47529.4 815.060   8
  -1   2   4 187.263 73.1525   4
   1  -2  -4 45.9179 71.4069   4
   1  -2  -4 144.384 39.9461  15
  -1   2   4 197.027 81.5846   5
   1  -2  -4 153.993 70.4495   5
   1  -2  -4 109.205 80.8157   1
  -1   2   4 155.357 72.4856   1
   1  -2  -4 74.1104 54.2844  10
   1  -2  -4 188.101 56.9264   9
  -1   2   4 200.345 51.0232   9
  -1   2   4 244.968 62.5919  10
  -1   2   4 139.019 103.759   8
   1  -2  -3 147747. 866.639  15
   1  -2  -3 141407. 1214.96   4
  -1   2   3 145275. 1232.98   4
  -1   2   3 148443. 1095.80   5
   1  -2  -3 150593. 1112.13   5
  -1   2   3 146583. 1237.76   1
   1  -2  -3 143225. 802.485  11
  -1   2   3 142009. 791.945   9
   1  -2  -3 145834. 783.537   9
  -1   2   3 144382. 1046.29  10
   1  -2  -3 145772. 1055.61  10
  -1   2   3 143721. 1257.42   8
  -1   2   2 131016. 1099.78   1
   1  -2  -2 129380. 862.319  15
  -1   2   2 132053. 867.589  15
   1  -2  -2 131501. 899.257  17
  -1   2   2 129849. 969.662   5
   1  -2  -2 133743. 986.782   5
   1  -2  -2 130295. 1060.58   4
   1  -2  -2 133462. 716.754  11
  -1   2   2 128322. 694.719  11
   1  -2  -2 127337. 987.511  10
  -1   2   2 132400. 1001.43  10
  -1   2   2 127549. 1051.70   4
  -1   2   1 136759. 928.941  15
   1  -2  -1 138497. 931.334  17
   1  -2  -1 135389. 926.557  15
   1  -2  -1 134060. 906.017  16
  -1   2   1 135459. 911.173  17
   1  -2  -1 135588. 835.335  14
  -1   2   1 133857. 948.622   5
   1  -2  -1 133968. 961.452   5
  -1   2   1 133335. 739.986  11
   1  -2  -1 133592. 1010.83  10
  -1   2   1 133503. 1007.46  10
   1  -2  -1 135474. 972.629   4
  -1   2   1 131941. 956.995   4
   1  -2   0 114956. 803.964   4
  -1   2   0 116607. 827.197   3
  -1   2   0 113203. 803.703   4
   1  -2   0 115193. 895.222  17
   1  -2   0 111594. 891.188  15
  -1   2   0 114508. 885.104  17
   1  -2   0 115466. 773.456  16
  -1   2   0 115807. 894.741  15
  -1   2   0 113650. 759.661  16
  -1   2   0 117185. 823.106  14
   1  -2   0 113206. 816.468  14
  -1   2   0 115046. 886.443   5
   1  -2   0 116101. 902.022   5
  -1   2   0 112600. 727.685  11
   1  -2   0 111234. 923.041  10
  -1   2   0 114481. 929.925  10
   1  -2   0 114249. 883.560   6
  -1   2   0 114663. 886.348   6
   1  -2   1 921.541 99.5158  14
  -1   2  -1 1000.75 96.5281  14
  -1   2  -1 1065.62 104.299  15
  -1   2  -1 1052.42 79.7234  16
   1  -2   1 903.967 77.3939  16
  -1   2  -1 869.872 100.931  17
   1  -2   1 1091.89 108.347  15
   1  -2   1 1080.69 108.652  17
  -1   2  -1 805.351 83.1859   6
   1  -2   1 827.260 96.8586   6
  -1   2  -1 857.916 99.9843   5
   1  -2   1 951.916 68.6116   9
   1  -2   1 1017.05 100.547  10
  -1   2  -1 991.067 99.7133  10
  -1   2  -1 1080.74 72.1781   9
   1  -2   1 848.089 84.1057   3
  -1   2  -1 877.689 82.0715   3
   1  -2   2 36332.0 490.592   3
  -1   2  -2 37171.9 489.218   3
   1  -2   2 37061.3 555.557  15
  -1   2  -2 35681.2 569.221  17
  -1   2  -2 37341.8 557.517  15
   1  -2   2 35889.3 559.772  14
  -1   2  -2 37455.0 560.313  14
  -1   2  -2 37425.8 530.205  10
   1  -2   2 37825.4 488.595   9
  -1   2  -2 37118.6 477.351   9
   1  -2   2 36747.5 531.613  10
  -1   2  -2 36117.4 518.277   6
   1  -2   2 36580.9 517.722   6
   1  -2   3 45.3383 73.4982  15
  -1   2  -3 141.962 81.3213  17
  -1   2  -3 175.701 70.1970  15
   1  -2   3 34.9233 83.1744  14
  -1   2  -3-35.1034 72.5712  14
   1  -2   3 63.3892 28.1166   2
   1  -2   3 34.3735 63.9144   6
  -1   2  -3 26.4042 51.5697   6
  -1   2  -3 175.476 64.1670   9
   1  -2   3 100.222 51.1783  10
  -1   2  -3 33.9313 46.6562  10
   1  -2   3 87.3681 60.1809   9
   1  -2   3 38.5232 58.0042   3
  -1   2  -3-54.8068 56.1494   3
   1  -2   4 14317.8 357.850   3
   1  -2   4 13996.3 372.537  15
  -1   2  -4 14588.6 377.253  15
  -1   2  -4 14611.6 421.886  14
   1  -2   4 14353.5 426.051  14
  -1   2  -4 14671.9 396.091   9
   1  -2   4 14766.6 400.135   9
   1  -2   4 14712.0 336.679  10
  -1   2  -4 15024.0 337.454  10
  -1   2  -4 14663.6 383.834   6
   1  -2   4 14262.9 208.748   7
   1  -2   4 13815.9 381.932   6
   1  -2   5 20628.6 470.327   3
   1  -2   5 19859.4 453.800  15
  -1   2  -5 20547.1 463.363  15
   1  -2   5 19839.0 540.104  14
  -1   2  -5 20704.2 537.431  14
   1  -2   5 19380.2 412.429   4
   1  -2   5 20707.9 397.653  10
  -1   2  -5 19350.2 499.522   9
  -1   2  -5 20135.0 438.377   8
   1  -2   5 20737.7 521.511   9
   1  -2   5 18242.7 476.823   6
   1  -2   5 20134.0 283.265   7
   1  -2   6 11030.0 373.072   3
  -1   2  -6 10788.7 298.757   1
   1  -2   6 10717.8 346.120  15
   1  -2   6 10982.4 431.705  14
  -1   2  -6 11028.6 421.431  14
  -1   2  -6 10622.9 279.910  13
   1  -2   6 11022.6 345.790   4
   1  -2   6 10785.5 290.671  10
  -1   2  -6 11039.8 356.776   8
  -1   2  -6 11008.4 411.516   9
   1  -2   6 10871.9 411.274   9
   1  -2   6 11171.5 398.221   6
   1  -2   6 10541.5 235.346   7
  -1   2  -7 11157.6 323.757   1
   1  -2   7 11053.8 364.726  15
  -1   2  -7 11453.1 287.969  13
   1  -2   7 10841.8 455.042  14
   1  -2   7 11839.2 387.726   4
   1  -2   7 11065.6 291.531  10
  -1   2  -7 11991.5 460.475   9
  -1   2  -7 11903.4 393.732   8
   1  -2   7 11803.2 438.650   6
   1  -2   7 10745.6 266.088   7
  -1   2  -8 37215.2 621.767   1
   1  -2   8 38844.7 693.514  15
  -1   2  -8 39161.5 522.600  13
   1  -2   8 36653.2 865.266  14
   1  -2   8 38818.9 749.361   4
   1  -2   8 38359.4 526.889  10
  -1   2  -8 38313.5 868.891   9
   1  -2   8 37603.5 820.680   6
   1  -2   8 37930.6 551.603   7
  -1   2  -9 48612.9 744.357   1
  -1   2  -9 51232.6 582.653  13
   1  -2   9 48690.2 1053.74  14
   1  -2   9 49983.7 808.446  15
   1  -2   9 49535.4 579.777  10
  -1   2  -9 48266.8 1032.65   9
   1  -2   9 50612.1 698.251   7
   1  -2   9 48522.7 987.327   6
  -1   2 -10 5653.44 274.700   1
   1  -2  10 4979.90 265.188  15
  -1   2 -10 5413.85 181.970  13
   1  -2  10 5483.52 386.868  14
   1  -2  10 5163.30 178.758  10
  -1   2 -10 5062.49 365.584   9
   1  -2  10 5460.96 309.477   8
   1  -2  10 5375.26 249.892   7
   1  -2  10 4940.77 347.963   6
   1  -2  11 161.665 69.6363  15
  -1   2 -11 205.816 41.2860  13
   1  -2  11 318.639 132.856   6
  -1   2 -11 423.714 166.055   9
   1  -2  11 318.339 119.159   8
   1  -2  11 253.835 82.6244   7
  -1   2 -11 106.390 71.7103   1
   1  -2  12 4865.79 278.824  15
   1  -2  12 5191.28 329.845   8
  -1   2 -12 5136.70 401.968   9
   1  -2  12 4741.46 384.213   6
  -1   2 -12 4816.40 277.757   1
   1  -2  13 4406.89 265.059  15
  -1   2 -13 4596.70 285.422   1
   1  -2  13 4930.67 341.570   8
  -1   2 -13 4571.93 402.811   9
   1  -2  13 3957.74 364.154   6
   1  -2  14 89.6163 79.1916  15
   1  -2  14 314.476 173.059   6
  -1   2 -14 74.6346 115.553   9
  -1   2 -14 106.013 80.9966   1
   1  -2  14 71.8415 105.805   8
  -1   2 -15 8897.07 418.261   1
   1  -2  15 8920.41 381.917  15
  -1   2 -15 8299.24 572.548   9
   1  -2  15 7615.00 548.207   6
  -1   2 -16 846.452 204.981   9
   1  -2  16 1378.93 272.804   6
  -1   2 -17 2008.16 303.332   9
   1  -2  17 1635.74 292.629   6
   1  -2  18 6505.24 570.706   6
  -1   2 -18 6711.10 579.432   9
   1  -2  18 6034.03 501.467   2
  -1   2 -19 142.153 154.731   9
   1  -2  19 241.224 207.051   6
   1  -2  19 517.584 202.843   2
   1  -2  20 3063.90 432.596   6
  -1   2 -20 3155.16 432.014   9
   1  -2  20 3376.99 409.671   2
   1  -2  20 3536.68 445.679   3
   1  -1 -20 2000.69 340.467   9
   1  -1 -20 1033.76 277.390   4
  -1   1  20 1585.08 305.018   8
   1  -1 -19-166.623 159.011   9
   1  -1 -19 400.120 204.645   4
  -1   1  19 389.052 216.063   8
   1  -1 -18 854.056 198.658   1
   1  -1 -18 693.911 208.803   9
   1  -1 -18 1157.78 268.798   4
  -1   1  18 1307.88 282.391   8
   1  -1 -17 55.1087 107.538   1
   1  -1 -17 181.439 140.340   9
   1  -1 -17 57.6925 148.667   4
  -1   1  17 251.098 162.225   8
   1  -1 -16 426.052 148.286   1
   1  -1 -16 601.627 162.938   9
   1  -1 -16 733.023 211.148   4
  -1   1  16 210.266 138.436   8
   1  -1 -15 732.794 178.063   1
   1  -1 -15 680.884 185.945   9
   1  -1 -15 505.231 192.787   4
  -1   1  15 160.063 140.229   8
   1  -1 -14 546.214 151.373   1
  -1   1  14 628.682 168.800   8
   1  -1 -14 507.735 167.876   9
   1  -1 -14 653.084 200.611   4
   1  -1 -13 12960.4 605.258   9
  -1   1  13 13104.5 610.627   8
   1  -1 -13 14209.1 683.620   4
   1  -1 -13 13975.3 589.530   1
   1  -1 -12 2766.84 260.001   1
  -1   1  12 2239.23 270.005   8
   1  -1 -12 2485.99 264.361   9
   1  -1 -12 2695.26 302.490   4
   1  -1 -11 5129.56 376.426   4
   1  -1 -11 5681.55 355.581   1
  -1   1  11 5057.36 359.311   8
   1  -1 -11 5850.89 370.512   9
   1  -1 -10 48281.3 1076.67   4
  -1   1  10 48961.8 1036.66   8
   1  -1 -10 49209.4 999.780   9
   1  -1 -10 48937.4 980.456   1
   1  -1  -9 2194.28 216.916   1
   1  -1  -9 2258.48 202.972  14
  -1   1   9 2187.64 99.8884  13
  -1   1   9 2276.37 227.408   8
   1  -1  -9 2533.38 223.492   9
   1  -1  -9 2224.82 238.324   4
   1  -1  -8 18274.3 502.204  14
  -1   1   8 17830.6 302.898  13
   1  -1  -8 18512.5 604.017   4
  -1   1   8 17971.4 574.699   8
   1  -1  -8 18023.1 531.363   9
   1  -1  -8 18604.5 555.639   1
  -1   1   7 61812.8 1001.73   8
   1  -1  -7 60362.4 833.955  14
  -1   1   7 61580.4 577.976  13
   1  -1  -7 62413.1 1027.63   4
   1  -1  -7 60606.8 576.596  10
  -1   1   7 61964.7 913.299   9
  -1   1   7 62944.8 570.234  10
   1  -1  -7 61806.7 907.828   9
  -1   1   7 61291.9 956.257   1
   1  -1  -7 61750.5 950.039   1
   1  -1  -6 69205.5 1004.20   8
  -1   1   6 65980.0 976.911   8
  -1   1   6 65906.2 608.505  13
   1  -1  -6 64051.7 778.862  14
  -1   1   6 64647.1 973.084   4
   1  -1  -6 65894.4 989.057   4
   1  -1  -6 66228.9 617.779  10
   1  -1  -6 65245.3 850.173   9
  -1   1   6 66751.2 599.487  10
  -1   1   6 66713.3 868.788   9
   1  -1  -6 66303.5 940.477   1
  -1   1   6 67725.7 948.623   1
  -1   1   5 42986.8 737.157   8
   1  -1  -5 42700.7 743.763   8
  -1   1   5 42413.4 495.299  13
  -1   1   5 42632.9 733.466   4
   1  -1  -5 43000.8 599.168   5
   1  -1  -5 41946.0 726.283   4
   1  -1  -5 43191.1 500.687  10
  -1   1   5 43846.3 494.113  10
  -1   1   5 42814.5 622.179   9
   1  -1  -5 42769.0 614.068   9
   1  -1  -5 44069.7 723.600   1
  -1   1   5 43870.7 720.216   1
  -1   1   4 10484.4 332.253   1
   1  -1  -4 10263.5 330.990   1
  -1   1   4 9796.15 177.841  15
  -1   1   4 9949.04 240.382  13
  -1   1   4 10063.6 327.732   4
   1  -1  -4 9801.17 259.384   5
   1  -1  -4 9812.09 327.527   4
  -1   1   4 9768.94 238.500  10
   1  -1  -4 10348.2 248.251  10
  -1   1   4 10152.0 265.951   9
   1  -1  -4 9761.17 260.183   9
   1  -1  -4 10192.4 339.688   8
  -1   1   4 10262.1 342.336   8
  -1   1   3 29240.0 510.946   1
   1  -1  -3 28922.9 508.202   1
  -1   1   3 28731.2 332.509  15
   1  -1  -3 29096.4 339.969  15
  -1   1   3 28841.3 404.176  13
   1  -1  -3 29950.8 406.285  13
   1  -1  -3 29627.7 500.981   4
   1  -1  -3 30341.6 395.819   5
  -1   1   3 29505.0 498.571   4
  -1   1   3 28944.7 384.248   5
  -1   1   3 28351.8 408.911  10
   1  -1  -3 28912.2 410.572  10
  -1   1   3 29117.0 374.133   9
   1  -1  -3 29326.1 369.555   9
  -1   1   3 28981.5 516.439   8
   1  -1  -3 28338.1 515.724   8
   1  -1  -2 141221. 1023.44   1
  -1   1   2 140414. 1028.47   1
   1  -1  -2 142925. 966.412  16
   1  -1  -2 145921. 648.301  17
   1  -1  -2 140919. 796.359  15
  -1   1   2 143285. 790.366  15
  -1   1   2 140875. 889.159  13
   1  -1  -2 136942. 876.946  13
  -1   1   2 143133. 949.483   4
   1  -1  -2 147445. 763.414   5
   1  -1  -2 144266. 956.464   4
  -1   1   2 141217. 755.115   5
  -1   1   2 143556. 901.828  10
   1  -1  -2 141346. 835.914  11
   1  -1  -2 143158. 906.841  10
  -1   1   2 141460. 646.917   9
   1  -1  -2 143550. 658.069   9
  -1   1   2 139499. 1026.49   8
  -1   1   1 1192.13 93.6624  13
   1  -1  -1 1382.88 99.0881  13
  -1   1   1 1249.14 81.1308   4
  -1   1   1 1374.04 72.0420   5
   1  -1  -1 1521.40 80.3511   5
   1  -1  -1 1348.18 84.1350   4
   1  -1  -1 1260.24 85.8500  11
  -1   1   1 1250.07 93.2773  10
  -1   1   1 1360.48 67.0077  12
  -1   1   1 1477.68 88.5184  11
   1  -1  -1 1310.03 96.1766  10
   1  -1  -1 1459.78 76.2395  17
  -1   1   1 1326.34 91.8251  16
  -1   1   1 1278.27 69.2974  17
  -1   1   1 1286.48 85.3469  15
   1  -1  -1 1398.67 91.9560  15
   1  -1  -1 1318.05 93.2981  16
   1  -1  -1 1209.99 95.6631   1
  -1   1   1 1454.86 105.473   1
  -1   1   0 13213.2 250.473   1
   1  -1   0 13371.3 251.206   1
  -1   1   0 13079.3 215.463   2
  -1   1   0 12918.3 271.354  15
  -1   1   0 13150.7 261.198  16
   1  -1   0 12870.7 257.086  16
   1  -1   0 12978.5 272.062  15
  -1   1   0 13181.7 270.179  13
   1  -1   0 13629.4 223.780  14
  -1   1   0 13228.4 218.267  14
   1  -1   0 13361.9 273.300  13
  -1   1   0 13265.8 235.773   5
   1  -1   0 13108.3 255.045  11
  -1   1   0 13376.9 258.058  11
  -1   1   0 12825.9 272.256  10
   1  -1   0 13529.7 278.892  10
  -1   1   0 12394.0 213.107   6
   1  -1   0 12202.3 212.331   6
   1  -1   0 13160.8 272.111   3
  -1   1   0 13413.7 273.446   3
  -1   1  -1 21090.5 347.938   3
   1  -1   1 21057.0 351.498   3
  -1   1  -1 20061.4 328.902  16
   1  -1   1 20980.8 363.230  15
  -1   1  -1 21144.3 359.613  15
  -1   1  -1 20871.4 340.435  14
   1  -1   1 21525.2 347.625  13
   1  -1   1 20767.7 339.658  14
  -1   1  -1 20857.9 341.702  13
   1  -1   1 20455.2 258.620   2
  -1   1  -1 20092.4 254.401   2
   1  -1   1 20748.7 344.210  11
  -1   1  -1 20202.4 337.975  11
   1  -1   1 20791.0 346.862  10
  -1   1  -1 20559.9 343.841  10
  -1   1  -1 21286.6 313.752   9
   1  -1   1 22087.2 285.780   6
  -1   1  -1 20863.8 277.034   6
   1  -1   2 25231.4 310.696   2
   1  -1   2 25425.8 410.271   3
  -1   1  -2 25439.1 306.478   2
  -1   1  -2 25986.3 407.076   3
   1  -1   2 25468.3 418.841  15
  -1   1  -2 25722.7 415.110  15
   1  -1   2 25021.5 432.168  14
   1  -1   2 24999.8 374.102  13
  -1   1  -2 25444.0 434.061  14
  -1   1  -2 25684.6 377.864  13
   1  -1   2 25322.9 381.014  10
  -1   1  -2 25567.6 380.944  10
  -1   1  -2 25897.9 413.566   9
   1  -1   2 25653.7 411.825   9
  -1   1  -2 24303.0 313.713   7
  -1   1  -2 24756.9 347.610   6
   1  -1   2 25037.3 349.416   6
   1  -1   2 23641.0 315.134   7
   1  -1   3 177.059 64.1914   3
   1  -1   3 126.314 39.7543   4
   1  -1   3 146.676 49.5963   2
  -1   1  -3 250.104 64.1516  15
  -1   1  -3 106.888 72.0139  14
   1  -1   3 237.990 69.9833  15
   1  -1   3 326.798 96.3918  14
   1  -1   3 217.401 62.3152   6
  -1   1  -3 184.463 49.9747  13
   1  -1   3 217.711 53.4730  13
  -1   1  -3 135.145 45.7276  10
  -1   1  -3 159.883 69.1853   9
   1  -1   3 124.976 49.8660  10
   1  -1   3 325.940 72.1573   9
  -1   1  -3 191.781 43.6352   7
   1  -1   3 163.203 43.6000   7
   1  -1   4 264.798 54.9882   4
   1  -1   4 315.165 84.3311   3
  -1   1  -4 258.560 55.6520   4
  -1   1  -4 215.802 39.7014   1
   1  -1   4 240.739 64.9326   2
  -1   1  -4 273.548 68.6947  15
  -1   1  -4 165.937 85.7472  14
   1  -1   4 383.935 118.481  14
   1  -1   4 354.511 74.5477  15
   1  -1   4 172.301 80.4416   6
  -1   1  -4 321.696 56.3029  13
   1  -1   4 199.817 53.1372  10
  -1   1  -4 316.149 55.7865  10
  -1   1  -4 370.993 82.2896   9
   1  -1   4 305.362 74.2055   9
  -1   1  -4 164.154 50.9592   8
   1  -1   4 345.580 56.9250   7
  -1   1  -5 2484.09 111.599   1
   1  -1   5 2639.06 162.906  15
  -1   1  -5 2656.80 155.096  15
   1  -1   5 2697.24 204.479  14
  -1   1  -5 2655.80 126.861  13
  -1   1  -5 2710.22 204.939  14
  -1   1  -5 2430.48 150.494   4
   1  -1   5 2655.58 153.281   4
   1  -1   5 2497.25 124.059  10
  -1   1  -5 2530.00 153.398   8
  -1   1  -5 2733.09 200.085   9
   1  -1   5 2507.03 189.358   9
  -1   1  -5 2755.55 126.527  10
   1  -1   5 2702.56 139.401   7
  -1   1  -6 35395.1 447.213   1
   1  -1   6 35089.4 574.657  15
  -1   1  -6 36298.4 568.919  15
  -1   1  -6 35684.8 747.339  14
  -1   1  -6 35695.7 443.814  13
   1  -1   6 36263.6 761.395  14
  -1   1  -6 35631.7 605.452   4
   1  -1   6 36665.0 612.629   4
   1  -1   6 35881.6 445.145  10
   1  -1   6 37665.6 758.468   9
  -1   1  -6 36247.1 436.087  10
  -1   1  -6 35362.9 735.846   9
   1  -1   6 36491.9 569.679   8
  -1   1  -6 36194.0 596.689   8
   1  -1   6 36129.8 536.752   7
  -1   1  -7 118064. 903.337   1
   1  -1   7 119738. 1088.44  15
  -1   1  -7 118076. 1061.47  15
  -1   1  -7 119502. 789.298  13
  -1   1  -7 118694. 1209.31   4
   1  -1   7 119480. 1215.26   4
   1  -1   7 121184. 792.537  10
  -1   1  -7 118921. 770.934  10
   1  -1   7 119464. 1114.14   8
  -1   1  -7 120090. 1457.27   9
  -1   1  -7 122104. 1193.40   8
   1  -1   7 124120. 1080.22   7
   1  -1   8 23382.5 502.206  15
  -1   1  -8 25219.7 504.003  15
  -1   1  -8 23709.6 332.924  13
  -1   1  -8 24131.5 446.005   1
   1  -1   8 22844.1 579.475   4
  -1   1  -8 23682.1 592.838   4
  -1   1  -8 24111.1 698.490   9
  -1   1  -8 24054.2 572.858   8
   1  -1   8 24461.7 542.851   8
   1  -1   8 23748.5 512.580   7
  -1   1  -9 28164.0 327.329  13
  -1   1  -9 28614.2 701.227   4
   1  -1   9 29179.3 571.009  15
  -1   1  -9 28452.1 799.802   9
   1  -1   9 29117.4 636.400   8
  -1   1  -9 28309.5 521.731   1
  -1   1 -10 17498.5 580.752   4
   1  -1  10 16533.6 442.537  15
  -1   1 -10 16687.3 641.005   9
   1  -1  10 16206.8 503.678   8
  -1   1 -10 16842.1 430.150   1
  -1   1 -11 18105.7 632.688   4
   1  -1  11 18103.3 472.264  15
  -1   1 -11 17796.8 702.163   9
   1  -1  11 19622.1 586.283   8
  -1   1 -11 17522.2 464.678   1
  -1   1 -12 9053.65 476.982   4
   1  -1  12 8483.92 329.776  15
  -1   1 -12 9028.22 527.056   9
   1  -1  12 9475.58 435.922   8
  -1   1 -12 9050.31 355.286   1
  -1   1 -13 15828.4 653.352   4
  -1   1 -13 16066.7 735.372   9
   1  -1  13 16404.7 594.652   8
   1  -1  13 14593.8 439.286  15
  -1   1 -13 15619.2 484.258   1
  -1   1 -14 610.036 126.715   1
   1  -1  14 326.370 127.229   8
  -1   1 -14 465.972 163.373   9
  -1   1 -14 618.126 174.627   4
  -1   1 -15 14003.7 679.962   4
  -1   1 -15 14502.1 499.573   1
  -1   1 -15 14693.2 754.864   9
   1  -1  15 15241.2 616.329   8
   1  -1  16 1716.70 246.012   8
   1  -1  16 1297.68 247.209   2
  -1   1 -16 1348.29 270.857   9
   1  -1  17 207.532 146.136   8
   1  -1  17 242.632 162.339   2
  -1   1 -17 147.763 162.037   9
   1  -1  18 2178.37 282.809   8
   1  -1  18 2048.93 322.678   2
  -1   1 -18 2663.45 386.822   9
   1  -1  19 85.0486 207.948   6
   1  -1  19 300.335 194.090   2
  -1   1 -19 141.059 138.784   9
   1  -1  20 138.603 199.498   6
  -1   1 -20 120.619 196.101   9
   1  -1  20 98.5375 165.379   2
   1   0 -20 354.284 208.299   9
  -1   0  20 497.514 229.258   8
   1   0 -19 329.803 178.080   9
   1   0 -19 561.144 171.504   1
  -1   0  19 215.360 171.934   8
   1   0 -18 631.709 200.013   9
   1   0 -18 568.323 190.373   1
  -1   0  18 329.789 193.659   8
   1   0 -17 245.582 136.018   1
   1   0 -17-26.7266 131.058   9
   1   0 -17 110.026 140.284   4
  -1   0  17 250.936 182.558   8
   1   0 -16 1506.15 236.816   1
  -1   0  16 934.630 215.305   8
   1   0 -16 1268.57 274.020   4
   1   0 -15 39857.2 1207.23   4
  -1   0  15 39282.1 1118.04   8
   1   0 -15 37185.5 1118.49   9
   1   0 -15 40069.2 1068.04   1
   1   0 -14 1787.72 238.567   1
   1   0 -14 1433.26 235.218   9
   1   0 -14 1457.14 265.389   4
  -1   0  14 1708.40 275.710   8
   1   0 -13 403.681 120.560   1
   1   0 -13 407.170 147.136   9
   1   0 -13 167.250 132.866   4
  -1   0  13 273.137 129.269   8
   1   0 -12 969.181 166.940   1
   1   0 -12 1141.76 194.929   9
   1   0 -12 738.930 174.186   4
  -1   0  12 828.769 177.980   8
   1   0 -11 1384.30 192.123   1
  -1   0  11 1593.87 216.432   8
   1   0 -11 1212.90 192.464   9
   1   0 -11 1084.97 181.529   4
  -1   0  10 36551.4 357.354  15
   1   0 -10 36949.3 923.885   4
  -1   0  10 36944.0 317.988  10
   1   0 -10 36170.2 857.672   9
  -1   0  10 35834.6 877.560   8
   1   0 -10 35187.6 828.864   1
   1   0  -9 7230.40 335.174  14
   1   0  -9 7675.03 407.784   4
  -1   0   9 8062.99 181.097  10
  -1   0   9 8035.98 404.054   8
   1   0  -9 7367.38 373.011   9
   1   0  -9 7181.71 360.896   1
   1   0  -8 54497.0 494.388  13
   1   0  -8 52336.8 819.483  14
   1   0  -8 51811.6 976.133   4
  -1   0   8 53170.0 501.678  10
  -1   0   8 53554.5 963.167   8
   1   0  -8 53151.9 917.438   9
   1   0  -8 52741.5 923.405   1
   1   0  -7 7363.37 195.518  13
   1   0  -7 7235.11 281.465  14
   1   0  -7 7814.18 362.919   4
  -1   0   7 7297.37 197.616  10
  -1   0   7 6953.19 315.483   9
  -1   0   7 7663.56 355.968   8
   1   0  -7 7076.22 319.410   9
   1   0  -7 7105.72 327.924   1
  -1   0   7 6943.08 322.761   1
   1   0  -6 12855.4 430.947   8
  -1   0   6 12252.0 259.034  13
   1   0  -6 12617.6 261.074  13
   1   0  -6 12897.8 332.512  14
  -1   0   6 12274.0 416.299   4
   1   0  -6 12646.7 425.076   4
  -1   0   6 12522.4 262.010  10
  -1   0   6 12394.8 415.032   8
   1   0  -6 11811.5 375.467   9
  -1   0   6 12263.8 382.283   9
  -1   0   6 11796.6 393.757   1
   1   0  -6 12658.8 408.770   1
   1   0  -5 16055.9 447.101   8
  -1   0   5 16298.0 331.705  14
   1   0  -5 16854.1 334.396  14
   1   0  -5 16658.5 305.385  13
  -1   0   5 17480.8 308.414  13
  -1   0   5 17276.2 451.651   4
   1   0  -5 16965.4 451.112   4
  -1   0   5 16319.5 303.755  10
  -1   0   5 17245.2 455.018   8
  -1   0   5 16556.8 404.184   9
   1   0  -5 17303.9 409.472   9
  -1   0   5 16875.4 441.075   1
   1   0  -5 16845.0 442.127   1
   1   0  -4 6974.66 269.753   8
   1   0  -4 6806.43 178.920  14
  -1   0   4 6874.08 179.422  14
   1   0  -4 6846.68 200.532  13
  -1   0   4 7081.37 201.272  13
   1   0  -4 6681.77 260.410   4
  -1   0   4 7059.04 266.672   4
  -1   0   4 6620.51 199.269  10
   1   0  -4 6865.72 234.031   9
  -1   0   4 6424.62 229.084   9
  -1   0   4 6890.42 268.758   8
  -1   0   4 6907.85 265.804   1
   1   0  -4 6793.92 263.829   1
   1   0  -3 63642.8 723.870   1
  -1   0   3 63092.6 720.102   1
   1   0  -3 61498.8 664.845  16
   1   0  -3 61716.9 589.331  13
  -1   0   3 64227.0 595.885  13
   1   0  -3 62251.1 403.444  14
  -1   0   3 62630.1 689.174   4
   1   0  -3 63392.0 694.566   4
  -1   0   3 63777.5 596.100  10
  -1   0   3 59681.4 712.832   8
   1   0  -3 62663.2 617.103   9
  -1   0   3 62559.1 619.648   9
   1   0  -3 62506.3 721.729   8
   1   0  -2 49873.7 545.623  16
  -1   0   2 51017.1 549.400  16
  -1   0   2 50677.5 528.947  13
   1   0  -2 49824.4 529.643  13
  -1   0   2 50451.5 536.853   4
   1   0  -2 50749.4 534.660   4
   1   0  -2 49177.4 539.561  11
   1   0  -2 52303.7 501.574  12
   1   0  -2 49398.9 567.895   8
  -1   0   2 48136.4 557.589   8
   1   0  -2 50100.6 581.103   1
  -1   0   2 49770.5 579.965   1
  -1   0   1 352257. 1402.10   2
  -1   0   1 345591. 1337.34   1
   1   0  -1 351869. 1390.61  13
  -1   0   1 356872. 1396.18  13
  -1   0   1 351605. 1370.55  16
   1   0  -1 351658. 1372.11  16
  -1   0   1 354850. 1380.16  11
  -1   0   1 345480. 1335.46   3
  -1   0   1 349075. 1241.42   8
   1   0  -1 353766. 1264.79   8
   1   0   0 31733.0 346.761   1
  -1   0   0 30851.0 397.753   2
   1   0   0 30881.9 398.039   2
  -1   0   0 30872.2 340.775   1
  -1   0   0 31915.5 418.416  13
   1   0   0 30684.7 415.388  13
  -1   0   0 30770.1 405.641  16
  -1   0   0 30476.5 397.340  12
  -1   0   0 30450.4 407.508  11
  -1   0   0 31368.7 400.606   3
   1   0   0 30092.8 398.034   3
  -1   0   0 31176.3 287.401   8
   1   0   0 30596.4 288.774   8
   1   0   1 1694.64 102.301   2
  -1   0  -1 1653.73 102.792   2
  -1   0  -1 1545.61 109.483  15
  -1   0  -1 1702.69 102.667  13
   1   0   1 1755.49 110.721  13
   1   0   1 1616.72 105.798  11
  -1   0  -1 1809.27 110.344  11
   1   0   1 1661.81 107.486   3
  -1   0  -1 1689.12 107.154   3
   1   0   1 1630.39 103.239   7
  -1   0  -1 1745.75 107.229   7
  -1   0  -2 4711.60 180.052  15
   1   0   2 4761.92 183.688  15
   1   0   2 4303.40 161.633  13
  -1   0  -2 4818.40 168.650  13
  -1   0  -2 4769.93 131.686   4
  -1   0  -2 4802.94 181.659  11
  -1   0  -2 4613.76 165.935  10
  -1   0  -2 4812.46 172.948   7
   1   0   2 4264.38 170.778   7
  -1   0  -2 4586.04 170.925   2
   1   0   2 4601.80 182.847   3
   1   0   2 4675.25 128.213   4
   1   0   2 4622.65 174.140   2
  -1   0  -2 4623.13 178.402   3
  -1   0  -3 41216.2 552.389   2
   1   0   3 40961.4 553.671   2
   1   0   3 41646.2 587.711   3
   1   0   3 41597.4 541.439  15
  -1   0  -3 41924.1 544.355  15
  -1   0  -3 41150.5 477.043  13
   1   0   3 41915.7 483.051  13
  -1   0  -3 41520.2 467.402   4
   1   0   3 41075.8 469.366   4
  -1   0  -3 43029.7 575.568  11
  -1   0  -3 40640.3 480.432  10
   1   0   3 43545.8 353.098   8
  -1   0  -3 41274.3 367.418   8
  -1   0  -3 40164.3 625.426   9
  -1   0  -3 41311.3 525.140   7
   1   0   3 42021.6 537.832   7
   1   0   4 326.829 81.9375   2
   1   0   4 236.072 48.4300   8
   1   0   4 335.090 74.0371   7
  -1   0  -4 307.643 57.4659   8
  -1   0  -4 193.668 52.9652  15
   1   0   4 284.025 69.2903  15
  -1   0  -4 234.766 76.5359  14
   1   0   4 371.340 61.6136  13
  -1   0  -4 351.961 59.3050  13
  -1   0  -4 298.721 55.7093  10
  -1   0  -4 316.564 92.7779   9
  -1   0  -4 287.435 63.3336   4
   1   0   4 223.365 57.5412   4
   1   0   5 20860.7 482.491   2
  -1   0  -5 21542.0 263.336   1
   1   0   5 20535.7 263.103   1
   1   0   5 20730.1 408.047  15
  -1   0  -5 20716.0 408.081  15
   1   0   5 21003.7 334.459  13
  -1   0  -5 20613.8 336.135  13
  -1   0  -5 21141.7 558.587  14
   1   0   5 20611.0 440.796   4
  -1   0  -5 20582.8 439.861   4
  -1   0  -5 20630.7 339.354  10
  -1   0  -5 20890.6 541.095   9
  -1   0  -5 20174.9 381.851   8
   1   0   5 21563.1 371.097   8
   1   0   5 20245.1 440.106   7
   1   0   6 16635.6 467.280   2
   1   0   6 17211.0 287.989   1
  -1   0  -6 17776.5 287.630   1
  -1   0  -6 17801.4 389.531  15
   1   0   6 17227.5 385.483  15
   1   0   6 17500.7 301.160  13
  -1   0  -6 17267.3 541.030  14
  -1   0  -6 17288.0 444.179   4
   1   0   6 17725.0 451.731   4
  -1   0  -6 17535.8 305.010  10
   1   0   6 17962.0 385.783   8
  -1   0  -6 17308.6 532.461   9
   1   0   6 17729.3 436.015   7
  -1   0  -6 18293.9 408.032   8
  -1   0  -7 525.012 104.774   4
   1   0   7 529.260 102.080   4
   1   0   7 629.642 76.3950   1
  -1   0  -7 589.457 72.1482   1
   1   0   7 492.494 118.215   2
  -1   0  -7 587.061 81.7442  15
   1   0   7 722.535 93.7306  15
   1   0   7 504.272 58.9063  13
  -1   0  -7 550.887 126.799   9
  -1   0  -7 558.753 60.4276  10
  -1   0  -7 500.693 95.7150   8
   1   0   7 752.865 117.111   7
   1   0   7 428.742 94.6202   8
   1   0   8 22947.3 629.962   2
   1   0   8 21847.1 407.544   1
  -1   0  -8 22346.4 406.144   1
  -1   0  -8 22771.5 450.473  15
   1   0   8 22591.7 301.249  13
  -1   0  -8 22532.1 597.052   4
  -1   0  -8 22628.8 306.108  10
  -1   0  -8 22360.1 680.281   9
   1   0   8 22673.5 517.899   8
  -1   0  -8 22485.4 544.521   8
  -1   0  -9 32.1376 83.1988   4
  -1   0  -9 99.1797 54.1012   1
   1   0   9 176.384 61.9099   1
  -1   0  -9 67.4586 48.9209  15
  -1   0  -9 250.354 113.249   9
  -1   0  -9 108.939 26.3075  10
  -1   0  -9 105.946 63.4203   8
   1   0   9 185.937 87.1151   8
  -1   0 -10 3396.68 271.287   4
   1   0  10 3387.57 245.010   8
  -1   0 -10 3705.75 320.546   9
  -1   0 -10 3606.09 188.400  15
  -1   0 -10 3630.19 195.796   1
   1   0  10 3520.53 194.875   1
   1   0  11 2071.85 162.306   1
  -1   0 -11 2271.17 166.384   1
  -1   0 -11 2097.61 256.361   9
  -1   0 -11 2181.94 236.420   4
   1   0  11 2283.95 205.916   8
  -1   0 -12 1119.36 129.634   1
   1   0  12 1060.47 204.208   2
   1   0  12 1123.11 131.016   1
   1   0  12 1360.43 179.433   8
  -1   0 -12 1347.68 212.087   9
  -1   0 -12 1237.54 202.668   4
  -1   0 -13 4132.59 347.623   4
  -1   0 -13 4237.56 388.504   9
   1   0  13 4054.98 299.386   8
  -1   0 -13 4278.59 248.758   1
   1   0  13 3535.59 344.136   2
   1   0  14 318.172 145.653   2
  -1   0 -14 543.467 108.222   1
   1   0  14 438.223 135.192   8
  -1   0 -14 690.455 200.151   9
  -1   0 -14 543.812 154.056   4
   1   0  15 1391.26 256.673   2
   1   0  15 1866.53 234.648   8
  -1   0 -15 1517.78 272.245   9
  -1   0 -15 1161.15 198.991   4
   1   0  16 1160.68 253.509   2
   1   0  16 1554.65 228.196   8
  -1   0 -16 1606.50 293.791   9
  -1   0 -16 1407.03 250.928   4
   1   0  17 307.328 165.897   2
   1   0  17 171.290 124.141   8
  -1   0 -17 178.996 132.835   9
  -1   0 -17 114.355 130.293   4
   1   0  18 291.740 184.661   2
   1   0  18 132.609 119.145   8
  -1   0 -18 48.8656 140.866   9
  -1   0 -18-32.8910 152.882   4
  -1   0 -19 1509.73 332.965   9
   1   0  19 1115.96 279.994   2
   1   1 -20 13126.0 814.236   9
  -1  -1  20 13101.0 761.969   8
   1   1 -19 704.870 218.331   9
   1   1 -19 536.108 175.725   1
  -1  -1  19 532.780 207.479   8
   1   1 -18 123.805 154.506   9
   1   1 -18 148.491 120.512   1
  -1  -1  18 456.311 203.059   8
   1   1 -17 253.487 149.394   9
   1   1 -17 418.493 158.156   1
  -1  -1  17 123.162 171.724   8
   1   1 -16 1577.87 245.365   9
   1   1 -16 2284.45 292.715   1
  -1  -1  16 1912.74 292.646   8
   1   1 -15 2826.86 315.158   9
   1   1 -15 2978.66 308.623   1
  -1  -1  15 2543.72 316.725   8
  -1  -1  14 23729.2 842.347   8
   1   1 -14 22616.7 842.098   9
   1   1 -14 23120.3 792.875   1
  -1  -1  14 22903.1 400.548  15
   1   1 -13 47438.2 1166.74   9
  -1  -1  13 48841.9 1155.54   8
   1   1 -13 46362.7 1084.84   1
  -1  -1  13 47508.4 605.666  15
   1   1 -12 764.735 156.941   1
  -1  -1  12 556.476 78.2132  15
   1   1 -12 580.088 165.876   9
  -1  -1  12 627.396 162.885   8
  -1  -1  11 6167.40 174.310  10
  -1  -1  11 6197.30 391.227   8
   1   1 -11 6064.84 385.316   9
   1   1 -11 5758.22 361.415   1
   1   1 -11 6433.02 170.932  13
  -1  -1  10 457.819 154.805   8
   1   1 -10 518.774 133.452   9
  -1  -1  10 542.799 64.3113  10
   1   1 -10 512.600 128.872   1
  -1  -1  10 622.260 123.494  14
   1   1 -10 425.507 60.3542  13
  -1  -1   9 3836.93 289.329   8
   1   1  -9 3484.29 262.494   9
   1   1  -9 3300.89 270.427   1
   1   1  -9 3673.40 243.516  14
   1   1  -9 3656.74 160.747  13
  -1  -1   9 3776.34 258.193  14
  -1  -1   8 1369.81 182.854   8
   1   1  -8 950.730 145.533   9
   1   1  -8 1287.45 171.812   1
  -1  -1   8 1343.56 144.439  14
   1   1  -8 1254.40 109.469  13
   1   1  -8 1347.49 147.995  14
   1   1  -7 4054.34 177.114  17
   1   1  -7 3888.76 212.833  14
  -1  -1   7 4123.50 225.108  14
   1   1  -7 3996.86 173.654  13
  -1  -1   7 4422.68 287.013   8
   1   1  -7 4300.19 261.499   9
  -1  -1   7 4211.30 259.185   1
   1   1  -7 4006.90 258.425   1
   1   1  -6 29360.6 415.268  17
  -1  -1   6 29700.9 647.475   4
   1   1  -6 28006.0 508.036  14
   1   1  -6 29688.0 460.503  13
  -1  -1   6 28678.5 524.973  14
  -1  -1   6 29558.0 634.992   8
   1   1  -6 30495.0 657.180   8
   1   1  -6 28639.2 603.274   9
  -1  -1   6 29471.8 613.385   9
  -1  -1   6 30737.2 636.268   1
   1   1  -6 28643.6 623.525   1
   1   1  -5 4213.68 204.939  16
   1   1  -5 4703.84 150.300  17
  -1  -1   5 4506.89 238.036   4
  -1  -1   5 4660.32 195.786  14
   1   1  -5 4237.75 180.644  13
   1   1  -5 4351.67 186.313  14
  -1  -1   5 4156.06 236.251   8
   1   1  -5 4905.40 252.682   8
   1   1  -5 4273.77 222.547   9
  -1  -1   5 4641.68 229.319   9
  -1  -1   5 4677.97 240.578   1
   1   1  -5 4285.20 234.841   1
   1   1  -4 2998.20 109.874  17
   1   1  -4 2823.45 153.827  16
  -1  -1   4 2907.42 113.300  17
  -1  -1   4 3180.14 190.204   4
  -1  -1   4 2873.80 182.651   8
   1   1  -4 3032.52 178.975   9
   1   1  -4 3150.87 191.295   8
  -1  -1   4 3148.23 176.834   9
  -1  -1   4 3347.70 192.397   1
   1   1  -4 3331.69 196.991   1
  -1  -1   4 3158.65 149.289  14
   1   1  -4 2906.20 139.812  14
   1   1  -4 2956.17 158.758  13
  -1  -1   3 13808.3 225.169  17
   1   1  -3 13462.2 300.385  16
  -1  -1   3 14112.6 301.630  16
   1   1  -3 13173.7 267.715  14
  -1  -1   3 14026.4 274.008  14
  -1  -1   3 13892.6 340.275   8
  -1  -1   3 14551.4 339.040   9
   1   1  -3 14059.1 345.247   8
  -1  -1   3 14751.2 362.483   1
   1   1  -3 13618.9 358.630   1
  -1  -1   2 1795.89 107.055  16
   1   1  -2 2059.73 118.226  16
  -1  -1   2 1948.78 81.3587   5
   1   1  -2 2033.79 80.4943   5
  -1  -1   2 2316.32 141.529   1
   1   1  -2 1969.93 138.731   1
  -1  -1   2 1837.07 127.270   2
   1   1  -2 1922.69 129.476  12
   1   1  -2 1694.55 112.019   8
  -1  -1   2 1773.61 122.827   8
  -1  -1   2 1803.76 103.094   6
   1   1  -1 178199. 911.302   3
  -1  -1   1 174718. 913.791   3
   1   1  -1 178652. 1003.79  16
  -1  -1   1 181022. 1008.49  16
  -1  -1   1 180360. 775.246   5
   1   1  -1 181404. 805.043   6
  -1  -1   1 180594. 797.543   6
  -1  -1   1 177289. 1104.37   7
   1   1  -1 177292. 1124.68  12
   1   1  -1 180193. 1077.46  11
  -1  -1   1 183645. 1072.82  11
  -1  -1   1 179519. 1122.66  12
  -1  -1   1 178458. 895.721   8
   1   1  -1 175263. 910.860   8
   1   1  -1 176576. 1057.65   1
   1   1  -1 184414. 1145.40   2
  -1  -1   1 180067. 1140.81   2
   1   1   0 68344.1 701.460   2
  -1  -1   0 69257.8 705.466   2
   1   1   0 70587.5 552.022   5
  -1  -1   0 70313.3 556.598   5
  -1  -1   0 68155.7 688.156   7
   1   1   0 69354.3 697.080   7
   1   1   0 68245.0 448.177   6
  -1  -1   0 69129.0 444.686   6
  -1  -1   0 69870.7 703.453  12
  -1  -1   0 69610.2 651.119  11
   1   1   0 68965.1 652.630  11
   1   1   0 70318.6 715.075  12
   1   1   0 68012.1 449.991   8
   1   1   0 69601.5 590.662   3
   1   1   1 148273. 1056.21   7
   1   1   1 145257. 716.798   6
  -1  -1  -1 141611. 1017.26   7
  -1  -1  -1 143130. 1049.82  12
   1   1   1 142370. 935.686  11
  -1  -1  -1 144751. 946.188  11
  -1  -1  -1 146497. 929.655   5
   1   1   1 144559. 1055.82   2
  -1  -1  -1 143235. 903.910   3
  -1  -1  -1 145689. 1047.58   2
   1   1   1 144711. 920.173   3
  -1  -1  -1 147661. 921.139   4
  -1  -1  -2 96285.1 801.884  11
   1   1   2 93096.5 779.739  11
   1   1   2 96284.1 894.351   7
  -1  -1  -2 93816.6 875.273   7
   1   1   2 95699.4 792.804   4
   1   1   2 94330.8 819.962   3
  -1  -1  -2 96675.7 896.181   2
   1   1   2 93912.8 898.595   2
  -1  -1  -2 94496.1 790.648   4
   1   1   3 220.562 72.8235   7
   1   1   3 210.659 42.7030   8
   1   1   3 177.624 67.1270  13
  -1  -1  -3 157.037 61.1033  11
   1   1   3 252.909 61.3803   4
  -1  -1  -3 344.802 73.7653   4
   1   1   3 154.161 65.1580   3
   1   1   3 275.816 77.5304   2
  -1  -1  -3 384.225 83.1253   2
   1   1   4 3564.89 130.170   1
   1   1   4 3854.79 212.824   7
   1   1   4 3935.91 173.250  13
  -1  -1  -4 3346.37 184.503   4
  -1  -1  -4 3657.09 180.047  11
   1   1   4 3814.69 140.872   8
   1   1   4 3559.12 212.050   2
   1   1   4 3727.39 193.668   4
   1   1   5 7220.66 291.067   4
   1   1   5 6935.69 307.612   2
  -1  -1  -5 6636.29 245.110  15
   1   1   5 6889.62 226.726  13
   1   1   5 6472.55 189.849   1
  -1  -1  -5 6853.52 285.524   4
   1   1   5 7032.49 218.406   8
  -1  -1  -5 7078.45 331.333   9
   1   1   5 7221.03 301.496   7
  -1  -1  -5 6831.63 222.465   8
   1   1   6 31510.0 692.587   2
   1   1   6 30938.0 647.993   4
  -1  -1  -6 30474.2 522.975  15
   1   1   6 30486.1 465.834  13
   1   1   6 30055.5 442.511   1
  -1  -1  -6 30053.8 637.300   4
  -1  -1  -6 30330.9 720.293   9
   1   1   6 30613.2 505.426   8
  -1  -1  -6 31632.9 530.149   8
   1   1   6 32584.7 666.605   7
   1   1   7 8787.57 396.461   2
  -1  -1  -7 9098.20 289.794  15
   1   1   7 8298.65 242.703  13
  -1  -1  -7 8896.74 313.257   8
   1   1   7 9079.08 379.306   4
  -1  -1  -7 8432.37 366.472   4
  -1  -1  -7 8188.18 402.376   9
   1   1   7 8954.04 302.866   8
   1   1   7 8442.48 258.027   1
   1   1   8 306.943 120.327   2
   1   1   8 339.749 69.7377   1
   1   1   8 222.729 77.6700   8
  -1  -1  -8 299.943 89.5006   8
  -1  -1  -8 436.138 77.0938  15
   1   1   8 303.342 53.8793  13
  -1  -1  -8 353.937 59.0184  10
  -1  -1  -8 278.982 117.812   9
  -1  -1  -8 392.017 115.131   4
   1   1   9 12897.1 535.180   2
   1   1   9 13793.4 374.567   1
  -1  -1  -9 13299.5 349.286  15
   1   1   9 13531.4 277.760  13
  -1  -1  -9 13691.3 525.802   4
  -1  -1  -9 13479.4 278.152  10
  -1  -1  -9 13018.0 558.920   9
   1   1   9 13969.7 438.720   8
  -1  -1  -9 14074.0 459.078   8
  -1  -1 -10 534.737 138.461   4
  -1  -1 -10 659.512 82.4056  15
   1   1  10 638.720 96.3837   1
   1   1  10 838.322 186.299   2
   1   1  10 603.224 55.0854  13
  -1  -1 -10 687.866 58.9205  10
  -1  -1 -10 498.982 137.406   9
   1   1  10 644.193 124.346   8
  -1  -1 -11 11253.8 530.976   4
  -1  -1 -11 11190.5 309.184  15
   1   1  11 11957.2 388.836   1
  -1  -1 -11 11341.6 580.322   9
   1   1  11 11577.6 450.896   8
   1   1  11 11852.8 562.320   2
  -1  -1 -12 9673.01 518.559   4
  -1  -1 -12 9688.03 283.742  15
   1   1  12 9604.57 365.011   1
   1   1  12 9143.79 521.579   2
   1   1  12 10526.7 453.230   8
  -1  -1 -12 9735.06 563.851   9
   1   1  13 17738.0 751.258   2
  -1  -1 -13 18428.4 802.216   9
   1   1  13 19458.5 640.997   8
  -1  -1 -13 17907.3 731.836   4
   1   1  14-56.6834 96.8386   8
   1   1  14 365.404 175.226   2
  -1  -1 -14 163.989 155.502   4
  -1  -1 -14-5.81553 120.184   9
   1   1  15 4693.18 431.391   2
   1   1  15 4816.55 356.769   8
  -1  -1 -15 4451.56 438.121   9
  -1  -1 -15 4396.55 414.726   4
   1   1  16 94.5862 134.947   8
  -1  -1 -16 42.6784 149.466   9
  -1  -1 -16 76.4381 140.861   4
   1   1  16 235.996 178.594   2
   1   1  17 731.224 161.238   8
   1   1  17 496.484 194.879   2
  -1  -1 -17 351.363 194.906   4
  -1  -1 -17 728.472 209.638   9
   1   1  18 742.113 229.970   2
  -1  -1 -18 726.626 228.552   4
  -1  -1 -18 434.477 184.470   9
   1   1  19 4005.44 469.593   2
  -1  -1 -19 4358.31 499.789   9
  -1  -1 -19 3393.34 428.846   4
   1   2 -20 439.078 222.336   9
  -1  -2  20 555.805 211.698   8
  -1  -2  20 116.376 194.918   6
  -1  -2  19-67.0417 141.601   8
   1   2 -19 187.339 168.554   9
   1   2 -19 447.024 173.891   1
  -1  -2  19-11.0787 160.040   6
  -1  -2  18 701.546 209.519   8
   1   2 -18 232.524 123.345   9
   1   2 -18 393.662 175.707   1
  -1  -2  18 341.482 186.690   6
   1   2 -17 54.2994 114.959   1
   1   2 -17 307.334 187.251   9
  -1  -2  17 83.6911 136.592   8
   1   2 -17 178.240 116.395  17
   1   2 -16 2407.95 312.399   1
   1   2 -16 2943.78 344.891   9
  -1  -2  16 2862.50 339.446   8
   1   2 -16 2659.01 255.650  17
  -1  -2  15 27868.7 581.465  15
   1   2 -15 27254.8 764.836  17
   1   2 -15 28284.5 980.222   9
  -1  -2  15 27513.6 937.947   8
   1   2 -15 26584.3 903.437   1
   1   2 -14 411.965 132.752   1
   1   2 -14 346.081 113.864  17
  -1  -2  14 388.001 82.2526  15
   1   2 -14 311.948 36.0559  13
   1   2 -14 462.057 177.520   9
  -1  -2  14 404.171 187.821   8
   1   2 -13 8834.94 238.332  13
  -1  -2  13 9077.16 490.262  14
  -1  -2  13 7998.88 322.369  15
   1   2 -13 8579.58 395.661  17
  -1  -2  13 8943.21 251.011  10
  -1  -2  13 8655.98 499.683   8
   1   2 -13 9196.81 524.233   9
   1   2 -13 8606.16 489.516   1
   1   2 -12 96.9413 134.186   1
   1   2 -12 48.6199 72.0193  17
   1   2 -12 22.3462 88.1366   9
  -1  -2  12-42.5865 113.220   8
   1   2 -12 52.1066 44.0481  13
  -1  -2  12-20.7443 116.064  14
   1   2 -11 4943.76 271.482  17
  -1  -2  11 5569.38 371.174   8
   1   2 -11 5818.87 383.028   9
   1   2 -11 5262.68 354.332   1
   1   2 -11 5096.51 215.986  13
  -1  -2  11 4892.90 331.317  14
   1   2 -10 4786.39 254.068  17
  -1  -2  10 5306.80 357.422   8
   1   2 -10 5038.01 341.715   9
   1   2 -10 4170.72 308.828   1
   1   2 -10 4685.14 218.485  13
  -1  -2  10 4986.63 314.866  14
   1   2  -9 2128.07 220.040   1
   1   2  -9 2214.68 172.701  17
   1   2  -9 2182.38 229.773   9
  -1  -2   9 2166.00 235.173   8
  -1  -2   9 2333.51 214.101  14
   1   2  -9 1963.62 154.222  13
   1   2  -8 7110.10 272.516  17
  -1  -2   8 6957.72 364.826   8
   1   2  -8 6711.25 356.340   9
   1   2  -8 7225.71 367.484   1
   1   2  -8 6664.86 308.528  14
  -1  -2   8 6702.69 324.644  14
   1   2  -7 17231.7 537.697   1
   1   2  -7 17436.3 469.682  14
  -1  -2   7 17539.5 485.513  14
   1   2  -7 16997.1 389.760  17
   1   2  -7 18040.0 536.898   9
  -1  -2   7 16738.7 523.813   8
  -1  -2   7 16783.8 530.475   6
   1   2  -6 539.654 119.261   1
  -1  -2   6 808.618 118.414  14
   1   2  -6 754.821 111.081  14
   1   2  -6 698.292 102.216  16
   1   2  -6 864.992 99.6170  17
  -1  -2   6 795.550 94.2378  17
  -1  -2   6 617.134 123.447   6
   1   2  -6 588.765 116.404   9
  -1  -2   6 710.594 117.206   9
  -1  -2   6 800.912 143.515   8
   1   2  -6 519.747 124.160   8
   1   2  -5 7229.81 322.863   1
   1   2  -5 7239.69 269.855  14
  -1  -2   5 7312.23 281.477  14
   1   2  -5 7379.68 250.488  16
   1   2  -5 7084.49 229.435  17
  -1  -2   5 7465.26 245.295  17
   1   2  -5 7193.73 310.701   9
  -1  -2   5 7385.85 311.147   8
   1   2  -5 7181.86 309.492   8
  -1  -2   5 7594.59 311.828   9
  -1  -2   5 7624.51 308.271   6
   1   2  -4 12641.3 394.967   1
  -1  -2   4 13025.5 377.884   2
  -1  -2   4 12607.5 340.138  14
   1   2  -4 13162.2 345.096  14
  -1  -2   4 13024.2 299.327  16
  -1  -2   4 13268.9 308.165  17
   1   2  -4 12389.9 301.470  16
   1   2  -4 12975.2 312.000   5
   1   2  -4 12712.9 376.282   8
  -1  -2   4 12948.8 378.707   8
  -1  -2   4 12995.0 379.321   9
  -1  -2   4 12201.3 357.973   6
  -1  -2   3 176003. 1333.69   2
   1   2  -3 180374. 1391.33   1
   1   2  -3 178537. 1049.16  16
  -1  -2   3 179208. 1113.07  17
  -1  -2   3 179714. 1046.35  16
  -1  -2   3 181452. 1223.42  14
   1   2  -3 184616. 1087.31   5
  -1  -2   3 175856. 1248.25   8
   1   2  -3 174026. 1287.32   8
  -1  -2   3 174688. 1234.28   6
   1   2  -3 184430. 1263.30   6
  -1  -2   3 175429. 1210.85   7
   1   2  -2 302.278 58.1248  16
  -1  -2   2 358.056 61.6779  16
  -1  -2   2 237.180 58.9880   5
  -1  -2   2 367.450 70.1919   6
   1   2  -2 404.807 69.7451   6
   1   2  -2 247.824 60.8517   5
  -1  -2   2 421.707 89.1471   2
   1   2  -2 56.1880 72.9833   2
   1   2  -2 196.159 77.2809  12
   1   2  -2 214.534 61.1505   7
  -1  -2   2 391.781 85.3603   7
   1   2  -2 501.760 82.8814   8
  -1  -2   2 197.851 41.8260   3
   1   2  -1 964659. 2034.47   3
  -1  -2   1 986295. 2038.13   3
  -1  -2   1 985175. 2488.07  16
  -1  -2   1 968090. 2567.95   5
   1   2  -1 993508. 2500.84   6
  -1  -2   1 990825. 2877.39   7
  -1  -2   1 960989. 2487.64   6
   1   2  -1 974022. 2912.74   7
   1   2  -1 999366. 3080.17  12
  -1  -2   1 963178. 3020.39  12
   1   2  -1 961513. 2684.45  11
   1   2  -1 983839. 2442.81   8
   1   2  -1 967132. 2995.88   2
  -1  -2   1 978269. 2981.37   2
   1   2   0 384846. 1691.06   5
  -1  -2   0 388456. 1698.41   5
  -1  -2   0 385298. 1830.59   7
  -1  -2   0 384148. 1531.05   6
   1   2   0 388357. 1877.45   7
   1   2   0 382492. 1554.22   6
   1   2   0 379583. 1641.56  11
   1   2   0 395285. 1936.11  12
  -1  -2   0 390872. 1623.20  11
  -1  -2   0 383351. 1891.59  12
   1   2   0 388583. 1926.98   2
  -1  -2   0 388353. 1897.47   2
   1   2   0 383367. 1395.02   3
  -1  -2   0 386446. 1346.09   3
  -1  -2  -1 226557. 1405.91   5
   1   2   1 217141. 1375.46   5
   1   2   1 229034. 1228.19   6
   1   2   1 224216. 1489.75   7
  -1  -2  -1 222618. 1456.43   7
   1   2   1 225688. 1496.94  12
   1   2   1 222543. 1238.93  11
  -1  -2  -1 224018. 1460.37  12
  -1  -2  -1 227625. 1235.18  11
   1   2   1 218143. 1502.90   2
   1   2   1 218095. 1159.82   3
  -1  -2  -1 221403. 1453.50   4
  -1  -2  -1 228252. 1492.84   2
   1   2   2 63176.7 664.457  11
  -1  -2  -2 64765.1 678.937  11
  -1  -2  -2 65082.7 812.243  12
   1   2   2 66884.3 719.707   6
   1   2   2 67310.3 848.691   7
  -1  -2  -2 63177.0 800.611   5
  -1  -2  -2 66979.4 852.690   2
   1   2   2 66831.1 828.120   4
  -1  -2  -2 64251.7 809.172   4
   1   2   2 63456.1 841.909   2
   1   2   2 65368.4 707.920   3
   1   2   3 36251.7 523.659  11
  -1  -2  -3 37284.4 642.125  12
  -1  -2  -3 36548.0 533.361  11
   1   2   3 38073.6 679.168   7
  -1  -2  -3 36774.0 654.360   5
   1   2   3 37825.8 651.751   4
  -1  -2  -3 36382.6 639.528   4
   1   2   3 36735.8 679.908   2
  -1  -2  -3 38123.8 679.683   2
  -1  -2  -4 61396.6 721.505  11
   1   2   4 60937.8 644.843   8
   1   2   4 63395.9 925.026   7
  -1  -2  -4 60196.6 895.029   5
   1   2   4 62817.0 941.846   2
   1   2   4 62063.1 888.254   4
  -1  -2  -4 63197.0 926.876   2
  -1  -2  -4 59990.2 876.627   4
  -1  -2  -5 3081.30 178.693  11
   1   2   5 2941.88 164.835   8
   1   2   5 3129.05 228.586   2
   1   2   5 2656.45 197.779   4
  -1  -2  -5 3369.81 233.347   4
   1   2   6 26828.0 498.002   1
   1   2   6 26842.6 511.462   8
  -1  -2  -6 27314.5 666.365   4
  -1  -2  -6 27992.2 560.276  11
  -1  -2  -6 26242.0 699.206   9
   1   2   6 28109.5 704.500   2
   1   2   7 70.8313 64.1416   8
  -1  -2  -7 130.853 66.2168  15
   1   2   7 76.9891 65.6808  13
   1   2   7 112.417 122.368   2
   1   2   7-60.4585 47.9586   1
  -1  -2  -7-27.3372 64.7929  11
  -1  -2  -7 11.2534 80.9908   9
  -1  -2  -7-13.3588 78.5459   4
   1   2   8 490.623 107.494   8
  -1  -2  -8 373.573 79.7533  15
   1   2   8 315.028 71.4921  13
   1   2   8 268.363 69.3963   1
   1   2   8 458.515 136.600   2
  -1  -2  -8 285.168 85.0035  11
  -1  -2  -8 348.862 116.370   9
  -1  -2  -8 193.999 101.503   4
   1   2   9 2153.53 146.680  13
  -1  -2  -9 2117.99 152.053  15
   1   2   9 1902.21 223.967   2
   1   2   9 2200.48 169.417   1
  -1  -2  -9 2643.60 282.784   9
   1   2   9 2263.84 192.476   8
  -1  -2  -9 2310.31 242.455   4
  -1  -2 -10 344.584 119.855   4
   1   2  10 410.275 165.661   2
   1   2  10 477.771 94.0224   1
  -1  -2 -10 404.546 70.9751  15
   1   2  10 404.024 66.5484  13
  -1  -2 -10 319.276 138.700   9
   1   2  10 470.366 102.007   8
   1   2  11 17291.2 503.861   1
  -1  -2 -11 17808.8 399.166  15
   1   2  11 17647.9 355.884  13
  -1  -2 -11 16665.2 674.731   4
  -1  -2 -11 17121.8 343.730  10
  -1  -2 -11 18294.3 749.553   9
   1   2  11 17999.8 568.444   8
   1   2  11 16773.0 698.936   2
   1   2  12 23239.6 328.204  13
  -1  -2 -12 23695.0 837.414   4
  -1  -2 -12 22770.5 866.800   9
   1   2  12 23460.1 677.048   8
   1   2  12 22747.3 842.535   2
   1   2  13 908.880 229.821   2
   1   2  13 715.832 163.097   8
  -1  -2 -13 601.288 171.283   4
  -1  -2 -13 1062.51 217.336   9
  -1  -2 -14 16313.9 757.232   4
  -1  -2 -14 15634.2 768.210   9
   1   2  14 17640.0 642.994   8
   1   2  14 16528.0 782.558   2
   1   2  15 222.092 184.572   2
   1   2  15 288.740 137.825   8
  -1  -2 -15 36.8806 115.948   4
  -1  -2 -15 166.764 123.919   9
  -1  -2 -16 8648.19 597.055   4
   1   2  16 8784.34 619.534   2
  -1  -2 -16 8444.66 618.787   9
   1   2  16 8635.93 492.651   8
  -1  -2 -17 39.0609 147.228   4
   1   2  17 330.178 227.799   2
  -1  -2 -17 67.9718 150.083   9
  -1  -2 -18 864.961 249.729   4
  -1  -2 -18 540.786 223.291   9
   1   2  18 716.906 274.834   2
  -1  -3  20 2455.60 391.072   6
  -1  -3  20 2225.24 342.841   8
   1   3 -20 2214.54 350.193   9
   1   3 -20 2193.49 328.151   1
  -1  -3  19 1692.92 338.718   6
  -1  -3  19 1708.86 314.185   8
   1   3 -19 875.298 248.623   9
   1   3 -19 1976.82 296.544   1
  -1  -3  18 1481.83 302.670   6
  -1  -3  18 1790.64 300.602   8
   1   3 -18 1585.28 291.560   9
   1   3 -18 1627.56 267.687   1
   1   3 -17 120.516 117.060   1
   1   3 -17 49.7813 83.0814  17
  -1  -3  17 324.050 202.160   6
   1   3 -17 94.3602 142.540   9
  -1  -3  17 87.0970 165.708   8
   1   3 -16 142.788 140.662   1
  -1  -3  16-98.0444 156.235  14
   1   3 -16 65.7842 103.362  17
  -1  -3  16 111.514 146.655   6
   1   3 -16 44.7764 121.660   9
  -1  -3  16-31.4428 143.868   8
   1   3 -15 448.416 158.139   1
  -1  -3  15 116.752 121.534  14
   1   3 -15 395.820 126.150  17
  -1  -3  15 458.837 103.656  15
  -1  -3  15 909.897 221.344   6
   1   3 -15 521.652 205.162   9
  -1  -3  15 651.951 181.782   8
   1   3 -14 13156.9 632.225   1
   1   3 -14 13929.0 528.834  17
  -1  -3  14 12702.2 468.732  15
  -1  -3  14 13891.1 651.619   8
   1   3 -14 13498.3 670.993   9
  -1  -3  14 12946.6 675.611   6
  -1  -3  14 13080.4 625.810  14
   1   3 -14 13096.0 367.544  13
   1   3 -13 19448.2 744.443   1
   1   3 -13 19034.2 592.139  17
  -1  -3  13 18413.0 726.829   8
   1   3 -13 18390.2 743.684   9
  -1  -3  13 17821.6 758.890   6
  -1  -3  13 19775.3 729.768  14
   1   3 -13 18523.3 459.106  13
   1   3 -12 30971.9 902.718   1
   1   3 -12 29699.6 716.567  17
  -1  -3  12 30321.0 885.495   8
   1   3 -12 31625.4 942.185   9
  -1  -3  12 31799.6 959.765   6
  -1  -3  12 31038.0 875.155  14
   1   3 -12 30336.1 606.634  13
   1   3 -11 23292.2 758.127   1
  -1  -3  11 24104.7 735.476  14
   1   3 -11 23074.3 606.594  17
   1   3 -11 22539.0 761.194   9
  -1  -3  11 25012.1 774.003   8
  -1  -3  11 22200.0 771.894   6
   1   3 -10 161.427 119.904   1
  -1  -3  10 289.369 123.368  14
   1   3 -10 80.8015 63.2863  17
  -1  -3  10 354.789 144.955   6
   1   3 -10 68.6288 106.335   9
  -1  -3  10-69.7608 100.406   8
   1   3  -9 10693.5 486.241   1
   1   3  -9 10206.1 383.102  16
   1   3  -9 9822.39 366.047  17
  -1  -3   9 10918.4 475.662   8
   1   3  -9 10513.1 479.532   9
  -1  -3   9 10352.1 487.595   6
  -1  -3   9 10291.4 452.402  14
   1   3  -8 40971.1 913.885   1
   1   3  -8 42329.7 720.890  17
   1   3  -8 42462.7 722.304  16
  -1  -3   8 42877.7 889.297   8
   1   3  -8 44031.2 924.111   9
  -1  -3   8 40698.2 893.480   6
  -1  -3   8 41203.4 838.968  14
   1   3  -7 29496.7 737.004   1
  -1  -3   7 29198.3 673.604  14
   1   3  -7 30351.9 673.726  14
   1   3  -7 30498.8 589.443  17
  -1  -3   7 28968.1 600.821  17
   1   3  -7 30432.2 562.555  16
  -1  -3   7 30688.6 722.764   8
   1   3  -7 30429.7 734.406   9
  -1  -3   7 30033.5 722.954   6
   1   3  -6 27095.7 672.784   1
   1   3  -6 26687.0 605.720  14
  -1  -3   6 27131.7 618.066  14
   1   3  -6 27132.4 541.831  17
   1   3  -6 27738.9 498.477  16
  -1  -3   6 27045.0 559.129  17
   1   3  -6 26416.2 580.036   5
  -1  -3   6 28201.2 653.453   8
  -1  -3   6 26947.3 648.338   6
   1   3  -5 36369.7 759.516   1
  -1  -3   5 36666.3 691.322   2
  -1  -3   5 36962.2 690.821  14
   1   3  -5 38051.0 698.926  14
   1   3  -5 35687.3 524.376  16
  -1  -3   5 36165.3 624.767  17
   1   3  -5 35257.7 631.678   5
   1   3  -5 37508.4 729.060   8
  -1  -3   5 35319.0 700.675   6
   1   3  -5 38133.0 725.677   6
  -1  -3   5 36766.1 602.628   7
  -1  -3   4 20244.8 503.100   2
  -1  -3   4 20457.5 465.276  17
  -1  -3   4 20104.3 356.967  16
   1   3  -4 19919.3 366.087  16
  -1  -3   4 19845.3 494.033  14
   1   3  -4 20001.6 458.105   5
  -1  -3   4 19572.6 516.451   9
   1   3  -4 21704.3 522.932   8
  -1  -3   4 20629.3 443.803   7
   1   3  -4 20730.8 505.482   6
  -1  -3   4 19651.8 495.060   6
  -1  -3   3 30529.5 594.448   2
   1   3  -3 29918.5 592.851   2
  -1  -3   3 30070.8 561.961  17
  -1  -3   3 30513.1 427.004  16
  -1  -3   3 30150.3 598.327  14
   1   3  -3 29585.6 541.486   5
  -1  -3   3 30302.1 552.028   5
   1   3  -3 32170.5 650.078  12
   1   3  -3 30290.4 572.186   8
  -1  -3   3 31333.0 546.247   7
   1   3  -3 30404.5 579.067   6
  -1  -3   3 30304.1 578.802   6
  -1  -3   2 153551. 750.545   3
  -1  -3   2 156261. 997.851  16
  -1  -3   2 152270. 1237.35   5
   1   3  -2 151502. 1216.46   5
   1   3  -2 155467. 1254.97   6
  -1  -3   2 154644. 1224.74   7
  -1  -3   2 153853. 1245.42   6
   1   3  -2 158260. 1277.31   7
   1   3  -2 158966. 1409.47  12
   1   3  -2 158786. 1226.90   8
  -1  -3   2 159016. 1333.30   2
   1   3  -2 154721. 1328.90   2
   1   3  -1 25624.9 509.143   5
  -1  -3   1 25564.3 514.303   5
  -1  -3   1 24440.3 488.092   6
   1   3  -1 26232.5 534.080   7
  -1  -3   1 25279.5 508.234   7
   1   3  -1 25016.1 489.293   6
  -1  -3   1 25036.2 549.664  12
   1   3  -1 25353.8 471.269  11
   1   3  -1 25166.8 553.869  12
   1   3  -1 24614.2 541.403   2
  -1  -3   1 26470.8 544.604   2
   1   3  -1 25241.2 318.019   3
  -1  -3   1 25236.4 302.521   3
  -1  -3   0 68113.0 863.307   5
   1   3   0 67756.8 861.357   5
  -1  -3   0 65187.4 792.201   6
   1   3   0 68611.3 886.569   7
  -1  -3   0 67331.6 865.398   7
   1   3   0 68008.1 810.350   6
  -1  -3   0 67191.8 883.220  12
   1   3   0 67990.1 739.700  11
   1   3   0 68207.7 908.527  12
   1   3   0 65641.5 893.840   2
   1   3   0 66400.2 585.296   3
  -1  -3   0 67829.6 885.542   2
   1   3   1 9556.23 340.387   5
  -1  -3  -1 9559.62 340.048   5
  -1  -3  -1 9593.42 313.099   6
   1   3   1 9545.19 313.415   6
   1   3   1 9950.58 358.393   7
   1   3   1 9350.09 271.877  11
  -1  -3  -1 9528.10 266.068  11
   1   3   1 9836.13 351.461  12
  -1  -3  -1 9442.98 340.503  12
   1   3   1 9498.52 358.468   2
  -1  -3  -1 9690.68 360.914   4
   1   3   1 9223.29 246.931   3
  -1  -3  -1 10354.6 360.856   2
   1   3   2 37339.9 694.543   5
  -1  -3  -2 39447.9 719.875   5
   1   3   2 38345.0 716.068   7
   1   3   2 37746.3 639.876   6
   1   3   2 36557.8 716.759   2
   1   3   2 36473.8 552.160   3
  -1  -3  -2 36942.5 720.015   4
  -1  -3  -2 39336.4 718.322   2
   1   3   2 37543.1 692.775  12
   1   3   2 36509.8 522.229  11
  -1  -3  -2 36745.7 669.109  12
  -1  -3  -2 37757.1 530.744  11
   1   3   3 73145.7 942.909   6
  -1  -3  -3 71483.7 1037.22   4
   1   3   3 75418.9 1056.11   4
   1   3   3 71882.4 1038.14   2
   1   3   3 72580.9 735.779  11
  -1  -3  -3 73390.2 755.731  11
  -1  -3  -3 73046.0 965.165  12
  -1  -3  -4 62.6671 51.5427  11
  -1  -3  -4-8.28129 80.3407  12
   1   3   4 20.1632 95.4473   2
  -1  -3  -5 56104.5 907.672  12
  -1  -3  -5 57116.2 741.611  11
   1   3   5 57194.9 779.566   8
   1   3   5 54365.1 1005.31   2
  -1  -3  -5 56623.2 999.984   4
  -1  -3  -6 8268.70 407.609   4
  -1  -3  -6 8181.49 367.453  12
  -1  -3  -6 8422.39 300.278  11
   1   3   6 7909.44 309.985   8
  -1  -3  -6 7659.45 406.904   9
   1   3   6 7595.30 402.720   2
   1   3   7 919.748 164.753   2
   1   3   7 1123.85 132.285   1
   1   3   7 1055.96 136.724   8
  -1  -3  -7 1176.35 129.769  11
  -1  -3  -7 1296.05 195.336   9
  -1  -3  -7 1287.24 178.201   4
   1   3   8 36646.4 721.743   1
   1   3   8 36299.1 724.964   8
  -1  -3  -8 36560.9 920.406   4
  -1  -3  -8 36294.9 704.243  11
  -1  -3  -8 36767.9 947.026   9
   1   3   8 35234.0 930.138   2
   1   3   9 9328.49 510.579   2
  -1  -3  -9 8763.83 332.278  15
   1   3   9 10092.3 357.826  13
   1   3   9 8714.37 367.993   1
  -1  -3  -9 9483.19 492.104   4
  -1  -3  -9 9389.30 501.064   9
   1   3   9 9379.77 393.725   8
  -1  -3 -10 13805.6 401.477  15
   1   3  10 14538.0 424.783  13
   1   3  10 14610.7 509.545   8
  -1  -3 -10 14519.6 651.382   9
   1   3  10 14655.9 658.924   2
  -1  -3 -10 14426.3 633.312   4
   1   3  11 8027.23 307.182  13
  -1  -3 -11 7879.52 495.209   4
   1   3  11 8441.82 521.754   2
  -1  -3 -11 7786.38 498.636   9
   1   3  11 8116.50 398.280   8
  -1  -3 -12 98913.6 1784.86   4
   1   3  12 96518.3 1792.26   2
  -1  -3 -12 99724.1 1833.77   9
   1   3  12 98277.0 1419.13   8
  -1  -3 -13 11945.9 650.813   4
  -1  -3 -13 12417.5 680.960   9
   1   3  13 12631.1 536.929   8
   1   3  13 11813.7 664.949   2
   1   3  14-115.594 146.168   2
  -1  -3 -14 69.2246 122.092   9
  -1  -3 -14-26.4558 147.212   4
   1   3  14-47.8712 96.7072   8
   1   3  15 265.293 165.170   2
  -1  -3 -15 112.715 167.345   9
  -1  -3 -15 480.331 194.277   4
   1   3  15 276.941 135.040   8
   1   3  16 629.778 242.502   2
  -1  -3 -16 253.524 165.238   4
  -1  -3 -16 220.819 172.255   9
   1   3  17 1138.59 286.851   2
  -1  -3 -17 2269.58 359.141   4
  -1  -3 -17 1824.45 302.648   9
   1   3  18 1063.43 305.828   2
  -1  -3 -18 741.446 234.365   9
  -1  -3 -18 999.566 261.676   4
   1   4 -20 313.363 207.705   1
   1   4 -20 324.690 223.150   9
   1   4 -20-190.584 170.056  16
  -1  -4  20 143.346 185.603   6
  -1  -4  19 3607.85 465.354   6
   1   4 -19 5097.30 512.103   9
   1   4 -19 5073.82 475.298   1
  -1  -4  18 166.117 161.993   6
   1   4 -18 46.8466 136.591   1
   1   4 -18-56.2657 150.712   9
  -1  -4  18 220.133 182.628  14
  -1  -4  17 1276.56 257.604  14
   1   4 -17 726.209 197.293   1
  -1  -4  17 844.007 236.672   6
   1   4 -17 1471.36 274.764   9
   1   4 -17 1246.64 196.526  17
   1   4 -16 2142.16 245.960  17
  -1  -4  16 2140.62 218.822  15
  -1  -4  16 1836.74 282.014  14
   1   4 -16 2401.71 311.781   1
  -1  -4  16 1490.61 293.766   6
   1   4 -16 2126.10 316.333   9
  -1  -4  16 2084.85 298.729   8
   1   4 -15 9230.52 459.349  17
  -1  -4  15 9440.45 451.984  15
   1   4 -15 9890.62 586.752   1
  -1  -4  15 9837.97 575.918  14
  -1  -4  15 9974.48 590.821   8
   1   4 -15 10069.9 617.096   9
  -1  -4  15 8317.64 586.429   6
   1   4 -14 6871.36 389.805  17
   1   4 -14 6340.09 313.859  13
  -1  -4  14 6580.09 459.853  14
   1   4 -14 6463.37 460.426   1
   1   4 -14 6631.79 481.319   9
  -1  -4  14 6183.20 461.439   8
  -1  -4  14 6841.87 516.854   6
   1   4 -13 574.374 124.651  17
  -1  -4  13 403.897 164.553  14
   1   4 -13 177.786 133.109   1
  -1  -4  13 427.078 151.007   6
   1   4 -13 361.675 129.210   9
  -1  -4  13 313.605 161.120   8
   1   4 -12 10257.7 448.168  16
   1   4 -12 9858.06 431.553  17
  -1  -4  12 10980.7 545.661  14
   1   4 -12 9487.86 530.033   1
  -1  -4  12 10630.3 552.632   8
   1   4 -12 9917.11 549.005   9
  -1  -4  12 9282.16 537.554   6
   1   4 -11 109.295 95.5499  17
   1   4 -11 103.664 89.7633  16
  -1  -4  11 15.5720 108.547  14
   1   4 -11 317.111 143.182   1
  -1  -4  11 227.769 161.221   6
   1   4 -11-17.6306 98.2617   9
  -1  -4  11 114.895 117.920   8
   1   4 -10 7880.42 344.022  16
   1   4 -10 8160.66 372.243  17
  -1  -4  10 8291.33 438.654  14
   1   4 -10 7974.49 453.802   1
   1   4 -10 7525.39 441.341   9
  -1  -4  10 6971.61 430.922   6
  -1  -4   9 110.172 116.499  14
   1   4  -9 23.9896 103.308   1
  -1  -4   9 32.6600 100.461   6
   1   4  -9 129.893 114.021   9
   1   4  -9 32.2918 71.3982  16
   1   4  -9 52.9255 77.0691  17
  -1  -4   8 7876.11 399.525  14
   1   4  -8 7943.00 425.665   1
   1   4  -8 7880.93 374.964   5
   1   4  -8 7496.87 338.780  17
   1   4  -8 7810.84 293.122  16
  -1  -4   8 7423.42 297.159   7
  -1  -4   8 7900.25 417.029   6
  -1  -4   7 20184.8 610.262  14
   1   4  -7 19578.3 640.028   1
   1   4  -7 19964.1 577.499   5
   1   4  -7 20992.9 441.633  16
   1   4  -7 19782.9 532.935  17
  -1  -4   7 20395.3 563.240  17
  -1  -4   7 20384.2 474.184   7
  -1  -4   7 19923.6 628.068   6
  -1  -4   6 4203.33 282.448  14
  -1  -4   6 5123.66 290.217   2
   1   4  -6 4723.59 278.693   5
  -1  -4   6 4647.82 267.961  17
   1   4  -6 4606.83 194.999  16
  -1  -4   6 5341.91 314.373   6
  -1  -4   6 4773.20 236.845   7
  -1  -4   5 37684.4 786.701  14
  -1  -4   5 37190.8 733.767   2
   1   4  -5 35793.2 712.430   5
  -1  -4   5 36746.8 724.257  17
   1   4  -5 36193.5 494.270  16
  -1  -4   5 37727.7 633.561   7
  -1  -4   5 37748.8 782.209   6
  -1  -4   4 9827.59 393.895  14
  -1  -4   4 9651.31 367.725   2
   1   4  -4 9184.11 361.586   2
  -1  -4   4 8661.03 352.248   5
   1   4  -4 9566.45 361.640   5
  -1  -4   4 9374.67 365.889  17
  -1  -4   4 9600.92 240.816  16
  -1  -4   4 9189.39 317.868   7
  -1  -4   4 9849.48 392.401   6
  -1  -4   3 87524.9 520.391   3
   1   4  -3 89467.4 1100.70   2
  -1  -4   3 90164.0 1095.51   2
  -1  -4   3 90054.9 1173.09  14
  -1  -4   3 90438.6 754.022  16
  -1  -4   3 91500.0 1133.10  17
   1   4  -3 86279.1 1061.92   5
  -1  -4   3 88743.1 1103.22   5
   1   4  -3 90807.1 1090.63   8
  -1  -4   3 87665.5 992.242   7
   1   4  -3 91260.7 1125.59   6
  -1  -4   3 88636.1 1118.30   6
   1   4  -3 90261.4 1045.61   7
  -1  -4   2 27928.5 619.814   5
   1   4  -2 27944.8 604.803   5
   1   4  -2 27988.4 624.708   2
  -1  -4   2 30020.8 629.963   2
  -1  -4   2 28738.4 453.617  16
   1   4  -2 29101.6 610.659   7
   1   4  -2 27934.2 609.893   6
  -1  -4   2 27882.3 608.498   6
  -1  -4   2 28100.8 573.417   7
   1   4  -1 19722.3 522.274   5
  -1  -4   1 19771.9 530.527   5
   1   4  -1 20284.9 522.195   7
  -1  -4   1 20059.2 506.302   7
   1   4  -1 20226.8 511.114   6
  -1  -4   1 19971.5 511.900   6
   1   4  -1 19820.2 542.937  12
   1   4  -1 20190.5 453.133  11
  -1  -4   1 21156.1 532.692   2
   1   4  -1 19518.3 529.999   2
   1   4  -1 20109.8 271.355   3
   1   4   0 219.617 70.5777  11
  -1  -4   0 287.826 96.7277  12
   1   4   0 388.251 108.947  12
   1   4   0 331.779 56.7916   3
  -1  -4   0 218.588 94.3306   2
   1   4   0 422.508 126.100   2
  -1  -4   0 79.4369 71.8357   6
   1   4   0 423.530 93.6013   6
   1   4   0 420.920 133.229   5
  -1  -4   0 341.798 105.021   5
   1   4   1 82291.8 1114.30   5
  -1  -4  -1 80521.4 1035.29   6
   1   4   1 82650.7 1052.89   6
   1   4   1 80890.1 1091.07  12
  -1  -4  -1 79449.6 1056.64  12
   1   4   1 78045.7 819.298  11
   1   4   1 79434.9 1115.36   2
   1   4   1 79471.6 744.331   3
  -1  -4  -1 78824.7 1164.12   4
   1   4   2 3436.99 252.485   5
   1   4   2 3236.38 226.022   6
   1   4   2 3334.01 231.183  12
   1   4   2 3306.97 167.585  11
  -1  -4  -2 3045.16 219.030  12
   1   4   2 3256.27 245.189   2
  -1  -4  -2 3297.79 253.572   4
   1   4   2 3612.68 184.987   3
   1   4   3 5551.63 327.278   5
   1   4   3 5469.38 250.601   3
  -1  -4  -3 5017.41 309.364   4
   1   4   3 4698.40 299.667   2
   1   4   3 5033.23 201.458  11
  -1  -4  -3 5007.57 203.623  11
  -1  -4  -3 5071.77 282.690  12
   1   4   4 4868.65 319.475   2
  -1  -4  -4 4946.37 321.563   4
  -1  -4  -4 4780.58 280.659  12
  -1  -4  -4 4670.16 200.551  11
  -1  -4  -5 16962.9 609.383   4
   1   4   5 16336.8 589.702   2
  -1  -4  -5 16407.5 522.599  12
  -1  -4  -5 16539.9 393.885  11
  -1  -4  -6 8047.12 290.249  11
  -1  -4  -6 7800.27 375.585  12
   1   4   6 7964.19 349.028   8
   1   4   6 8092.87 442.019   2
  -1  -4  -6 8147.49 444.128   4
  -1  -4  -7 3095.14 296.272   4
  -1  -4  -7 2972.56 191.146  11
  -1  -4  -7 2983.25 243.201  12
   1   4   7 2947.69 225.035   8
  -1  -4  -7 2839.45 277.175   9
   1   4   7 3075.14 299.058   2
   1   4   8 421.367 169.335   2
  -1  -4  -8 251.850 78.4363  11
  -1  -4  -8 191.893 112.318  12
   1   4   8 279.073 109.657   8
  -1  -4  -8 190.116 117.152   9
  -1  -4  -8 491.050 153.083   4
   1   4   9 408.304 152.892   2
  -1  -4  -9 431.104 98.7636  11
  -1  -4  -9 547.415 147.457  12
   1   4   9 448.069 105.884   8
  -1  -4  -9 556.194 159.827   9
  -1  -4  -9 414.811 163.096   4
   1   4  10 969.959 206.605   2
   1   4  10 1223.59 181.391   8
  -1  -4 -10 1371.15 230.013   9
  -1  -4 -10 911.221 195.239   4
  -1  -4 -10 1092.02 187.740  12
   1   4  11 4858.81 281.262  13
  -1  -4 -11 4365.50 339.153  12
  -1  -4 -11 3882.63 369.146   9
   1   4  11 4141.04 304.371   8
  -1  -4 -11 3108.12 342.831   4
   1   4  11 4151.41 406.807   2
  -1  -4 -12 15215.2 639.492  12
  -1  -4 -12 14462.7 719.679   4
  -1  -4 -12 15466.8 749.454   9
   1   4  12 15431.4 593.925   8
   1   4  12 14103.4 728.299   2
   1   4  13 991.491 181.256   8
   1   4  13 1098.60 244.988   2
  -1  -4 -13 856.639 218.700   4
  -1  -4 -13 1141.50 229.845   9
   1   4  14 3366.13 404.700   2
  -1  -4 -14 3897.16 405.613   4
  -1  -4 -14 3636.47 407.907   9
   1   4  15 139.629 139.492   2
  -1  -4 -15-83.7058 113.853   9
  -1  -4 -15 148.959 149.575   4
  -1  -4 -16 5520.60 510.013   9
   1   4  16 6288.71 569.118   2
  -1  -4 -16 6996.42 588.025   4
   1   4  17 1391.45 327.053   2
  -1  -4 -17 1296.23 280.189   9
  -1  -4 -17 1076.91 269.876   4
  -1  -5  20 2566.73 420.678   6
   1   5 -20 2862.10 421.494   9
   1   5 -20 2440.57 359.849   1
  -1  -5  19-161.245 189.890   6
   1   5 -19-88.4522 144.308   9
  -1  -5  19 124.090 143.606  14
  -1  -5  18 1925.94 321.260  14
   1   5 -18 1999.31 267.948  16
  -1  -5  18 1624.99 323.132   6
   1   5 -18 1777.25 318.606   9
   1   5 -18 1145.56 251.888   1
  -1  -5  17 358.932 203.083  14
   1   5 -17 302.932 125.497  17
   1   5 -17 419.393 138.659  16
  -1  -5  17 593.480 233.663   6
   1   5 -17 368.167 171.144   9
   1   5 -17 451.020 176.859   1
  -1  -5  16 3577.82 396.678  14
   1   5 -16 3318.46 309.262  16
   1   5 -16 3632.52 317.610  17
  -1  -5  16 3969.04 326.537  15
  -1  -5  16 3831.29 433.826   6
   1   5 -16 3292.17 391.925   9
   1   5 -16 3394.89 378.497   1
   1   5 -15 17391.7 794.390   1
   1   5 -15 16122.6 638.039  17
   1   5 -15 16784.4 637.369  16
   1   5 -15 16246.5 794.727   9
  -1  -5  15 16445.6 819.736   6
   1   5 -15 16547.0 558.968  13
  -1  -5  15 17808.4 800.244  14
   1   5 -14 93284.9 1785.91   1
   1   5 -14 94601.2 1433.47  16
   1   5 -14 92648.9 1481.11  17
   1   5 -14 94018.9 1833.00   9
  -1  -5  14 95675.4 1884.93   6
  -1  -5  14 95332.5 1781.03  14
   1   5 -13 16736.1 738.070   1
   1   5 -13 16719.7 570.960  16
   1   5 -13 16753.4 614.441  17
   1   5 -13 16634.9 753.073   9
  -1  -5  13 16038.7 750.638   6
  -1  -5  13 17775.4 748.745  14
   1   5 -12 39059.2 1094.82   1
  -1  -5  12 40593.2 1088.37  14
   1   5 -12 41600.5 946.989  17
   1   5 -12 43536.6 862.862  16
   1   5 -12 39927.4 1117.90   9
  -1  -5  12 42194.1 758.279   7
  -1  -5  12 38850.8 1115.18   6
   1   5 -11 1122.95 225.407   1
  -1  -5  11 1584.89 235.623  14
   1   5 -11 1282.32 152.119  16
   1   5 -11 1421.81 185.280  17
   1   5 -11 1305.27 208.535   5
  -1  -5  11 1118.32 214.624   6
   1   5 -11 1222.11 213.376   9
  -1  -5  11 1046.31 125.514   7
   1   5 -10 179.505 71.0905  16
   1   5 -10-14.2283 77.6032  17
   1   5 -10 186.085 96.0726   5
  -1  -5  10 201.186 118.537   6
  -1  -5  10 177.581 114.056  14
   1   5 -10 132.072 133.310   1
  -1  -5  10 100.357 65.0481   7
   1   5  -9 15906.9 546.139  17
   1   5  -9 14662.0 403.720  16
   1   5  -9 13895.9 561.046   5
  -1  -5   9 15233.8 614.904  14
   1   5  -9 15162.1 631.799   1
  -1  -5   9 14617.0 613.060   6
  -1  -5   9 14760.9 422.581   7
   1   5  -8 900.598 101.591  16
   1   5  -8 1159.23 172.905   5
  -1  -5   8 494.848 139.668   6
  -1  -5   8 824.047 159.806  14
   1   5  -8 670.807 174.440   1
  -1  -5   8 897.306 112.508   7
   1   5  -7 18972.9 606.788   5
  -1  -5   7 19650.5 653.722  14
   1   5  -7 19177.3 385.082  16
  -1  -5   7 18969.2 469.408   7
  -1  -5   7 19750.9 659.731   6
   1   5  -6 3351.18 255.700   5
  -1  -5   6 3205.01 271.798  14
  -1  -5   6 3415.18 276.736   6
  -1  -5   6 3469.36 204.396   7
   1   5  -5 14563.9 505.181   5
  -1  -5   5 14082.7 531.119  14
  -1  -5   5 14644.4 417.050   7
  -1  -5   5 14159.5 524.070   6
  -1  -5   4 47.8218 40.3983  16
  -1  -5   4 51.9294 88.8777   6
   1   5  -4-1.21430 78.2622   5
  -1  -5   4-61.5629 106.754  14
   1   5  -4 53.6915 76.9765   2
  -1  -5   4 10.6914 69.7833   7
   1   5  -4-32.6366 67.3100   7
  -1  -5   3 21369.3 382.814  16
   1   5  -3 22203.8 609.191   5
  -1  -5   3 21010.0 634.732  14
   1   5  -3 21360.5 563.058   7
  -1  -5   3 21150.2 610.008   6
  -1  -5   3 22022.9 539.568   7
   1   5  -3 20831.9 581.157   2
   1   5  -2 12629.3 463.858   5
   1   5  -2 12228.3 453.641   2
  -1  -5   2 13323.3 331.455  16
  -1  -5   2 13022.9 467.523   6
  -1  -5   2 13734.7 445.864   7
   1   5  -1 2664.17 233.120   5
  -1  -5   1 2200.22 208.050   6
   1   5  -1 2326.34 172.843  11
   1   5  -1 1749.64 192.369   2
   1   5  -1 2163.79 81.7790   3
   1   5   0 176276. 1787.48   5
  -1  -5   0 174042. 1699.80   6
   1   5   0 172086. 1341.26  11
   1   5   0 171310. 1731.24   2
  -1  -5   0 174556. 1898.00   4
   1   5   0 173252. 960.175   3
   1   5   1 27908.4 724.747   5
  -1  -5  -1 26697.1 675.448   6
  -1  -5  -1 27040.7 675.861  12
   1   5   1 26369.3 501.881  11
   1   5   1 27732.2 718.145   2
  -1  -5  -1 27104.8 763.635   4
   1   5   1 26430.3 441.902   3
   1   5   2 871.945 97.3588  11
  -1  -5  -2 992.214 150.163  12
   1   5   2 1176.25 120.509   3
  -1  -5  -2 987.154 169.582   4
   1   5   2 860.061 158.297   2
   1   5   2 981.131 171.841   5
   1   5   3 4043.23 183.804  11
  -1  -5  -3 3848.97 264.182  12
   1   5   3 4155.89 224.003   3
  -1  -5  -3 3688.89 306.158   4
   1   5   3 4297.82 312.497   2
   1   5   3 3930.28 296.723   5
  -1  -5  -4 566.559 116.688  12
  -1  -5  -4 540.627 78.2411  11
  -1  -5  -4 648.601 163.692   4
   1   5   4 434.306 126.070   2
   1   5   4 565.727 173.004   5
  -1  -5  -5 13314.9 496.346  12
  -1  -5  -5 13912.8 347.331  11
   1   5   5 13548.9 573.162   2
  -1  -5  -5 13414.1 594.581   4
  -1  -5  -6 146.328 78.1291  12
  -1  -5  -6 155.384 53.6446  11
   1   5   6 153.162 95.0955   8
   1   5   6 196.524 135.025   2
  -1  -5  -6 148.225 117.529   4
  -1  -5  -7 289.738 113.179  12
  -1  -5  -7 337.998 70.8434  11
   1   5   7 266.976 101.323   8
  -1  -5  -7 294.106 133.701   4
   1   5   7 240.020 126.052   2
   1   5   8 123.723 114.436   2
  -1  -5  -8 67.7615 85.7820  12
   1   5   8-29.5478 80.3730   8
  -1  -5  -8 138.608 124.369   9
  -1  -5  -8 39.3630 122.831   4
   1   5   9 24.8284 125.218   2
   1   5   9 83.2414 93.3631   8
  -1  -5  -9-37.6273 91.3287  12
  -1  -5  -9 19.5842 99.2117   9
  -1  -5  -9 254.152 147.854   4
  -1  -5 -10 7509.92 516.329   4
  -1  -5 -10 7116.04 418.855  12
   1   5  10 6612.11 389.649   8
  -1  -5 -10 6915.40 484.279   9
   1   5  10 6737.75 492.246   2
   1   5  11 1766.97 294.336   2
   1   5  11 1465.24 202.612   8
  -1  -5 -11 1476.98 207.604  12
  -1  -5 -11 1264.53 235.560   9
  -1  -5 -11 1025.27 231.124   4
  -1  -5 -12 11756.3 571.118  12
  -1  -5 -12 11180.2 669.286   4
  -1  -5 -12 10727.0 627.630   9
   1   5  12 11513.3 537.362   8
   1   5  12 10629.0 663.555   2
  -1  -5 -13 3553.66 390.110   9
  -1  -5 -13 3559.39 402.082   4
   1   5  13 4012.58 436.150   2
  -1  -5 -13 4518.89 383.249  12
   1   5  14 166.399 165.406   2
  -1  -5 -14 407.404 163.628   4
  -1  -5 -14 55.2627 158.102   9
   1   5  15 1497.45 304.406   2
  -1  -5 -15 1250.18 269.698   4
  -1  -5 -15 728.184 234.133   9
   1   5  16 1387.45 328.838   2
  -1  -5 -16 640.142 202.110   9
  -1  -5 -16 1448.37 311.754   4
  -1  -6  19 1466.35 338.019   6
   1   6 -19 1884.64 326.542   1
   1   6 -19 947.986 269.450   9
  -1  -6  19 806.611 266.002  14
  -1  -6  18 547.613 244.114   6
   1   6 -18 200.033 138.554   1
   1   6 -18 303.295 167.858   9
  -1  -6  18 503.971 238.388  14
  -1  -6  17 2002.72 320.588  14
  -1  -6  17 1950.31 260.300  15
  -1  -6  17 2470.12 371.475   6
   1   6 -17 2356.54 348.071   9
   1   6 -17 2184.20 342.267   1
  -1  -6  16 1463.76 270.482  14
   1   6 -16 1839.40 246.130  17
  -1  -6  16 1556.27 299.554   6
   1   6 -16 2050.46 325.825   9
   1   6 -16 1394.86 273.102   1
  -1  -6  15 502.083 223.401  14
   1   6 -15 226.600 139.417  17
   1   6 -15 386.615 135.355  16
  -1  -6  15 43.3623 130.604   6
   1   6 -15 53.3887 130.522   5
   1   6 -15 212.838 169.424   9
   1   6 -15 354.602 179.099   1
   1   6 -14 5907.12 401.242  17
   1   6 -14 6127.01 348.442  16
   1   6 -14 5827.65 446.635   5
  -1  -6  14 6142.09 484.276  14
   1   6 -14 5625.03 474.273   1
  -1  -6  14 5760.47 488.953   6
   1   6 -13 497.206 173.263   5
  -1  -6  13 89.2288 159.517   6
  -1  -6  13 53.4191 138.701  14
   1   6 -13 243.180 166.069   1
   1   6 -13 232.435 94.2695  16
   1   6 -13 120.954 108.916  17
   1   6 -12 4704.83 345.138  17
   1   6 -12 3824.05 242.183  16
   1   6 -12 4636.28 386.689   5
  -1  -6  12 3211.26 348.726  14
   1   6 -12 4863.25 432.073   1
  -1  -6  12 4198.73 233.699   7
  -1  -6  12 4059.73 397.143   6
   1   6 -11 868.941 119.358  16
   1   6 -11 950.196 182.659  17
  -1  -6  11 579.599 175.220   6
   1   6 -11 471.256 152.773   5
  -1  -6  11 187.796 142.481  14
   1   6 -11 794.834 208.888   1
  -1  -6  11 822.385 109.365   7
   1   6 -10 12831.8 372.493  16
   1   6 -10 13127.6 584.519   5
  -1  -6  10 12963.8 613.123  14
   1   6 -10 12074.9 618.765   1
  -1  -6  10 13505.8 405.228   7
  -1  -6  10 12898.3 625.343   6
   1   6  -9 2937.66 165.096  16
   1   6  -9 2877.39 279.376   5
  -1  -6   9 2749.25 292.778  14
   1   6  -9 2538.94 299.071   1
  -1  -6   9 3099.14 312.726   6
  -1  -6   9 2708.31 189.212   7
   1   6  -8 13824.4 567.844   5
  -1  -6   8 15226.5 634.012  14
   1   6  -8 14200.6 315.406  16
  -1  -6   8 15095.6 430.887   7
  -1  -6   8 14048.4 616.790   6
   1   6  -7 13094.5 538.272   5
  -1  -6   7 14052.3 597.783  14
  -1  -6   7 13833.6 419.458   7
  -1  -6   7 14068.6 593.440   6
  -1  -6   6 375.258 126.089   6
   1   6  -6 695.307 151.677   5
  -1  -6   6 504.607 92.5326   7
   1   6  -5 5209.28 338.295   5
  -1  -6   5 4895.22 351.012  14
  -1  -6   5 4907.73 339.576   6
  -1  -6   5 5208.28 273.893   7
  -1  -6   4 1018.33 80.4870  16
  -1  -6   4 1187.24 193.416   6
   1   6  -4 1245.87 182.382   5
  -1  -6   4 937.329 176.524  14
   1   6  -4 1032.50 156.864   2
  -1  -6   4 1073.78 145.789   7
  -1  -6   3 9261.15 263.194  16
  -1  -6   3 9323.85 473.643  14
   1   6  -3 9034.25 416.067   2
  -1  -6   3 9291.25 442.478   6
   1   6  -3 9112.26 437.350   5
   1   6  -2 34614.4 839.429   5
   1   6  -2 34937.3 819.734   2
   1   6  -2 34606.3 692.676  11
  -1  -6   2 36325.7 575.279  16
  -1  -6   2 35717.9 852.512   6
   1   6  -1 492.759 104.216  11
  -1  -6   1 777.885 170.011   4
   1   6  -1 676.994 138.532   2
  -1  -6   1 521.624 124.773   6
   1   6  -1 774.656 168.548   5
   1   6   0 6488.10 388.011   5
  -1  -6   0 6379.17 370.573   6
   1   6   0 6651.61 285.465  11
   1   6   0 6176.41 360.127   2
   1   6   0 6471.84 182.002   3
  -1  -6   0 7050.47 433.669   4
   1   6   1 33442.8 587.542  11
  -1  -6  -1 35840.4 958.328   4
   1   6   1 34505.9 509.937   3
   1   6   1 34641.1 864.350   2
   1   6   1 36227.2 903.826   5
  -1  -6  -2 3325.10 269.174  12
   1   6   2 3000.32 169.546  11
   1   6   2 3272.38 184.041   3
  -1  -6  -2 3435.57 309.597   4
   1   6   2 3188.60 280.690   2
   1   6   2 3227.99 293.913   5
   1   6   3 1966.33 130.177  11
  -1  -6  -3 1773.98 209.229  12
   1   6   3 1533.41 145.872   3
  -1  -6  -3 1543.09 223.930   4
   1   6   3 1469.68 213.133   2
   1   6   3 1490.27 210.464   5
  -1  -6  -4 1861.54 207.585  12
   1   6   4 2138.87 189.110   3
  -1  -6  -4 2266.38 273.055   4
   1   6   4 2233.23 261.866   2
   1   6   4 2395.56 274.736   5
   1   6   5 1020.85 199.878   2
  -1  -6  -5 873.638 155.300  12
  -1  -6  -5 952.268 198.417   4
   1   6   5 1064.80 150.143   3
   1   6   6 1758.06 258.998   2
  -1  -6  -6 2324.96 234.213  12
  -1  -6  -6 2304.37 286.882   4
  -1  -6  -7 209.305 110.338  12
   1   6   7 234.413 99.9868   8
  -1  -6  -7-28.2870 116.658   4
   1   6   7 120.049 119.147   2
   1   6   8 1954.89 281.144   2
  -1  -6  -8 2129.72 228.277  12
   1   6   8 2568.42 260.123   8
  -1  -6  -8 2059.43 271.295   9
  -1  -6  -8 2476.17 311.605   4
   1   6   9 1750.49 285.874   2
  -1  -6  -9 1422.02 203.168  12
   1   6   9 1320.58 201.076   8
  -1  -6  -9 993.631 192.633   9
  -1  -6  -9 1038.19 224.304   4
   1   6  10 3416.97 387.475   2
  -1  -6 -10 3806.01 326.762  12
   1   6  10 3759.63 318.507   8
  -1  -6 -10 3678.36 368.702   9
  -1  -6 -10 3630.27 383.959   4
   1   6  11 358.084 191.037   2
  -1  -6 -11 107.353 121.103  12
   1   6  11 43.9083 101.773   8
  -1  -6 -11 70.1714 131.757   9
  -1  -6 -11 33.5867 125.313   4
  -1  -6 -12 1707.19 295.003   4
  -1  -6 -12 1633.47 263.326   9
   1   6  12 1918.04 339.686   2
  -1  -6 -12 1465.77 225.706  12
   1   6  13 2929.11 402.596   2
  -1  -6 -13 2655.80 379.262   4
  -1  -6 -13 2673.33 351.892   9
   1   6  14 1399.88 325.581   2
  -1  -6 -14 1970.54 359.684   4
  -1  -6 -14 1716.52 302.181   9
   1   6  15 110.049 166.016   2
  -1  -6 -15 26.0219 148.003   9
  -1  -6 -15 36.5418 163.958   4
  -1  -7  19 1166.09 305.439   6
   1   7 -19 710.148 236.955   5
  -1  -7  19 1185.70 305.320  14
   1   7 -19 793.213 259.316   1
  -1  -7  18-280.983 198.072   6
   1   7 -18 130.174 181.042   5
   1   7 -18-37.6645 163.459   1
  -1  -7  18 339.846 181.004  14
  -1  -7  17-168.868 150.736   6
   1   7 -17-101.699 140.715   5
  -1  -7  17 129.174 129.361  15
   1   7 -17 315.068 203.970   1
  -1  -7  17 267.566 192.541  14
   1   7 -16 665.600 188.519   5
  -1  -7  16 956.560 241.681   6
   1   7 -16 780.114 203.221  17
   1   7 -16 857.431 241.792   1
  -1  -7  16 851.810 227.447  14
   1   7 -15 1699.66 282.069   5
  -1  -7  15 2145.73 314.056   6
   1   7 -15 2207.34 278.672  17
   1   7 -15 2075.84 327.161   1
  -1  -7  15 1901.50 300.673  14
  -1  -7  14 244.298 163.397   6
   1   7 -14 24.1796 140.460   5
   1   7 -14 168.451 132.570  17
  -1  -7  14 441.283 212.676  14
   1   7 -14 39.0589 129.737   1
  -1  -7  13 2536.11 332.302  14
   1   7 -13 2701.93 356.713   1
   1   7 -13 2287.03 301.139   5
  -1  -7  13 2880.75 361.056   6
  -1  -7  12 587.611 220.581  14
   1   7 -12 289.665 189.249   1
  -1  -7  12 611.388 208.865   6
   1   7 -12 185.598 135.462   5
   1   7 -11 2300.17 285.604   5
  -1  -7  11 2307.30 301.864   6
  -1  -7  11 2515.84 176.309   7
  -1  -7  11 2089.43 283.348  14
   1   7 -11 2010.59 299.457   1
  -1  -7  10-138.182 144.962   6
   1   7 -10 36.0254 118.532   5
  -1  -7  10-2.48803 52.9492   7
   1   7 -10 121.169 169.175   1
  -1  -7  10 112.249 127.331  14
   1   7  -9 569.550 159.630   5
  -1  -7   9 1044.63 214.366   6
  -1  -7   9 806.710 109.986   7
  -1  -7   9 744.179 93.2236   3
  -1  -7   9 511.445 144.296  14
   1   7  -8 6773.28 428.592   5
  -1  -7   8 7431.76 479.801   6
  -1  -7   8 7304.04 317.059   7
  -1  -7   8 7148.56 211.916   3
  -1  -7   8 7867.76 491.568  14
  -1  -7   7 879.593 186.846   6
   1   7  -7 1346.23 206.312   5
  -1  -7   7 881.008 187.480  14
  -1  -7   7 1008.88 135.692   7
   1   7  -6 659.285 160.690   5
  -1  -7   6 641.170 164.768   6
  -1  -7   6 681.481 179.262  14
   1   7  -5 18.0753 89.5241   2
  -1  -7   5 113.283 115.264   6
   1   7  -5 48.5669 122.509   5
  -1  -7   5-34.2781 109.708  14
  -1  -7   4 3733.60 143.464  16
   1   7  -4 3296.62 295.126   5
  -1  -7   4 2996.27 307.053  14
   1   7  -4 3868.84 295.098   2
  -1  -7   4 4112.49 331.848   6
  -1  -7   3 57.0596 108.483  14
   1   7  -3 78.8176 95.6244   2
  -1  -7   3 62.4077 47.3070  16
  -1  -7   3 187.449 109.115   6
   1   7  -3 88.2234 114.168   5
   1   7  -2 5958.49 395.339   5
   1   7  -2 6111.25 375.679   2
   1   7  -2 5788.93 302.999  11
  -1  -7   2 6562.92 259.818  16
  -1  -7   2 5906.97 383.208   6
   1   7  -1 1692.12 219.755   5
  -1  -7   1 1893.24 225.885   6
   1   7  -1 1900.83 172.428  11
   1   7  -1 1991.69 229.193   2
  -1  -7   1 1763.11 247.829   4
   1   7   0 3746.49 327.110   5
  -1  -7   0 3842.07 319.017   6
   1   7   0 3448.39 215.238  11
   1   7   0 3988.27 317.126   2
   1   7   0 3538.29 116.473   3
  -1  -7   0 4201.47 369.282   4
   1   7   1 8467.14 311.065  11
   1   7   1 8243.46 248.546   3
  -1  -7  -1 8885.11 534.661   4
   1   7   1 8205.78 463.303   2
   1   7   1 8824.19 493.040   5
   1   7   2 9658.05 301.181  11
  -1  -7  -2 10647.6 584.395   4
   1   7   2 10150.7 323.101   3
   1   7   2 10435.0 528.616   2
   1   7   2 11111.6 568.666   5
   1   7   3 12738.9 307.713  11
  -1  -7  -3 13356.1 549.455  12
   1   7   3 12983.4 404.874   3
  -1  -7  -3 12743.5 643.916   4
   1   7   3 13044.1 606.392   2
   1   7   3 14473.9 661.221   5
  -1  -7  -4 5816.29 373.503  12
   1   7   4 6105.91 306.943   3
  -1  -7  -4 6151.02 459.102   4
   1   7   4 5556.17 420.953   2
   1   7   4 6441.55 460.039   5
  -1  -7  -5 634.881 148.340  12
   1   7   5 485.045 120.242   3
  -1  -7  -5 352.925 176.496   4
   1   7   5 696.080 177.092   2
   1   7   5 213.004 147.368   5
  -1  -7  -6 18600.4 657.916  12
   1   7   6 17998.2 601.854   3
  -1  -7  -6 18324.7 816.370   4
   1   7   6 16398.5 751.026   2
  -1  -7  -7 194.009 109.755  12
   1   7   7 287.037 138.954   8
   1   7   7 195.488 111.687   3
  -1  -7  -7 251.235 137.403   4
   1   7   7 260.039 166.175   2
   1   7   8 234.015 171.211   2
  -1  -7  -8 333.101 134.736  12
   1   7   8 256.618 126.442   8
  -1  -7  -8 297.357 157.171   9
  -1  -7  -8 14.0385 139.083   4
   1   7   8 535.694 158.474   3
   1   7   9 1499.34 291.536   2
   1   7   9 2324.01 272.853   8
  -1  -7  -9 2526.78 264.083  12
  -1  -7  -9 2004.00 282.388   9
  -1  -7  -9 2229.64 336.297   4
   1   7   9 1898.45 250.319   3
  -1  -7 -10 4167.72 344.877  12
  -1  -7 -10 4662.52 427.260   9
   1   7  10 4782.98 393.514   3
   1   7  10 4560.74 460.165   2
  -1  -7 -10 4421.19 454.906   4
   1   7  11 3554.32 415.210   2
   1   7  11 3978.39 377.749   3
  -1  -7 -11 3882.65 437.024   4
  -1  -7 -11 3851.77 397.284   9
   1   7  12 1585.01 321.983   2
  -1  -7 -12 1239.96 261.733   4
   1   7  12 2038.88 295.124   3
  -1  -7 -12 1475.05 272.511   9
   1   7  13 996.594 285.012   2
   1   7  13 1153.47 239.685   3
  -1  -7 -13 895.894 263.684   4
  -1  -7 -13 759.625 216.670   9
   1   7  14 1634.64 343.241   2
  -1  -7 -14 1947.56 332.208   9
  -1  -7 -14 1788.67 332.382   4
   1   7  14 2271.21 338.662   3
   1   8 -18 140.243 193.723   5
  -1  -8  18 401.894 239.785   6
  -1  -8  18 50.5934 165.266  14
   1   8 -18 156.633 174.908   1
  -1  -8  18 20.2346 132.713  15
   1   8 -17 385.986 217.352   1
  -1  -8  17 202.999 196.555  14
  -1  -8  17 47.9521 171.240   6
   1   8 -17 305.266 173.552   5
   1   8 -16 368.000 189.847   1
  -1  -8  16-37.4614 173.348  14
  -1  -8  16-28.5875 175.388   6
   1   8 -16-211.959 190.557   5
   1   8 -15 3277.75 420.287   1
  -1  -8  15 3576.03 424.218  14
   1   8 -15 3715.13 397.325   5
  -1  -8  15 4337.59 474.589   6
   1   8 -14 3158.58 410.611   1
  -1  -8  14 2871.49 390.741  14
  -1  -8  14 2891.85 391.228   6
   1   8 -14 3037.62 360.874   5
   1   8 -13 1106.85 262.990   1
  -1  -8  13 1499.15 285.785  14
  -1  -8  13 1191.73 282.860   6
   1   8 -13 937.546 222.697   5
   1   8 -12 475.026 204.300   1
  -1  -8  12 312.227 171.326  14
   1   8 -12 362.080 172.297   5
  -1  -8  12 535.615 199.965   6
   1   8 -11 105.992 159.947   1
  -1  -8  11 35.1731 160.442  14
   1   8 -11-16.9236 133.681   5
  -1  -8  11 46.2909 137.597   6
   1   8 -10 1179.46 257.516   1
  -1  -8  10 1950.77 296.519  14
   1   8 -10 1132.34 213.788   5
  -1  -8  10 1775.69 277.568   6
  -1  -8   9 803.882 215.687  14
  -1  -8   9 833.012 226.322   6
   1   8  -9 737.937 190.371   5
  -1  -8   8 59.6702 137.936  14
  -1  -8   8 209.815 154.067   6
   1   8  -8 117.741 133.091   5
  -1  -8   7 744.933 205.416  14
  -1  -8   7 634.444 175.662   6
   1   8  -7 691.971 182.449   5
  -1  -8   6 403.515 151.554  14
  -1  -8   6 503.105 174.755   6
   1   8  -6 314.442 141.298   5
  -1  -8   5 3283.63 341.170  14
   1   8  -5 2986.73 279.634   2
  -1  -8   5 3062.82 326.562   6
   1   8  -5 3420.12 325.582   5
  -1  -8   4 1451.36 227.764   6
   1   8  -4 1280.64 233.954   5
   1   8  -4 1433.50 203.940   2
  -1  -8   4 1674.30 260.660  14
   1   8  -3 84.3926 82.6557  11
   1   8  -3-46.5564 148.392   5
  -1  -8   3 172.801 123.010   6
   1   8  -3 30.4637 99.6318   2
  -1  -8   3 288.149 158.622  14
  -1  -8   2 2160.14 288.380  14
   1   8  -2 1640.79 173.394  11
  -1  -8   2 1814.62 282.226   4
   1   8  -2 1989.19 241.449   2
  -1  -8   2 1616.92 233.537   6
   1   8  -2 1856.09 255.560   5
   1   8  -1 3850.30 361.324   5
  -1  -8   1 2902.89 304.579   6
   1   8  -1 3563.77 238.864  11
   1   8  -1 3435.22 310.592   2
  -1  -8   1 3373.71 365.627   4
   1   8   0 15959.5 704.798   5
  -1  -8   0 16738.2 697.650   6
   1   8   0 15525.2 460.354  11
   1   8   0 17009.8 684.191   2
  -1  -8   0 16417.1 760.504   4
   1   8   1 39040.8 666.008  11
  -1  -8  -1 42762.9 1225.36   4
   1   8   1 39811.6 491.058   3
   1   8   1 41205.9 1078.08   2
   1   8   1 42495.0 1139.79   5
   1   8   2 5501.59 221.530  11
   1   8   2 5638.61 236.128   3
  -1  -8  -2 5262.83 453.626   4
   1   8   2 4970.31 412.571   5
   1   8   2 5456.08 415.099   2
   1   8   3 4537.64 245.062   3
  -1  -8  -3 4567.15 423.227   4
   1   8   3 3895.14 373.526   5
   1   8   3 4108.12 368.746   2
  -1  -8  -4 8927.10 595.068   4
   1   8   4 8423.85 359.987   3
   1   8   4 9013.59 549.369   2
   1   8   4 8302.84 552.899   5
  -1  -8  -5 2568.04 277.207  12
   1   8   5 2234.16 216.755   3
  -1  -8  -5 2668.73 355.224   4
   1   8   5 2584.68 325.693   2
   1   8   5 2232.02 308.909   5
   1   8   6 363.881 178.009   2
  -1  -8  -6 353.558 134.045  12
  -1  -8  -6 298.434 177.454   4
   1   8   6 342.005 109.411   3
  -1  -8  -7 793.969 169.101  12
   1   8   7 594.165 171.359   8
  -1  -8  -7 1044.39 234.795   4
   1   8   7 761.607 167.345   3
   1   8   7 850.271 218.579   2
   1   8   8 89.2681 150.287   2
  -1  -8  -8 140.855 107.986  12
  -1  -8  -8 136.335 136.734   9
  -1  -8  -8 205.523 176.789   4
   1   8   8 181.084 110.041   3
   1   8   8-111.985 119.851   8
  -1  -8  -9-10.2398 175.225   4
   1   8   9 36.0390 103.584   3
   1   8   9-11.7711 150.481   2
  -1  -8  -9-56.3842 107.030   9
   1   8  10 4036.07 370.684   3
  -1  -8 -10 3823.84 449.283   4
   1   8  10 3815.19 445.448   2
  -1  -8 -10 3347.74 378.545   9
   1   8  11 130.249 133.061   3
  -1  -8 -11 114.413 168.210   4
   1   8  11-4.70827 152.320   2
  -1  -8 -11 42.7258 128.770   9
  -1  -8 -12-82.2777 172.100   4
   1   8  12 524.877 198.136   3
  -1  -8 -12 293.760 200.128   9
   1   8  12 337.391 227.975   2
   1   9 -16 2362.17 398.342   1
  -1  -9  16 2553.14 397.112  14
   1   9 -16 2673.60 372.311   5
  -1  -9  16 2567.09 401.311   6
   1   9 -15 2022.08 343.384   1
  -1  -9  15 1513.22 310.370  14
   1   9 -15 1126.46 251.266   5
  -1  -9  15 1203.45 282.621   6
   1   9 -14 128.129 183.264   1
  -1  -9  14 129.845 198.611  14
   1   9 -14 270.576 180.362   5
  -1  -9  14 208.102 214.906   6
   1   9 -13 864.628 263.277   1
  -1  -9  13 556.384 220.967  14
   1   9 -13 352.878 148.148   5
  -1  -9  13 775.701 232.186   6
  -1  -9  12 9213.06 648.759  14
   1   9 -12 7952.32 612.717   1
  -1  -9  12 8818.53 632.102   6
   1   9 -12 7999.95 557.199   5
   1   9 -11 858.197 239.894   1
  -1  -9  11 1524.81 295.446  14
   1   9 -11 1389.69 253.213   5
  -1  -9  11 1299.85 282.879   6
  -1  -9  10 2191.29 345.419  14
  -1  -9  10 2456.80 347.517   6
   1   9 -10 2244.19 310.844   5
  -1  -9   9 10642.2 663.102  14
  -1  -9   9 10996.6 670.912   6
   1   9  -9 11445.8 635.225   5
  -1  -9   8 2459.89 333.617  14
  -1  -9   8 1959.30 297.516   6
   1   9  -8 2340.56 314.323   5
  -1  -9   7 700.162 190.915  14
  -1  -9   7 649.923 190.715   6
   1   9  -7 756.456 204.088   5
  -1  -9   6 5992.48 487.379  14
  -1  -9   6 6022.39 477.159   6
   1   9  -6 5914.09 457.189   5
  -1  -9   5 41.6857 121.512   6
   1   9  -5 123.821 168.853   5
   1   9  -5 62.9773 125.305   2
  -1  -9   5 99.8066 135.918  14
  -1  -9   4 4487.49 418.463  14
   1   9  -4 4161.28 379.388   5
   1   9  -4 4183.39 312.409  11
   1   9  -4 4411.10 356.847   2
  -1  -9   4 3971.57 378.719   6
  -1  -9   3 3793.33 375.573   6
  -1  -9   3 3884.23 393.210  14
   1   9  -3 3804.26 373.666   5
   1   9  -3 4213.96 301.315  11
   1   9  -3 3901.06 340.648   2
  -1  -9   3 3121.79 368.667   4
  -1  -9   2 7805.83 515.869   6
  -1  -9   2 7160.60 513.029  14
   1   9  -2 7135.68 499.912   5
   1   9  -2 7806.07 382.336  11
   1   9  -2 7712.02 479.643   2
  -1  -9   2 7680.80 563.022   4
  -1  -9   1 7105.13 490.864   6
  -1  -9   1 7576.31 541.679  14
   1   9  -1 6989.66 337.381  11
   1   9  -1 7116.35 466.086   2
   1   9  -1 7214.74 504.742   5
  -1  -9   1 7166.98 542.444   4
   1   9   0 1414.49 234.711   2
   1   9   0 1767.99 272.839   5
  -1  -9   0 1676.88 288.450   4
   1   9   1 303.676 151.736   2
   1   9   1 368.874 154.688   5
  -1  -9  -1 271.564 175.515   4
   1   9   2 3862.41 370.311   2
   1   9   2 3083.74 354.718   5
  -1  -9  -2 3275.60 381.204   4
   1   9   3 3160.11 349.472   2
   1   9   3 3250.50 373.846   5
  -1  -9  -3 3289.78 394.565   4
   1   9   4 640.379 193.159   2
   1   9   4 403.778 204.515   5
  -1  -9  -4 800.260 220.070   4
   1   9   5 8.89351 136.377   2
   1   9   5 510.006 223.325   5
  -1  -9  -5 106.495 157.209   4
   1   9   6 190.390 142.748   2
  -1  -9  -6-24.7711 142.578   4
   1   9   7 626.903 200.530   2
  -1  -9  -7 993.460 263.442   4
  -1  -9  -8 4142.30 481.180   4
   1   9   8 4205.59 468.417   2
  -1  -9  -8 3396.33 382.642   9
  -1  -9  -9-118.555 152.208   4
   1   9   9-64.8021 151.613   2
  -1  -9  -9 109.843 161.162   9
  -1  -9 -10 3443.62 452.853   4
  -1  -9 -10 3222.83 391.757   9
   1   9  10 2692.83 396.105   2
   1  10 -15 345.921 212.139   1
  -1 -10  15 437.809 253.379  14
   1  10 -15-29.3248 146.619   5
  -1 -10  15-17.5043 179.525   6
   1  10 -14 4323.15 506.442   1
  -1 -10  14 3716.01 475.857  14
   1  10 -14 3575.65 424.174   5
  -1 -10  14 3685.01 460.076   6
   1  10 -13 199.013 194.022   1
  -1 -10  13 11.7892 171.313  14
  -1 -10  13 605.132 234.096   6
   1  10 -13 106.343 162.141   5
   1  10 -12 584.182 232.239   1
  -1 -10  12 116.502 181.479  14
   1  10 -12 489.698 206.559   5
  -1 -10  12-39.7873 153.966   6
   1  10 -11 265.653 202.642   1
  -1 -10  11 2.67629 153.917   6
   1  10 -11 158.590 146.573   5
  -1 -10  11 190.676 187.871  14
  -1 -10  10 726.311 226.650   6
   1  10 -10 297.167 182.786   5
  -1 -10  10 219.186 157.278  14
  -1 -10   9-126.981 136.708   6
   1  10  -9-130.938 127.098   5
  -1 -10   9 137.195 176.171  14
   1  10  -8 7420.42 537.291   5
  -1 -10   8 8098.51 594.179   6
  -1 -10   8 8390.49 618.348  14
  -1 -10   7 1189.10 263.432   6
   1  10  -7 1196.12 240.195   5
  -1 -10   7 1621.26 312.091  14
   1  10  -6 1877.95 284.635   5
  -1 -10   6 1976.98 307.762   6
  -1 -10   6 2379.21 364.666  14
   1  10  -5 1711.38 235.944  11
   1  10  -5 1796.76 299.821   5
  -1 -10   5 1631.29 272.406   6
   1  10  -5 2329.29 273.741   2
  -1 -10   5 1642.23 307.282  14
  -1 -10   4 3377.74 410.108  14
  -1 -10   4 3450.55 384.785   6
   1  10  -4 3015.09 364.480   5
   1  10  -4 3328.76 294.785  11
  -1 -10   4 3441.77 423.815   4
   1  10  -4 3313.72 331.209   2
  -1 -10   3-215.000 165.511  14
   1  10  -3 174.138 152.581   2
   1  10  -3 128.052 140.455   5
  -1 -10   3-137.718 156.294   6
  -1 -10   3 271.403 177.422   4
  -1 -10   2 7716.71 583.317  14
   1  10  -2 6585.45 469.455   2
   1  10  -2 6227.41 511.339   5
  -1 -10   2 6323.12 498.132   6
  -1 -10   2 6140.59 542.401   4
  -1 -10   1 827.254 243.125  14
   1  10  -1 504.895 164.786   2
   1  10  -1 702.573 206.868   5
  -1 -10   1 615.891 198.729   6
  -1 -10   1 795.251 206.334   4
   1  10   0 4855.68 450.694   5
   1  10   0 5082.61 431.756   2
  -1 -10   0 4561.52 482.238   4
  -1 -10   0 4792.68 469.498  14
   1  10   1 1217.70 262.164   5
   1  10   1 1656.97 279.368   2
  -1 -10  -1 1462.52 300.967   4
   1  10   2 1749.60 322.215   5
   1  10   2 1203.63 244.697   2
  -1 -10  -2 1459.35 287.554   4
   1  10   3 2432.32 358.969   5
   1  10   3 1700.99 294.208   2
  -1 -10  -3 1765.70 331.567   4
   1  10   4 319.868 218.432   5
   1  10   4 251.378 168.455   2
  -1 -10  -4 48.9532 149.637   4
   1  10   5 424.849 206.477   5
   1  10   5 37.0539 163.315   2
  -1 -10  -5 157.161 179.518   4
   1  10   6 910.309 249.255   2
  -1 -10  -6 805.353 268.111   4
   1  10   7 4952.78 500.489   2
  -1 -10  -7 5529.56 569.697   4
  -1 -10  -8-104.288 190.908   4
   1  10   8-152.781 200.951   2
   1  11 -13 110.472 162.905   5
  -1 -11  13 614.651 229.393   6
   1  11 -13 604.839 260.169   1
  -1 -11  13 431.513 218.657  14
  -1 -11  12 285.943 212.374   6
   1  11 -12 758.727 246.710   5
   1  11 -12 404.759 219.239   1
  -1 -11  12 160.157 186.216  14
  -1 -11  11 26.5893 148.319   6
   1  11 -11 525.760 227.480   5
   1  11 -11 0.88267 189.561   1
  -1 -11  11 292.457 201.826  14
  -1 -11  10 2039.95 363.258  14
  -1 -11  10 2236.83 370.532   6
   1  11 -10 1756.71 309.257   5
  -1 -11   9 57.8133 165.186  14
  -1 -11   9 326.377 168.583   6
   1  11  -9 369.917 217.925   5
  -1 -11   8 2471.46 390.499  14
  -1 -11   8 2414.72 359.882   6
   1  11  -8 2175.65 330.931   5
  -1 -11   7 408.765 197.955  14
   1  11  -7-138.512 163.098   5
  -1 -11   7 158.343 185.524   6
   1  11  -6 1065.98 250.671   5
  -1 -11   6 892.394 249.208   6
  -1 -11   6 797.780 253.156  14
  -1 -11   6 583.904 257.798   4
   1  11  -5 661.275 207.171   5
  -1 -11   5 477.062 197.953   6
  -1 -11   5 824.501 270.018   4
  -1 -11   5 578.689 212.912  14
  -1 -11   4 2726.26 392.039  14
   1  11  -4 2879.09 324.559   2
   1  11  -4 2907.58 377.079   5
  -1 -11   4 2970.44 389.143   6
  -1 -11   4 3249.31 433.151   4
  -1 -11   3 2902.76 403.182  14
   1  11  -3 2472.00 304.969   2
   1  11  -3 2284.64 344.239   5
  -1 -11   3 2423.02 336.024   6
  -1 -11   3 2895.29 408.106   4
  -1 -11   2 920.932 256.502  14
   1  11  -2 953.629 200.454   2
   1  11  -2 828.543 215.968   5
  -1 -11   2 1240.07 265.022   6
  -1 -11   2 942.726 232.101   4
   1  11  -1 969.923 256.811   5
   1  11  -1 740.275 192.618   2
  -1 -11   1 448.305 210.002   4
  -1 -11   1 431.849 210.814  14
   1  11   0 2029.80 326.807   5
   1  11   0 2295.30 322.905   2
  -1 -11   0 1934.09 360.636   4
  -1 -11   0 2206.20 368.492  14
   1  11   1 254.885 211.878   5
   1  11   1-50.6108 143.683   2
  -1 -11  -1 135.527 175.817   4
  -1 -11  -1 356.748 183.964  14
   1  11   2 271.040 196.307   5
   1  11   2 152.442 165.525   2
  -1 -11  -2 78.4190 162.218   4
   1  11   3 696.316 255.769   5
   1  11   3 269.186 164.461   2
  -1 -11  -3 303.504 161.534   4
   1  11   4 263.541 191.788   5
  -1 -11  -4 95.4180 160.701   4
   1  11   4 387.819 198.659   2
  -1 -11  -5 209.758 198.709   4
   1  11   5 373.706 186.996   2
  -1 -12   9 662.744 273.630  14
   1  12  -9 553.003 223.434   5
  -1 -12   8 1853.84 349.938  14
   1  12  -8 1575.72 300.838   5
  -1 -12   8 1878.96 337.083   6
  -1 -12   7 206.834 193.340   4
  -1 -12   7 303.761 240.157  14
  -1 -12   7-351.104 175.094   6
   1  12  -7-65.9376 146.031   5
  -1 -12   6 1527.61 358.065   4
  -1 -12   6 1305.21 334.479  14
  -1 -12   6 1301.28 283.072   6
   1  12  -6 1348.94 279.790   5
  -1 -12   5 669.477 267.428  14
  -1 -12   5 651.137 251.046   6
  -1 -12   5 356.015 227.494   4
   1  12  -5 138.015 159.516   5
  -1 -12   4 2020.61 366.134  14
  -1 -12   4 2418.07 350.900   6
  -1 -12   4 2290.62 403.009   4
   1  12  -4 2698.18 398.138   5
  -1 -12   3 168.915 206.559  14
  -1 -12   3 281.196 210.543   6
  -1 -12   3 595.857 247.581   4
   1  12  -3 132.713 189.827   5
   1  12  -2 1220.33 290.164   5
  -1 -12   2 737.145 276.526   4
  -1 -12   2 873.910 298.445  14
   1  12  -1 1118.97 305.814   5
  -1 -12   1 902.937 288.930   4
  -1 -12   1 909.486 282.516  14
   1  12   0 16.8101 197.388   5
  -1 -12   0-0.88745 162.410  14
  -1 -12   0 170.718 221.363   4
   1  12   1 2757.87 427.192   5
   1  12   1 2596.23 357.680   2
  -1 -12  -1 2617.66 416.024   4
  -1 -12  -1 2446.08 388.294  14
   2 -13  -1 207.139 189.360  14
   2 -13  -1 306.117 207.119  15
  -2  13   1 158.357 201.423   5
   2 -13  -1 61.5586 155.818  10
   2 -13  -1 276.324 244.302   4
   2 -13   0 57.4772 184.294  14
   2 -13   0 301.284 197.253  15
  -2  13   0 20.6537 183.516   5
   2 -13   0 12.7195 173.653  10
   2 -13   0 461.555 236.982   4
   2 -13   1 512.025 215.499  14
   2 -13   1 1017.91 293.223  15
  -2  13  -1 836.895 273.561   5
   2 -13   1 606.587 234.959  10
   2 -13   2 247.040 212.939  14
   2 -13   2 196.478 165.471  15
  -2  13  -2 199.203 179.078   5
   2 -13   2 511.920 265.857  10
   2 -13   2 615.008 245.326   4
   2 -13   3 1839.07 358.973   4
   2 -13   3 1778.23 345.665  14
   2 -13   3 1947.79 349.375  15
  -2  13  -3 1948.28 366.826   5
   2 -13   3 2113.07 376.833  10
   2 -13   3 1781.37 348.728   6
   2 -13   4 3.43266 164.044   4
   2 -13   4 111.572 168.491  14
   2 -13   4-87.8457 187.052  15
  -2  13  -4 154.299 206.639   5
   2 -13   4 342.636 200.560  10
   2 -13   4 250.589 210.314   6
   2 -13   5 4227.36 493.445   4
   2 -13   5 5281.17 566.400  14
   2 -13   5 3630.13 470.914  15
  -2  13  -5 4205.38 501.439   5
   2 -13   5 3928.16 490.065  10
   2 -13   5 4306.61 515.280   6
   2 -13   6 4257.98 504.200  14
   2 -13   6 2839.79 428.365  15
   2 -13   6 3978.35 496.265   6
  -2  13  -6 3428.32 482.818   5
   2 -13   6 2954.31 440.348  10
   2 -13   6 2925.52 421.148   4
   2 -13   7 993.024 322.931  14
   2 -13   7 756.273 247.992  15
  -2  13  -7 658.093 231.544   5
   2 -13   7 913.956 300.562   6
   2 -13   7 1412.08 327.582  10
   2 -13   7 654.468 234.562   4
  -2  12   6 33.7075 164.806   5
   2 -12  -6 584.980 244.622   4
   2 -12  -6 374.529 231.136  10
   2 -12  -6 440.271 228.325  14
   2 -12  -5 220.623 164.089  14
   2 -12  -5 566.795 196.769  15
  -2  12   5 879.231 288.569   5
   2 -12  -5 507.493 221.123  10
   2 -12  -5 575.448 230.958   4
   2 -12  -4 2940.50 399.929  14
   2 -12  -4 3212.25 379.972  15
  -2  12   4 3033.93 428.053   5
   2 -12  -4 2507.06 376.110  10
   2 -12  -4 3059.47 438.537   4
   2 -12  -3 937.932 275.473  14
   2 -12  -3 697.586 227.236  15
  -2  12   3 1373.92 318.083   5
   2 -12  -3 791.807 250.653  10
   2 -12  -3 483.464 212.756   4
   2 -12  -2 4765.01 491.742  14
   2 -12  -2 4491.63 457.824  15
  -2  12   2 4707.27 498.454   5
   2 -12  -2 4606.23 499.625  10
   2 -12  -2 5477.18 540.679   4
   2 -12  -1 4269.07 465.305  14
   2 -12  -1 4061.85 440.566  15
  -2  12   1 4756.22 508.567   5
   2 -12  -1 4545.45 495.717  10
   2 -12  -1 4114.54 476.428   4
   2 -12   0-26.6927 176.477  14
   2 -12   0 248.481 163.638  15
  -2  12   0 0.39806 181.983   5
   2 -12   0 448.030 220.949  10
   2 -12   0 29.3885 182.116   4
   2 -12   1 45.6284 164.084  14
   2 -12   1 242.499 173.842  15
  -2  12  -1 102.033 154.543   5
   2 -12   1 293.924 159.510  10
   2 -12   1 447.665 211.058   4
   2 -12   2 483.207 223.936   4
   2 -12   2 592.450 252.453  14
   2 -12   2 240.410 188.261  15
  -2  12  -2 106.713 160.293   5
   2 -12   2 320.958 200.069  10
   2 -12   2 627.373 247.778   6
   2 -12   3 716.883 219.767   4
   2 -12   3 605.507 222.618  14
   2 -12   3 991.627 270.325  15
  -2  12  -3 1065.59 263.897   5
   2 -12   3 747.455 239.619  10
   2 -12   3 1018.07 274.193   6
   2 -12   4 17157.2 901.856   4
   2 -12   4 17430.3 930.403  14
   2 -12   4 16571.7 901.419  15
  -2  12  -4 16880.1 910.735   5
   2 -12   4 15755.8 888.466  10
   2 -12   4 17098.0 923.129   6
   2 -12   5 3134.97 416.034  14
   2 -12   5 3094.00 412.431  15
  -2  12  -5 3795.69 472.258   5
   2 -12   5 4252.69 476.481   6
   2 -12   5 4475.61 491.111  10
   2 -12   5 3301.15 418.551   4
   2 -12   6 5973.75 545.622   4
   2 -12   6 6816.45 600.717  14
   2 -12   6 6570.54 591.300  15
  -2  12  -6 6797.67 594.847   5
   2 -12   6 6802.19 604.851  10
   2 -12   6 6177.80 578.197   6
   2 -12   7-2.27884 138.728  15
   2 -12   7-22.2356 166.031   6
  -2  12  -7-6.20694 180.363   5
   2 -12   7 340.355 261.270  14
   2 -12   7 283.492 195.746  10
   2 -12   7 302.830 183.927   4
   2 -12   8 1282.15 305.453  15
  -2  12  -8 1462.81 308.525   5
   2 -12   8 1905.37 343.964   6
   2 -12   8 1822.93 347.532  14
   2 -12   8 987.269 274.452  10
   2 -12   8 1785.77 308.088   4
   2 -12   9 1648.34 339.000  15
   2 -12   9 1249.44 303.722   6
  -2  12  -9 1162.56 286.645   5
   2 -12   9 2255.22 407.584  14
   2 -12   9 1084.54 285.888  10
   2 -12   9 1402.86 297.866   4
   2 -12  10-83.2193 161.561  15
  -2  12 -10 26.6150 185.629   5
   2 -12  10 157.291 187.875   6
   2 -12  10-256.470 224.854  14
   2 -12  10-31.5933 144.254  10
   2 -12  10 65.3966 161.889   4
   2 -12  11 303.771 247.620  14
  -2  12 -11-56.2611 196.605   5
   2 -12  11 14.3580 143.752   6
   2 -12  11-262.958 166.136  10
   2 -12  11 176.159 169.047  15
  -2  11   9 1233.99 297.252   8
  -2  11   9 1432.02 278.233   2
   2 -11  -9 1374.73 284.898  10
   2 -11  -9 1443.04 304.326   4
  -2  11   8 245.222 197.819   8
   2 -11  -8 89.5329 176.859  14
  -2  11   8 328.370 168.501   2
  -2  11   8 136.576 165.875   5
   2 -11  -8 91.2442 144.656  10
   2 -11  -8 273.048 195.369   4
   2 -11  -7 1229.04 263.095  14
  -2  11   7 1248.61 233.797   2
  -2  11   7 1251.09 276.887   5
   2 -11  -7 1310.89 275.779  10
   2 -11  -7 1580.37 335.016   4
   2 -11  -6 1203.73 234.177  15
   2 -11  -6 1243.57 264.717  14
  -2  11   6 1348.15 254.769   2
  -2  11   6 1011.44 274.708   5
   2 -11  -6 1405.44 281.433  10
   2 -11  -6 1087.93 298.574   4
   2 -11  -5 3626.89 409.670  14
   2 -11  -5 4115.01 400.235  15
  -2  11   5 3167.20 405.549   5
   2 -11  -5 3680.95 429.416  10
   2 -11  -5 3612.27 451.643   4
  -2  11   5 3855.46 366.945   2
   2 -11  -4 25172.8 1016.81  14
   2 -11  -4 23986.8 947.516  15
   2 -11  -4 24613.6 1103.33   4
  -2  11   4 25576.0 1092.04   5
   2 -11  -4 22797.5 1005.93  10
  -2  11   4 23129.2 833.710   2
   2 -11  -3 1195.14 259.242  14
   2 -11  -3 780.454 214.739  15
  -2  11   3 584.071 234.479   5
   2 -11  -3 776.325 215.342  10
   2 -11  -3 826.573 252.589   4
   2 -11  -2 1686.49 300.143  14
   2 -11  -2 1450.07 268.081  15
  -2  11   2 1796.14 308.439   5
   2 -11  -2 1700.84 312.554  10
   2 -11  -2 1828.51 314.985   4
   2 -11  -1 1654.96 304.743  14
   2 -11  -1 1136.22 239.392  15
  -2  11   1 1082.54 261.462   5
   2 -11  -1 1460.05 278.364  10
   2 -11  -1 1636.11 293.746   4
   2 -11   0 2809.85 367.137  14
   2 -11   0 2389.05 328.078  15
  -2  11   0 2788.39 378.492   5
   2 -11   0 2540.68 364.476  10
   2 -11   0 2218.17 323.020   4
   2 -11   1 497.635 195.809   4
   2 -11   1 368.863 197.922  14
   2 -11   1 836.514 233.871  15
  -2  11  -1 593.934 263.833   5
   2 -11   1 732.740 208.860  10
   2 -11   1 255.600 208.261   6
   2 -11   2 2236.48 331.248   4
   2 -11   2 1979.63 324.118  14
   2 -11   2 2226.35 325.318  15
  -2  11  -2 1679.40 300.936   5
   2 -11   2 1750.63 305.023  10
   2 -11   2 2018.51 316.796   6
   2 -11   3 1864.76 302.468   4
   2 -11   3 2371.31 337.784  14
   2 -11   3 2080.32 322.695  15
  -2  11  -3 1765.88 317.777   5
   2 -11   3 1588.01 298.102  10
   2 -11   3 1914.44 323.516   6
   2 -11   4 79.3575 158.797  14
   2 -11   4-12.2894 137.057  15
  -2  11  -4 214.087 183.458   5
   2 -11   4 179.149 168.198   6
   2 -11   4-66.4754 124.300  10
   2 -11   4 112.140 152.977   4
   2 -11   5 767.802 246.222  14
   2 -11   5 714.953 227.524  15
   2 -11   5 1515.65 281.040   6
  -2  11  -5 820.844 243.415   5
   2 -11   5 702.053 205.656  10
   2 -11   5 1230.81 271.555   4
   2 -11   6 573.055 226.956  14
   2 -11   6 432.133 181.247  15
   2 -11   6 811.029 243.193   6
  -2  11  -6 1328.38 271.144   5
   2 -11   6 836.784 243.177  10
   2 -11   6 1060.15 238.251   4
   2 -11   7 923.884 252.651  14
   2 -11   7 635.478 214.070  15
   2 -11   7 1323.75 283.673   6
  -2  11  -7 1099.07 264.333   5
   2 -11   7 1220.69 276.343  10
   2 -11   7 1121.57 261.962   4
   2 -11   8 1002.78 280.950  14
   2 -11   8 622.483 228.065  15
  -2  11  -8 1040.42 253.784   5
   2 -11   8 630.794 215.687   6
   2 -11   8 586.494 194.126  10
   2 -11   8 758.666 221.886   4
   2 -11   9 5382.78 521.252  15
  -2  11  -9 6838.83 574.954  17
  -2  11  -9 6263.68 563.132   5
   2 -11   9 6743.48 598.471  14
   2 -11   9 6723.84 563.347  10
   2 -11   9 6544.11 573.807   6
   2 -11  10 252.217 218.135  14
   2 -11  10 582.018 226.004  10
  -2  11 -10 629.965 237.716  17
   2 -11  10 145.308 170.240  15
  -2  11 -10 524.012 239.412   5
   2 -11  10 29.5245 174.668   6
   2 -11  11 198.681 213.661  14
   2 -11  11-51.7692 123.146  10
   2 -11  11 103.814 157.198  15
  -2  11 -11 295.596 211.475  17
   2 -11  11 122.869 166.000   6
  -2  11 -11 284.408 207.063   5
   2 -11  12 1656.29 341.017  14
   2 -11  12 1737.00 305.124  10
   2 -11  12 2484.59 379.851  15
  -2  11 -12 1778.28 308.967  17
  -2  11 -12 1566.44 334.381   5
   2 -11  12 2572.76 401.361   6
   2 -11  13 299.208 216.535  14
   2 -11  13 180.810 149.747  10
  -2  11 -13 299.375 198.856  17
   2 -11  13-239.990 197.013  15
   2 -11  13 283.145 222.713   6
  -2  11 -13-32.6536 151.869   5
   2 -11  14 3723.19 507.982  14
  -2  11 -14 3875.42 489.290   5
   2 -11  14 4318.35 523.278   6
   2 -11  14 3243.54 396.918  10
   2 -11  14 3685.21 462.160  15
  -2  11 -14 3382.91 437.930  17
  -2  10  11 221.043 196.549   2
   2 -10 -11 307.076 186.375   4
  -2  10  11 381.668 239.778   8
  -2  10  10 2241.02 338.336   2
  -2  10  10 2042.94 360.337   8
   2 -10 -10 2161.99 321.852  10
   2 -10 -10 1727.34 338.804   4
   2 -10  -9 455.641 233.190   4
  -2  10   9 277.740 151.585   2
   2 -10  -9 227.208 160.717  16
  -2  10   9 362.523 206.149   5
   2 -10  -9 322.215 158.526  10
  -2  10   9 389.625 199.875   8
   2 -10  -8 138.612 166.290   4
  -2  10   8 817.509 228.397   2
   2 -10  -8 593.627 195.051  16
  -2  10   8 528.768 219.356   5
   2 -10  -8 467.285 186.293  10
  -2  10   8 211.995 188.306   8
   2 -10  -7 274.942 148.200  16
   2 -10  -7 81.2760 110.731  15
  -2  10   7 55.0838 132.110   2
  -2  10   7 27.2325 157.763   5
   2 -10  -7 151.353 151.286  10
   2 -10  -7-117.121 153.532   4
   2 -10  -6 3176.75 330.081  16
   2 -10  -6 3365.52 334.751  15
   2 -10  -6 2183.35 318.177  14
  -2  10   6 3137.31 331.781   2
  -2  10   6 2910.99 382.998   5
   2 -10  -6 2903.05 361.049  10
   2 -10  -6 3434.39 429.926   4
   2 -10  -5 1603.23 248.794  15
   2 -10  -5 1566.81 224.447  16
   2 -10  -5 2136.53 303.176  14
  -2  10   5 2135.32 267.374   2
  -2  10   5 1778.75 313.531   5
   2 -10  -5 1535.32 278.887  10
   2 -10  -5 1481.88 291.818   4
   2 -10  -4 5999.75 447.690  15
   2 -10  -4 6317.25 404.215  16
  -2  10   4 6022.58 512.629   5
   2 -10  -4 6143.39 534.205   4
   2 -10  -4 7008.67 509.225  14
   2 -10  -4 6588.51 526.142  10
  -2  10   4 5609.71 397.569   2
   2 -10  -3 3429.65 353.761  15
   2 -10  -3 3596.92 284.210  16
   2 -10  -3 3585.16 368.994  14
  -2  10   3 3754.60 414.820   5
   2 -10  -3 2795.30 352.904  10
  -2  10   3 3366.44 293.036   2
   2 -10  -3 4436.53 447.690   4
   2 -10  -2 8231.29 402.877  16
   2 -10  -2 8735.72 547.680  15
   2 -10  -2 8670.93 561.116  14
  -2  10   2 8210.63 431.033   2
  -2  10   2 8291.47 580.703   5
   2 -10  -2 7708.67 566.609  10
   2 -10  -2 8993.04 622.284   4
   2 -10  -1 1694.32 281.370  15
   2 -10  -1 850.730 208.759  14
  -2  10   1 1200.38 180.718   2
  -2  10   1 1380.90 266.543   5
   2 -10  -1 1369.16 253.272  10
   2 -10  -1 764.048 228.386   4
   2 -10   0 18.1955 138.384   4
   2 -10   0-63.3447 135.384  15
   2 -10   0-108.884 162.055  14
  -2  10   0 122.066 83.1114   2
  -2  10   0-92.0241 190.737   5
   2 -10   0-97.1152 165.013  10
   2 -10   0 200.054 179.417   6
   2 -10   1-46.5423 123.132   4
   2 -10   1 177.567 157.427  14
   2 -10   1 207.978 154.113  15
  -2  10  -1 276.179 171.962   5
   2 -10   1 166.846 158.547  10
   2 -10   1 143.162 155.321   6
   2 -10   2-12.1308 110.410   4
   2 -10   2 104.058 151.228  14
   2 -10   2 127.162 152.060  15
  -2  10  -2 143.825 170.573   5
   2 -10   2 272.706 189.436  10
   2 -10   2-158.672 173.898   6
   2 -10   3 1737.31 279.981  14
   2 -10   3 1673.13 282.928  15
   2 -10   3 2309.46 326.990   6
  -2  10  -3 2297.37 332.488   5
   2 -10   3 1741.70 283.052  10
   2 -10   3 2028.90 292.458   4
   2 -10   4 838.599 226.274  14
   2 -10   4 585.783 184.239  15
   2 -10   4 771.757 196.697   6
  -2  10  -4 618.311 218.390   5
   2 -10   4 646.396 216.244  10
   2 -10   4 547.876 159.325   4
   2 -10   5 347.376 204.222  14
   2 -10   5 46.1584 141.664  15
   2 -10   5 372.420 201.921   6
  -2  10  -5 328.135 190.332   5
   2 -10   5 111.226 140.928  10
   2 -10   5 426.325 148.314   4
   2 -10   6 10784.0 629.210   4
   2 -10   6 10860.0 670.368  14
   2 -10   6 10643.3 666.023  15
  -2  10  -6 11983.8 701.477   5
   2 -10   6 11459.3 677.053  10
   2 -10   6 11558.6 689.331   6
   2 -10   7 9305.85 589.691   4
  -2  10  -7 9062.38 617.762  17
   2 -10   7 8991.53 609.353  15
  -2  10  -7 9396.01 635.439   5
   2 -10   7 8943.99 641.483  14
   2 -10   7 8076.56 572.464  10
   2 -10   7 8904.45 610.499   6
   2 -10   8 136.498 154.180  14
   2 -10   8 234.306 180.358  10
  -2  10  -8 57.5049 133.396  17
   2 -10   8 16.7302 142.379  15
  -2  10  -8 1.91116 150.851   5
   2 -10   8-40.6744 131.363   6
   2 -10   9 2710.42 387.363  14
   2 -10   9 2580.52 329.003  10
  -2  10  -9 3022.73 375.398  17
   2 -10   9 2863.42 362.954  15
  -2  10  -9 2833.35 384.653   5
   2 -10   9 3401.64 412.472   6
   2 -10  10 1423.04 288.761  14
   2 -10  10 1128.44 237.337  10
   2 -10  10 1531.61 278.957  15
  -2  10 -10 2048.89 326.378  17
   2 -10  10 1876.19 332.733   6
  -2  10 -10 2038.78 340.592   5
   2 -10  11-14.6554 173.289  14
   2 -10  11 297.760 173.276  10
  -2  10 -11 213.970 207.394  17
   2 -10  11 280.853 188.556  15
  -2  10 -11 387.700 251.208   5
   2 -10  11 198.806 172.730   6
   2 -10  12 683.382 235.279  14
   2 -10  12 290.997 172.640  10
  -2  10 -12 753.391 249.959  17
   2 -10  12 409.307 220.080  15
   2 -10  12 907.303 266.867   6
  -2  10 -12 542.460 211.967   5
   2 -10  13 252.811 232.325  14
   2 -10  13 191.740 145.058  10
  -2  10 -13 27.0517 169.652  17
   2 -10  13 178.458 189.262  15
   2 -10  13 241.376 201.864   6
  -2  10 -13 368.693 243.233   5
   2 -10  14-43.2566 210.300  14
  -2  10 -14 302.052 199.486   5
   2 -10  14 230.105 220.638   6
  -2  10 -14 170.988 138.278   9
   2 -10  14 367.138 173.698  10
   2 -10  14 318.040 195.252  15
  -2  10 -14-12.3261 180.728  17
   2 -10  15 1222.67 348.569  14
  -2  10 -15 1683.35 297.488   1
   2 -10  15 1646.96 316.129  15
  -2  10 -15 1576.95 321.666  17
  -2  10 -15 1288.24 277.280   9
  -2  10 -15 1502.04 341.038   5
   2 -10  15 1691.12 333.409   6
  -2   9  13 138.654 176.937   2
   2  -9 -13 392.069 241.500   4
  -2   9  13 361.714 238.971   8
  -2   9  12 1940.16 327.311   2
  -2   9  12 1504.29 312.684   8
   2  -9 -12 2119.36 395.233   4
   2  -9 -11 5302.87 549.220   4
   2  -9 -11 4914.51 423.332  10
  -2   9  11 4731.53 465.665   2
  -2   9  11 5391.10 534.712   8
  -2   9  10 646.735 217.498   2
  -2   9  10 350.979 193.691   8
   2  -9 -10 386.800 159.832  10
   2  -9 -10 267.276 220.833   4
  -2   9   9 474.583 173.229   2
  -2   9   9 352.177 190.902   8
  -2   9   9 555.346 212.740   5
   2  -9  -9 257.262 136.595  10
   2  -9  -9 386.464 231.044   4
  -2   9   8 3273.17 347.428   2
  -2   9   8 3107.62 379.906   5
  -2   9   8 3737.53 431.961   8
   2  -9  -8 2830.06 318.833  10
   2  -9  -8 2868.15 386.726   4
   2  -9  -7 3558.96 312.466  15
   2  -9  -7 3782.47 374.433  10
  -2   9   7 4454.12 385.915   2
   2  -9  -7 3838.55 435.599   4
  -2   9   7 3970.71 413.212   5
   2  -9  -6 6151.59 405.635  15
   2  -9  -6 6385.28 434.476  16
  -2   9   6 6455.72 510.783   5
   2  -9  -6 6527.53 542.342   4
   2  -9  -6 6568.47 480.957  10
  -2   9   6 6012.37 423.163   2
   2  -9  -5 1179.39 204.352  15
   2  -9  -5 947.245 182.211  16
   2  -9  -5 854.240 195.072  14
  -2   9   5 926.553 187.585   2
  -2   9   5 781.640 233.276   5
   2  -9  -5 688.682 201.286  10
   2  -9  -5 1081.82 248.674   4
   2  -9  -4 22758.8 807.153  15
   2  -9  -4 24192.7 747.502  16
   2  -9  -4 25455.1 888.665  14
  -2   9   4 22614.3 902.620   5
   2  -9  -4 23233.8 903.330  10
  -2   9   4 24374.9 757.634   2
   2  -9  -4 23203.3 949.796   4
   2  -9  -3 234.101 157.233  15
   2  -9  -3 68.4741 88.3514  16
   2  -9  -3-32.2602 115.910  14
  -2   9   3 127.893 94.7831   2
  -2   9   3 90.9439 134.482   5
   2  -9  -3 53.9211 124.623  10
   2  -9  -3 239.670 140.784   4
   2  -9  -2 4497.63 290.506  16
   2  -9  -2 4231.13 374.435  15
  -2   9   2 4241.74 400.599   5
   2  -9  -2 3718.03 358.253  14
   2  -9  -2 3956.79 391.412  10
  -2   9   2 4205.85 290.444   2
   2  -9  -2 3551.95 365.624   4
   2  -9  -1 5952.25 434.991  15
   2  -9  -1 6412.25 324.032  16
   2  -9  -1 6579.95 467.230  14
  -2   9   1 7352.89 510.615   5
   2  -9  -1 6266.35 478.709  10
   2  -9  -1 5915.25 467.609   4
  -2   9   1 6493.67 338.564   2
   2  -9   0 8185.53 533.075   4
   2  -9   0 8306.97 339.588  16
   2  -9   0 7673.75 496.879  15
   2  -9   0 8119.58 517.075  14
  -2   9   0 8388.99 361.999   2
  -2   9   0 8701.96 547.677   5
   2  -9   0 8145.05 541.959  10
   2  -9   0 8825.84 558.822   6
   2  -9   1 650.406 183.832   4
   2  -9   1 1024.24 212.577  15
   2  -9   1 754.845 105.126  16
   2  -9   1 637.599 160.582  14
  -2   9  -1 693.487 106.467   2
  -2   9  -1 730.487 212.896   5
   2  -9   1 714.887 200.788  10
   2  -9   1 724.998 201.819   6
   2  -9   2-1.27359 113.829   4
   2  -9   2 100.240 147.023  15
   2  -9   2 69.8738 50.3497  16
   2  -9   2-91.8297 144.394  14
  -2   9  -2 213.517 71.7933   2
  -2   9  -2 137.182 173.611   5
   2  -9   2 239.518 166.516  10
   2  -9   2-179.542 147.647   6
   2  -9   3 10227.1 573.582   4
   2  -9   3 11117.9 610.458  15
   2  -9   3 11020.3 611.923  14
  -2   9  -3 10721.7 271.035   2
  -2   9  -3 11424.9 631.572   5
   2  -9   3 11675.7 637.847  10
   2  -9   3 10697.6 606.811   6
   2  -9   4 3383.71 358.676  14
   2  -9   4 3279.69 357.169  15
   2  -9   4 2582.86 315.942   6
  -2   9  -4 3061.58 343.823   5
   2  -9   4 3127.14 348.167  10
   2  -9   4 3099.73 332.093   4
   2  -9   5 1132.36 243.453  14
  -2   9  -5 1409.33 241.301  17
   2  -9   5 1197.52 235.807  15
  -2   9  -5 1380.66 268.443   5
   2  -9   5 1408.33 244.110   6
   2  -9   5 1571.11 253.417  10
   2  -9   5 1176.12 226.755   4
   2  -9   6 8628.79 571.959  14
  -2   9  -6 6917.66 511.713  17
   2  -9   6 7807.97 539.537  15
  -2   9  -6 7584.39 537.252   5
   2  -9   6 7546.45 518.751  10
   2  -9   6 7578.03 528.810   6
   2  -9   7 2208.68 319.831  14
   2  -9   7 1968.76 290.506  15
  -2   9  -7 1745.85 280.349  17
  -2   9  -7 2027.97 295.140   5
   2  -9   7 2602.97 327.383   6
   2  -9   7 2426.71 305.884  10
   2  -9   7 2131.16 188.998   3
   2  -9   8 50107.0 922.925   3
   2  -9   8 47458.2 1362.62  14
  -2   9  -8 45864.5 1298.16  17
   2  -9   8 44763.5 1285.19  15
  -2   9  -8 47536.6 1352.61   5
   2  -9   8 46092.8 1262.72  10
   2  -9   8 46922.9 1317.58   6
   2  -9   9 1050.03 250.983  14
   2  -9   9 1408.84 265.045  15
  -2   9  -9 1138.44 252.951  17
   2  -9   9 1169.14 251.478   6
  -2   9  -9 1592.39 289.279   5
   2  -9   9 1239.21 231.307  10
   2  -9   9 1223.61 163.694   3
   2  -9  10 236.692 177.332  14
  -2   9 -10 266.601 170.884  17
   2  -9  10 186.999 140.490  15
  -2   9 -10 502.034 204.892   5
   2  -9  10 289.269 159.031   6
  -2   9 -10 231.740 100.897   9
   2  -9  10 241.793 135.084  10
   2  -9  10 203.550 84.8217   3
   2  -9  11 563.197 237.660  14
   2  -9  11 500.045 167.196  15
  -2   9 -11 1134.98 262.952  17
  -2   9 -11 1018.14 262.317   5
   2  -9  11 850.681 230.672   6
  -2   9 -11 961.971 199.434   9
   2  -9  11 945.622 209.629  10
   2  -9  11 833.682 155.888   3
  -2   9 -12 60.5292 169.920   5
   2  -9  12-155.141 143.543   6
   2  -9  12 451.603 227.615  14
  -2   9 -12 319.341 143.097   9
   2  -9  12 262.214 144.944  10
  -2   9 -12 226.326 178.651  17
   2  -9  12 150.116 117.595  15
   2  -9  13 9248.60 623.380  15
  -2   9 -13 9173.34 643.327  17
   2  -9  13 8963.60 693.231  14
  -2   9 -13 8559.95 652.481   5
  -2   9 -13 9049.25 598.399   9
   2  -9  13 8772.45 557.573  10
   2  -9  13 9686.07 678.691   6
   2  -9  14-279.929 202.586  14
  -2   9 -14 161.415 150.963   1
   2  -9  14 181.279 173.075   6
  -2   9 -14 190.410 178.554   5
   2  -9  14 5.83247 106.353  10
  -2   9 -14 393.203 181.373   9
   2  -9  14-110.642 129.022  15
  -2   9 -14 147.542 185.175  17
   2  -9  15 259.407 190.935  14
  -2   9 -15-56.0556 115.513   1
  -2   9 -15-14.6566 123.397   9
   2  -9  15 160.435 152.569  15
  -2   9 -15-28.1528 171.813  17
  -2   9 -15 321.427 220.426   5
   2  -9  15 320.337 207.236   6
   2  -9  16 2424.80 426.084  14
   2  -9  16 2152.35 339.488  15
  -2   9 -16 2424.91 374.909  17
  -2   9 -16 2268.44 361.371   9
   2  -9  16 2888.58 432.299   6
  -2   9 -16 2403.46 393.750   5
  -2   8  14 576.444 225.335   2
   2  -8 -14 960.645 285.336   4
  -2   8  14 329.078 198.942   8
  -2   8  13 1317.36 285.794   2
   2  -8 -13 738.209 252.061   4
  -2   8  13 817.391 266.911   8
  -2   8  12-32.5551 138.135   2
  -2   8  12 231.447 204.060   8
   2  -8 -12 161.886 170.217   4
   2  -8 -11 3177.67 316.114  10
  -2   8  11 2730.95 357.456   2
   2  -8 -11 2774.48 394.511   4
  -2   8  11 2998.04 403.437   8
  -2   8  10 71.2800 121.118   2
  -2   8  10 65.5379 158.685   8
   2  -8 -10 61.6197 114.931  10
   2  -8 -10 165.085 151.112   4
  -2   8   9 3670.41 397.949   5
   2  -8  -9 4244.10 448.483   4
  -2   8   9 3289.48 390.717   8
   2  -8  -9 3382.75 327.364  10
  -2   8   9 2861.84 331.991   2
  -2   8   8 14349.8 673.678   2
   2  -8  -8 15741.8 569.033  15
   2  -8  -8 16043.4 815.835   4
  -2   8   8 15270.2 749.967   5
   2  -8  -8 15550.4 690.468  10
  -2   8   8 16296.7 817.079   8
   2  -8  -7 13.0136 150.614   4
  -2   8   7-26.2428 120.070   2
   2  -8  -7 40.5429 85.7422  15
  -2   8   7 65.7418 154.219   5
   2  -8  -7 168.988 111.929  10
  -2   8   7-206.001 195.014   8
  -2   8   6 838.272 172.906   2
  -2   8   6 557.189 175.679   5
   2  -8  -6 692.456 158.689  15
   2  -8  -6 564.810 85.9855   9
   2  -8  -6 479.885 170.237  10
   2  -8  -6 415.900 191.582   4
  -2   8   5 2149.18 239.478   2
   2  -8  -5 1947.10 219.102  15
   2  -8  -5 1975.85 237.457  16
  -2   8   5 1946.13 262.064   5
   2  -8  -5 2118.90 143.682   9
   2  -8  -5 2072.91 258.420  10
   2  -8  -5 1646.96 267.248   4
  -2   8   4 1249.85 188.226   2
   2  -8  -4 1107.85 167.889  16
   2  -8  -4 1151.88 185.060  15
   2  -8  -4 862.530 185.827  14
  -2   8   4 913.064 199.115   5
   2  -8  -4 1191.84 214.063  10
   2  -8  -4 1162.70 104.891   9
   2  -8  -4 1100.82 213.749   4
  -2   8   3 128.019 89.2303   2
   2  -8  -3 208.733 123.376  15
   2  -8  -3 66.7195 89.6277  16
   2  -8  -3 238.993 144.478  14
  -2   8   3 126.981 127.116   5
  -2   8   3 62.8795 48.4040  12
   2  -8  -3 128.360 137.043  10
   2  -8  -3 75.3362 129.271   4
  -2   8   2 725.006 129.971   2
   2  -8  -2 959.306 181.623  15
   2  -8  -2 534.962 111.662  16
   2  -8  -2 1209.61 209.558  14
  -2   8   2 1251.25 221.550   5
  -2   8   2 980.911 115.868  12
  -2   8   2 834.259 60.2835  11
   2  -8  -2 763.964 82.0675   9
   2  -8  -2 1188.09 227.205  10
   2  -8  -2 1163.32 219.962   4
  -2   8   1 1257.20 149.253   2
   2  -8  -1 1232.93 149.496  16
   2  -8  -1 1412.67 225.683  15
   2  -8  -1 2049.58 252.831  14
  -2   8   1 1412.70 220.689   5
  -2   8   1 1406.65 110.163  11
  -2   8   1 1368.26 145.360  12
   2  -8  -1 1327.71 111.133   9
   2  -8  -1 1655.96 251.258  10
   2  -8  -1 1527.61 228.309   4
  -2   8   0 4674.93 264.691   3
  -2   8   0 4783.99 248.664   2
   2  -8   0 4958.14 381.324   4
   2  -8   0 5242.40 265.000  16
   2  -8   0 5464.57 391.795  15
   2  -8   0 5181.37 388.095  14
  -2   8   0 4697.71 390.804   5
  -2   8   0 4600.74 222.448  11
   2  -8   0 4745.73 388.284  10
   2  -8   0 4884.44 224.120   9
   2  -8   0 4947.43 401.871   6
  -2   8  -1 3520.76 218.690   3
   2  -8   1 3169.91 311.861   4
  -2   8  -1 3439.58 194.159   2
   2  -8   1 3428.39 200.390  16
   2  -8   1 3702.49 334.991  15
   2  -8   1 3521.95 321.223  14
  -2   8  -1 3511.50 335.126   5
  -2   8  -1 3165.50 203.154  11
   2  -8   1 3325.17 333.753  10
   2  -8   1 3594.92 205.915   9
   2  -8   1 4164.94 368.059   6
   2  -8   2 3307.24 315.067   4
  -2   8  -2 3072.41 196.548   3
   2  -8   2 3152.57 170.686  16
   2  -8   2 3306.31 315.547  15
   2  -8   2 3593.98 337.307  14
  -2   8  -2 3213.77 162.982   2
  -2   8  -2 3269.88 314.899   5
   2  -8   2 3366.55 335.070  10
   2  -8   2 3287.82 215.495   9
   2  -8   2 3406.49 332.125   6
   2  -8   3 1337.04 224.448  15
  -2   8  -3 989.704 211.848  17
   2  -8   3 1788.96 253.214  14
  -2   8  -3 1373.31 80.0149   2
   2  -8   3 1225.31 220.221   6
  -2   8  -3 1222.79 216.997   5
   2  -8   3 1354.21 221.309  10
   2  -8   3 1205.07 143.997   9
   2  -8   3 1153.66 197.421   4
  -2   8  -3 1282.63 128.365   3
   2  -8   4 1627.89 255.599  14
  -2   8  -4 1205.93 228.486  17
   2  -8   4 1102.79 205.311  15
  -2   8  -4 1109.92 208.766   5
   2  -8   4 1277.57 219.979   6
   2  -8   4 1498.44 238.099  10
   2  -8   4 1239.16 205.839   4
  -2   8  -4 1087.20 120.606   3
   2  -8   5 1161.43 232.806  14
   2  -8   5 1484.19 250.443  15
  -2   8  -5 892.431 208.994  17
  -2   8  -5 748.455 182.881   5
   2  -8   5 1461.97 249.773   6
   2  -8   5 910.435 210.351  10
  -2   8  -5 1348.24 116.413   7
   2  -8   6 1442.89 242.880  14
  -2   8  -6 1770.36 258.727  17
   2  -8   6 1324.79 239.971  15
  -2   8  -6 1994.05 285.692   5
   2  -8   6 1808.45 250.691   6
   2  -8   6 1497.48 227.965  10
   2  -8   6 1742.59 176.257   3
   2  -8   7 1225.47 241.276  14
  -2   8  -7 1425.74 249.834  17
   2  -8   7 1457.44 228.053  15
  -2   8  -7 1433.26 263.184   5
   2  -8   7 1790.49 253.010   6
  -2   8  -7 1672.23 208.910   9
   2  -8   7 2132.53 276.011  10
   2  -8   7 1725.22 178.634   3
   2  -8   8 3537.34 263.605   3
   2  -8   8 3186.39 358.238  14
  -2   8  -8 2924.49 330.655  17
   2  -8   8 3610.23 357.829  15
  -2   8  -8 3189.40 358.216   5
   2  -8   8 3637.65 341.220  10
  -2   8  -8 3957.57 314.683   9
   2  -8   8 3423.81 357.862   6
   2  -8   9 58084.0 1080.30   3
   2  -8   9 57200.3 1463.57  14
  -2   8  -9 55504.9 1384.45  17
   2  -8   9 55258.7 1367.47  15
  -2   8  -9 53944.5 1405.90   5
   2  -8   9 55584.2 1290.94  10
  -2   8  -9 57717.2 1239.21   9
   2  -8   9 55556.0 1389.47   6
  -2   8 -10 1430.48 241.215  17
   2  -8  10 1442.91 253.079  15
   2  -8  10 1450.47 252.053   6
  -2   8 -10 1036.38 235.462   5
   2  -8  10 1274.51 258.623  14
   2  -8  10 1682.93 239.792  10
  -2   8 -10 1748.87 244.529   9
   2  -8  10 1356.16 187.242   3
  -2   8 -11 18.4973 138.413  17
   2  -8  11 0.44184 127.997  15
  -2   8 -11-51.5926 136.873   5
   2  -8  11-2.47437 131.667   6
   2  -8  11-76.7065 165.529  14
   2  -8  11 186.054 130.407  10
  -2   8 -11 99.8462 121.052   9
   2  -8  11 54.3941 101.184   3
   2  -8  12 409.169 168.136  15
  -2   8 -12 164.469 152.344  17
   2  -8  12 235.692 163.442   6
  -2   8 -12 210.001 198.202   5
   2  -8  12 201.176 205.906  14
  -2   8 -12 446.524 161.015   9
   2  -8  12 267.801 146.556  10
   2  -8  12 361.397 134.648   3
  -2   8 -13 508.122 190.217  17
   2  -8  13 224.612 162.246  15
   2  -8  13 419.285 228.792  14
   2  -8  13 440.878 177.643   6
  -2   8 -13 261.955 181.304   5
   2  -8  13 362.000 144.920  10
  -2   8 -13 132.311 129.393   9
   2  -8  13 555.347 162.255   3
  -2   8 -14 2704.02 321.539   1
  -2   8 -14 2491.25 341.705  17
   2  -8  14 2740.52 341.960  15
   2  -8  14 2498.47 385.747  14
   2  -8  14 3058.87 391.771   6
  -2   8 -14 2487.68 379.295   5
   2  -8  14 3050.25 315.869  10
  -2   8 -14 3496.76 393.755   9
   2  -8  14 3170.85 326.114   3
  -2   8 -15 33.8423 133.730  17
   2  -8  15 688.078 195.320  15
   2  -8  15 313.251 191.445  14
  -2   8 -15 305.873 146.364   1
   2  -8  15 144.585 182.645   6
  -2   8 -15 405.263 215.482   5
  -2   8 -15 53.6241 133.230   9
   2  -8  15 334.760 147.959   3
   2  -8  16 612.350 194.064  15
  -2   8 -16 234.335 180.729  17
   2  -8  16 515.241 239.217   6
   2  -8  16 470.066 240.515  14
  -2   8 -16 714.736 213.641   9
   2  -8  16 589.199 188.280   3
   2  -8  17 3713.25 410.477  15
  -2   8 -17 3135.69 408.496  17
   2  -8  17 3995.96 472.590   6
  -2   8 -17 3230.21 423.020   9
   2  -8  17 3655.42 485.511  14
   2  -8  17 3444.50 383.495   3
  -2   7  15 3083.18 410.727   2
   2  -7 -15 3386.75 467.319   4
  -2   7  15 2923.80 415.334   8
  -2   7  14 1251.95 285.086   2
   2  -7 -14 1326.62 304.463   4
  -2   7  14 1033.17 263.396   8
  -2   7  13 309.150 200.415   2
   2  -7 -13 369.783 217.029   4
  -2   7  13-66.8531 153.492   8
   2  -7 -12 5935.75 542.290   4
  -2   7  12 5838.80 520.131   8
  -2   7  12 4996.71 466.581   2
  -2   7  11 2323.03 356.296   8
  -2   7  11 2366.69 317.473   2
   2  -7 -11 2302.81 262.603  10
   2  -7 -11 2419.48 346.768   4
   2  -7 -10 19809.7 725.265  10
  -2   7  10 18042.2 850.141   8
  -2   7  10 19255.5 816.490   2
   2  -7 -10 19330.8 897.532   4
  -2   7   9 6106.60 449.948   2
   2  -7  -9 6179.21 314.513  15
   2  -7  -9 5452.94 478.120   4
   2  -7  -9 5406.74 379.060  10
   2  -7  -9 6171.95 312.386   9
  -2   7   9 5698.95 491.354   8
   2  -7  -8 78.7266 151.089   4
  -2   7   8 278.948 157.564   2
   2  -7  -8 89.3484 64.6864  15
  -2   7   8 201.914 153.917   5
   2  -7  -8 178.926 73.2923   9
   2  -7  -8 254.448 118.059  10
  -2   7   8 176.588 178.722   8
   2  -7  -7 264.804 161.371   4
  -2   7   7 447.998 166.390   2
   2  -7  -7 243.152 97.8558  15
  -2   7   7 513.763 191.244   5
   2  -7  -7 131.092 56.8486   9
   2  -7  -7 204.869 100.686  10
  -2   7   7 400.720 201.771   8
  -2   7   6 2376.27 257.937   2
  -2   7   6 2531.13 300.151   5
   2  -7  -6 2662.17 236.376  15
   2  -7  -6 2432.97 156.874   9
   2  -7  -6 2029.01 249.608  10
   2  -7  -6 2309.10 302.009   4
  -2   7   5 158.026 99.6206   2
   2  -7  -5 103.738 100.028  15
   2  -7  -5 184.970 110.000  16
   2  -7  -5 39.5903 43.6681   9
   2  -7  -5 53.0623 114.201  10
   2  -7  -5 11.0832 132.370   4
  -2   7   5 72.2569 135.674   5
   2  -7  -4 4878.89 323.460  16
   2  -7  -4 4808.25 322.873  15
   2  -7  -4 4231.27 372.419   4
  -2   7   4 4605.77 359.530   5
   2  -7  -4 4605.89 178.097   9
   2  -7  -4 4224.90 343.241  10
  -2   7   4 4439.39 295.349   2
   2  -7  -3 3309.55 275.193  15
   2  -7  -3 4060.25 279.224  16
   2  -7  -3 3447.56 289.477  14
  -2   7   3 3342.55 311.971   5
  -2   7   3 3683.52 156.703  12
   2  -7  -3 4245.81 347.105  10
   2  -7  -3 3908.47 156.487   9
   2  -7  -3 3962.59 150.146   9
  -2   7   3 3520.14 250.159   2
   2  -7  -3 4154.18 340.506   4
   2  -7  -2 4479.90 273.298  16
   2  -7  -2 3928.46 305.786  15
   2  -7  -2 4176.25 319.301  14
  -2   7   2 4146.12 345.055   5
  -2   7   2 4246.62 160.363  11
  -2   7   2 4301.61 194.968  12
   2  -7  -2 4068.01 336.667  10
   2  -7  -2 4572.04 160.419   9
   2  -7  -2 4393.67 347.703   4
  -2   7   2 4453.49 259.056   2
  -2   7   1-68.3591 70.1826   3
   2  -7  -1 94.3642 115.906   4
  -2   7   1 169.165 89.6014   2
   2  -7  -1 157.237 122.673  15
   2  -7  -1-24.2756 66.8681  16
   2  -7  -1 92.2084 125.100  14
  -2   7   1 11.3187 105.685   5
  -2   7   1-31.8941 41.9626  11
  -2   7   1 108.690 64.2668  12
   2  -7  -1 77.2093 132.470  10
   2  -7  -1 32.9255 31.8781   9
   2  -7  -1 68.3538 113.387   6
   2  -7   0 34287.8 898.150   4
  -2   7   0 32699.8 576.007   2
  -2   7   0 33202.8 676.439   3
   2  -7   0 32072.7 628.798  16
   2  -7   0 31425.5 869.203  15
   2  -7   0 34767.1 885.679  14
  -2   7   0 34770.0 928.534   5
  -2   7   0 32928.0 583.243  11
   2  -7   0 34429.8 947.254  10
   2  -7   0 34130.7 518.271   9
   2  -7   0 33240.5 917.361   6
   2  -7   1 3600.87 306.189   4
  -2   7  -1 3347.07 211.205   3
  -2   7  -1 3746.62 175.866   2
   2  -7   1 3708.13 204.626  16
   2  -7   1 3950.59 326.640  15
   2  -7   1 3345.05 295.636  14
  -2   7  -1 3746.11 324.215   5
  -2   7  -1 3818.91 222.149  11
   2  -7   1 3732.25 192.312   9
   2  -7   1 4384.54 355.997  10
   2  -7   1 3571.38 310.094   6
   2  -7   2 14644.3 579.287   4
  -2   7  -2 15391.8 435.589   3
  -2   7  -2 15194.2 616.546  17
   2  -7   2 14987.1 617.043  15
   2  -7   2 14943.6 371.389  16
   2  -7   2 14054.1 582.352  14
  -2   7  -2 14819.4 285.516   2
  -2   7  -2 15498.9 633.666   5
   2  -7   2 15020.6 421.866   9
   2  -7   2 14603.0 617.241  10
   2  -7   2 14790.2 613.908   6
   2  -7   3 1031.10 186.290  14
  -2   7  -3 1438.06 220.048  17
   2  -7   3 1517.96 221.258  15
  -2   7  -3 1611.34 228.140   5
   2  -7   3 1554.04 218.492   6
   2  -7   3 1629.54 155.887   9
   2  -7   3 1891.96 243.731  10
  -2   7  -3 1383.65 138.838   3
   2  -7   3 1528.19 203.398   4
   2  -7   4 14936.3 579.193   4
  -2   7  -4 15524.8 433.793   3
   2  -7   4 15288.4 460.411   3
   2  -7   4 14359.2 615.828  14
   2  -7   4 15601.8 651.147  15
  -2   7  -4 15721.1 638.743  17
  -2   7  -4 15627.4 654.432   5
   2  -7   4 16111.0 503.737   9
   2  -7   4 16109.4 653.605  10
   2  -7   4 16762.5 660.431   6
  -2   7  -5 23443.3 548.562   3
   2  -7   5 24713.3 602.319   3
   2  -7   5 22823.4 797.958  14
   2  -7   5 23031.6 795.623  15
  -2   7  -5 24405.1 385.165  16
  -2   7  -5 23228.1 793.178  17
  -2   7  -5 23088.6 799.120   5
   2  -7   5 24413.8 799.130  10
  -2   7  -5 24363.3 639.282   9
   2  -7   5 22638.4 780.122   6
  -2   7  -5 23914.3 390.137   7
   2  -7   6 981.969 141.835   3
   2  -7   6 908.525 208.959  14
  -2   7  -6 624.999 160.613  17
  -2   7  -6 940.961 87.4486  16
   2  -7   6 792.440 187.715  15
  -2   7  -6 964.589 210.913   5
   2  -7   6 487.874 169.078   6
  -2   7  -6 694.672 131.217   9
   2  -7   6 829.682 177.720  10
  -2   7  -6 691.237 48.0487   7
   2  -7   7 1359.31 219.655  14
  -2   7  -7 1218.57 205.945  17
  -2   7  -7 1500.22 115.340  16
   2  -7   7 1372.01 208.718  15
   2  -7   7 1205.10 205.736   6
  -2   7  -7 1403.62 244.645   5
  -2   7  -7 1643.48 201.111   9
   2  -7   7 1288.79 205.146  10
   2  -7   7 1534.26 180.871   3
   2  -7   8 8922.91 414.299   3
   2  -7   8 7908.59 517.864  14
   2  -7   8 7646.43 473.643  15
  -2   7  -8 8697.07 525.445  17
  -2   7  -8 8290.43 279.979  16
  -2   7  -8 8117.15 518.945   5
   2  -7   8 7648.23 446.531  10
  -2   7  -8 7864.55 431.882   9
   2  -7   8 7308.87 479.878   6
   2  -7   9 158.311 175.806  14
  -2   7  -9 438.686 158.535  17
   2  -7   9 469.306 157.757  15
   2  -7   9 92.6983 140.478   6
  -2   7  -9 476.113 194.666   5
  -2   7  -9 485.793 151.063   9
   2  -7   9 410.223 140.155  10
   2  -7   9 465.516 133.225   3
   2  -7  10 22010.3 331.161   2
   2  -7  10 23182.3 719.304   3
   2  -7  10 21897.6 904.079  14
   2  -7  10 22069.4 825.399  15
  -2   7 -10 22352.6 868.470  17
  -2   7 -10 23304.7 916.819   5
  -2   7 -10 22452.9 792.200   9
   2  -7  10 21571.4 749.020  10
   2  -7  10 21967.4 847.627   6
   2  -7  11 24851.4 773.292   3
   2  -7  11 22891.0 948.606  14
  -2   7 -11 22971.7 898.782  17
   2  -7  11 23404.7 863.211  15
   2  -7  11 23949.0 788.751  10
  -2   7 -11 24327.4 867.195   9
   2  -7  11 23108.6 897.079   6
   2  -7  12 1764.07 259.903  15
  -2   7 -12 2079.14 295.081  17
   2  -7  12 2069.23 310.735  14
   2  -7  12 1981.96 292.536   6
  -2   7 -12 1778.86 260.237   9
   2  -7  12 1737.44 220.627  10
   2  -7  12 2065.06 254.143   3
  -2   7 -13 968.923 234.925  17
   2  -7  13 833.852 193.413  15
   2  -7  13 1386.78 288.907  14
  -2   7 -13 1089.89 208.001   1
   2  -7  13 1220.97 240.624   6
   2  -7  13 1418.76 210.541  10
  -2   7 -13 749.318 208.904   9
   2  -7  13 1154.52 203.583   3
  -2   7 -14 1514.66 276.209  17
   2  -7  14 1598.98 266.068  15
   2  -7  14 1730.95 322.406  14
  -2   7 -14 1578.33 253.069   1
   2  -7  14 1497.36 287.738   6
  -2   7 -14 1308.66 251.106   9
   2  -7  14 1463.14 211.124  10
   2  -7  14 1480.27 249.523   3
   2  -7  15 100.974 137.225  15
  -2   7 -15 211.096 180.111  17
   2  -7  15 29.1988 193.790  14
  -2   7 -15 243.777 152.102   1
   2  -7  15 108.730 143.025   6
  -2   7 -15 54.0974 133.103   9
   2  -7  15-43.3302 134.029   3
   2  -7  16 941.504 283.206  14
  -2   7 -16 552.283 206.652  17
   2  -7  16 716.597 204.521  15
   2  -7  16 1142.68 264.987   6
  -2   7 -16 595.194 238.222   9
   2  -7  16 926.969 210.182   3
   2  -7  17 3244.96 467.665  14
   2  -7  17 3450.93 378.706  15
  -2   7 -17 3328.62 416.384  17
   2  -7  17 3697.44 448.246   6
  -2   7 -17 3336.53 418.155   9
   2  -7  17 2991.33 365.779   3
   2  -7  18 3536.35 504.926  14
  -2   7 -18 3495.32 434.657  17
  -2   7 -18 3327.46 429.869   9
   2  -7  18 3718.78 449.223   6
   2  -7  18 3788.96 413.558   3
  -2   6  17 9386.93 698.798   8
   2  -6 -17 10566.0 786.990   4
  -2   6  17 9357.57 706.915   2
  -2   6  16 6165.27 570.847   8
   2  -6 -16 5697.13 574.651   4
   2  -6 -15 2631.97 393.521   4
  -2   6  15 2976.16 394.024   8
   2  -6 -14 358.576 198.596   4
  -2   6  14-46.2193 172.988   8
  -2   6  13 2864.09 378.125   8
   2  -6 -13 2280.57 247.153   9
   2  -6 -13 2978.57 389.242   4
   2  -6 -12 5599.37 351.097  10
  -2   6  12 4720.92 452.412   8
   2  -6 -12 5741.48 361.585   9
   2  -6 -12 6048.81 521.882   4
   2  -6 -11 15495.2 586.010  10
   2  -6 -11 15511.1 554.859   9
   2  -6 -11 15540.1 791.352   4
  -2   6  11 14221.2 738.993   8
  -2   6  10 189.585 149.298   8
   2  -6 -10 282.159 101.663  10
   2  -6 -10 331.750 94.6738   9
   2  -6 -10-0.15205 130.050   4
   2  -6  -9 314.890 175.053   4
   2  -6  -9 216.738 74.5646  15
   2  -6  -9 129.463 44.8080  11
   2  -6  -9 316.344 127.848  10
   2  -6  -9 85.3189 67.6168   9
  -2   6   9 490.716 214.182   8
   2  -6  -8 14054.4 681.371   4
  -2   6   8 14308.3 631.834   5
   2  -6  -8 14001.9 442.009  15
   2  -6  -8 13769.4 233.196  11
   2  -6  -8 13263.5 552.075  10
   2  -6  -8 13788.8 423.217   9
  -2   6   8 13594.9 674.058   8
   2  -6  -7 183.329 146.205   4
  -2   6   7 288.782 152.152   5
   2  -6  -7 193.471 79.9938  15
   2  -6  -7 122.246 48.7796   9
   2  -6  -7 67.3659 87.8988  10
  -2   6   7-37.2497 138.818   8
   2  -6  -6 1114.45 146.056  15
   2  -6  -6 1075.74 179.560  10
   2  -6  -6 1095.95 105.652   9
   2  -6  -6 1062.56 212.816   4
  -2   6   6 1164.22 192.357   5
   2  -6  -5 6050.67 203.382   9
   2  -6  -5 6347.43 380.932  10
   2  -6  -5 6078.90 320.257  15
  -2   6   5 5673.70 379.660   5
   2  -6  -5 5931.76 413.824   4
   2  -6  -4 8.65195 88.2113  15
   2  -6  -4 12.0992 79.9712  16
  -2   6   4 15.5413 99.9878   5
   2  -6  -4 0.04053 25.9416   9
   2  -6  -4 54.6360 89.9173  10
   2  -6  -4 13.0233 100.159   4
   2  -6  -3 36597.6 779.396  16
   2  -6  -3 35493.3 807.204  15
   2  -6  -3 37789.7 821.752  14
  -2   6   3 37081.1 899.914   5
  -2   6   3 36624.2 386.070  12
  -2   6   3 36151.6 427.521  11
   2  -6  -3 36890.8 909.718  10
   2  -6  -3 35400.8 351.680   9
   2  -6  -3 34587.1 900.473   4
   2  -6  -2 11677.0 478.604  15
   2  -6  -2 11906.2 422.368  16
   2  -6  -2 12237.3 478.947  14
  -2   6   2 12220.8 516.537   5
  -2   6   2 11850.1 287.360  11
  -2   6   2 12726.1 288.937  12
   2  -6  -2 12360.1 528.321  10
   2  -6  -2 12667.9 199.757   9
   2  -6  -2 11887.6 513.004   4
   2  -6  -1 3598.76 285.134   4
  -2   6   1 4055.74 249.521   3
  -2   6   1 4003.75 207.891   2
   2  -6  -1 3622.06 270.573  15
   2  -6  -1 3703.76 226.908  16
   2  -6  -1 3347.35 257.557  14
  -2   6   1 3934.56 304.518   5
  -2   6   1 3886.91 185.587  11
   2  -6  -1 3889.64 312.841  10
   2  -6  -1 3732.48 126.985   9
   2  -6  -1 3848.42 298.449   6
  -2   6   0 4854.16 202.037   2
  -2   6   0 4842.78 258.759   3
   2  -6   0 5176.75 335.677   4
   2  -6   0 4364.88 302.674  15
  -2   6   0 4293.66 310.907  17
   2  -6   0 4972.66 245.138  16
   2  -6   0 4794.95 305.300  14
  -2   6   0 4559.95 320.869   5
  -2   6   0 4469.24 219.744  11
   2  -6   0 4765.65 331.856  10
   2  -6   0 4854.20 170.809   9
   2  -6   0 4349.10 316.495   6
  -2   6  -1 5938.75 276.927   3
  -2   6  -1 5935.73 189.268   2
   2  -6   1 6150.54 346.374   4
  -2   6  -1 5283.22 345.783  17
   2  -6   1 5744.25 247.608  16
   2  -6   1 5932.68 360.268  15
   2  -6   1 6222.99 355.024  14
  -2   6  -1 6072.38 368.831   5
  -2   6  -1 5946.09 269.444  11
   2  -6   1 5788.43 217.407   9
   2  -6   1 6190.73 383.124  10
   2  -6   1 5269.77 345.984   6
  -2   6  -2 3108.63 202.483   3
   2  -6   2 3290.65 254.406   4
   2  -6   2 3570.02 294.793  15
   2  -6   2 3301.95 179.464  16
  -2   6  -2 3370.94 286.395  17
   2  -6   2 2913.23 253.872  14
  -2   6  -2 3041.87 100.297   2
  -2   6  -2 3458.54 288.928   5
   2  -6   2 3427.20 193.072   9
   2  -6   2 3350.83 283.858  10
   2  -6   2 3060.40 266.360   6
  -2   6  -3 34219.2 647.140   3
   2  -6   3 34642.1 673.673   3
   2  -6   3 34552.2 782.805   4
   2  -6   3 33107.8 844.575  14
  -2   6  -3 33792.0 523.049  16
   2  -6   3 34102.9 874.987  15
  -2   6  -3 33470.7 866.421  17
  -2   6  -3 33170.5 865.158   5
   2  -6   3 35527.6 656.428   9
   2  -6   3 33640.9 868.467  10
  -2   6  -3 35352.6 633.410   9
   2  -6   3 34821.0 859.439   6
  -2   6  -4 6368.42 286.282   3
   2  -6   4 5857.77 292.194   3
   2  -6   4 5577.86 368.531  14
   2  -6   4 5966.27 377.614  15
  -2   6  -4 5458.64 356.520  17
  -2   6  -4 6024.52 222.666  16
  -2   6  -4 5766.12 380.519   5
   2  -6   4 5766.82 291.858   9
  -2   6  -4 5405.98 271.872   9
   2  -6   4 5546.78 360.295  10
   2  -6   4 5600.87 362.839   6
   2  -6   5 508.550 148.879  14
  -2   6  -5 633.347 87.7672  16
  -2   6  -5 355.327 103.287  17
   2  -6   5 463.612 148.682  15
   2  -6   5 414.774 130.321   6
  -2   6  -5 490.518 142.090   5
  -2   6  -5 568.691 108.973   9
   2  -6   5 660.681 151.578  10
  -2   6  -5 468.338 94.4402   3
   2  -6   5 633.792 121.055   3
   2  -6   6 10624.4 418.131   3
   2  -6   6 11424.4 555.910  14
  -2   6  -6 11099.6 532.920  17
  -2   6  -6 11167.9 325.871  16
   2  -6   6 10721.6 520.026  15
  -2   6  -6 10646.6 537.023   5
   2  -6   6 11341.9 509.457  10
  -2   6  -6 11679.4 458.024   9
   2  -6   6 12527.3 550.649   6
   2  -6   7 3773.67 267.296   3
   2  -6   7 3885.16 319.061  15
  -2   6  -7 3569.07 329.422  17
  -2   6  -7 3681.76 202.987  16
   2  -6   7 3610.58 325.317  14
  -2   6  -7 3754.39 343.837   5
  -2   6  -7 3801.04 283.733   9
   2  -6   7 4002.01 309.497  10
   2  -6   7 4148.03 334.487   6
   2  -6   8 5354.82 328.586   3
   2  -6   8 5076.52 131.325   2
   2  -6   8 5539.23 418.392  14
  -2   6  -8 5212.02 395.446  17
   2  -6   8 5774.49 395.686  15
  -2   6  -8 5567.28 264.429  16
   2  -6   8 4895.08 138.970   2
   2  -6   8 5681.80 361.007  10
  -2   6  -8 5447.27 355.709   9
   2  -6   8 5363.17 385.229   6
   2  -6   9 38665.1 895.306   3
   2  -6   9 38489.6 485.036   2
   2  -6   9 37480.0 996.944  15
  -2   6  -9 37750.2 1055.29  17
   2  -6   9 38515.4 1110.17  14
   2  -6   9 38187.0 921.439  10
  -2   6  -9 40047.6 997.110   9
   2  -6   9 38903.8 1037.26   6
   2  -6  10 948.919 103.408   2
   2  -6  10 706.426 181.796  14
   2  -6  10 1013.29 197.039  15
  -2   6 -10 643.471 190.042  17
   2  -6  10 756.593 186.891   6
   2  -6  10 1137.60 171.676  10
  -2   6 -10 842.863 176.981   9
   2  -6  10 756.287 158.960   3
   2  -6  11 386.373 85.4462   2
   2  -6  11 309.104 185.862  14
   2  -6  11 210.319 97.9746  15
  -2   6 -11 122.346 138.438  17
   2  -6  11 192.342 137.260   6
   2  -6  11 315.709 114.574  10
  -2   6 -11 358.554 149.986   9
   2  -6  11 496.566 141.868   3
  -2   6 -12 1103.62 189.389   1
   2  -6  12 1231.39 143.797   2
   2  -6  12 1647.74 285.899  14
   2  -6  12 1519.23 233.679  15
  -2   6 -12 1735.27 277.252  17
   2  -6  12 1162.58 229.541   6
   2  -6  12 1467.93 194.977  10
  -2   6 -12 1153.97 220.876   9
   2  -6  12 1198.12 196.945   3
   2  -6  13 54.6895 75.4242   2
  -2   6 -13 141.082 114.355   1
  -2   6 -13-20.1898 130.056  17
   2  -6  13 332.078 143.530  15
   2  -6  13 123.814 199.965  14
   2  -6  13-29.9072 122.406   6
   2  -6  13 66.3414 90.6361  10
  -2   6 -13 161.094 137.986   9
   2  -6  13 41.9852 102.937   3
  -2   6 -14 2565.14 284.497   1
   2  -6  14 2285.10 287.398  15
  -2   6 -14 2674.77 348.246  17
   2  -6  14 2643.44 371.824  14
   2  -6  14 2689.12 346.151   6
   2  -6  14 3049.98 261.342  10
  -2   6 -14 2950.73 358.232   9
   2  -6  14 2695.44 310.634   3
   2  -6  15 873.870 187.971  15
  -2   6 -15 949.866 241.315  17
   2  -6  15 1115.56 277.425  14
  -2   6 -15 1150.48 198.515   1
   2  -6  15 889.892 230.872   6
  -2   6 -15 844.414 209.549   9
   2  -6  15 840.172 213.802   3
   2  -6  16 432.747 222.479  14
   2  -6  16 414.111 154.437  15
  -2   6 -16 980.962 257.274  17
   2  -6  16 352.722 186.662   6
  -2   6 -16 555.859 223.290   9
   2  -6  16 424.122 149.505   3
   2  -6  17 846.738 207.160  15
   2  -6  17 382.342 197.956  14
  -2   6 -17 790.580 240.198  17
   2  -6  17 922.109 257.516   6
  -2   6 -17 817.151 259.899   9
   2  -6  17 839.819 219.962   3
   2  -6  18-228.260 194.652  14
  -2   6 -18 440.176 166.728  17
  -2   6 -18 98.2122 183.065   9
   2  -6  18 89.6652 147.095   3
   2  -6  18 65.1078 166.844   6
  -2   6 -19-52.1160 155.567  17
  -2   6 -19 119.880 173.602   9
   2  -6  19-201.077 190.505   3
   2  -6  19 104.437 200.346   6
   2  -5 -18 749.343 261.270   4
  -2   5  18 844.355 268.674   8
   2  -5 -17 837.904 271.654   4
  -2   5  17 565.470 247.568   8
   2  -5 -16 2008.38 363.693   4
  -2   5  16 1401.28 293.675   8
  -2   5  15 2295.65 355.850   8
   2  -5 -15 1919.45 255.401   9
  -2   5  14 669.296 209.633   8
   2  -5 -14 654.405 225.777   4
   2  -5 -14 678.235 171.194   9
  -2   5  13 2776.98 358.639   8
   2  -5 -13 2881.52 275.950   9
   2  -5 -13 2642.76 356.254   4
  -2   5  12 796.654 223.778   8
   2  -5 -12 620.133 128.430  10
   2  -5 -12 460.757 125.756   9
   2  -5 -12 361.679 161.431   4
   2  -5 -12 503.909 103.726  11
  -2   5  11 534.709 197.043   8
   2  -5 -11 185.084 88.9823  11
   2  -5 -11 245.847 101.630  10
   2  -5 -11 87.3910 81.7224   9
   2  -5 -11 151.989 148.617   4
  -2   5  10 508.207 187.915   8
   2  -5 -10 688.706 77.6285  15
   2  -5 -10 530.941 45.8391  12
   2  -5 -10 626.911 97.3009  11
   2  -5 -10 465.443 119.947  10
   2  -5 -10 658.805 128.466   9
   2  -5 -10 872.914 202.865   4
   2  -5  -9 11550.0 610.372   4
   2  -5  -9 10877.3 321.096  15
   2  -5  -9 10939.3 460.489  10
   2  -5  -9 10600.8 328.579  11
   2  -5  -9 10632.1 405.845   9
  -2   5   9 11107.6 596.955   8
   2  -5  -8 11478.5 585.793   4
   2  -5  -8 12011.5 362.106  15
   2  -5  -8 11949.0 325.414  11
   2  -5  -8 12486.2 494.529  10
   2  -5  -8 12096.0 392.547   9
  -2   5   8 12249.8 612.868   8
   2  -5  -7 1335.98 212.749   4
  -2   5   7 1020.70 177.986   5
   2  -5  -7 1162.49 129.365  15
   2  -5  -7 1183.75 102.388  11
   2  -5  -7 1339.96 175.992  10
   2  -5  -7 1384.73 125.526   9
  -2   5   7 1310.36 227.277   8
   2  -5  -6 83.5089 100.964   4
  -2   5   6 86.2472 97.9719   5
   2  -5  -6 90.3462 63.1519  15
   2  -5  -6 75.0300 42.9152  11
   2  -5  -6-39.5762 84.0206  10
   2  -5  -6 113.317 46.3964   9
  -2   5   6 276.180 152.661   8
   2  -5  -5 2162.79 179.192  15
   2  -5  -5 1877.21 111.055  11
  -2   5   5 2137.11 217.022   5
   2  -5  -5 2152.16 210.469  10
   2  -5  -5 2011.14 110.787   9
   2  -5  -5 2109.03 241.585   4
   2  -5  -4 195.158 77.7515  15
   2  -5  -4 160.282 94.8066  16
  -2   5   4 244.333 118.302   5
   2  -5  -4 386.236 57.9683  11
   2  -5  -4 272.488 94.2284  10
   2  -5  -4 312.882 40.2814   9
   2  -5  -4 297.651 125.200   4
   2  -5  -3 1652.77 171.046  16
   2  -5  -3 1627.49 175.996  15
   2  -5  -3 1129.22 150.805  14
  -2   5   3 1500.64 188.385   5
  -2   5   3 1453.55 105.042  11
   2  -5  -3 1622.90 193.020  10
   2  -5  -3 1557.13 198.035   4
   2  -5  -2 3732.05 250.389  15
   2  -5  -2 3521.34 230.519  16
   2  -5  -2 3332.35 235.052  14
  -2   5   2 3431.89 258.251   5
  -2   5   2 3510.97 169.411  11
   2  -5  -2 3603.16 270.269  10
   2  -5  -2 3264.85 262.894   4
  -2   5   1 14059.7 433.075   3
   2  -5  -1 12870.3 464.668   4
   2  -5  -1 13196.3 471.010  15
   2  -5  -1 13469.6 408.445  16
  -2   5   1 13617.0 477.224  17
   2  -5  -1 12661.3 431.811  14
  -2   5   1 12815.4 476.352   5
  -2   5   1 13786.0 348.222  11
   2  -5  -1 13451.2 512.506  10
   2  -5  -1 14178.5 510.441   6
  -2   5   0 63.2239 59.3733   3
   2  -5   0 79.8969 86.0082   4
   2  -5   0 111.467 66.4664  16
   2  -5   0 6.41324 87.0323  15
  -2   5   0 33.9930 91.5305  17
   2  -5   0 113.206 87.8351  14
  -2   5   0 65.2453 94.9985   5
  -2   5   0 41.2560 53.8978  11
   2  -5   0 66.5155 31.9846   9
   2  -5   0 41.4982 98.6837  10
   2  -5   0 107.021 107.414   6
   2  -5   1 44341.3 801.689   4
  -2   5  -1 44985.3 435.518   2
  -2   5  -1 44857.1 745.185   3
  -2   5  -1 45469.1 658.908  16
   2  -5   1 44983.2 891.381  15
  -2   5  -1 44896.4 884.507  17
   2  -5   1 43616.1 660.201  16
   2  -5   1 43485.4 839.845  14
  -2   5  -1 43728.7 890.811   5
  -2   5  -1 44833.8 705.095  11
   2  -5   1 46550.9 558.309   9
   2  -5   1 44267.2 907.724  10
   2  -5   1 44808.0 882.884   6
   2  -5   2 12213.2 419.002   4
  -2   5  -2 12898.5 395.714   3
   2  -5   2 11190.2 385.501   3
   2  -5   2 11947.6 478.192  15
  -2   5  -2 12114.5 476.049  17
   2  -5   2 11514.9 334.988  16
  -2   5  -2 12594.0 337.257  16
   2  -5   2 10624.0 434.679  14
  -2   5  -2 11882.7 476.632   5
  -2   5  -2 12293.3 395.543  11
   2  -5   2 10548.3 316.353   9
   2  -5   2 11945.1 475.132  10
  -2   5  -2 12432.6 324.078   9
   2  -5   2 11379.3 457.687   6
   2  -5   3 925.780 157.161  14
  -2   5  -3 641.491 131.848  17
   2  -5   3 889.622 147.440  15
  -2   5  -3 837.007 99.0142  16
   2  -5   3 788.014 146.181   6
  -2   5  -3 1292.54 190.336   5
   2  -5   3 1294.86 128.893   9
  -2   5  -3 1068.92 119.298   9
   2  -5   3 903.968 159.772  10
   2  -5   3 881.117 125.070   3
  -2   5  -3 973.364 119.247   3
   2  -5   3 1395.44 150.168   4
   2  -5   4 1496.27 198.030  14
  -2   5  -4 1462.63 121.799  16
  -2   5  -4 1501.52 199.188  17
   2  -5   4 1795.39 208.867  15
   2  -5   4 1469.75 184.453   6
  -2   5  -4 1130.90 181.405   5
   2  -5   4 1685.34 158.719   9
   2  -5   4 1683.70 192.523  10
  -2   5  -4 1302.10 135.364   9
  -2   5  -4 1742.70 159.068   3
   2  -5   4 1494.35 156.511   3
   2  -5   5 158.826 114.038  14
  -2   5  -5 512.769 87.0762  16
  -2   5  -5 718.909 171.074  17
   2  -5   5 557.032 138.884  15
   2  -5   5 359.741 109.929   6
  -2   5  -5 741.101 172.082   5
   2  -5   5 374.964 102.455   9
   2  -5   5 653.453 141.665  10
  -2   5  -5 527.508 108.789   9
   2  -5   5 595.110 125.438   3
  -2   5  -5 713.597 115.254   3
   2  -5   6 12164.9 448.937   3
  -2   5  -6 10898.8 512.117  17
   2  -5   6 11104.7 499.349  15
  -2   5  -6 10914.1 354.377  16
   2  -5   6 12018.5 479.482  10
  -2   5  -6 12122.8 456.326   9
   2  -5   6 10585.7 464.991   6
   2  -5   6 11420.3 528.622  14
   2  -5   7 7513.67 184.811   2
   2  -5   7 8277.41 387.649   3
   2  -5   7 7094.27 441.446  14
   2  -5   7 7213.13 406.333  15
  -2   5  -7 7788.12 446.419  17
   2  -5   7 8117.10 396.107  10
  -2   5  -7 7655.49 395.316   9
   2  -5   7 8090.75 423.634   6
   2  -5   8 5542.89 327.389   3
   2  -5   8 5822.75 201.624   2
   2  -5   8 5231.49 354.526  15
  -2   5  -8 5947.29 407.012  17
   2  -5   8 5711.96 412.446  14
   2  -5   8 6113.00 344.992  10
  -2   5  -8 5730.02 358.440   9
   2  -5   8 5546.80 380.851   6
   2  -5   9 1018.47 183.284  15
  -2   5  -9 952.278 179.011  17
   2  -5   9 1153.39 213.456  14
   2  -5   9 1192.49 200.472   6
   2  -5   9 1549.84 185.215  10
  -2   5  -9 1313.56 196.524   9
   2  -5   9 1316.30 184.277   3
   2  -5   9 1226.64 115.062   2
   2  -5  10 2779.34 275.020  15
  -2   5 -10 2254.97 277.033  17
   2  -5  10 2031.63 289.703  14
   2  -5  10 2294.54 268.234   6
   2  -5  10 2479.19 222.573  10
  -2   5 -10 2239.46 261.874   9
   2  -5  10 2364.78 170.347   2
   2  -5  10 2617.67 260.179   3
   2  -5  11 179.207 81.6240   2
  -2   5 -11 223.232 117.942   1
   2  -5  11 247.981 185.353  14
  -2   5 -11 76.9230 144.679  17
   2  -5  11 246.654 139.617  15
   2  -5  11 69.9599 116.668   6
   2  -5  11 425.291 108.085  10
  -2   5 -11 206.817 119.759   9
   2  -5  11 354.494 130.825   3
   2  -5  12 443.446 107.998   2
  -2   5 -12 351.167 125.822   1
  -2   5 -12 822.913 202.003  17
   2  -5  12 533.851 148.770  15
   2  -5  12 931.911 223.311  14
   2  -5  12 985.761 219.629   6
   2  -5  12 620.438 131.519  10
  -2   5 -12 710.210 183.250   9
   2  -5  12 724.755 175.905   3
  -2   5 -13 3358.11 277.627   1
  -2   5 -13 3037.25 340.939  17
   2  -5  13 3754.82 329.494  15
   2  -5  13 3292.04 398.716  14
   2  -5  13 3380.24 352.379   6
   2  -5  13 3349.97 251.227  10
  -2   5 -13 2989.45 345.960   9
   2  -5  13 3076.62 333.312   3
   2  -5  13 3269.35 258.571   2
   2  -5  14 247.648 123.314  15
  -2   5 -14 469.166 182.740  17
   2  -5  14 246.751 191.320  14
   2  -5  14 59.5437 93.3093   2
  -2   5 -14 36.9880 99.4521   1
   2  -5  14 179.499 149.670   6
  -2   5 -14-108.165 148.361   9
   2  -5  14 226.447 148.060   3
  -2   5 -15 88.8571 137.010  17
   2  -5  15 153.158 129.899  15
   2  -5  15 121.929 93.7545   2
   2  -5  15 183.723 141.311   6
  -2   5 -15-27.5753 145.267   9
   2  -5  15 174.532 151.924   3
   2  -5  16 2729.88 306.560  15
   2  -5  16 2195.47 356.547  14
  -2   5 -16 2301.78 335.538  17
  -2   5 -16 2710.50 365.695   9
   2  -5  16 2680.94 285.833   2
   2  -5  16 2986.84 365.911   3
   2  -5  16 2620.84 348.559   6
  -2   5 -17 1146.00 261.366  17
  -2   5 -17 1265.66 267.946   9
   2  -5  17 1469.00 280.616   3
   2  -5  17 1189.92 268.052   6
  -2   5 -18 2265.81 352.922  17
  -2   5 -18 2507.11 387.200   9
   2  -5  18 3094.52 397.612   3
   2  -5  18 2732.05 408.356   6
  -2   5 -19 2455.71 381.667  17
  -2   5 -19 2426.80 375.755   9
   2  -5  19 2603.01 393.036   6
   2  -5  19 2530.24 380.999   3
   2  -4 -18 389.085 170.495   9
   2  -4 -18 310.391 157.123   4
  -2   4  18 467.251 196.971   8
  -2   4  17 8883.71 650.419   8
   2  -4 -17 9263.46 585.251   9
   2  -4 -17 8925.15 694.201   4
  -2   4  16 5269.28 498.884   8
   2  -4 -16 5364.75 431.224   9
   2  -4 -16 5777.98 546.525   4
  -2   4  15 790.880 219.371   8
   2  -4 -15 1037.52 242.157   4
   2  -4 -15 904.564 201.866   9
  -2   4  14 1262.15 258.225   8
   2  -4 -14 1153.59 263.328   4
   2  -4 -14 1132.95 189.764   9
  -2   4  13 905.348 227.583   8
   2  -4 -13 1198.03 182.280   9
   2  -4 -13 1022.29 235.574   4
   2  -4 -12 9582.59 378.871  10
  -2   4  12 8651.78 561.873   8
   2  -4 -12 10052.0 475.160   9
   2  -4 -12 9441.30 589.766   4
  -2   4  11 148.795 127.204   8
   2  -4 -11 109.785 65.3180  10
   2  -4 -11 244.720 107.360   9
   2  -4 -11 291.297 153.171   4
  -2   4  11 103.724 78.0580  13
  -2   4  10 620.352 188.564   8
   2  -4 -10 308.356 91.2784  10
   2  -4 -10 349.917 91.6107   9
   2  -4 -10 362.257 157.012   4
   2  -4  -9 20970.8 367.092  15
   2  -4  -9 20768.9 772.952   4
   2  -4  -9 21093.6 514.256  11
   2  -4  -9 20287.5 574.703  10
   2  -4  -9 20685.6 557.186   9
  -2   4   9 20620.8 764.580   8
  -2   4   8 87.0342 113.446   8
   2  -4  -8 45.6064 42.1212  15
   2  -4  -8 127.237 75.4896  11
   2  -4  -8 123.193 81.6507  10
   2  -4  -8 72.7349 61.9133   9
   2  -4  -8-45.9946 104.626   4
   2  -4  -7 4517.24 339.370   4
  -2   4   7 5015.38 312.034   5
   2  -4  -7 4515.48 211.342  15
   2  -4  -7 4585.55 280.159  10
   2  -4  -7 4337.36 212.326  11
   2  -4  -7 4637.46 223.570   9
  -2   4   7 4469.42 348.760   8
   2  -4  -6 2451.68 248.710   4
   2  -4  -6 2478.38 190.493  17
   2  -4  -6 2238.13 158.419  15
   2  -4  -6 2426.02 208.333  10
   2  -4  -6 2236.88 146.295  11
  -2   4   6 2172.12 206.808   5
   2  -4  -6 2286.63 138.475   9
  -2   4   6 2003.05 239.001   8
   2  -4  -5 6154.55 290.616  17
   2  -4  -5 5781.19 260.245  15
   2  -4  -5 5450.25 317.396  16
   2  -4  -5 5797.84 311.290  10
   2  -4  -5 5754.84 218.702  11
  -2   4   5 6002.60 320.006   5
   2  -4  -5 6016.57 355.048   4
   2  -4  -5 5555.13 178.787   9
  -2   4   5 5726.75 362.336   8
   2  -4  -4 3714.77 274.109   4
  -2   4   4 3792.46 263.769   5
   2  -4  -4 4216.47 272.501  10
   2  -4  -4 3922.54 177.359  11
   2  -4  -4 4067.39 113.764   9
   2  -4  -4 4205.04 269.314  16
   2  -4  -4 4570.47 246.913  17
   2  -4  -4 4143.51 230.129  15
   2  -4  -3 872.269 122.581  17
   2  -4  -3 1183.67 145.746  16
   2  -4  -3 1095.20 132.100  15
   2  -4  -3 734.723 99.7252  14
   2  -4  -3 1070.26 136.961   5
  -2   4   3 1310.58 151.789   5
   2  -4  -3 928.860 90.9782  11
  -2   4   3 925.378 96.4171  11
   2  -4  -3 962.919 144.883  10
   2  -4  -3 1226.62 165.773   4
  -2   4   2 12996.1 409.914  17
   2  -4  -2 12502.2 409.805  15
   2  -4  -2 12307.3 404.771  17
   2  -4  -2 11723.4 388.995  16
   2  -4  -2 11587.9 365.931  14
   2  -4  -2 12917.6 430.610   5
   2  -4  -2 12368.3 429.790   4
  -2   4   2 12227.9 418.036   5
   2  -4  -2 12549.1 312.766  11
  -2   4   2 12674.6 323.871  11
   2  -4  -2 12119.8 440.455  10
  -2   4   2 12471.8 426.685   4
  -2   4   1 33600.7 658.985   4
   2  -4  -1 32327.6 649.985   4
  -2   4   1 32765.4 643.549   3
   2  -4  -1 32404.5 675.234  15
   2  -4  -1 33124.2 671.318  17
  -2   4   1 32414.1 654.528  17
   2  -4  -1 31188.3 601.358  16
   2  -4  -1 32865.0 605.681  14
   2  -4  -1 34079.1 694.267   5
  -2   4   1 31534.9 665.247   5
  -2   4   1 32685.3 541.641  11
   2  -4  -1 31372.9 704.189  10
   2  -4  -1 33194.5 702.894   6
  -2   4   1 33928.8 709.222   6
   2  -4   0 11406.8 365.512   4
  -2   4   0 11845.5 380.645   3
  -2   4   0 10890.8 363.038   4
  -2   4   0 11297.7 344.048  16
   2  -4   0 10782.7 400.642  15
  -2   4   0 10980.3 394.519  17
   2  -4   0 11084.6 346.168  16
   2  -4   0 11363.4 410.141  17
  -2   4   0 11592.8 373.187  14
   2  -4   0 11131.7 372.082  14
  -2   4   0 10957.0 401.623   5
   2  -4   0 11213.3 402.842   5
  -2   4   0 10914.0 328.671  11
   2  -4   0 11854.9 435.926  10
   2  -4   0 11216.4 198.688   9
  -2   4   0 11039.3 189.797   9
   2  -4   0 10758.5 401.817   6
  -2   4   0 11387.7 405.784   6
   2  -4   1 6507.39 287.520   3
   2  -4   1 6248.64 267.708   4
  -2   4  -1 6427.28 280.284   3
   2  -4   1 6386.54 319.963  15
  -2   4  -1 6600.26 322.253  17
   2  -4   1 5983.50 309.685  17
  -2   4  -1 6964.27 264.549  16
   2  -4   1 6546.88 257.379  16
  -2   4  -1 6921.26 308.824  14
   2  -4   1 6307.20 295.733  14
  -2   4  -1 6510.64 318.539   5
  -2   4  -1 6457.61 270.017  11
   2  -4   1 7372.41 345.970  10
   2  -4   1 6757.43 204.146   9
  -2   4  -1 6803.50 196.513   9
   2  -4   1 6699.32 313.050   6
  -2   4  -1 7184.59 322.195   6
   2  -4   2 1936.18 200.869  15
  -2   4  -2 1662.36 180.580  17
  -2   4  -2 2219.52 151.675  16
   2  -4   2 1777.58 180.860  14
  -2   4  -2 1993.87 184.150  14
   2  -4   2 1721.56 176.122   6
  -2   4  -2 1813.85 166.946   6
  -2   4  -2 1883.70 188.202   5
  -2   4  -2 1789.78 160.754  11
   2  -4   2 1976.51 135.001   9
   2  -4   2 1685.33 183.117  10
  -2   4  -2 1975.15 131.641   9
   2  -4   2 1802.78 163.571   3
  -2   4  -2 1599.89 146.483   3
   2  -4   2 1817.67 144.108   4
  -2   4  -3 23268.9 529.805   3
   2  -4   3 21612.8 534.389   3
   2  -4   3 22585.0 619.229  15
  -2   4  -3 23107.6 475.846  16
  -2   4  -3 22282.7 623.798  17
   2  -4   3 21899.5 602.681  14
  -2   4  -3 21812.1 609.117   5
   2  -4   3 22467.8 599.479  10
   2  -4   3 23215.5 501.644   9
  -2   4  -3 22067.4 476.037   9
   2  -4   3 22673.0 581.356   6
  -2   4  -3 22808.7 572.568   6
  -2   4  -4 18404.8 484.879   3
   2  -4   4 16652.6 486.151   3
   2  -4   4 17747.8 557.767  15
  -2   4  -4 18186.4 583.953  17
  -2   4  -4 17869.2 434.394  16
   2  -4   4 18254.1 572.101  14
   2  -4   4 18506.1 543.413  10
   2  -4   4 19001.8 497.463   9
  -2   4  -4 17903.8 475.990   9
   2  -4   4 17408.9 523.794   6
   2  -4   5 62348.4 957.055   3
   2  -4   5 61411.0 1053.17  15
  -2   4  -5 60689.6 1090.89  17
   2  -4   5 63520.5 1121.35  14
   2  -4   5 60734.8 465.661   2
   2  -4   5 64273.2 1009.88  10
   2  -4   5 63572.1 990.420   9
  -2   4  -5 62257.2 957.403   9
  -2   4  -5 60662.6 511.064   7
   2  -4   5 62193.0 998.213   6
   2  -4   6 14629.9 490.980   3
   2  -4   6 14719.4 283.543   2
   2  -4   6 15230.6 547.150  15
  -2   4  -6 15246.0 575.871  17
   2  -4   6 15567.4 590.089  14
   2  -4   6 15005.8 487.754  10
  -2   4  -6 15668.7 521.682   9
   2  -4   6 15737.3 525.166   6
   2  -4   7 31.6280 49.2173   2
   2  -4   7-65.1865 123.694  14
  -2   4  -7-28.4827 103.409  17
   2  -4   7-54.3157 98.9671  15
   2  -4   7-7.16474 93.3686   6
   2  -4   7 41.0366 69.2282  10
  -2   4  -7 62.9018 98.3538   9
   2  -4   7 70.1416 93.4595   3
   2  -4   8 445.856 82.8603   2
   2  -4   8 159.577 98.1998  15
  -2   4  -8 147.067 118.061  17
   2  -4   8 312.316 163.645  14
   2  -4   8 353.885 119.155   6
   2  -4   8 325.360 96.4457  10
  -2   4  -8 335.007 101.927   9
   2  -4   8 373.879 117.704   3
   2  -4   8 128.909 68.7208   4
   2  -4   9 8258.84 312.552   2
   2  -4   9 7723.84 418.433   3
   2  -4   9 7941.63 421.699  15
  -2   4  -9 7710.51 461.508  17
   2  -4   9 9221.15 520.876  14
   2  -4   9 8407.14 367.929  10
  -2   4  -9 9031.37 472.720   9
   2  -4   9 8020.97 432.277   6
   2  -4  10-37.4733 78.1029   2
  -2   4 -10 47.9457 73.7435   1
  -2   4 -10-2.97356 124.708  17
   2  -4  10 31.5950 98.2520  15
   2  -4  10 6.77126 136.767  14
   2  -4  10 122.178 122.720   6
   2  -4  10-23.5444 74.8368  10
  -2   4 -10-58.0488 105.938   9
   2  -4  10 17.0168 87.8931   3
   2  -4  11 4867.26 292.803   2
   2  -4  11 5456.57 378.331   3
   2  -4  11 4649.38 332.959  15
  -2   4 -11 4526.49 383.462  17
   2  -4  11 5755.39 442.440  14
  -2   4 -11 5053.49 288.357   1
   2  -4  11 5091.83 288.418  10
  -2   4 -11 4696.62 384.408   9
   2  -4  11 5020.67 200.643   7
   2  -4  11 5120.29 388.506   6
   2  -4  12 10334.3 447.900   2
   2  -4  12 10276.0 543.010   3
  -2   4 -12 10026.3 404.366   1
   2  -4  12 10422.4 504.407  15
  -2   4 -12 10760.3 410.210  13
   2  -4  12 10923.9 632.529  14
   2  -4  12 11008.8 406.274  10
  -2   4 -12 10076.8 572.946   9
   2  -4  12 9814.44 546.616   6
   2  -4  13 964.389 219.204  14
   2  -4  13 688.152 155.734  15
   2  -4  13 890.513 157.306   2
  -2   4 -13 869.802 140.641   1
   2  -4  13 854.337 197.650   6
   2  -4  13 742.366 114.554  10
  -2   4 -13 747.649 186.579   9
   2  -4  13 776.643 187.510   3
   2  -4  14 23432.2 749.716   2
   2  -4  14 24017.2 894.953   3
  -2   4 -14 22413.8 914.109  17
   2  -4  14 23412.4 774.526  15
   2  -4  14 24498.2 1008.05  14
  -2   4 -14 23583.0 644.720   1
  -2   4 -14 23103.6 940.736   9
   2  -4  14 23941.0 921.704   6
  -2   4 -15 498.986 186.464  17
   2  -4  15 393.793 138.129  15
   2  -4  15 320.089 121.526   2
  -2   4 -15 161.217 128.744   9
   2  -4  15 545.754 194.890   6
   2  -4  15 187.144 164.996   3
   2  -4  16 3497.80 395.670   6
  -2   4 -16 3943.38 436.057   9
   2  -4  16 3330.28 326.852   2
   2  -4  16 3512.36 392.781   3
   2  -4  16 3435.48 310.782  15
  -2   4 -16 3528.20 401.168  17
   2  -4  17 3354.99 404.626   6
  -2   4 -17 3746.54 433.698  17
  -2   4 -17 3846.72 451.819   9
   2  -4  17 4327.77 459.272   3
   2  -4  17 3690.94 351.187   2
   2  -4  18 1210.94 282.756   6
  -2   4 -18 1703.08 317.215  17
   2  -4  18 1383.89 250.050   2
  -2   4 -18 1330.43 305.396   9
   2  -4  18 1159.86 264.281   3
  -2   4 -19-158.476 170.637  17
  -2   4 -19-143.727 173.497   9
   2  -4  19 114.682 190.326   3
   2  -4  19 98.6591 192.254   6
   2  -3 -19 1860.74 292.355   9
   2  -3 -19 1905.46 364.283   4
  -2   3  19 1996.79 338.446   8
   2  -3 -18 206.425 134.338   9
   2  -3 -18 554.688 256.268   4
  -2   3  18 237.869 179.266   8
   2  -3 -17 589.215 174.411   9
   2  -3 -17 462.335 210.296   4
  -2   3  17 710.032 221.916   8
   2  -3 -16 166.795 134.743   9
   2  -3 -16 209.773 145.735   4
  -2   3  16 464.575 212.277   8
   2  -3 -15 565.130 176.164   1
   2  -3 -15 425.034 151.583   9
   2  -3 -15 521.284 183.603   4
  -2   3  15 311.691 190.974   8
   2  -3 -14 2514.04 309.085   1
   2  -3 -14 2413.65 272.633   9
   2  -3 -14 2537.81 351.552   4
  -2   3  14 2631.19 349.253   8
   2  -3 -13 356.885 163.791   1
  -2   3  13 95.9114 155.881   8
   2  -3 -13 85.1462 106.083   9
   2  -3 -13 149.109 134.787   4
   2  -3 -12 1650.00 235.508   1
  -2   3  12 1317.76 248.893   8
   2  -3 -12 1243.80 134.263  10
   2  -3 -12 1422.80 191.324   9
   2  -3 -12 1765.25 268.476   4
  -2   3  11 11077.4 590.645   8
  -2   3  11 11479.9 383.727  13
   2  -3 -11 11481.5 604.392   4
   2  -3 -11 11655.3 389.643  10
   2  -3 -11 12089.0 495.648   9
   2  -3 -11 11773.2 575.123   1
  -2   3  10 18348.6 723.913   8
  -2   3  10 17548.4 479.095  13
   2  -3 -10 17372.9 707.289   4
   2  -3 -10 18697.8 501.903  10
   2  -3 -10 18505.6 574.945   9
   2  -3 -10 17408.2 675.877   1
  -2   3   9 3668.52 324.027   8
  -2   3   9 4287.60 242.478  13
   2  -3  -9 4259.01 247.222  10
   2  -3  -9 4221.30 332.610   1
   2  -3  -9 3658.47 243.200   9
   2  -3  -9 3975.52 333.913   4
   2  -3  -8 191.530 95.2376   1
  -2   3   8 253.169 131.729   8
  -2   3   8 340.256 89.0931  13
  -2   3   8 243.487 78.0513   9
   2  -3  -8 165.520 72.1449   9
  -2   3   8 175.954 71.8617  10
   2  -3  -8 233.890 90.2634  10
   2  -3  -8 128.754 106.984   4
   2  -3  -7 3076.85 272.074   1
   2  -3  -7 3050.58 162.390  15
  -2   3   7 3368.07 217.468  13
   2  -3  -7 3060.68 265.200   4
   2  -3  -7 3026.09 211.214  10
   2  -3  -7 2954.94 193.850  11
  -2   3   7 2842.71 187.054   9
  -2   3   7 2799.82 197.451  10
   2  -3  -7 3093.93 187.619   9
  -2   3   7 3076.76 290.517   8
   2  -3  -6 177.167 109.967   4
   2  -3  -6 73.4117 105.268   1
   2  -3  -6 175.849 74.2314  17
   2  -3  -6 108.971 47.5564  15
  -2   3   6 325.262 105.089   5
   2  -3  -6 176.823 72.1932   5
   2  -3  -6 92.2883 63.8190  11
  -2   3   6 179.566 80.3939  13
   2  -3  -6 186.487 35.0986  12
  -2   3   6 261.686 60.7505   9
   2  -3  -6 186.371 81.8348  10
   2  -3  -6 277.343 66.3409   9
  -2   3   6 343.934 96.5045  10
  -2   3   6 63.5026 117.440   8
   2  -3  -5 8863.34 408.860   1
   2  -3  -5 9803.59 405.646  16
   2  -3  -5 9834.04 309.782  15
   2  -3  -5 10377.5 315.297  17
  -2   3   5 9780.84 294.156  15
  -2   3   5 9552.45 359.082  13
   2  -3  -5 9658.60 417.467   4
  -2   3   5 9335.44 347.312   5
   2  -3  -5 10044.0 358.390   5
   2  -3  -5 9131.43 301.560  11
   2  -3  -5 10174.1 374.704  10
  -2   3   5 9574.41 253.692   9
  -2   3   5 10201.7 369.324  10
   2  -3  -5 9682.06 245.043   9
  -2   3   5 9532.24 444.770   8
  -2   3   4 94250.3 947.982  15
   2  -3  -4 94876.5 1179.10  16
   2  -3  -4 95132.1 938.926  17
   2  -3  -4 91715.3 980.887  15
  -2   3   4 94504.2 1112.55  13
  -2   3   4 94557.9 1199.93   4
  -2   3   4 95250.0 1047.53   5
   2  -3  -4 95633.6 1198.35   4
   2  -3  -4 96410.4 1057.14   5
   2  -3  -4 94759.2 1129.86  10
   2  -3  -4 94713.7 920.228  11
  -2   3   4 93559.5 643.659   9
  -2   3   4 94435.6 1111.27  10
   2  -3  -4 90737.1 617.676   9
  -2   3   4 92029.8 1274.64   8
  -2   3   3 14903.6 488.221   1
   2  -3  -3 14629.4 405.251  15
   2  -3  -3 14542.6 370.825  17
  -2   3   3 15165.6 396.410  15
   2  -3  -3 15212.5 452.712  16
  -2   3   3 15116.4 446.318  13
   2  -3  -3 13870.6 314.545  14
   2  -3  -3 15130.3 451.677   4
  -2   3   3 14429.7 397.211   5
   2  -3  -3 14800.0 402.379   5
   2  -3  -3 15088.7 452.797  10
   2  -3  -3 14738.5 357.814  11
  -2   3   3 14396.6 353.862  11
  -2   3   3 15038.5 445.962  10
  -2   3   3 14646.6 443.557   4
  -2   3   2 260329. 1927.27   1
  -2   3   2 263520. 1685.42  15
  -2   3   2 257983. 1734.12  16
   2  -3  -2 254466. 1696.27  15
   2  -3  -2 261031. 1616.65  17
  -2   3   2 254588. 1559.17  17
   2  -3  -2 257992. 1744.18  16
   2  -3  -2 254393. 1361.23  14
  -2   3   2 260612. 1840.21  13
   2  -3  -2 257793. 1655.48   5
   2  -3  -2 257135. 1706.19   4
  -2   3   2 257931. 1629.11   5
   2  -3  -2 256297. 1480.01  11
   2  -3  -2 253122. 1840.36  10
  -2   3   2 258410. 1510.16  11
  -2   3   2 261681. 1842.87  10
  -2   3   2 259814. 1719.23   4
  -2   3   1 305.141 82.9736   1
   2  -3  -1 683.900 118.885  15
  -2   3   1 358.205 75.9092  17
   2  -3  -1 604.784 108.426  16
   2  -3  -1 296.752 81.8818  17
  -2   3   1 514.729 93.5375  16
  -2   3   1 487.499 90.4938  15
   2  -3  -1 386.836 75.4484  14
  -2   3   1 415.552 73.7227  14
  -2   3   1 436.238 95.9864   6
   2  -3  -1 574.750 97.3756   5
  -2   3   1 416.171 87.5143   5
  -2   3   1 859.568 127.217  13
  -2   3   1 394.763 72.9631  11
   2  -3  -1 373.578 74.5797  11
   2  -3  -1 544.544 122.464  10
  -2   3   1 375.307 87.0028  10
  -2   3   1 539.623 94.3569   3
   2  -3  -1 458.082 90.3693   4
  -2   3   1 322.197 76.2079   4
   2  -3   0 34551.9 527.931   4
  -2   3   0 32814.6 617.869   3
  -2   3   0 32420.3 512.806   4
  -2   3   0 33418.1 636.495   1
  -2   3   0 34617.8 647.385  15
   2  -3   0 33249.3 586.654  16
   2  -3   0 33832.2 657.529  15
  -2   3   0 33754.0 623.819  17
   2  -3   0 33208.5 624.636  17
  -2   3   0 34033.2 589.758  16
  -2   3   0 33293.4 653.404  13
  -2   3   0 34670.7 561.588  14
   2  -3   0 33279.0 561.208  14
  -2   3   0 32020.0 591.079   5
  -2   3   0 32957.7 568.883  11
   2  -3   0 33431.5 670.650  10
   2  -3   0 33792.0 567.384  11
  -2   3   0 33452.8 362.920   9
  -2   3   0 34561.8 667.712  10
  -2   3   0 33249.1 591.862   6
   2  -3   0 32928.2 591.919   6
   2  -3   1 317925. 1469.84   4
   2  -3   1 308117. 1897.63   3
  -2   3  -1 322656. 1924.44   3
  -2   3  -1 312712. 1204.81   2
  -2   3  -1 324493. 2028.89  15
   2  -3   1 311129. 2035.06  15
   2  -3   1 316742. 1764.95  16
  -2   3  -1 306877. 1976.81  17
  -2   3  -1 311304. 1758.47  16
   2  -3   1 307948. 1825.97  14
  -2   3  -1 319552. 1838.20  14
  -2   3  -1 323051. 2028.89  13
  -2   3  -1 307639. 1916.08   5
   2  -3   1 304724. 2016.75  10
  -2   3  -1 317505. 1821.69  11
  -2   3  -1 302978. 1378.50   9
  -2   3  -1 314039. 2019.12  10
   2  -3   1 311360. 1795.04   6
  -2   3  -1 317359. 1809.81   6
   2  -3   2 9030.08 342.489   3
  -2   3  -2 9068.53 326.225   3
   2  -3   2 8921.51 241.641   4
  -2   3  -2 8914.69 183.235   2
  -2   3  -2 9485.03 363.243  15
  -2   3  -2 8886.60 353.852  17
   2  -3   2 9193.24 365.415  15
  -2   3  -2 8570.19 295.649  16
  -2   3  -2 9144.69 338.752  14
   2  -3   2 9404.63 349.583  14
  -2   3  -2 9094.50 352.227  13
  -2   3  -2 9580.75 335.135  11
   2  -3   2 9283.99 357.112  10
  -2   3  -2 9389.64 283.437   9
  -2   3  -2 9413.40 353.768  10
   2  -3   2 9264.81 285.556   9
   2  -3   2 8823.28 311.258   6
  -2   3  -2 9512.77 319.197   6
   2  -3   3 1044.41 74.5461   2
  -2   3  -3 1021.08 119.497  16
  -2   3  -3 970.743 140.305  17
   2  -3   3 1203.40 157.962  15
  -2   3  -3 1112.14 141.433  15
  -2   3  -3 1270.54 149.360  14
   2  -3   3 1086.67 154.218  14
   2  -3   3 938.519 120.121   6
  -2   3  -3 936.683 115.396   6
  -2   3  -3 1188.74 131.247  11
  -2   3  -3 1084.69 132.433  13
  -2   3  -3 1182.27 125.344   9
  -2   3  -3 1096.06 136.005  10
   2  -3   3 1146.15 123.821   9
   2  -3   3 1271.17 148.294  10
  -2   3  -3 1159.43 126.242   3
  -2   3  -3 1099.77 67.0852   2
   2  -3   3 1163.49 142.037   3
   2  -3   4 117006. 1255.69   3
  -2   3  -4 117199. 1225.87   3
   2  -3   4 110034. 1308.77  15
  -2   3  -4 117027. 1354.13  14
  -2   3  -4 117109. 1225.21  13
   2  -3   4 111768. 1346.13  14
   2  -3   4 110557. 764.424   2
   2  -3   4 113031. 1230.36  10
  -2   3  -4 112989. 1202.06   9
  -2   3  -4 115151. 1225.28  10
   2  -3   4 118978. 1242.10   9
  -2   3  -4 111703. 840.237   7
  -2   3  -4 111941. 1167.33   6
   2  -3   4 112235. 1175.32   6
   2  -3   5 6484.15 315.926   3
   2  -3   5 5843.50 198.158   2
   2  -3   5 5648.09 316.156  15
  -2   3  -5 6322.84 291.737  13
   2  -3   5 5568.16 333.614  14
   2  -3   5 6472.73 302.787  10
   2  -3   5 6325.01 315.053   9
  -2   3  -5 5914.66 308.817   9
  -2   3  -5 6562.61 298.429  10
  -2   3  -5 5842.97 190.219   7
   2  -3   5 5569.51 288.464   6
  -2   3  -5 6284.14 300.938   6
   2  -3   6 61533.2 1007.21   3
   2  -3   6 62340.2 713.789   2
   2  -3   6 63956.1 1040.32  15
  -2   3  -6 64943.3 915.670  13
   2  -3   6 62422.6 1132.15  14
   2  -3   6 65631.7 787.911   4
   2  -3   6 63255.1 922.953  10
  -2   3  -6 63222.9 1050.31   9
  -2   3  -6 63353.6 908.903  10
   2  -3   6 62701.4 969.522   6
  -2   3  -6 61278.8 604.929   7
   2  -3   7 69808.3 1114.85   3
   2  -3   7 65882.2 818.293   2
   2  -3   7 67024.6 1085.13  15
  -2   3  -7 69344.7 950.869  13
   2  -3   7 66664.1 1227.72  14
   2  -3   7 68188.1 877.770   4
   2  -3   7 68986.1 960.384  10
  -2   3  -7 69108.2 1167.16   9
  -2   3  -7 68397.1 943.788  10
   2  -3   7 69630.9 1077.90   6
   2  -3   8 32296.0 623.437   2
   2  -3   8 31624.2 785.982   3
  -2   3  -8 31999.8 556.906   1
   2  -3   8 30813.0 755.435  15
   2  -3   8 32377.6 898.190  14
  -2   3  -8 31625.0 646.128  13
   2  -3   8 32530.8 648.092   4
   2  -3   8 30962.9 645.198  10
  -2   3  -8 30553.6 818.924   9
  -2   3  -8 32611.4 650.862  10
   2  -3   8 29920.1 751.567   6
   2  -3   8 32769.8 532.753   7
   2  -3   9 4117.24 304.555   3
   2  -3   9 4337.78 253.891   2
  -2   3  -9 3483.75 194.094   1
   2  -3   9 4028.70 286.430  15
  -2   3  -9 4052.45 236.928  13
   2  -3   9 3823.14 337.382  14
   2  -3   9 4005.19 252.452   4
   2  -3   9 3936.73 233.154  10
  -2   3  -9 3806.07 318.321   9
   2  -3   9 3714.26 195.636   7
   2  -3   9 3243.53 281.723   6
   2  -3  10 31469.0 720.843   2
   2  -3  10 33372.3 888.186   3
  -2   3 -10 34210.1 611.545   1
   2  -3  10 32949.7 813.016  15
  -2   3 -10 35168.8 673.039  13
   2  -3  10 33041.9 991.784  14
   2  -3  10 32532.0 645.348  10
  -2   3 -10 31934.1 932.699   9
   2  -3  10 33781.5 607.442   7
   2  -3  10 31627.3 868.651   6
   2  -3  11 695.265 104.293   7
   2  -3  11 644.150 199.876  14
  -2   3 -11 522.402 95.0942  13
   2  -3  11 802.340 147.503  15
  -2   3 -11 674.318 101.981   1
   2  -3  11 843.522 149.340   2
   2  -3  11 983.855 192.599   6
  -2   3 -11 808.949 199.858   9
   2  -3  11 863.556 116.938  10
   2  -3  11 747.993 179.609   3
   2  -3  12 1052.97 133.772   7
  -2   3 -12 1002.10 118.690  13
   2  -3  12 1076.63 170.779  15
   2  -3  12 1155.86 219.276   6
  -2   3 -12 1299.88 232.394   9
   2  -3  12 1020.98 119.096  10
   2  -3  12 886.195 176.377   2
  -2   3 -12 926.389 119.948   1
   2  -3  12 1133.10 224.083   3
   2  -3  13 7551.17 427.775   2
   2  -3  13 6858.59 468.417   3
   2  -3  13 7279.06 411.205  15
  -2   3 -13 7449.49 317.806   1
  -2   3 -13 8062.77 546.932   9
   2  -3  13 8425.14 520.331   6
   2  -3  14 1644.53 209.896  15
   2  -3  14 1660.33 242.336   2
   2  -3  14 1151.77 248.801   6
  -2   3 -14 1373.59 247.899   9
   2  -3  14 1094.05 227.625   3
   2  -3  15 1765.57 212.167  15
   2  -3  15 1535.97 266.852   6
   2  -3  15 1605.71 250.134   2
  -2   3 -15 1990.95 303.337   9
   2  -3  15 1208.50 243.586   3
   2  -3  16 613.467 219.875   6
   2  -3  16 636.593 193.573   2
  -2   3 -16 630.209 216.257   9
   2  -3  16 709.500 216.461   3
   2  -3  17 2213.45 344.988   6
  -2   3 -17 3593.01 429.835   9
   2  -3  17 2809.57 368.808   3
   2  -3  17 2918.48 342.861   2
   2  -3  18 8465.66 636.782   6
  -2   3 -18 8921.53 683.757   9
   2  -3  18 7913.86 621.699   3
   2  -3  18 8900.72 589.048   2
   2  -3  19-0.60102 152.977   6
  -2   3 -19-167.191 159.729   9
   2  -3  19-103.158 224.720   3
   2  -3  19-95.1562 155.366   2
  -2   2  19 97.1472 176.732   8
   2  -2 -19 183.059 157.833   1
   2  -2 -19 52.3386 144.557   9
   2  -2 -19 427.965 236.085   4
  -2   2  18 6993.24 578.923   8
   2  -2 -18 7125.33 534.734   9
   2  -2 -18 8423.77 671.263   4
   2  -2 -18 7690.09 565.364   1
  -2   2  17 1394.05 285.399   8
   2  -2 -17 1468.99 267.698   9
   2  -2 -17 1488.68 289.749   4
   2  -2 -17 1279.98 240.804   1
  -2   2  16 644.815 216.048   8
   2  -2 -16 767.721 212.577   1
   2  -2 -16 652.512 199.471   9
   2  -2 -16 550.370 198.081   4
   2  -2 -15 3706.07 419.533   4
   2  -2 -15 2564.56 298.054   9
  -2   2  15 2967.73 372.994   8
   2  -2 -15 2725.56 313.710   1
  -2   2  14-244.286 173.889   8
   2  -2 -14 94.4606 103.906   9
   2  -2 -14-10.9920 127.567   4
   2  -2 -14 3.69356 106.855   1
  -2   2  13 518.925 190.505   8
   2  -2 -13 594.761 181.026   1
   2  -2 -13 214.398 125.175   9
   2  -2 -13 436.230 145.308   4
   2  -2 -12 7260.01 492.790   4
   2  -2 -12 7238.00 460.933   1
  -2   2  12 7107.45 482.587   8
   2  -2 -12 7278.52 418.484   9
  -2   2  12 6788.33 256.731  13
   2  -2 -11 10963.0 570.761   4
  -2   2  11 10403.1 558.873   8
   2  -2 -11 11231.4 482.805   9
   2  -2 -11 11799.5 563.086   1
  -2   2  11 11143.1 344.192  13
  -2   2  10 84.4169 118.020   8
   2  -2 -10-29.0710 102.056   1
  -2   2  10 36.4502 50.1999  13
   2  -2 -10 10.2516 61.6243  14
   2  -2 -10 46.6888 72.9386   9
  -2   2  10 97.2450 55.5642  10
   2  -2 -10-150.671 132.552   4
  -2   2   9 52.9597 113.038   8
   2  -2  -9-15.9522 56.6437  14
  -2   2   9 82.8818 52.0766  13
   2  -2  -9-6.93575 98.9991   1
   2  -2  -9 69.8423 68.1559  10
   2  -2  -9 65.5971 70.3015   9
  -2   2   9 96.1377 54.9138  10
   2  -2  -9-124.401 114.933   4
   2  -2  -8 101.523 94.1783   4
   2  -2  -8-28.1085 95.6059   1
  -2   2   8 15.8663 30.3343  15
   2  -2  -8 34.8185 60.5058  14
  -2   2   8 39.6067 53.1996  13
   2  -2  -8 139.467 79.2097   5
   2  -2  -8 19.4644 60.8883  10
  -2   2   8 96.3957 83.4017   9
   2  -2  -8 100.385 70.8773   9
  -2   2   8 109.862 61.1572  10
  -2   2   8-10.8375 110.576   8
   2  -2  -7 65462.9 1136.60   1
  -2   2   7 67659.6 647.109  15
  -2   2   7 66182.4 881.025  13
   2  -2  -7 67912.1 1153.51   4
   2  -2  -7 70143.4 928.198   5
   2  -2  -7 64955.9 888.047  10
  -2   2   7 66047.5 900.867   9
   2  -2  -7 67121.4 874.788   9
  -2   2   7 67829.6 878.359  10
  -2   2   7 65407.4 1154.47   8
   2  -2  -6 116835. 1444.61   1
   2  -2  -6 117750. 1404.00  16
   2  -2  -6 122794. 857.058  17
  -2   2   6 115485. 915.039  15
  -2   2   6 117316. 1174.09  13
   2  -2  -6 113708. 1402.14   4
   2  -2  -6 121924. 1140.09   5
   2  -2  -6 116638. 846.111  12
   2  -2  -6 116251. 1182.72  10
   2  -2  -6 118557. 1163.88  11
  -2   2   6 117306. 1070.79   9
   2  -2  -6 117155. 1046.67   9
  -2   2   6 119227. 1162.15  10
  -2   2   6 114867. 1462.09   8
   2  -2  -5 7800.22 372.004   1
   2  -2  -5 8388.88 365.055  16
   2  -2  -5 7297.61 257.064  15
  -2   2   5 7734.84 253.111  15
   2  -2  -5 8205.16 219.244  17
  -2   2   5 7586.35 302.609  13
   2  -2  -5 7909.82 351.836   4
  -2   2   5 7867.00 273.506   5
  -2   2   5 8103.70 357.035   4
   2  -2  -5 7753.05 273.536   5
   2  -2  -5 7815.47 309.140  10
   2  -2  -5 7739.14 202.842  12
   2  -2  -5 8066.16 302.463  11
  -2   2   5 7929.16 304.361  10
  -2   2   5 7390.72 244.437   9
   2  -2  -5 7729.05 243.422   9
  -2   2   5 8139.19 378.946   8
  -2   2   4 30061.6 676.775   1
   2  -2  -4 29058.1 667.647   1
   2  -2  -4 31161.4 651.657  16
  -2   2   4 30010.8 512.651  15
   2  -2  -4 30384.3 423.874  17
   2  -2  -4 29267.6 522.200  15
  -2   2   4 29262.0 583.842  13
   2  -2  -4 29377.9 619.587   4
  -2   2   4 29857.2 489.793   5
   2  -2  -4 30471.9 497.407   5
  -2   2   4 29804.4 623.457   4
   2  -2  -4 31118.5 557.796  11
   2  -2  -4 28995.3 368.279  12
   2  -2  -4 28806.3 585.156  10
  -2   2   4 29325.9 583.058  10
  -2   2   4 29259.2 422.095   9
  -2   2   4 31050.8 686.909   8
   2  -2  -3 150835. 1429.59   1
  -2   2   3 157387. 1461.81   1
  -2   2   3 155565. 1376.43  16
   2  -2  -3 153456. 1227.42  15
  -2   2   3 153225. 963.167  17
   2  -2  -3 157972. 1004.43  17
  -2   2   3 155815. 1199.17  15
   2  -2  -3 156722. 1383.59  16
  -2   2   3 155823. 1333.05  13
   2  -2  -3 156367. 732.071  14
   2  -2  -3 157888. 1323.77  13
  -2   2   3 156308. 1305.47   4
   2  -2  -3 155737. 1296.30   4
  -2   2   3 153982. 1053.94   5
   2  -2  -3 157581. 1077.23   5
  -2   2   3 155581. 1333.85  10
  -2   2   3 154189. 1192.40  11
   2  -2  -3 153516. 1212.86  11
   2  -2  -3 154469. 1341.56  10
  -2   2   3 154189. 844.084  12
  -2   2   3 153238. 837.746   9
  -2   2   3 153221. 1453.55   8
  -2   2   2 30675.6 584.352  16
  -2   2   2 29776.9 455.562  17
  -2   2   2 29232.4 539.359  15
   2  -2  -2 30224.5 466.702  17
   2  -2  -2 29704.1 559.816  15
   2  -2  -2 29374.4 582.938  16
  -2   2   2 30056.1 352.136  14
   2  -2  -2 29778.8 356.724  14
  -2   2   2 29276.2 577.865  13
   2  -2  -2 29649.2 580.701  13
   2  -2  -2 30779.1 468.287   5
  -2   2   2 29417.7 454.546   5
  -2   2   2 29647.6 513.920   4
   2  -2  -2 29952.0 514.091   4
   2  -2  -2 30206.4 597.192  10
   2  -2  -2 30244.8 535.612  11
  -2   2   2 30189.6 534.766  11
  -2   2   2 29663.0 586.765  10
  -2   2   2 29318.4 400.665  12
  -2   2   2 30078.1 608.372   8
  -2   2   2 31166.6 614.955   1
   2  -2  -2 30212.2 608.095   1
  -2   2   1 1361.36 135.171   3
   2  -2  -1 1236.33 135.684   1
  -2   2   1 1195.75 129.851   1
  -2   2   1 1485.95 119.389  17
  -2   2   1 1491.87 135.174  15
   2  -2  -1 1284.60 137.121  16
  -2   2   1 1319.39 127.210  16
   2  -2  -1 1273.88 92.8392  14
  -2   2   1 1326.28 90.7920  14
   2  -2  -1 1405.66 137.539  15
  -2   2   1 1542.45 115.764   5
   2  -2  -1 1335.87 104.084   4
  -2   2   1 1322.71 104.915   4
  -2   2   1 1220.53 119.468  11
   2  -2  -1 1499.19 133.232  11
  -2   2   1 1357.52 141.055  13
   2  -2  -1 1175.81 135.159  13
   2  -2  -1 1195.04 136.089  10
  -2   2   1 1270.46 134.576  10
  -2   2   1 1397.51 114.934   6
  -2   2   0 4223.62 177.526   2
  -2   2   0 4394.11 210.945   1
  -2   2   0 4268.54 221.563  15
  -2   2   0 4136.47 201.399  17
   2  -2   0 4132.94 224.668  15
   2  -2   0 4190.20 221.601  16
  -2   2   0 4539.13 221.663  16
  -2   2   0 4135.56 223.901  13
   2  -2   0 4183.80 186.435  14
  -2   2   0 4261.59 179.998  14
   2  -2   0 4492.43 235.905  13
  -2   2   0 4038.50 188.520   5
   2  -2   0 4250.43 146.267   4
   2  -2   0 4315.26 234.012  10
  -2   2   0 4305.24 211.561  11
  -2   2   0 4484.00 229.995  10
   2  -2   0 4170.62 212.793  11
   2  -2   0 4121.15 180.460   6
  -2   2   0 3848.98 173.984   6
  -2   2   0 4121.75 145.302   4
  -2   2   0 3970.64 218.811   3
   2  -2   0 4032.15 230.119   3
  -2   2  -1 2430.03 174.509   3
   2  -2   1 2273.40 176.421   3
   2  -2   1 2457.82 134.502   2
  -2   2  -1 2558.66 152.402   1
  -2   2  -1 2277.17 126.727   2
   2  -2   1 2414.65 186.093  15
  -2   2  -1 2265.22 172.876  15
   2  -2   1 2008.90 154.941  16
  -2   2  -1 2195.51 159.028  16
   2  -2   1 2191.26 174.686  13
  -2   2  -1 2331.24 154.223  14
   2  -2   1 2031.02 152.579  14
  -2   2  -1 1982.91 159.908  13
   2  -2   1 2416.72 92.3073   4
   2  -2   1 2522.72 186.391  10
  -2   2  -1 2581.12 170.442  11
  -2   2  -1 2132.67 161.415  10
   2  -2   1 2338.45 173.554  11
  -2   2  -1 2098.48 126.225   9
   2  -2   1 2368.22 137.606   6
  -2   2  -1 2101.70 126.556   6
  -2   2  -2 7892.27 302.422   3
   2  -2   2 7555.09 304.688   3
  -2   2  -2 7400.39 212.973   2
  -2   2  -2 7727.59 242.119   1
   2  -2   2 7534.55 225.383   2
   2  -2   2 7386.69 310.113  15
  -2   2  -2 7985.26 293.102  16
  -2   2  -2 8128.85 319.117  15
  -2   2  -2 7867.69 307.106  13
  -2   2  -2 7821.18 299.535  14
   2  -2   2 7499.88 300.156  14
   2  -2   2 8158.97 308.472  13
  -2   2  -2 7574.61 302.362  10
   2  -2   2 7905.62 309.035  10
  -2   2  -2 7241.19 290.702  11
  -2   2  -2 7930.24 274.166   9
   2  -2   2 7819.80 246.436   6
  -2   2  -2 7823.93 246.075   6
   2  -2   3 52577.2 816.237   3
  -2   2  -3 51922.4 788.822   3
  -2   2  -3 51996.6 572.408   2
   2  -2   3 50354.4 593.287   2
   2  -2   3 51467.4 829.167  15
  -2   2  -3 53584.8 830.702  15
   2  -2   3 50352.0 756.531  13
  -2   2  -3 53667.2 782.773  13
  -2   2  -3 51286.8 820.685  14
   2  -2   3 50414.5 821.376  14
   2  -2   3 51688.4 389.609   4
   2  -2   3 51719.5 781.965  10
  -2   2  -3 52703.2 777.095  10
  -2   2  -3 52808.5 814.307  11
  -2   2  -3 52736.9 771.633   9
   2  -2   3 52611.3 661.715   6
  -2   2  -3 52378.6 645.205   7
  -2   2  -3 52749.7 670.313   6
  -2   2  -4 5026.09 261.082   3
   2  -2   4 4049.32 247.952   3
  -2   2  -4 4447.49 185.383   2
   2  -2   4 4369.55 192.845   2
  -2   2  -4 4414.38 250.193  15
   2  -2   4 4553.49 261.943  15
  -2   2  -4 4255.52 225.499  13
   2  -2   4 4591.12 281.573  14
  -2   2  -4 4021.72 260.482  14
   2  -2   4 4538.40 145.959   4
   2  -2   4 4522.09 238.321  10
  -2   2  -4 4763.82 235.802  10
  -2   2  -4 4426.88 251.086  11
  -2   2  -4 3994.04 241.511   9
  -2   2  -4 4521.48 195.350   7
  -2   2  -4 4434.78 216.405   6
   2  -2   4 4346.96 215.944   6
   2  -2   5 51583.2 685.674   2
   2  -2   5 50228.8 872.948   3
  -2   2  -5 53769.2 866.547  15
   2  -2   5 52992.9 885.225  15
  -2   2  -5 51468.2 771.405  13
   2  -2   5 52506.3 957.706  14
   2  -2   5 51622.9 572.678   4
  -2   2  -5 54047.5 783.391  10
   2  -2   5 52764.4 787.697  10
  -2   2  -5 54346.9 921.280   9
   2  -2   5 53528.3 920.916   9
  -2   2  -5 51336.9 638.514   7
   2  -2   5 48964.0 667.563   7
   2  -2   5 52249.2 774.258   6
   2  -2   6 764.917 145.981   3
   2  -2   6 917.496 97.4264   4
   2  -2   6 908.209 120.747   2
  -2   2  -6 1145.48 145.375  15
  -2   2  -6 879.394 108.491  13
   2  -2   6 1149.20 199.058  14
   2  -2   6 1092.13 146.103  15
   2  -2   6 931.086 129.801   6
  -2   2  -6 1198.10 165.793   9
   2  -2   6 1096.10 131.901  10
  -2   2  -6 1153.82 118.892  10
  -2   2  -6 1186.11 124.606   8
   2  -2   6 982.901 111.288   7
   2  -2   7 4474.42 291.620   3
   2  -2   7 4254.23 243.156   2
  -2   2  -7 4525.98 159.380   1
   2  -2   7 4449.62 276.157  15
   2  -2   7 4491.62 329.544  14
  -2   2  -7 4429.62 231.297  13
   2  -2   7 4701.00 225.584   4
   2  -2   7 4462.94 233.495  10
  -2   2  -7 4674.56 318.503   9
  -2   2  -7 4125.24 221.180  10
  -2   2  -7 4646.62 243.294   8
   2  -2   7 4296.85 216.537   7
   2  -2   7 4388.78 270.669   6
   2  -2   8 25264.4 711.256   3
   2  -2   8 26354.6 620.603   2
  -2   2  -8 25742.8 389.705   1
   2  -2   8 25265.4 653.755  15
  -2   2  -8 25524.4 540.561  13
   2  -2   8 25137.0 561.856   4
   2  -2   8 26125.2 545.064  10
  -2   2  -8 25499.1 583.995   8
  -2   2  -8 26820.8 786.003   9
  -2   2  -8 25440.7 530.161  10
   2  -2   8 25721.9 545.923   7
   2  -2   8 24262.0 658.034   6
   2  -2   9 13569.8 550.894   3
   2  -2   9 13230.5 475.755   2
  -2   2  -9 12801.3 290.227   1
   2  -2   9 12889.2 476.772  15
  -2   2  -9 12517.9 380.321  13
   2  -2   9 13220.4 444.735   4
   2  -2   9 12875.7 379.837  10
  -2   2  -9 12582.6 565.734   9
  -2   2  -9 13556.5 380.547  10
   2  -2   9 13230.1 411.432   7
   2  -2   9 12666.9 508.870   6
   2  -2  10 303.656 84.3947   7
   2  -2  10 403.557 120.206  15
  -2   2 -10 364.546 80.6106  13
   2  -2  10 320.456 114.149   2
  -2   2 -10 386.621 64.6419   1
   2  -2  10 399.910 136.634   6
  -2   2 -10 317.168 68.1658  10
  -2   2 -10 409.126 149.213   9
   2  -2  10 390.703 143.001   3
   2  -2  11 7084.85 441.674   3
   2  -2  11 7005.95 397.194   2
   2  -2  11 6435.78 354.796  15
  -2   2 -11 6578.22 256.256  13
  -2   2 -11 7047.51 239.502   1
  -2   2 -11 6564.20 456.409   9
   2  -2  11 6774.54 425.545   6
   2  -2  12 993.593 153.468  15
  -2   2 -12 1203.23 112.609  13
  -2   2 -12 1295.31 114.483   1
   2  -2  12 1461.99 213.797   2
   2  -2  12 1180.19 205.850   6
  -2   2 -12 1194.36 234.005   9
   2  -2  12 921.233 196.095   3
   2  -2  13 362.074 120.944  15
   2  -2  13 185.782 138.659   6
  -2   2 -13-30.6211 115.881   9
   2  -2  13 144.570 137.800   2
  -2   2 -13 113.617 53.8603   1
   2  -2  13 57.2902 127.396   3
   2  -2  14 9368.80 579.682   3
   2  -2  14 9288.67 537.391   2
   2  -2  14 8583.63 423.532  15
  -2   2 -14 9782.64 624.209   9
   2  -2  14 9063.17 562.064   6
   2  -2  15 7.84712 76.6278  15
   2  -2  15 86.7597 131.987   6
   2  -2  15 119.417 171.265   3
  -2   2 -15 301.002 181.079   9
   2  -2  15 149.455 121.497   2
   2  -2  16 894.407 229.409   6
   2  -2  16 1414.26 288.099   3
  -2   2 -16 779.375 214.847   9
   2  -2  16 1423.22 248.818   2
   2  -2  17 385.807 182.807   6
   2  -2  17 726.248 225.487   3
  -2   2 -17 1157.89 271.588   9
   2  -2  17 1065.34 228.533   2
   2  -2  18 58.2557 143.580   6
  -2   2 -18-61.4371 140.064   9
   2  -2  18-193.952 159.446   2
   2  -2  19 854.590 264.676   6
  -2   2 -19 789.156 262.215   9
   2  -2  19 839.222 237.035   2
   2  -2  19 567.344 216.491   3
  -2   1  20 1128.31 283.615   8
   2  -1 -20 1199.77 277.845   9
   2  -1 -20 2034.19 345.310   1
  -2   1  19 15232.2 844.096   8
   2  -1 -19 14485.1 794.986   9
   2  -1 -19 13680.4 861.664   4
   2  -1 -19 15411.9 809.153   1
   2  -1 -18 334.063 163.730   1
   2  -1 -18-27.2388 126.594   9
   2  -1 -18 318.818 192.891   4
  -2   1  18 439.810 204.438   8
   2  -1 -17 397.112 182.954   1
   2  -1 -17 351.525 156.715   9
   2  -1 -17 187.051 158.996   4
  -2   1  17 118.019 184.582   8
  -2   1  16 3966.21 425.970   8
   2  -1 -16 4179.83 385.722   9
   2  -1 -16 4968.02 427.690   1
   2  -1 -16 3583.74 406.921   4
   2  -1 -15 109.657 139.863   1
   2  -1 -15 33.4784 95.8401   9
   2  -1 -15 159.627 144.682   4
  -2   1  15 21.4111 152.025   8
   2  -1 -14 361.213 152.584   1
   2  -1 -14 360.223 146.026   9
   2  -1 -14 561.630 193.377   4
  -2   1  13 11244.8 607.220   8
   2  -1 -13 11234.3 547.216   9
   2  -1 -13 10753.7 612.627   4
   2  -1 -13 13040.8 619.450   1
   2  -1 -12 251.884 126.924   1
  -2   1  12 638.773 202.919   8
   2  -1 -12 335.470 126.802   9
  -2   1  12 280.325 65.1221  10
   2  -1 -12 325.673 151.742   4
   2  -1 -11 15637.2 490.112  14
  -2   1  11 15233.2 379.191  13
   2  -1 -11 15265.6 661.768   4
  -2   1  11 15752.7 385.439  10
  -2   1  11 15604.1 658.686   8
   2  -1 -11 15417.1 570.312   9
   2  -1 -11 15875.8 643.206   1
  -2   1  10 5266.58 158.931  15
   2  -1 -10 4827.17 257.994  14
  -2   1  10 4929.04 224.787  13
   2  -1 -10 5251.82 382.196   4
  -2   1  10 5537.76 236.542  10
  -2   1  10 4573.87 353.887   8
   2  -1 -10 5517.44 329.929   9
   2  -1 -10 4647.59 343.390   1
  -2   1   9 7956.79 219.303  15
   2  -1  -9 8357.92 290.801  13
   2  -1  -9 7979.01 299.146  14
  -2   1   9 8148.50 294.864  13
   2  -1  -9 8527.19 453.451   4
   2  -1  -9 7640.94 327.136   5
  -2   1   9 7912.39 289.256  10
  -2   1   9 7735.11 433.396   8
   2  -1  -9 7771.38 368.699   9
   2  -1  -9 8746.28 451.035   1
  -2   1   8 13449.6 306.088  15
   2  -1  -8 13526.9 349.943  14
   2  -1  -8 14005.0 381.782  13
  -2   1   8 13803.2 385.663  13
   2  -1  -8 13724.5 536.729   4
   2  -1  -8 14031.4 403.518   5
  -2   1   8 13673.4 384.586  10
  -2   1   8 13553.2 548.560   8
   2  -1  -8 13889.5 452.267   9
   2  -1  -8 14216.0 548.438   1
   2  -1  -7 29982.0 754.002   1
   2  -1  -7 30909.6 737.575  16
  -2   1   7 30898.6 489.198  15
   2  -1  -7 31254.9 457.818  14
   2  -1  -7 32660.8 584.822  13
  -2   1   7 32103.2 591.687  13
   2  -1  -7 32415.4 778.398   4
   2  -1  -7 32772.9 561.265   5
  -2   1   7 32320.9 589.626  10
   2  -1  -7 32175.6 640.644   9
  -2   1   7 31800.8 645.143   9
  -2   1   7 31855.1 781.820   8
   2  -1  -6 668.691 127.145   4
   2  -1  -6 943.824 159.991   1
   2  -1  -6 891.423 146.992  16
  -2   1   6 843.275 93.2346  15
   2  -1  -6 863.851 69.5865  14
  -2   1   6 983.543 116.110  13
   2  -1  -6 867.933 94.5008   5
   2  -1  -6 940.797 107.173  12
   2  -1  -6 866.527 111.855  13
  -2   1   6 780.008 104.706  10
   2  -1  -6 638.376 101.119   9
  -2   1   6 768.667 102.214   9
  -2   1   6 755.363 153.305   8
   2  -1  -5 48922.6 878.044   1
  -2   1   5 50030.6 881.283   1
   2  -1  -5 48312.3 826.018  16
  -2   1   5 49154.9 652.602  15
  -2   1   5 51328.7 750.603  13
   2  -1  -5 49086.0 728.739  13
   2  -1  -5 49628.4 830.311   4
  -2   1   5 48743.7 822.900   4
   2  -1  -5 51926.8 571.234   5
   2  -1  -5 50899.9 629.583  12
   2  -1  -5 48471.8 764.064  11
  -2   1   5 49542.4 736.024  10
   2  -1  -5 49199.8 748.582  10
  -2   1   5 48520.7 672.065   9
   2  -1  -5 50634.7 888.895   8
  -2   1   5 49286.8 880.411   8
  -2   1   4 112587. 1245.56   1
   2  -1  -4 111065. 1252.02   1
  -2   1   4 111227. 1184.90  16
  -2   1   4 113234. 1011.85  15
   2  -1  -4 110948. 1192.21  16
  -2   1   4 110229. 1099.85  13
   2  -1  -4 111272. 1091.46  13
   2  -1  -4 111604. 1141.02   4
  -2   1   4 109589. 1133.32   4
   2  -1  -4 113848. 739.276   5
  -2   1   4 111147. 1100.92  10
   2  -1  -4 112470. 905.048  12
   2  -1  -4 113968. 1117.02  11
   2  -1  -4 107163. 1094.33  10
  -2   1   4 112237. 934.620   9
  -2   1   4 113470. 1236.74   8
   2  -1  -4 114500. 1257.23   8
  -2   1   3 26941.7 507.396  15
  -2   1   3 27575.3 569.000  16
  -2   1   3 26434.3 310.444  17
   2  -1  -3 27631.9 570.572  16
  -2   1   3 26384.5 538.472  13
   2  -1  -3 25850.9 529.686  13
   2  -1  -3 26609.0 504.052   4
  -2   1   3 26690.6 507.001   4
  -2   1   3 27452.5 319.961   5
   2  -1  -3 26673.8 321.192   5
   2  -1  -3 26015.7 545.029  10
   2  -1  -3 26395.3 528.543  11
  -2   1   3 26953.1 524.817  11
  -2   1   3 26671.0 540.157  10
  -2   1   3 26662.8 434.029  12
   2  -1  -3 25630.0 426.632  12
  -2   1   3 26252.3 574.261   1
   2  -1  -3 26950.4 583.921   1
  -2   1   3 26602.4 566.496   8
   2  -1  -3 27162.1 573.104   8
   2  -1  -2 385422. 1985.70  15
   2  -1  -2 384000. 2067.09  16
  -2   1   2 391244. 2064.55  16
  -2   1   2 396499. 1985.32  15
   2  -1  -2 379228. 2038.12  13
  -2   1   2 392435. 2064.80  13
   2  -1  -2 387330. 1700.31   4
  -2   1   2 385544. 1705.44   4
  -2   1   2 396487. 1192.26   5
   2  -1  -2 388455. 2080.88  10
  -2   1   2 407522. 2027.41  11
   2  -1  -2 395547. 1704.19  12
  -2   1   2 395109. 2073.03  10
  -2   1   2 388188. 1998.39   8
  -2   1   2 388760. 2047.05   1
   2  -1  -2 399292. 2082.75   1
  -2   1   1 53549.4 707.799   1
  -2   1   1 54227.0 704.648   2
   2  -1  -1 54371.6 714.686   1
   2  -1  -1 53936.6 760.209  15
  -2   1   1 55008.1 761.213  16
  -2   1   1 56992.6 766.954  15
   2  -1  -1 54069.0 758.377  16
  -2   1   1 54271.7 771.813  13
   2  -1  -1 55096.9 771.597  13
  -2   1   1 55151.2 507.724  14
  -2   1   1 53795.8 501.012   5
  -2   1   1 54825.3 544.305   4
   2  -1  -1 54976.2 539.854   4
  -2   1   1 56662.9 752.523  11
  -2   1   1 54684.3 662.323  12
   2  -1  -1 54187.9 769.424  10
   2  -1  -1 53567.2 741.097  11
  -2   1   1 54666.9 772.925  10
  -2   1   1 53983.2 763.176   3
  -2   1   1 54008.5 684.742   8
  -2   1   0 22686.7 439.071   2
  -2   1   0 22719.4 422.800   1
   2  -1   0 23201.7 448.066   2
   2  -1   0 22968.6 427.082   1
  -2   1   0 23026.1 491.143  16
  -2   1   0 23163.3 503.069  15
   2  -1   0 22887.8 496.472  16
   2  -1   0 22261.6 501.979  15
  -2   1   0 22484.4 499.542  13
   2  -1   0 21527.8 488.620  13
  -2   1   0 22785.3 393.769  14
  -2   1   0 22632.9 273.266   4
  -2   1   0 22651.3 497.106  10
   2  -1   0 23345.2 507.265  10
  -2   1   0 23121.3 491.196  11
   2  -1   0 22033.8 480.645  11
  -2   1   0 22681.9 494.326   3
   2  -1   0 22248.2 488.552   3
  -2   1   0 22226.5 295.361   6
  -2   1  -1 64242.7 726.562   2
   2  -1   1 64428.3 638.075   1
  -2   1  -1 64896.7 639.454   1
   2  -1   1 62244.0 725.701   2
  -2   1  -1 62397.9 836.235  13
   2  -1   1 63415.4 827.716  13
  -2   1  -1 61923.2 751.124  14
   2  -1   1 63356.9 857.747  15
  -2   1  -1 66502.9 868.631  15
  -2   1  -1 63134.5 823.225  16
  -2   1  -1 64596.6 831.083  11
   2  -1   1 63375.2 830.555  11
   2  -1   1 63388.8 833.867  10
  -2   1  -1 64138.8 837.027  10
  -2   1  -1 66348.5 842.489   3
   2  -1   1 62676.8 838.517   3
  -2   1  -1 64053.8 486.769   6
   2  -1   1 65984.7 499.545   6
  -2   1  -2 18247.3 388.192   2
  -2   1  -2 18449.0 303.949   1
   2  -1   2 18547.3 403.957   2
   2  -1   2 17992.1 475.414  15
  -2   1  -2 18205.6 469.014  15
  -2   1  -2 18530.4 455.441  13
   2  -1   2 18611.1 452.017  13
  -2   1  -2 18694.4 457.757  14
  -2   1  -2 18841.3 457.425  10
   2  -1   2 18135.3 457.764  11
  -2   1  -2 18727.6 462.334  11
   2  -1   2 18447.1 455.137  10
   2  -1   2 18281.9 289.669   6
  -2   1  -2 18912.3 424.782   7
  -2   1  -2 18775.6 297.942   6
   2  -1   2 18484.2 468.773   3
  -2   1  -2 19111.4 467.139   3
   2  -1   3 783.500 106.026   2
  -2   1  -3 761.918 56.8551   1
  -2   1  -3 667.648 89.3160   2
  -2   1  -3 607.637 80.3820   7
   2  -1   3 828.702 106.421   7
  -2   1  -3 883.223 117.876  15
  -2   1  -3 786.953 126.676  14
   2  -1   3 788.855 135.108  15
  -2   1  -3 741.724 102.365  13
   2  -1   3 709.282 78.3282   6
   2  -1   3 845.404 109.910  13
  -2   1  -3 649.175 113.129  11
  -2   1  -3 880.022 127.733   9
   2  -1   3 660.225 98.6593  10
  -2   1  -3 659.527 100.256  10
   2  -1   3 740.368 112.537   3
  -2   1  -3 541.295 95.8386   3
  -2   1  -4 60862.4 895.117   3
   2  -1   4 59773.7 912.590   3
  -2   1  -4 59861.8 768.672   2
   2  -1   4 58119.9 770.708   2
  -2   1  -4 61588.0 891.798  15
   2  -1   4 58880.4 889.603  15
  -2   1  -4 60177.6 807.625  13
   2  -1   4 59510.5 797.668  13
  -2   1  -4 60199.5 965.010  14
   2  -1   4 58839.8 520.560   4
  -2   1  -4 59804.8 512.240   4
  -2   1  -4 60441.0 810.069  10
   2  -1   4 61067.5 815.577  10
  -2   1  -4 63855.8 928.379  11
  -2   1  -4 60143.4 941.094   9
  -2   1  -4 58962.0 755.160   7
   2  -1   4 60214.2 794.928   7
   2  -1   4 59907.9 693.052   6
   2  -1   5 4721.66 243.845   2
   2  -1   5 4487.08 268.141   3
  -2   1  -5 4561.28 229.303   2
  -2   1  -5 4432.74 257.101  15
   2  -1   5 4489.09 261.831  15
   2  -1   5 4208.12 218.064  13
  -2   1  -5 4296.48 222.162  13
   2  -1   5 4407.95 177.415   4
  -2   1  -5 4459.27 176.025   4
  -2   1  -5 4724.11 231.783  10
  -2   1  -5 4389.76 174.322   8
  -2   1  -5 4673.96 290.691   9
   2  -1   5 4330.11 225.473   7
   2  -1   5 4294.15 216.419   6
  -2   1  -5 4418.50 220.110   7
   2  -1   6 149231. 1577.20   3
   2  -1   6 145072. 1377.18   2
  -2   1  -6 149139. 1458.34  15
   2  -1   6 146441. 1451.54  15
   2  -1   6 146679. 1233.47  13
  -2   1  -6 150092. 1273.83  13
   2  -1   6 142915. 1122.43   4
  -2   1  -6 143001. 1123.78   4
  -2   1  -6 147319. 1252.35  10
  -2   1  -6 149852. 1091.80   8
  -2   1  -6 146861. 1669.76   9
   2  -1   6 149231. 1335.49   7
   2  -1   6 144680. 1326.87   6
  -2   1  -7 859.679 113.554   4
   2  -1   7 787.425 100.538   4
   2  -1   7 795.312 157.904   3
   2  -1   7 806.448 142.460   2
  -2   1  -7 1002.31 135.667  15
   2  -1   7 681.930 123.863  15
  -2   1  -7 839.634 107.187  13
   2  -1   7 877.264 106.376  13
  -2   1  -7 796.954 154.512   9
  -2   1  -7 792.895 101.138  10
   2  -1   7 849.942 119.863   7
  -2   1  -7 738.693 102.571   8
   2  -1   8 13279.2 538.181   3
   2  -1   8 14255.0 493.202   2
  -2   1  -8 14985.0 473.879  15
   2  -1   8 13137.8 461.443  15
   2  -1   8 13771.8 373.907  13
  -2   1  -8 13890.5 382.122  13
   2  -1   8 14132.4 434.783   4
  -2   1  -8 13700.1 428.490   4
  -2   1  -8 14305.1 382.095  10
  -2   1  -8 13569.6 569.138   9
  -2   1  -8 14401.4 412.493   8
   2  -1   8 13838.3 448.696   7
   2  -1   9 7850.48 363.872  15
  -2   1  -9 7688.13 282.088  13
  -2   1  -9 7129.10 265.743  10
  -2   1  -9 7983.63 467.970   9
  -2   1  -9 7107.00 317.089   8
   2  -1   9 7275.81 414.863   3
   2  -1   9 7656.83 393.366   2
   2  -1   9 7400.54 343.752   4
  -2   1  -9 7086.53 340.142   4
   2  -1  10 5128.57 303.371  15
  -2   1 -10 5508.26 317.259   4
  -2   1 -10 5735.17 411.501   9
  -2   1 -10 5392.30 222.048  10
  -2   1 -10 5507.64 300.669   8
   2  -1  10 5742.55 396.664   3
   2  -1  10 5535.92 357.248   2
   2  -1  11 173.955 99.2627  15
  -2   1 -11 158.825 94.7483   4
   2  -1  11 179.578 143.199   3
  -2   1 -11 115.919 96.4737   9
  -2   1 -11 115.551 45.8215  10
   2  -1  11 79.5780 95.7720   2
  -2   1 -12 2717.51 256.942   4
   2  -1  12 2975.93 314.870   3
   2  -1  12 2462.44 275.759   2
  -2   1 -12 2896.41 330.653   9
  -2   1 -13 2401.05 259.816   4
   2  -1  13 2643.35 318.200   3
   2  -1  13 2651.89 297.832   2
  -2   1 -13 2991.56 355.306   9
  -2   1 -14 326.025 135.217   4
   2  -1  14 270.702 138.181   3
   2  -1  14 539.030 173.328   2
  -2   1 -14 70.2207 143.503   9
   2  -1  15-65.5746 124.103   3
  -2   1 -15 296.056 181.413   9
   2  -1  15-83.8084 126.471   2
   2  -1  16 428.190 172.708   6
   2  -1  16 707.369 221.133   3
  -2   1 -16 502.319 213.063   9
   2  -1  16 276.268 171.839   2
   2  -1  17 1046.26 241.510   6
   2  -1  17 688.885 231.240   3
  -2   1 -17 927.498 255.894   9
   2  -1  17 736.742 213.692   2
   2  -1  18 1214.52 285.269   6
   2  -1  18 1970.31 340.954   3
  -2   1 -18 1801.76 345.950   9
   2  -1  18 1445.52 286.058   2
   2  -1  19 268.815 202.610   6
  -2   1 -19 480.434 213.283   9
   2  -1  19 594.075 217.379   2
   2  -1  19 446.136 229.923   3
   2   0 -20 363.488 173.899   9
   2   0 -20 418.414 197.382   1
  -2   0  20 735.467 237.230   8
   2   0 -19 489.634 185.042   9
   2   0 -19 107.855 148.495   1
  -2   0  19 287.391 186.226   8
   2   0 -18 2636.57 345.497   9
   2   0 -18 2678.79 345.530   1
  -2   0  18 2152.36 332.108   8
   2   0 -17 137.591 166.116   9
   2   0 -17 287.206 173.288   1
  -2   0  17-230.447 197.157   8
   2   0 -16 456.661 154.881   9
   2   0 -16 604.925 185.317   1
  -2   0  16 693.703 207.504   8
   2   0 -15 189.772 142.699   1
   2   0 -15 114.330 129.847   9
   2   0 -15 18.2852 128.387   4
  -2   0  15 391.752 171.543   8
   2   0 -14 179.485 147.422   1
  -2   0  14 61.3446 142.970   8
   2   0 -14 134.739 130.837   9
   2   0 -14 96.1837 151.313   4
  -2   0  13 8249.07 218.928  15
   2   0 -13 7942.79 521.269   4
  -2   0  13 7950.08 508.235   8
   2   0 -13 8545.31 484.994   9
   2   0 -13 8294.34 506.254   1
   2   0 -12 447.278 150.702   1
  -2   0  12 64.4011 125.509   8
  -2   0  12 483.658 70.9733  15
   2   0 -12 430.100 73.8384  13
   2   0 -12 478.856 139.066   9
  -2   0  12 527.040 78.0943  10
   2   0 -12 528.049 175.942   4
   2   0 -11 11885.3 425.320  14
   2   0 -11 12360.5 346.392  13
   2   0 -11 12062.3 584.055   4
  -2   0  11 12573.7 357.532  10
  -2   0  11 11402.0 560.996   8
   2   0 -11 13404.1 545.737   9
   2   0 -11 11966.1 560.265   1
   2   0 -10 12352.3 281.496  17
   2   0 -10 12322.8 356.639  13
   2   0 -10 12205.1 397.881  14
   2   0 -10 12947.8 576.644   4
  -2   0  10 12468.1 367.257  10
   2   0 -10 12277.3 501.791   9
  -2   0  10 12760.7 560.062   8
   2   0 -10 12534.5 549.931   1
   2   0  -9 155.321 110.752   4
   2   0  -9-27.1535 96.8574   1
   2   0  -9 198.009 117.195  16
   2   0  -9 74.6394 39.9907  17
   2   0  -9 28.3536 50.0868  14
   2   0  -9 33.0176 54.6413  13
   2   0  -9 87.6322 86.5247   9
  -2   0   9 100.839 61.6495  10
  -2   0   9 273.549 137.070   8
   2   0  -8 7225.47 376.329  16
   2   0  -8 7049.71 283.598  13
   2   0  -8 7115.15 252.778  14
  -2   0   8 7491.57 292.289  13
   2   0  -8 7044.90 388.069   4
  -2   0   8 7473.42 295.083  10
  -2   0   8 7204.14 401.850   8
   2   0  -8 7737.74 358.622   9
   2   0  -8 7293.09 401.804   1
   2   0  -7 26476.3 662.553  16
  -2   0   7 27554.2 443.451  14
   2   0  -7 27989.0 430.420  14
   2   0  -7 27594.3 558.859  13
  -2   0   7 28192.5 554.900  13
   2   0  -7 27215.5 704.461   4
  -2   0   7 28196.2 563.539  10
  -2   0   7 27680.5 712.241   8
   2   0  -7 26670.4 623.208   9
  -2   0   7 27417.0 630.254   9
   2   0  -7 26532.1 711.670   1
   2   0  -6 70106.3 1025.68  16
   2   0  -6 73478.7 913.668  13
   2   0  -6 72430.6 596.460  14
  -2   0   6 74456.6 627.048  14
  -2   0   6 77649.1 921.734  13
   2   0  -6 74175.1 1083.82   4
  -2   0   6 77210.0 934.962  10
  -2   0   6 74339.7 1098.94   8
  -2   0   6 74766.3 967.006   9
   2   0  -6 71375.3 1110.77   1
   2   0  -5 38507.1 775.530   1
  -2   0   5 39261.3 772.195   1
   2   0  -5 38957.0 720.927  16
   2   0  -5 39815.1 669.827  13
  -2   0   5 39686.6 383.495  14
  -2   0   5 40298.8 665.787  13
  -2   0   5 39016.2 728.110   4
   2   0  -5 39520.7 393.504   5
   2   0  -5 38350.0 722.762   4
   2   0  -5 39904.8 645.277  12
  -2   0   5 39073.6 667.541  10
  -2   0   5 37783.3 746.993   8
  -2   0   5 39116.4 659.532   9
   2   0  -5 39137.6 767.279   8
  -2   0   4 646.687 102.034   4
  -2   0   4 760.060 123.588   1
   2   0  -4 773.664 131.961   1
  -2   0   4 729.206 114.709  16
   2   0  -4 805.961 122.399  16
  -2   0   4 649.052 49.9388  14
  -2   0   4 707.571 105.002  13
   2   0  -4 842.905 117.315  13
   2   0  -4 742.996 124.879  11
   2   0  -4 916.005 110.142  12
  -2   0   4 664.105 93.1221   9
  -2   0   4 678.961 101.155  10
  -2   0   4 697.013 120.724   8
   2   0  -4 761.401 120.359   8
   2   0  -3 2514.22 183.280  16
  -2   0   3 2870.57 190.348  16
   2   0  -3 2714.46 189.589  13
  -2   0   3 2578.83 177.218  13
  -2   0   3 2810.05 170.556   4
  -2   0   3 3024.47 183.730  12
   2   0  -3 2878.27 191.943  11
  -2   0   3 2826.98 185.546  10
   2   0  -3 2797.53 168.792  12
   2   0  -3 2716.01 182.017   8
  -2   0   3 2905.17 183.683   8
   2   0  -3 2528.39 191.838   1
  -2   0   3 2858.14 192.082   1
   2   0  -2 6624.56 273.746   1
  -2   0   2 7005.65 275.600   1
  -2   0   2 6778.16 284.125   2
   2   0  -2 6433.11 275.454  16
  -2   0   2 7172.25 284.008  16
   2   0  -2 6862.39 285.846  13
  -2   0   2 7495.50 294.035  13
  -2   0   2 6425.54 227.090   4
   2   0  -2 7061.03 264.121  12
   2   0  -2 6763.24 285.708  11
  -2   0   2 7058.19 284.702  10
  -2   0   2 6913.29 285.051  11
  -2   0   2 6706.67 264.131  12
  -2   0   2 7152.12 277.755   3
   2   0  -2 6485.20 255.004   8
  -2   0   2 6593.69 249.659   8
   2   0  -1 66696.2 780.037   1
   2   0  -1 66207.0 848.006   2
  -2   0   1 67976.1 849.529   2
  -2   0   1 68397.7 782.816   1
   2   0  -1 67484.9 866.680  13
  -2   0   1 67232.0 867.461  13
   2   0  -1 65072.4 844.497  16
  -2   0   1 67959.0 853.638  16
  -2   0   1 66078.8 810.524  12
  -2   0   1 68990.6 866.944  11
  -2   0   1 69819.1 883.326  10
   2   0  -1 68308.7 861.698  11
   2   0  -1 67499.7 822.829  12
  -2   0   1 69311.9 840.138   3
   2   0  -1 65872.1 828.018   3
   2   0  -1 66876.4 697.555   8
  -2   0   1 67298.4 689.611   8
  -2   0   0 13213.3 314.493   1
   2   0   0 12679.5 371.647   2
   2   0   0 13323.4 319.202   1
  -2   0   0 13194.8 371.475   2
   2   0   0 13174.0 388.248  13
  -2   0   0 13762.2 394.260  13
  -2   0   0 13627.0 396.991  15
  -2   0   0 13225.5 384.530  16
  -2   0   0 13713.6 393.570  11
  -2   0   0 12831.2 381.053  10
  -2   0   0 13149.1 376.299  12
   2   0   0 12979.4 378.902  11
  -2   0   0 12755.9 366.183   3
   2   0   0 12133.9 365.417   3
  -2   0   0 13440.3 392.660   7
   2   0   0 13219.4 271.197   8
  -2   0   0 13198.2 266.110   8
  -2   0  -1 61073.1 605.121   1
  -2   0  -1 62002.8 799.055   2
   2   0   1 60297.6 805.115   2
   2   0   1 62122.2 612.297   1
   2   0   1 60674.4 827.872  13
  -2   0  -1 58731.5 818.287  13
  -2   0  -1 62885.7 862.542  15
  -2   0  -1 62773.1 838.657  10
   2   0   1 59053.4 812.827  11
  -2   0  -1 62211.3 839.586  11
  -2   0  -1 60963.0 829.578  12
  -2   0  -1 62358.7 811.584   3
   2   0   1 60746.0 820.324   3
  -2   0  -1 59381.3 810.460   7
  -2   0  -1 60033.0 462.542   8
  -2   0  -2 3992.63 133.259   1
   2   0   2 3928.27 136.892   1
   2   0   2 4263.08 225.777   2
  -2   0  -2 4330.81 241.962  15
   2   0   2 4259.53 225.444  13
  -2   0  -2 4181.83 229.338  13
   2   0   2 3998.85 224.255  11
  -2   0  -2 4181.42 222.185  10
  -2   0  -2 4081.07 226.338  11
  -2   0  -2 4180.02 138.048   4
   2   0   2 3893.30 220.497   3
  -2   0  -2 4068.82 217.598   3
  -2   0  -2 4002.52 210.643   2
   2   0   2 4161.14 115.927   6
  -2   0  -2 3937.11 218.882   7
   2   0   2 4231.32 225.284   7
   2   0   3 4485.78 111.493   1
   2   0   3 4261.65 230.842   2
  -2   0  -3 4175.32 237.055  15
   2   0   3 4069.83 228.627  13
  -2   0  -3 4574.76 237.243  13
  -2   0  -3 4256.20 153.321   4
  -2   0  -3 4270.98 225.806  10
   2   0   3 3999.27 231.672  11
  -2   0  -3 4544.10 244.449  11
  -2   0  -3 4082.28 222.349   7
   2   0   3 4260.96 234.503   7
  -2   0  -3 4399.78 228.605   2
  -2   0  -3 4748.42 254.404   3
   2   0   3 4086.16 153.699   4
   2   0   3 4407.79 241.380   3
  -2   0  -4 7434.15 320.654   3
   2   0   4 7311.83 330.525   3
  -2   0  -4 7029.23 297.490   2
   2   0   4 6863.03 222.632   4
   2   0   4 6800.88 301.387   2
  -2   0  -4 6894.85 307.155  15
   2   0   4 6867.37 283.977  13
  -2   0  -4 7404.46 294.536  13
  -2   0  -4 7353.00 226.587   4
  -2   0  -4 7285.97 316.056  11
  -2   0  -4 6876.62 283.344  10
  -2   0  -4 7107.31 139.735   8
  -2   0  -4 7033.18 295.156   7
   2   0   4 7509.46 314.038   7
   2   0   5 4726.24 209.297   4
   2   0   5 4409.83 261.681   2
   2   0   5 4900.75 288.933   3
  -2   0  -5 4402.70 252.746   2
  -2   0  -5 4068.42 244.621  15
   2   0   5 4693.68 240.994  13
  -2   0  -5 4675.98 237.390  13
  -2   0  -5 4473.46 198.834   4
  -2   0  -5 4792.78 240.693  10
  -2   0  -5 4551.97 296.907   9
   2   0   5 4605.79 254.407   7
  -2   0  -5 4684.45 146.909   8
  -2   0  -5 4473.16 246.221   7
   2   0   6 28504.1 707.513   3
   2   0   6 28490.7 550.797   4
   2   0   6 28196.4 668.938   2
  -2   0  -6 28825.4 641.921  15
  -2   0  -6 27975.5 565.774  13
   2   0   6 28708.1 563.765  13
  -2   0  -6 28281.0 551.081   4
  -2   0  -6 28592.9 568.101  10
  -2   0  -6 28187.8 755.891   9
  -2   0  -6 28950.9 425.489   8
   2   0   7 2370.85 217.408   2
   2   0   7 2732.61 193.606   4
   2   0   7 2461.14 236.236   3
  -2   0  -7 2384.78 196.152  15
   2   0   7 2608.26 175.612  13
  -2   0  -7 2708.53 193.416   4
  -2   0  -7 2848.66 183.694  10
  -2   0  -7 2678.35 262.147   9
  -2   0  -7 2912.55 162.141   8
   2   0   8 49773.6 861.954   4
   2   0   8 50270.0 1033.57   3
   2   0   8 49087.4 974.426   2
  -2   0  -8 49511.8 867.419  15
   2   0   8 49656.7 727.202  13
  -2   0  -8 49477.4 856.435   4
  -2   0  -8 50071.8 732.700  10
  -2   0  -8 48541.1 1095.16   9
  -2   0  -8 50463.5 713.581   8
  -2   0  -9 1449.89 169.500   4
   2   0   9 1767.38 225.112   3
  -2   0  -9 1478.30 156.650  15
   2   0   9 1784.06 144.561  13
  -2   0  -9 1860.53 144.029  10
   2   0   9 1590.22 202.535   2
  -2   0  -9 1972.46 256.171   9
  -2   0  -9 1603.23 148.023   8
  -2   0 -10 69.4811 72.9132   8
   2   0  10 57.8015 64.7109   8
   2   0  10-5.15350 49.7090  13
  -2   0 -10-27.1447 44.2650  10
  -2   0 -10 66.5453 108.783   9
   2   0  10-52.1039 95.4985   2
  -2   0 -10 95.6463 80.1538   4
   2   0  10 20.8718 108.812   3
   2   0  11 380.992 136.517   2
   2   0  11 536.727 98.4113   8
  -2   0 -11 775.106 151.932   4
   2   0  11 619.963 163.893   3
  -2   0 -11 626.127 173.575   9
  -2   0 -11 646.745 82.3321  10
  -2   0 -12 8342.30 454.261   4
   2   0  12 7941.46 519.679   3
   2   0  12 7170.38 466.031   2
  -2   0 -12 7752.92 529.636   9
   2   0  12 8231.20 361.783   8
  -2   0 -13 6825.76 433.774   4
   2   0  13 6743.65 493.058   3
   2   0  13 7512.73 497.205   2
  -2   0 -13 8130.88 564.064   9
   2   0  13 7603.14 364.973   8
  -2   0 -14 9637.37 537.309   4
  -2   0 -14 9440.26 627.228   9
   2   0  14 9695.12 614.938   3
   2   0  14 9869.74 596.235   2
  -2   0 -15 1287.75 280.785   9
   2   0  15 1431.57 274.453   2
  -2   0 -15 1537.61 249.969   4
   2   0  15 1583.13 290.894   3
  -2   0 -16 171.592 142.301   9
   2   0  16 113.049 140.238   2
  -2   0 -16 221.570 132.090   4
   2   0  16 456.418 231.376   3
  -2   0 -17 164.058 177.608   9
   2   0  17 63.5352 152.865   2
  -2   0 -17 130.925 144.789   4
   2   0  17 141.936 190.428   3
  -2   0 -18 55.4985 170.932   9
   2   0  18 47.4136 169.246   2
   2   0  18 277.076 193.563   3
  -2   0 -18-169.755 179.828   4
  -2   0 -19 2832.23 413.137   9
   2   0  19 2285.47 403.696   2
   2   0  19 2355.88 387.301   3
   2   1 -20-190.979 167.696   1
   2   1 -20-59.4219 131.606   9
  -2  -1  20 303.585 206.470   8
   2   1 -20 97.8241 179.907  16
   2   1 -19 57.7856 140.120   1
   2   1 -19 249.231 182.988   9
  -2  -1  19 317.360 175.473   8
   2   1 -19 256.777 189.338  16
   2   1 -18 1244.53 246.865   9
   2   1 -18 1272.14 254.563   1
  -2  -1  18 1431.98 285.881   8
   2   1 -17-69.8931 149.160   9
   2   1 -17-5.58818 132.226   1
  -2  -1  17 231.433 194.063   8
   2   1 -16 49.1996 103.138   9
   2   1 -16 167.133 133.551   1
  -2  -1  16-140.039 150.726   8
   2   1 -15 2449.33 311.291   1
   2   1 -15 2056.80 178.920  17
   2   1 -15 1981.39 279.293   9
  -2  -1  15 1640.37 279.231   8
   2   1 -14 10123.1 293.810  13
   2   1 -14 9524.61 347.299  17
  -2  -1  14 9294.76 554.985   8
   2   1 -14 9683.70 550.417   9
   2   1 -14 9284.48 558.765   1
   2   1 -13 4654.54 221.185  13
  -2  -1  13 5070.94 238.111  10
   2   1 -13 4693.67 230.823  17
  -2  -1  13 5073.08 415.883   8
   2   1 -13 4554.86 370.788   9
   2   1 -13 5102.35 401.358   1
   2   1 -12-12.5197 104.272   1
   2   1 -12-17.2885 44.6402  17
   2   1 -12 133.531 134.997  16
   2   1 -12 16.4491 58.3794  13
  -2  -1  12 66.3859 63.0913  10
   2   1 -12 68.5184 115.201   9
  -2  -1  12-173.026 146.743   8
   2   1 -11 197.530 122.676   1
   2   1 -11 316.050 133.651  16
   2   1 -11 101.718 52.5476  17
   2   1 -11 189.844 110.945   9
  -2  -1  11 221.844 71.4006  10
  -2  -1  11 312.281 153.228   8
   2   1 -11 129.157 70.4907  14
  -2  -1  11 70.4997 85.3419  14
   2   1 -11 258.132 80.2149  13
   2   1 -10-84.4487 111.291   1
  -2  -1  10 44.2335 83.9155  14
   2   1 -10 7.57455 61.5505  14
   2   1 -10 14.3370 58.1761  13
   2   1 -10 31.5389 35.4321  17
   2   1 -10-30.9965 89.3442  16
   2   1 -10 144.216 91.5674   9
  -2  -1  10 110.782 58.6924  10
  -2  -1  10-70.1775 112.438   8
   2   1  -9 7158.39 372.461  16
   2   1  -9 7430.59 195.508  17
  -2  -1   9 6741.23 298.060  10
  -2  -1   9 7353.14 414.575   8
   2   1  -9 6731.85 369.967   9
   2   1  -9 6838.82 405.933   1
   2   1  -9 7168.09 303.298  13
   2   1  -9 7196.44 290.346  14
  -2  -1   9 7068.72 301.712  14
   2   1  -8 15688.4 518.925  16
   2   1  -8 16086.0 538.347   9
  -2  -1   8 15778.4 564.841   8
   2   1  -8 15404.3 578.611   1
   2   1  -8 16016.8 452.706  13
  -2  -1   8 16441.3 420.644  14
   2   1  -8 16015.2 400.746  14
   2   1  -7 4537.83 270.350  16
   2   1  -7 4364.92 197.461  14
  -2  -1   7 4478.53 206.027  14
   2   1  -7 3946.88 234.100  13
  -2  -1   7 4492.50 300.513   8
   2   1  -7 4428.84 305.731   1
   2   1  -6 8257.23 347.773  16
   2   1  -6 7743.51 320.705  13
   2   1  -6 7570.74 239.793  14
  -2  -1   6 8003.09 256.401  14
   2   1  -6 7887.27 331.930  12
  -2  -1   6 8500.94 383.287   8
   2   1  -6 7675.79 380.443   1
  -2  -1   5 2970.68 230.158   1
   2   1  -5 2819.97 232.787   1
  -2  -1   5 2596.67 189.199  16
  -2  -1   5 2649.47 103.269  17
   2   1  -5 2724.26 197.563  16
  -2  -1   5 2505.57 139.689  14
   2   1  -5 2826.90 200.743  13
  -2  -1   5 3021.04 219.536   4
   2   1  -5 3012.79 203.031  12
  -2  -1   5 2600.56 191.531   9
  -2  -1   5 2893.11 215.416   8
   2   1  -5 3130.65 231.322   8
   2   1  -4 8677.81 360.414   1
  -2  -1   4 9371.49 367.930   1
  -2  -1   4 9554.73 378.852   2
   2   1  -4 9138.52 335.664  16
  -2  -1   4 8823.16 325.093  16
   2   1  -4 9095.66 346.442  13
  -2  -1   4 8776.67 240.544  14
   2   1  -4 9703.57 159.100   5
   2   1  -4 9589.48 364.206  11
   2   1  -4 9352.14 341.824  12
  -2  -1   4 8799.33 334.242   8
   2   1  -4 9335.60 354.984   8
  -2  -1   3 34438.8 692.145   2
  -2  -1   3 36070.5 673.671   1
   2   1  -3 34936.0 670.938   1
   2   1  -3 33983.9 628.153  16
  -2  -1   3 35492.6 638.717  16
   2   1  -3 35215.7 665.896  13
  -2  -1   3 34868.4 652.066  12
   2   1  -3 34349.2 658.146  11
   2   1  -3 36246.1 659.361  12
   2   1  -3 35008.4 625.674   8
  -2  -1   3 33753.9 590.443   8
  -2  -1   3 32854.1 490.783   6
  -2  -1   2 125813. 1118.56   3
  -2  -1   2 125092. 1274.25   2
  -2  -1   2 125592. 1181.52   1
   2   1  -2 123116. 1188.32   1
   2   1  -2 123811. 1263.79   2
   2   1  -2 121031. 1165.75  16
  -2  -1   2 125947. 1172.45  16
   2   1  -2 125226. 1249.27  13
  -2  -1   2 124674. 642.973   5
   2   1  -2 120422. 1212.32  11
  -2  -1   2 124824. 1216.91  11
   2   1  -2 127613. 1228.37  12
  -2  -1   2 123620. 1214.29  12
  -2  -1   2 123026. 1018.77   8
  -2  -1   2 123980. 803.828   6
  -2  -1   1 9217.48 305.379   3
   2   1  -1 9223.99 309.457   3
  -2  -1   1 9227.56 344.697   2
  -2  -1   1 9457.64 307.525   1
   2   1  -1 9342.18 308.987   1
   2   1  -1 8767.25 337.950   2
  -2  -1   1 9143.28 326.820  16
   2   1  -1 8843.35 338.209  13
  -2  -1   1 9028.91 210.355   5
  -2  -1   1 9351.06 333.102  11
  -2  -1   1 8809.19 327.762  12
   2   1  -1 8999.28 332.610  11
   2   1  -1 8843.08 333.637  12
  -2  -1   1 9320.61 247.030   8
   2   1  -1 9402.03 260.628   8
  -2  -1   1 8620.58 336.685   7
  -2  -1   1 9018.24 176.133   6
  -2  -1   0 182.832 87.8332   2
   2   1   0 172.478 72.4500   1
   2   1   0 109.674 89.7052   2
  -2  -1   0 243.690 83.8139  16
   2   1   0 95.8572 84.0436  13
  -2  -1   0 161.628 48.0659   5
   2   1   0 192.747 77.0090  12
   2   1   0 101.045 75.0505  11
  -2  -1   0 40.5493 73.1980  11
  -2  -1   0 111.423 82.4563  12
  -2  -1   0 135.386 62.3799   3
   2   1   0 91.2631 66.4396   3
  -2  -1   0 211.949 53.9797   8
   2   1   0 65.4694 65.0852   7
   2   1   0 93.1243 42.9805   8
  -2  -1   0 200.988 96.4112   7
  -2  -1  -1 25397.0 574.454   7
   2   1   1 27082.0 589.055   7
   2   1   1 26151.1 281.647   8
   2   1   1 26273.5 267.436   6
   2   1   1 24919.8 548.250  11
  -2  -1  -1 24951.4 574.786  12
  -2  -1  -1 26754.5 560.853  11
   2   1   1 24482.9 557.378  13
  -2  -1  -1 27185.6 531.749   3
   2   1   1 25261.9 533.544   3
   2   1   1 26123.0 443.523   1
  -2  -1  -1 25458.3 568.623   2
   2   1   1 25527.5 581.067   2
  -2  -1  -2 5657.11 276.652   7
   2   1   2 6205.11 297.118   7
  -2  -1  -2 5968.39 276.419  11
   2   1   2 5691.40 268.542  11
  -2  -1  -2 5803.03 292.901  12
   2   1   2 5616.92 274.209  13
  -2  -1  -2 5974.42 221.965   4
   2   1   2 5810.74 267.924   3
  -2  -1  -2 6021.93 264.347   3
  -2  -1  -2 6208.23 289.158   2
   2   1   2 5764.74 193.372   1
   2   1   2 5391.57 280.438   2
  -2  -1  -3 11562.1 400.027   7
   2   1   3 12689.6 425.952   7
  -2  -1  -3 12371.4 404.392  11
   2   1   3 12419.9 399.584  11
   2   1   3 11693.7 388.015  13
  -2  -1  -3 12468.5 419.603   2
  -2  -1  -3 12389.8 394.354   3
  -2  -1  -3 12348.6 335.764   4
   2   1   3 12281.0 400.655   3
   2   1   3 12060.2 251.537   1
   2   1   3 12051.9 421.760   2
  -2  -1  -4 293.547 107.429   7
  -2  -1  -4 427.196 106.851  15
   2   1   4 73.7404 73.9855  13
  -2  -1  -4 33.3988 79.5698  11
   2   1   4 80.3052 91.6064   2
   2   1   4 180.952 106.058   3
   2   1   4 209.354 68.0421   4
  -2  -1  -4 289.144 76.3178   4
  -2  -1  -5 2621.09 204.947  15
   2   1   5 2553.32 190.415  13
  -2  -1  -5 2532.61 180.189   4
  -2  -1  -5 2351.51 193.450  11
   2   1   5 2353.36 209.358   3
   2   1   5 2277.74 167.869   4
   2   1   5 2310.98 210.672   2
   2   1   6 47133.4 396.983   1
  -2  -1  -6 50286.5 868.826  15
   2   1   6 46715.2 771.163  13
  -2  -1  -6 46817.9 791.305   4
  -2  -1  -6 47847.4 1011.77   9
   2   1   6 49638.6 458.528   8
   2   1   6 47645.2 802.372   4
   2   1   6 48443.2 946.396   2
   2   1   6 47939.9 923.394   3
   2   1   7 30399.5 323.073   1
  -2  -1  -7 30836.6 686.705  15
   2   1   7 31221.4 625.684  13
  -2  -1  -7 30730.4 684.380   4
  -2  -1  -7 30684.4 620.254  10
  -2  -1  -7 31702.0 866.145   9
   2   1   7 32161.1 441.588   8
   2   1   7 29457.8 769.519   3
   2   1   7 32373.8 704.190   4
   2   1   7 31640.8 806.150   2
   2   1   8 5912.95 150.313   1
  -2  -1  -8 6094.78 311.895  15
   2   1   8 6640.60 289.148  13
  -2  -1  -8 6243.00 334.268   4
  -2  -1  -8 6440.80 287.487  10
  -2  -1  -8 6487.55 415.907   9
   2   1   8 6116.47 221.999   8
   2   1   8 6269.65 387.400   2
   2   1   8 6302.74 382.842   3
   2   1   9 7174.92 434.960   3
   2   1   9 7673.93 438.663   2
   2   1   9 6620.59 170.401   1
  -2  -1  -9 6894.18 336.575  15
   2   1   9 7741.33 305.539  13
  -2  -1  -9 6561.78 365.002   4
  -2  -1  -9 7667.67 306.688  10
  -2  -1  -9 7771.11 475.185   9
   2   1   9 7298.92 268.444   8
  -2  -1  -9 7182.15 287.719   8
   2   1  10 27990.3 373.953   1
  -2  -1 -10 29983.3 627.173   8
   2   1  10 29063.1 574.203  13
  -2  -1 -10 29441.0 575.265  10
   2   1  10 28601.2 887.355   3
   2   1  10 29561.5 884.427   2
  -2  -1 -10 30188.1 969.934   9
   2   1  10 30511.8 589.326   8
  -2  -1 -10 29548.9 804.694   4
   2   1  11 96.1403 136.585   2
   2   1  11 69.5323 79.9987   8
   2   1  11 31.2539 54.2419  13
  -2  -1 -11 259.809 145.341   9
  -2  -1 -11 103.485 104.182   4
   2   1  11 94.4918 137.405   3
   2   1  12 85503.2 860.610  13
  -2  -1 -12 82443.0 1470.18   4
  -2  -1 -12 82647.2 1719.18   9
   2   1  12 85621.7 1115.04   8
   2   1  12 78152.2 1604.59   3
   2   1  12 83250.0 1602.64   2
   2   1  13 1156.20 245.623   2
  -2  -1 -13 983.052 225.074   9
  -2  -1 -13 1078.47 203.405   4
   2   1  13 928.203 239.101   3
   2   1  13 1189.98 153.544   8
   2   1  14 609.037 183.927   2
  -2  -1 -14 734.006 171.436   9
  -2  -1 -14 1030.46 215.756   4
   2   1  14 1052.80 232.217   3
   2   1  14 775.819 145.269   8
  -2  -1 -15 1798.21 271.368   4
   2   1  15 1644.32 302.248   3
   2   1  15 2192.16 319.093   2
  -2  -1 -15 1857.84 305.959   9
  -2  -1 -16 68.7524 139.474   4
   2   1  16 47.9835 165.753   3
   2   1  16 65.4935 170.930   2
  -2  -1 -16 271.080 199.101   9
  -2  -1 -17-63.0482 121.920   4
   2   1  17 49.4849 178.402   3
   2   1  17-31.4813 149.767   2
  -2  -1 -17-98.2854 128.061   9
  -2  -1 -18 1152.28 245.898   4
   2   1  18 939.834 275.504   3
  -2  -1 -18 1336.01 326.275   9
   2   1  18 1029.10 280.013   2
   2   2 -20 252.015 195.897   1
  -2  -2  20 670.130 254.401   6
   2   2 -20 208.074 169.217  16
   2   2 -20 200.071 172.735   9
  -2  -2  20-71.1747 160.456   8
   2   2 -19 2136.23 332.916   1
  -2  -2  19 2220.86 381.763   6
   2   2 -19 2126.42 323.261  16
   2   2 -19 2099.16 332.399   9
  -2  -2  19 1671.18 315.310   8
   2   2 -18 2222.02 331.073   1
  -2  -2  18 2914.52 397.321   6
   2   2 -18 2125.53 320.773   9
  -2  -2  18 2277.01 329.821   8
   2   2 -18 3052.18 373.394  16
   2   2 -17 343.307 199.848   1
   2   2 -17 63.1287 145.110   9
  -2  -2  17 295.694 166.396   8
   2   2 -17 99.8748 136.260  16
   2   2 -16 1180.42 239.028   1
   2   2 -16 975.044 228.017   9
  -2  -2  16 1546.96 284.616   8
   2   2 -16 1308.00 239.667  16
   2   2 -15 5074.31 410.507  16
   2   2 -15 4847.81 270.597  17
  -2  -2  15 5096.33 432.990   8
   2   2 -15 4607.26 411.551   9
   2   2 -15 4617.39 426.777   1
   2   2 -14 6199.68 436.960  16
   2   2 -14 6189.93 282.981  17
  -2  -2  14 5616.75 442.881   8
   2   2 -14 5740.86 446.356   9
   2   2 -14 5858.31 456.525   1
   2   2 -14 6146.61 282.011  13
  -2  -2  14 6642.75 402.239  14
   2   2 -13 25684.4 824.220  16
   2   2 -13 27955.8 569.470  17
  -2  -2  13 28003.1 928.343   8
   2   2 -13 27289.2 900.405   9
   2   2 -13 26904.0 923.497   1
   2   2 -13 27103.2 608.733  13
  -2  -2  13 26990.2 764.447  14
   2   2 -12-57.3803 108.326   1
   2   2 -12 74.1193 51.5621  17
   2   2 -12 34.2353 94.8569  16
   2   2 -12-39.5653 92.0564   9
  -2  -2  12 174.114 161.340   8
   2   2 -12 26.5643 56.8977  13
  -2  -2  12 149.719 100.895  14
   2   2 -11 5703.54 365.575  16
   2   2 -11 5843.51 235.160  17
   2   2 -11 5730.73 381.918   9
  -2  -2  11 5828.99 398.952   8
   2   2 -11 5746.15 410.647   1
  -2  -2  11 5484.00 322.448  14
   2   2 -11 5920.40 300.446  13
   2   2 -10 7589.39 388.756  16
   2   2 -10 7032.61 247.210  17
   2   2 -10 7100.53 410.775   9
  -2  -2  10 7062.59 429.544   8
   2   2 -10 6625.53 427.018   1
   2   2 -10 7134.52 334.097  14
   2   2 -10 6462.18 312.687  13
  -2  -2  10 6688.68 342.801  14
   2   2  -9 1575.62 185.754  16
  -2  -2   9 1656.98 213.119   8
   2   2  -9 1262.56 204.212   1
  -2  -2   9 1661.15 169.051  14
   2   2  -9 1693.96 170.819  13
   2   2  -9 1518.51 149.983  14
   2   2  -8 7314.79 413.937   1
   2   2  -8 6909.02 340.973  16
  -2  -2   8 8221.11 420.288   8
  -2  -2   8 7651.16 390.958   6
   2   2  -8 7034.33 297.722  14
  -2  -2   8 7391.96 315.267  14
   2   2  -8 7705.28 343.330  13
   2   2  -7 3714.94 292.030   1
  -2  -2   7 4497.73 238.048  14
   2   2  -7 4039.48 256.323  13
  -2  -2   7 4288.31 184.537  17
   2   2  -7 4246.27 260.286  16
  -2  -2   7 3929.30 286.025   8
  -2  -2   7 4180.99 272.637   6
   2   2  -6 20571.1 630.343   1
  -2  -2   6 21402.2 482.199  14
   2   2  -6 22412.8 581.000  13
  -2  -2   6 20884.1 526.530  16
  -2  -2   6 20305.5 388.784  17
   2   2  -6 20452.6 531.665  16
   2   2  -6 20706.2 401.350   5
  -2  -2   6 20527.8 586.716   8
  -2  -2   6 20384.9 544.378   6
   2   2  -5 1135.71 133.520  16
  -2  -2   5 1441.26 112.260  17
  -2  -2   5 1358.05 141.626  16
  -2  -2   5 1244.46 127.260  14
   2   2  -5 1332.85 170.525  13
   2   2  -5 1371.31 101.356   5
  -2  -2   5 1371.17 143.321   6
  -2  -2   5 1412.49 171.727   8
   2   2  -5 1244.94 155.668   8
   2   2  -5 1354.68 184.042   1
   2   2  -4 2354.50 216.622   1
  -2  -2   4 2206.98 205.076   2
   2   2  -4 2014.09 168.755  16
  -2  -2   4 2093.84 161.894  16
  -2  -2   4 2559.23 163.833  14
   2   2  -4 2264.83 205.394  13
   2   2  -4 2169.20 117.967   5
   2   2  -4 2293.32 211.347  11
   2   2  -4 2432.32 195.972   8
  -2  -2   4 2148.09 178.096   8
  -2  -2   4 2174.98 162.111   6
  -2  -2   3 3947.88 204.349   3
   2   2  -3 3719.65 238.831   1
   2   2  -3 3844.19 256.232   2
  -2  -2   3 3555.39 243.374   2
  -2  -2   3 4089.83 223.256  16
   2   2  -3 3887.56 221.120  16
   2   2  -3 3760.75 260.903  13
  -2  -2   3 3751.75 158.558   5
   2   2  -3 3710.90 149.888   5
   2   2  -3 3703.59 239.874  12
  -2  -2   3 3614.02 252.520  12
   2   2  -3 3725.66 240.657  11
  -2  -2   3 3915.80 218.090   8
   2   2  -3 3578.45 207.539   8
  -2  -2   3 3695.26 240.647   7
  -2  -2   3 3623.13 187.865   6
  -2  -2   2 24801.7 494.933   3
   2   2  -2 25564.1 578.990   1
   2   2  -2 25406.2 621.054   2
  -2  -2   2 24802.4 609.816   2
  -2  -2   2 26031.3 544.913  16
   2   2  -2 26218.7 622.639  13
   2   2  -2 25902.6 407.884   5
  -2  -2   2 25751.0 418.808   5
   2   2  -2 27035.8 597.120  11
  -2  -2   2 25489.9 613.723  12
   2   2  -2 25833.2 613.428  12
  -2  -2   2 24178.3 478.750   8
   2   2  -2 25777.7 500.519   8
   2   2  -2 24783.4 424.804   6
  -2  -2   2 25631.8 606.387   7
  -2  -2   2 25486.5 431.723   6
  -2  -2   1 2528.92 163.922   3
   2   2  -1 2787.32 175.906   3
   2   2  -1 2928.20 199.815   1
  -2  -2   1 2704.74 210.140   2
   2   2  -1 2964.27 227.083   2
  -2  -2   1 2538.02 184.055  16
   2   2  -1 2843.73 220.141  13
   2   2  -1 2600.47 148.790   5
  -2  -2   1 2775.52 152.522   5
  -2  -2   1 3088.62 206.512  11
   2   2  -1 2701.25 196.496  11
   2   2  -1 2978.12 222.205  12
  -2  -2   1 2903.36 219.227  12
   2   2  -1 2841.15 156.651   8
  -2  -2   1 2869.66 221.051   7
  -2  -2   1 2686.42 132.118   6
   2   2  -1 2868.44 134.869   6
   2   2  -1 2442.20 196.163   7
  -2  -2   0 1223.69 150.883   2
   2   2   0 1180.68 162.551   2
   2   2   0 1188.33 129.210   1
  -2  -2   0 1151.96 91.0135   6
   2   2   0 1103.41 135.954   7
  -2  -2   0 1291.20 149.724   7
   2   2   0 1308.28 92.2706   6
   2   2   0 1627.47 186.185  13
  -2  -2   0 1272.43 116.905   5
  -2  -2   0 1362.57 160.795  12
   2   2   0 1445.66 156.633  12
   2   2   0 1297.65 143.121  11
  -2  -2   0 1106.48 132.263  11
   2   2   0 1497.43 105.129   8
  -2  -2   0 1234.36 120.022   3
   2   2   0 1138.69 123.591   3
   2   2   1 94950.7 1213.70   2
  -2  -2  -1 96368.2 1172.61   7
   2   2   1 97395.7 766.991   6
   2   2   1 96093.2 1176.13  13
  -2  -2  -1 97964.4 1013.92   5
   2   2   1 97616.5 1227.47  12
   2   2   1 96240.8 1100.15  11
  -2  -2  -1 94689.8 1088.87  11
  -2  -2  -1 94677.3 1191.60  12
   2   2   1 96583.3 668.886   8
  -2  -2  -1 95246.5 1050.93   4
  -2  -2  -1 98224.0 999.437   3
   2   2   1 92509.9 1018.42   3
   2   2   2 2164.40 209.285   2
  -2  -2  -2 2207.75 195.699   7
   2   2   2 2137.73 131.646   6
   2   2   2 2451.33 205.857  13
  -2  -2  -2 2784.74 190.506   5
  -2  -2  -2 2337.96 186.110  11
  -2  -2  -2 2187.72 205.455  12
   2   2   2 1787.72 164.763  11
   2   2   2 2295.16 90.2110   8
  -2  -2  -2 2519.99 177.989   3
   2   2   2 2131.71 171.994   3
  -2  -2  -2 2189.75 173.283   4
   2   2   3 53657.9 893.691  13
   2   2   3 52162.7 673.759   6
  -2  -2  -3 54762.8 927.323   7
  -2  -2  -3 54462.5 850.617  11
  -2  -2  -3 54558.7 944.750  12
   2   2   3 52252.0 827.941  11
   2   2   3 53870.6 965.976   2
  -2  -2  -3 53363.4 818.426   4
   2   2   3 52891.0 846.212   3
   2   2   4 3795.09 248.305  13
   2   2   4 3908.35 109.546   8
  -2  -2  -4 3803.62 270.321  12
  -2  -2  -4 3498.80 229.486  11
   2   2   4 3898.21 237.754  11
  -2  -2  -4 4004.96 241.279   4
   2   2   4 3806.39 248.711   3
   2   2   4 3797.81 276.196   2
   2   2   5 1463.89 158.395   4
  -2  -2  -5 1513.45 163.255   4
   2   2   5 1359.31 169.344   3
  -2  -2  -5 1430.31 188.900  12
  -2  -2  -5 1323.85 154.293  11
   2   2   5 1423.36 78.7721   8
   2   2   5 1626.22 174.238  13
   2   2   5 1193.74 169.890   2
   2   2   6 1421.99 163.079  13
  -2  -2  -6 1197.35 144.694   4
   2   2   6 1543.42 185.223   3
   2   2   6 1684.31 102.370   8
   2   2   6 1442.06 194.712   2
   2   2   7 4602.86 265.775  13
   2   2   7 5142.26 337.079   3
   2   2   7 4159.53 331.943   2
  -2  -2  -7 4848.95 302.103   4
  -2  -2  -7 4713.29 359.821   9
   2   2   7 4817.49 184.558   8
   2   2   7 4502.00 192.802   1
   2   2   8 209.165 60.2677   1
   2   2   8 438.500 168.311   2
   2   2   8 163.543 53.3999   8
  -2  -2  -8 102.916 114.400   9
  -2  -2  -8 70.1446 78.1349   4
   2   2   8 356.186 141.208   3
   2   2   8 216.456 92.2132  13
  -2  -2  -9 1885.34 220.845   4
   2   2   9 1949.40 240.677   3
   2   2   9 1698.02 169.334  13
   2   2   9 2094.19 154.341   8
  -2  -2  -9 2126.75 275.326   9
   2   2   9 2131.24 138.155   1
   2   2   9 2521.69 281.144   2
   2   2  10 9058.49 527.715   2
   2   2  10 9899.15 539.997   3
   2   2  10 9080.35 359.980  13
  -2  -2 -10 7949.28 446.168   4
  -2  -2 -10 8332.73 342.462  10
  -2  -2 -10 8479.80 534.314   9
   2   2  10 9034.77 325.735   8
   2   2  10 8235.91 272.515   1
   2   2  11 2523.27 186.756  13
  -2  -2 -11 2103.89 247.036   4
   2   2  11 1980.30 268.106   3
  -2  -2 -11 1936.52 283.461   9
   2   2  11 2613.68 202.390   8
   2   2  11 2044.91 271.630   2
  -2  -2 -12 3560.44 337.506   4
   2   2  12 3123.48 347.875   3
   2   2  12 3124.64 222.239   8
  -2  -2 -12 3346.72 370.138   9
   2   2  12 3479.32 363.656   2
  -2  -2 -13 8461.15 523.619   4
  -2  -2 -13 8317.52 588.078   9
   2   2  13 8447.09 569.915   3
   2   2  13 8357.62 563.581   2
  -2  -2 -14 4593.42 409.133   4
   2   2  14 4565.07 451.002   3
   2   2  14 3998.01 414.585   2
  -2  -2 -14 4231.10 434.362   9
  -2  -2 -15 2485.43 310.750   4
   2   2  15 2389.95 356.098   3
   2   2  15 2049.13 328.253   2
  -2  -2 -15 2653.98 365.856   9
  -2  -2 -16 1519.05 272.537   4
   2   2  16 1562.09 299.414   3
   2   2  16 1088.10 255.009   2
  -2  -2 -16 1286.18 291.968   9
  -2  -2 -17 255.664 189.350   4
   2   2  17 75.3383 143.942   3
   2   2  17 10.0479 162.308   2
  -2  -2 -17 349.750 165.247   9
  -2  -2 -18 207.468 150.814   4
   2   2  18 367.906 233.069   3
  -2  -2 -18 303.485 204.561   9
   2   2  18-161.569 185.296   2
   2   3 -20 312.976 194.609   1
  -2  -3  20 209.080 182.819   6
   2   3 -20 337.872 187.043  16
   2   3 -20 210.172 203.147   9
  -2  -3  20 221.780 156.295   8
   2   3 -19 4460.92 467.402   1
  -2  -3  19 4306.48 508.358   6
   2   3 -19 3971.70 408.700  16
   2   3 -19 4519.95 468.122   9
  -2  -3  19 3847.75 438.277   8
   2   3 -18 297.904 184.121   1
  -2  -3  18 38.7869 162.258   6
   2   3 -18-85.3609 138.460  16
   2   3 -18 337.477 195.352   9
  -2  -3  18 27.7506 143.504   8
   2   3 -17 3009.41 374.954   1
   2   3 -17 3471.52 357.856  16
  -2  -3  17 3009.09 402.344   6
   2   3 -17 2926.27 363.241   9
  -2  -3  17 2517.81 345.482   8
   2   3 -16 727.025 196.949   1
  -2  -3  16 1052.36 203.161  14
   2   3 -16 703.526 185.666  16
  -2  -3  16 713.634 241.634   6
   2   3 -16 511.610 195.918   9
  -2  -3  16 598.906 211.023   8
   2   3 -15 2734.13 338.804   1
  -2  -3  15 3115.51 311.234  14
   2   3 -15 2285.68 197.733  17
   2   3 -15 2919.92 302.369  16
  -2  -3  15 2080.32 302.060   6
   2   3 -15 3414.08 375.902   9
  -2  -3  15 2708.24 320.281   8
   2   3 -14 57159.2 1413.89   1
  -2  -3  14 57291.4 1220.42  14
   2   3 -14 54515.7 945.952  13
   2   3 -14 56810.2 1238.21  16
   2   3 -14 57215.2 911.617  17
  -2  -3  14 57175.8 1373.21   8
   2   3 -14 55015.8 1365.08   9
  -2  -3  14 55997.3 1397.18   6
   2   3 -13 1393.53 245.865   1
  -2  -3  13 1877.99 230.099  14
   2   3 -13 1398.89 165.632  13
   2   3 -13 1702.59 162.275  17
   2   3 -13 1788.63 227.051  16
  -2  -3  13 1334.30 246.410   6
   2   3 -13 1224.41 222.137   9
  -2  -3  13 1580.22 256.284   8
   2   3 -12 9142.11 544.435   1
   2   3 -12 9792.87 471.806  16
   2   3 -12 10290.1 364.269  17
  -2  -3  12 10386.7 556.136   8
   2   3 -12 9262.45 528.572   9
  -2  -3  12 10064.4 551.063   6
  -2  -3  12 9882.88 475.923  14
   2   3 -12 10051.3 420.948  13
   2   3 -11 6639.35 450.843   1
   2   3 -11 6597.19 283.987  17
   2   3 -11 7158.14 389.890  16
  -2  -3  11 6832.56 441.263   8
  -2  -3  11 6184.44 422.678   6
  -2  -3  11 6643.81 376.878  14
   2   3 -11 6480.72 342.341  13
   2   3 -10 15452.8 652.678   1
   2   3 -10 17186.5 566.039  16
  -2  -3  10 16807.0 645.481   8
  -2  -3  10 15525.1 628.083   6
  -2  -3  10 15838.0 547.597  14
   2   3 -10 16010.3 530.294  13
   2   3  -9 12615.3 574.674   1
   2   3  -9 13645.0 493.601  13
  -2  -3   9 13551.3 483.131  14
   2   3  -9 14542.4 496.821  16
  -2  -3   9 13682.4 565.325   8
  -2  -3   9 13111.9 544.432   6
   2   3  -8 8147.98 457.290   1
   2   3  -8 8604.24 392.783  13
  -2  -3   8 8592.15 374.825  14
  -2  -3   8 8885.74 325.055  17
   2   3  -8 8758.85 373.399  16
   2   3  -8 8475.83 333.047   5
  -2  -3   8 8433.42 428.222   8
  -2  -3   8 8519.89 417.476   6
   2   3  -7 6380.41 393.602   1
  -2  -3   7 6187.90 310.367  14
   2   3  -7 5772.19 293.131  16
  -2  -3   7 5930.45 263.550  17
   2   3  -7 6106.09 267.475   5
  -2  -3   7 6116.04 350.499   8
  -2  -3   7 5970.64 336.359   6
   2   3  -6 2452.74 258.161   1
  -2  -3   6 3183.46 225.112  14
  -2  -3   6 3349.78 212.647  16
  -2  -3   6 2949.70 188.238  17
   2   3  -6 2579.13 191.540  16
   2   3  -6 3080.12 182.756   5
  -2  -3   6 2876.04 232.110   8
  -2  -3   6 2953.16 232.202   7
  -2  -3   6 3052.40 225.107   6
   2   3  -5 29682.7 749.458   1
  -2  -3   5 30244.7 576.885  17
   2   3  -5 29331.3 608.629  16
  -2  -3   5 28658.7 591.125  16
  -2  -3   5 29940.9 635.342  14
   2   3  -5 28732.7 519.615   5
  -2  -3   5 29242.7 669.570   8
  -2  -3   5 28925.1 678.454   7
  -2  -3   5 28477.1 634.757   6
  -2  -3   4 25799.1 507.826   3
   2   3  -4 27763.4 703.125   1
   2   3  -4 25077.0 555.930  16
  -2  -3   4 26164.4 557.287  16
  -2  -3   4 27754.0 608.667  14
  -2  -3   4 26306.9 506.207   5
   2   3  -4 25800.8 481.058   5
   2   3  -4 26284.6 650.511  11
  -2  -3   4 26457.0 601.891   8
   2   3  -4 26967.8 624.625   8
  -2  -3   4 25748.9 570.026   6
  -2  -3   4 26455.6 637.045   7
   2   3  -4 26838.2 575.866   6
  -2  -3   3 25453.5 488.213   3
  -2  -3   3 25477.2 550.443  16
  -2  -3   3 24722.8 503.864   5
   2   3  -3 25026.5 489.591   5
   2   3  -3 25401.3 651.907   1
   2   3  -3 25592.1 668.032   2
   2   3  -3 25879.8 629.050  11
   2   3  -3 26167.7 578.285   8
  -2  -3   3 25311.8 636.360   7
  -2  -3   3 24919.4 528.718   6
   2   3  -3 26072.9 535.906   6
  -2  -3   2 11356.2 323.311   3
  -2  -3   2 11774.2 380.254  16
   2   3  -2 11337.8 342.936   5
  -2  -3   2 11858.1 352.652   5
   2   3  -2 12292.1 462.973   2
  -2  -3   2 11265.4 448.891  12
   2   3  -2 11394.1 407.752  11
   2   3  -2 11490.7 361.234   8
  -2  -3   2 11288.5 428.590   7
  -2  -3   2 11635.3 346.384   6
   2   3  -2 11011.3 332.465   6
  -2  -3   1 1291.08 140.089  16
  -2  -3   1 1330.20 123.993   6
   2   3  -1 1257.81 135.529   5
  -2  -3   1 1351.27 135.213   5
   2   3  -1 1233.95 117.414   6
   2   3  -1 1346.00 128.427   8
  -2  -3   1 1222.61 159.541   7
  -2  -3   1 1228.07 171.653  12
   2   3  -1 1210.14 156.143  11
  -2  -3   1 1322.04 118.369   3
   2   3  -1 1221.14 120.093   3
   2   3  -1 1072.40 159.294   2
   2   3   0 111948. 1400.29   2
   2   3   0 112069. 1153.26   5
  -2  -3   0 112259. 1171.46   5
  -2  -3   0 114203. 1347.32   7
  -2  -3   0 108984. 987.337   6
   2   3   0 112903. 1011.69   6
  -2  -3   0 113259. 1379.18  12
   2   3   0 109194. 1218.66  11
  -2  -3   0 111086. 1200.03  11
   2   3   0 106930. 960.048   8
  -2  -3   0 111248. 1021.20   3
   2   3   0 109577. 1064.22   3
   2   3   1 42778.6 887.624   2
  -2  -3  -1 47483.4 809.721   5
   2   3   1 45335.9 778.268  11
  -2  -3  -1 45400.7 877.843  12
  -2  -3  -1 46048.9 774.612  11
  -2  -3  -1 46918.8 879.847   7
   2   3   1 46806.3 664.679   6
   2   3   1 44191.7 562.247   8
  -2  -3  -1 46773.4 695.966   3
   2   3   1 44491.1 712.642   3
  -2  -3  -1 47097.3 849.914   4
   2   3   2 20540.9 459.152   6
  -2  -3  -2 19194.9 587.050   7
   2   3   2 18961.8 612.588   2
   2   3   2 18989.0 487.718   3
  -2  -3  -2 18471.5 541.071   4
   2   3   2 19422.8 511.180  11
  -2  -3  -2 19098.5 503.989  11
  -2  -3  -2 20731.7 608.784  12
   2   3   3 3292.26 200.707   6
  -2  -3  -3 3004.95 247.551   7
   2   3   3 3137.65 273.099   2
  -2  -3  -3 2971.04 232.280   4
   2   3   3 3163.22 220.371   3
   2   3   3 3040.37 212.336  11
  -2  -3  -3 3205.87 254.919  12
  -2  -3  -3 3429.47 220.497  11
   2   3   4 4147.42 241.010   6
  -2  -3  -4 4244.18 297.251  12
   2   3   4 4706.99 265.474  11
  -2  -3  -4 4906.43 271.736  11
   2   3   4 4607.19 329.995   2
  -2  -3  -4 4663.43 293.389   4
   2   3   4 4593.39 275.668   3
   2   3   5 1526.76 114.192   8
   2   3   5 1810.82 194.833  13
  -2  -3  -5 1575.03 197.718  12
  -2  -3  -5 1739.98 178.351  11
   2   3   5 1576.30 208.471   2
  -2  -3  -5 1672.83 199.462   4
   2   3   5 1480.16 173.488   3
   2   3   6 45164.7 893.666  13
  -2  -3  -6 44532.8 953.003   4
  -2  -3  -6 45499.6 990.474  12
   2   3   6 43378.7 581.060   8
   2   3   6 43420.4 1022.38   2
   2   3   6 43719.2 926.252   3
   2   3   7 8971.08 449.769   3
   2   3   7 7836.82 463.099   2
   2   3   7 8668.87 393.251  13
  -2  -3  -7 8189.03 431.935   4
  -2  -3  -7 8337.08 448.373  12
   2   3   7 7963.59 265.707   8
  -2  -3  -7 8144.34 480.646   9
   2   3   7 8283.30 314.737   1
   2   3   8 100.089 58.9572   1
   2   3   8 331.654 168.111   2
   2   3   8 186.039 69.4933   8
   2   3   8 135.741 89.0306  13
  -2  -3  -8 10.3915 110.552  12
  -2  -3  -8 191.206 134.492   9
  -2  -3  -8 19.9533 92.5578   4
   2   3   8 29.2315 108.505   3
   2   3   9 9863.26 527.538   3
   2   3   9 8258.90 510.412   2
   2   3   9 9065.22 397.579  13
  -2  -3  -9 9886.02 503.122   4
  -2  -3  -9 9983.31 518.966  12
  -2  -3  -9 9114.78 546.822   9
   2   3   9 9752.36 333.919   8
   2   3   9 9845.09 351.682   1
   2   3  10 15235.5 508.674  13
  -2  -3 -10 14603.5 641.724   4
  -2  -3 -10 15107.0 727.324   9
   2   3  10 15162.3 436.028   8
   2   3  10 14602.3 657.967   3
   2   3  10 14914.0 700.746   2
   2   3  11 371.132 98.5718   8
   2   3  11 384.340 94.1882  13
  -2  -3 -11 294.238 146.795   4
   2   3  11 557.584 180.869   3
  -2  -3 -11 406.189 154.522   9
   2   3  11 270.966 171.702   2
  -2  -3 -12 5793.78 444.365   4
   2   3  12 5940.76 473.568   3
   2   3  12 5211.78 449.241   2
  -2  -3 -12 5907.50 498.696   9
  -2  -3 -13-149.320 147.192   4
   2   3  13 199.150 148.266   3
   2   3  13 448.805 180.604   2
  -2  -3 -13 192.373 138.121   9
  -2  -3 -14 310.216 159.902   4
   2   3  14 311.522 165.767   3
   2   3  14 514.052 249.760   2
  -2  -3 -14 136.572 154.757   9
  -2  -3 -15 220.357 166.117   4
   2   3  15 277.419 181.826   3
   2   3  15 14.0832 200.512   2
  -2  -3 -15 317.162 189.094   9
  -2  -3 -16 846.015 244.085   4
   2   3  16 831.374 281.010   3
   2   3  16 1077.96 299.757   2
  -2  -3 -16 838.769 268.579   9
  -2  -3 -17 624.052 208.959   4
   2   3  17 556.487 213.688   3
  -2  -3 -17 541.511 215.058   9
   2   3  17 615.986 270.430   2
   2   4 -20 2055.02 320.879  16
  -2  -4  20 1534.79 333.085   6
   2   4 -20 1424.58 307.525   1
   2   4 -20 2242.73 379.365   9
[truncated: 586,008 more chars]
