# Supplementary material for: Mitochondria and Neuromast Tagging With Fluorescent Gallium‐Triapine Analogues: In Cellulo MP FLIM and Zebrafish Live Imaging
Source: Adv Sci (Weinh). 2026 Apr 16:e19815. Online ahead of print. doi: 10.1002/advs.202519815 (PMC13335005; doi:10.1002/advs.202519815)
Supplement: Supplementary file 2 — Supporting File: advs75212‐sup‐0002‐Data.zip. [file ADVS-9999-e19815-s001.zip › advs75212-sup-0002-Data/GaL1 y26sip6.cif]

 
data_y26sip6
 
_audit_creation_method            'SHELXL-2019/3'
_shelx_SHELXL_version_number      '2019/3'
_chemical_name_systematic         ?
_chemical_name_common             ?
_chemical_melting_point           ?
_chemical_formula_moiety          'C18 H24 Ga N10 S2, F6 P '
_chemical_formula_sum
 'C18 H24 F6 Ga N10 P S2' 
_chemical_formula_weight          659.28

loop_
 _atom_type_symbol
 _atom_type_description
 _atom_type_scat_dispersion_real
 _atom_type_scat_dispersion_imag
 _atom_type_scat_source
 'C'  'C'   0.0181   0.0091
 'International Tables Vol C Tables 4.2.6.8 and 6.1.1.4'
 'H'  'H'   0.0000   0.0000
 'International Tables Vol C Tables 4.2.6.8 and 6.1.1.4'
 'F'  'F'   0.0727   0.0534
 'International Tables Vol C Tables 4.2.6.8 and 6.1.1.4'
 'Ga'  'Ga'  -1.2846   0.7763
 'International Tables Vol C Tables 4.2.6.8 and 6.1.1.4'
 'N'  'N'   0.0311   0.0180
 'International Tables Vol C Tables 4.2.6.8 and 6.1.1.4'
 'P'  'P'   0.2955   0.4335
 'International Tables Vol C Tables 4.2.6.8 and 6.1.1.4'
 'S'  'S'   0.3331   0.5567
 'International Tables Vol C Tables 4.2.6.8 and 6.1.1.4'
 
_space_group_crystal_system       triclinic
_space_group_IT_number            2
_space_group_name_H-M_alt         'P -1'
_space_group_name_Hall            '-P 1'
 
_shelx_space_group_comment
;
The symmetry employed for this shelxl refinement is uniquely defined
by the following loop, which should always be used as a source of
symmetry information in preference to the above space-group names.
They are only intended as comments.
;
 
loop_
 _space_group_symop_operation_xyz
 'x, y, z'
 '-x, -y, -z'
 
_cell_length_a                    9.06271(17)
_cell_length_b                    11.26613(19)
_cell_length_c                    13.6776(2)
_cell_angle_alpha                 78.2162(15)
_cell_angle_beta                  86.0905(15)
_cell_angle_gamma                 74.9223(16)
_cell_volume                      1319.84(4)
_cell_formula_units_Z             2
_cell_measurement_temperature     150(2)
_cell_measurement_reflns_used   28977
_cell_measurement_theta_min     3.2910
_cell_measurement_theta_max     77.6520
 
_exptl_crystal_description        tabloid
_exptl_crystal_colour             yellow
_exptl_crystal_density_meas       ?
_exptl_crystal_density_method     ?
_exptl_crystal_density_diffrn     1.659          
_exptl_crystal_F_000              668
_exptl_transmission_factor_min    ?
_exptl_transmission_factor_max    ?
_exptl_crystal_size_max           0.280
_exptl_crystal_size_mid           0.180
_exptl_crystal_size_min           0.060
_exptl_absorpt_coefficient_mu     4.146
_shelx_estimated_absorpt_T_min    0.390
_shelx_estimated_absorpt_T_max    0.789
_exptl_absorpt_correction_T_min                   0.42739
_exptl_absorpt_correction_T_max                   1.00000
_exptl_absorpt_correction_type            multi-scan
_exptl_absorpt_process_details
;
CrysAlisPro 1.171.44.128a (Rigaku Oxford Diffraction, 2025)
Empirical absorption correction using spherical harmonics,
implemented in SCALE3 ABSPACK scaling algorithm.
;
_oxdiff_exptl_absorpt_empirical_full_min           0.629
_oxdiff_exptl_absorpt_empirical_full_max           1.988
_oxdiff_exptl_absorpt_empirical_details
;
Empirical correction (ABSPACK) includes:
- Absorption correction using spherical harmonics
- Frame scaling
;
_diffrn_ambient_temperature 150.00(10) 
_diffrn_ambient_environment N~2~
_diffrn_source 'micro-focus sealed X-ray tube'
_diffrn_source_type 'PhotonJet (Cu) X-ray Source'
_diffrn_radiation_probe x-ray
_diffrn_radiation_type 'Cu K\a'
_diffrn_radiation_wavelength 1.54184
_diffrn_radiation_monochromator mirror
_diffrn_measurement_device 'four-circle diffractometer'
_diffrn_measurement_device_type 'XtaLAB Synergy, Dualflex, HyPix-Arc 100'
_diffrn_measurement_method '\w scans'
_diffrn_detector 'Hybrid Pixel Array Detector'
_diffrn_detector_type 'HyPix-Arc 100'
_diffrn_detector_area_resol_mean 10.0000
_diffrn_reflns_number             45320
_diffrn_reflns_av_unetI/netI      0.0190
_diffrn_reflns_av_R_equivalents   0.0400
_diffrn_reflns_limit_h_min        -10
_diffrn_reflns_limit_h_max        11
_diffrn_reflns_limit_k_min        -14
_diffrn_reflns_limit_k_max        14
_diffrn_reflns_limit_l_min        -17
_diffrn_reflns_limit_l_max        17
_diffrn_reflns_theta_min          3.301
_diffrn_reflns_theta_max          78.346
_diffrn_reflns_theta_full         67.684
_diffrn_measured_fraction_theta_max   0.984
_diffrn_measured_fraction_theta_full  1.000
_diffrn_reflns_Laue_measured_fraction_max    0.984
_diffrn_reflns_Laue_measured_fraction_full   1.000
_diffrn_reflns_point_group_measured_fraction_max   0.984
_diffrn_reflns_point_group_measured_fraction_full  1.000
_reflns_number_total              5590
_reflns_number_gt                 5237
_reflns_threshold_expression      'I > 2\s(I)'
_reflns_Friedel_coverage          0.000
_reflns_Friedel_fraction_max      .
_reflns_Friedel_fraction_full     .
 
_reflns_special_details
;
 Reflections were merged by SHELXL according to the crystal
 class for the calculation of statistics and refinement.
 
 _reflns_Friedel_fraction is defined as the number of unique
 Friedel pairs measured divided by the number that would be
 possible theoretically, ignoring centric projections and
 systematic absences.
;
 
_computing_data_collection     'CrysAlisPro 1.171.43.144a (Rigaku OD, 2024)'
_computing_cell_refinement     'CrysAlisPro 1.171.43.144a (Rigaku OD, 2024)'
_computing_data_reduction      'CrysAlisPro 1.171.43.144a (Rigaku OD, 2024)'
_computing_structure_solution     'SHELXT 2018/2 (Sheldrick, 2018)'
_computing_structure_refinement   
;
 SHELXL-2019/2 (Sheldrick, 2019)
 Sheldrick GM (2008) Acta Crystallogr A64:112--122 and 
 C. B. H\"ubschle, G. M. Sheldrick and B. Dittrich
 ShelXle: a Qt graphical user interface for SHELXL
 J. Appl. Cryst., 44, (2011) 1281-1284.
;
_computing_molecular_graphics  

'ORTEP3 for Windows - Farrugia, L. J. J. Appl. Crystallogr. 1997, 30, 565'

_computing_publication_material    
;
 'WinGX publication routines, Farrugia, 
 L. J., J. Appl. Crystallogr., 1999, 32, 837-838
;
_refine_special_details           ?
_refine_ls_structure_factor_coef  Fsqd
_refine_ls_matrix_type            full
_refine_ls_weighting_scheme       calc
_refine_ls_weighting_details
'w=1/[\s^2^(Fo^2^)+(0.0406P)^2^+0.6172P] where P=(Fo^2^+2Fc^2^)/3'
_atom_sites_solution_primary      dual
_atom_sites_solution_secondary    ?
_atom_sites_solution_hydrogens    geom
_refine_ls_hydrogen_treatment     constr
_refine_ls_extinction_method      none
_refine_ls_extinction_coef        .
_refine_ls_number_reflns          5590
_refine_ls_number_parameters      349
_refine_ls_number_restraints      0
_refine_ls_R_factor_all           0.0294
_refine_ls_R_factor_gt            0.0278
_refine_ls_wR_factor_ref          0.0776
_refine_ls_wR_factor_gt           0.0765
_refine_ls_goodness_of_fit_ref    1.083
_refine_ls_restrained_S_all       1.083
_refine_ls_shift/su_max           0.001
_refine_ls_shift/su_mean          0.000
 
loop_
 _atom_site_label
 _atom_site_type_symbol
 _atom_site_fract_x
 _atom_site_fract_y
 _atom_site_fract_z
 _atom_site_U_iso_or_equiv
 _atom_site_adp_type
 _atom_site_occupancy
 _atom_site_site_symmetry_order  
 _atom_site_calc_flag
 _atom_site_refinement_flags_posn
 _atom_site_refinement_flags_adp
 _atom_site_refinement_flags_occupancy
 _atom_site_disorder_assembly
 _atom_site_disorder_group
Ga1 Ga 0.44658(2) 0.20673(2) 0.67279(2) 0.02340(7) Uani 1 1 d . . . . .
S1 S 0.55045(5) 0.31817(4) 0.53136(3) 0.03042(10) Uani 1 1 d . . . . .
S2 S 0.19428(5) 0.25054(4) 0.61474(3) 0.02993(10) Uani 1 1 d . . . . .
P1 P 0.87167(5) 0.79174(4) 0.90170(3) 0.03112(11) Uani 1 1 d . . . . .
F1 F 0.78299(15) 0.69956(12) 0.87315(9) 0.0480(3) Uani 1 1 d . . . . .
F2 F 0.88766(16) 0.85157(13) 0.78570(9) 0.0552(3) Uani 1 1 d . . . . .
F3 F 0.71306(13) 0.89461(11) 0.90788(9) 0.0446(3) Uani 1 1 d . . . . .
F4 F 0.85620(14) 0.73373(11) 1.01769(8) 0.0434(3) Uani 1 1 d . . . . .
F5 F 1.03142(14) 0.69256(12) 0.89530(10) 0.0526(3) Uani 1 1 d . . . . .
F6 F 0.95895(14) 0.88623(12) 0.93133(10) 0.0486(3) Uani 1 1 d . . . . .
N1 N 0.40854(16) 0.05181(12) 0.78157(10) 0.0247(3) Uani 1 1 d . . . . .
N2 N 0.43374(18) -0.16683(13) 0.79779(11) 0.0301(3) Uani 1 1 d . . . . .
N3 N 0.57023(16) 0.05505(13) 0.61739(10) 0.0250(3) Uani 1 1 d . . . . .
N4 N 0.66602(16) 0.06514(13) 0.53736(10) 0.0278(3) Uani 1 1 d . . . . .
N5 N 0.75575(19) 0.19650(15) 0.41349(11) 0.0363(3) Uani 1 1 d . . . . .
N6 N 0.63011(16) 0.20672(13) 0.76260(10) 0.0279(3) Uani 1 1 d . . . . .
N7 N 0.6897(2) 0.32141(16) 0.87584(12) 0.0383(4) Uani 1 1 d . . . . .
N8 N 0.34771(16) 0.33840(12) 0.75725(10) 0.0244(3) Uani 1 1 d . . . . .
N9 N 0.19837(16) 0.40070(13) 0.74954(11) 0.0278(3) Uani 1 1 d . . . . .
N10 N -0.02683(17) 0.42982(14) 0.67503(13) 0.0359(3) Uani 1 1 d . . . . .
C1 C 0.3237(2) 0.05345(16) 0.86520(13) 0.0301(3) Uani 1 1 d . . . . .
H1 H 0.285323 0.130012 0.888096 0.036 Uiso 1 1 calc R U . . .
C2 C 0.2910(2) -0.05513(18) 0.91898(14) 0.0359(4) Uani 1 1 d . . . . .
H2 H 0.232579 -0.055521 0.979369 0.043 Uiso 1 1 calc R U . . .
C3 C 0.3473(2) -0.16292(17) 0.88072(13) 0.0350(4) Uani 1 1 d . . . . .
H3 H 0.323252 -0.237951 0.915102 0.042 Uiso 1 1 calc R U . . .
C4 C 0.46302(18) -0.05887(15) 0.75226(12) 0.0244(3) Uani 1 1 d . . . . .
C5 C 0.56210(19) -0.05641(15) 0.66255(12) 0.0246(3) Uani 1 1 d . . . . .
C6 C 0.6493(2) -0.17303(16) 0.63018(13) 0.0318(4) Uani 1 1 d . . . . .
H6A H 0.625620 -0.169185 0.560571 0.048 Uiso 1 1 calc R U . . .
H6B H 0.620849 -0.245158 0.672712 0.048 Uiso 1 1 calc R U . . .
H6C H 0.758981 -0.181876 0.635852 0.048 Uiso 1 1 calc R U . . .
C7 C 0.66320(19) 0.18363(16) 0.49401(12) 0.0288(3) Uani 1 1 d . . . . .
C8 C 0.8565(2) 0.0875(2) 0.38126(15) 0.0439(5) Uani 1 1 d . . . . .
H8A H 0.862670 0.102737 0.308127 0.066 Uiso 1 1 calc R U . . .
H8B H 0.815850 0.014057 0.405802 0.066 Uiso 1 1 calc R U . . .
H8C H 0.958646 0.072241 0.408151 0.066 Uiso 1 1 calc R U . . .
C9 C 0.7640(3) 0.3194(2) 0.35628(16) 0.0492(5) Uani 1 1 d . . . . .
H9A H 0.824841 0.308997 0.295140 0.074 Uiso 1 1 calc R U . . .
H9B H 0.812176 0.361083 0.396647 0.074 Uiso 1 1 calc R U . . .
H9C H 0.660685 0.370564 0.338739 0.074 Uiso 1 1 calc R U . . .
C10 C 0.7765(2) 0.14229(18) 0.75995(14) 0.0366(4) Uani 1 1 d . . . . .
H10 H 0.806269 0.079833 0.720122 0.044 Uiso 1 1 calc R U . . .
C11 C 0.8847(2) 0.1659(2) 0.81465(16) 0.0435(5) Uani 1 1 d . . . . .
H11 H 0.988916 0.120713 0.813243 0.052 Uiso 1 1 calc R U . . .
C12 C 0.8363(2) 0.2568(2) 0.87105(15) 0.0444(5) Uani 1 1 d . . . . .
H12 H 0.909576 0.274888 0.908359 0.053 Uiso 1 1 calc R U . . .
C13 C 0.5921(2) 0.29356(16) 0.82053(12) 0.0292(3) Uani 1 1 d . . . . .
C14 C 0.4309(2) 0.36333(16) 0.82045(12) 0.0285(3) Uani 1 1 d . . . . .
C15 C 0.3729(3) 0.45557(19) 0.88732(15) 0.0408(4) Uani 1 1 d . . . . .
H15A H 0.433538 0.517696 0.876027 0.061 Uiso 1 1 calc R U . . .
H15B H 0.381533 0.411646 0.957155 0.061 Uiso 1 1 calc R U . . .
H15C H 0.265524 0.497888 0.872644 0.061 Uiso 1 1 calc R U . . .
C16 C 0.12160(19) 0.36676(15) 0.68462(12) 0.0266(3) Uani 1 1 d . . . . .
C17 C -0.0922(2) 0.52529(18) 0.7354(2) 0.0495(6) Uani 1 1 d . . . . .
H17A H -0.077427 0.606446 0.700275 0.074 Uiso 1 1 calc R U . . .
H17B H -0.041210 0.501735 0.799962 0.074 Uiso 1 1 calc R U . . .
H17C H -0.201766 0.531435 0.746245 0.074 Uiso 1 1 calc R U . . .
C18 C -0.1251(2) 0.4158(2) 0.60091(18) 0.0468(5) Uani 1 1 d . . . . .
H18A H -0.149912 0.492980 0.550186 0.070 Uiso 1 1 calc R U . . .
H18B H -0.219584 0.399542 0.633415 0.070 Uiso 1 1 calc R U . . .
H18C H -0.072320 0.345575 0.569092 0.070 Uiso 1 1 calc R U . . .
 
loop_
 _atom_site_aniso_label
 _atom_site_aniso_U_11
 _atom_site_aniso_U_22
 _atom_site_aniso_U_33
 _atom_site_aniso_U_23
 _atom_site_aniso_U_13
 _atom_site_aniso_U_12
Ga1 0.02206(12) 0.02116(11) 0.02509(11) -0.00383(7) -0.00070(8) -0.00253(8)
S1 0.0349(2) 0.0253(2) 0.0297(2) -0.00080(15) 0.00037(16) -0.00877(16)
S2 0.0250(2) 0.0319(2) 0.0331(2) -0.00938(16) -0.00513(16) -0.00392(16)
P1 0.0272(2) 0.0351(2) 0.0284(2) -0.00699(17) -0.00153(16) -0.00222(18)
F1 0.0479(7) 0.0511(7) 0.0505(7) -0.0206(6) -0.0048(5) -0.0129(6)
F2 0.0606(8) 0.0653(8) 0.0319(6) -0.0013(6) 0.0035(5) -0.0095(7)
F3 0.0322(6) 0.0475(7) 0.0492(7) -0.0157(5) -0.0076(5) 0.0052(5)
F4 0.0499(7) 0.0460(6) 0.0308(5) -0.0039(5) -0.0016(5) -0.0084(5)
F5 0.0349(7) 0.0533(7) 0.0609(8) -0.0161(6) 0.0024(6) 0.0072(5)
F6 0.0434(7) 0.0443(6) 0.0603(8) -0.0069(6) -0.0124(6) -0.0145(5)
N1 0.0236(7) 0.0240(6) 0.0244(6) -0.0025(5) 0.0003(5) -0.0040(5)
N2 0.0354(8) 0.0259(7) 0.0279(7) -0.0019(5) -0.0015(6) -0.0084(6)
N3 0.0236(7) 0.0254(6) 0.0234(6) -0.0033(5) 0.0008(5) -0.0032(5)
N4 0.0259(7) 0.0296(7) 0.0250(7) -0.0028(5) 0.0038(5) -0.0046(6)
N5 0.0374(9) 0.0408(9) 0.0293(7) -0.0008(6) 0.0072(6) -0.0139(7)
N6 0.0231(7) 0.0284(7) 0.0292(7) 0.0015(5) -0.0044(5) -0.0056(5)
N7 0.0418(9) 0.0442(9) 0.0312(8) 0.0028(6) -0.0115(7) -0.0198(7)
N8 0.0244(7) 0.0213(6) 0.0259(6) -0.0025(5) -0.0016(5) -0.0041(5)
N9 0.0251(7) 0.0227(6) 0.0328(7) -0.0053(5) -0.0006(5) -0.0013(5)
N10 0.0236(7) 0.0256(7) 0.0538(9) -0.0029(6) -0.0062(7) -0.0001(6)
C1 0.0298(9) 0.0308(8) 0.0289(8) -0.0070(7) 0.0040(7) -0.0061(7)
C2 0.0386(10) 0.0393(10) 0.0286(8) -0.0032(7) 0.0084(7) -0.0123(8)
C3 0.0407(10) 0.0335(9) 0.0309(9) 0.0002(7) 0.0025(7) -0.0150(8)
C4 0.0241(8) 0.0234(7) 0.0239(7) -0.0021(6) -0.0028(6) -0.0039(6)
C5 0.0252(8) 0.0228(7) 0.0240(7) -0.0036(6) -0.0023(6) -0.0029(6)
C6 0.0354(10) 0.0260(8) 0.0311(8) -0.0085(6) 0.0005(7) -0.0004(7)
C7 0.0252(8) 0.0342(9) 0.0256(8) -0.0019(6) -0.0009(6) -0.0079(7)
C8 0.0394(11) 0.0531(12) 0.0349(10) -0.0063(8) 0.0116(8) -0.0088(9)
C9 0.0613(14) 0.0498(12) 0.0366(10) 0.0018(9) 0.0116(9) -0.0253(11)
C10 0.0258(9) 0.0379(10) 0.0395(10) 0.0040(8) -0.0020(7) -0.0049(7)
C11 0.0241(9) 0.0511(12) 0.0469(11) 0.0134(9) -0.0102(8) -0.0099(8)
C12 0.0387(11) 0.0547(12) 0.0380(10) 0.0133(9) -0.0171(8) -0.0216(9)
C13 0.0319(9) 0.0306(8) 0.0250(8) 0.0028(6) -0.0062(6) -0.0123(7)
C14 0.0346(9) 0.0261(8) 0.0253(7) -0.0034(6) -0.0022(6) -0.0092(7)
C15 0.0484(12) 0.0406(10) 0.0369(10) -0.0166(8) -0.0036(8) -0.0095(9)
C16 0.0236(8) 0.0206(7) 0.0322(8) 0.0011(6) -0.0002(6) -0.0042(6)
C17 0.0280(10) 0.0275(9) 0.0883(17) -0.0143(10) 0.0068(10) 0.0017(7)
C18 0.0291(10) 0.0420(11) 0.0633(14) 0.0074(9) -0.0184(9) -0.0076(8)
 
_geom_special_details
;
 All esds (except the esd in the dihedral angle between two l.s. planes)
 are estimated using the full covariance matrix.  The cell esds are taken
 into account individually in the estimation of esds in distances, angles
 and torsion angles; correlations between esds in cell parameters are only
 used when they are defined by crystal symmetry.  An approximate (isotropic)
 treatment of cell esds is used for estimating esds involving l.s. planes.
;
 
loop_
 _geom_bond_atom_site_label_1
 _geom_bond_atom_site_label_2
 _geom_bond_distance
 _geom_bond_site_symmetry_2
 _geom_bond_publ_flag
Ga1 N3 2.0414(13) . ?
Ga1 N8 2.0506(13) . ?
Ga1 N6 2.1339(14) . ?
Ga1 N1 2.1357(13) . ?
Ga1 S1 2.3620(4) . ?
Ga1 S2 2.3671(4) . ?
S1 C7 1.7441(18) . ?
S2 C16 1.7431(17) . ?
P1 F1 1.5873(13) . ?
P1 F5 1.5917(12) . ?
P1 F4 1.5993(11) . ?
P1 F3 1.6041(12) . ?
P1 F2 1.6047(12) . ?
P1 F6 1.6065(13) . ?
N1 C1 1.335(2) . ?
N1 C4 1.348(2) . ?
N2 C4 1.332(2) . ?
N2 C3 1.336(2) . ?
N3 C5 1.300(2) . ?
N3 N4 1.3549(19) . ?
N4 C7 1.340(2) . ?
N5 C7 1.345(2) . ?
N5 C8 1.456(3) . ?
N5 C9 1.463(2) . ?
N6 C10 1.339(2) . ?
N6 C13 1.345(2) . ?
N7 C13 1.336(2) . ?
N7 C12 1.342(3) . ?
N8 C14 1.301(2) . ?
N8 N9 1.3529(19) . ?
N9 C16 1.334(2) . ?
N10 C16 1.349(2) . ?
N10 C18 1.452(3) . ?
N10 C17 1.468(3) . ?
C1 C2 1.385(2) . ?
C1 H1 0.9500 . ?
C2 C3 1.382(3) . ?
C2 H2 0.9500 . ?
C3 H3 0.9500 . ?
C4 C5 1.470(2) . ?
C5 C6 1.482(2) . ?
C6 H6A 0.9800 . ?
C6 H6B 0.9800 . ?
C6 H6C 0.9800 . ?
C8 H8A 0.9800 . ?
C8 H8B 0.9800 . ?
C8 H8C 0.9800 . ?
C9 H9A 0.9800 . ?
C9 H9B 0.9800 . ?
C9 H9C 0.9800 . ?
C10 C11 1.382(3) . ?
C10 H10 0.9500 . ?
C11 C12 1.371(3) . ?
C11 H11 0.9500 . ?
C12 H12 0.9500 . ?
C13 C14 1.468(3) . ?
C14 C15 1.494(2) . ?
C15 H15A 0.9800 . ?
C15 H15B 0.9800 . ?
C15 H15C 0.9800 . ?
C17 H17A 0.9800 . ?
C17 H17B 0.9800 . ?
C17 H17C 0.9800 . ?
C18 H18A 0.9800 . ?
C18 H18B 0.9800 . ?
C18 H18C 0.9800 . ?
 
loop_
 _geom_angle_atom_site_label_1
 _geom_angle_atom_site_label_2
 _geom_angle_atom_site_label_3
 _geom_angle
 _geom_angle_site_symmetry_1
 _geom_angle_site_symmetry_3
 _geom_angle_publ_flag
N3 Ga1 N8 167.19(5) . . ?
N3 Ga1 N6 92.99(6) . . ?
N8 Ga1 N6 76.82(6) . . ?
N3 Ga1 N1 76.80(5) . . ?
N8 Ga1 N1 94.80(5) . . ?
N6 Ga1 N1 87.47(5) . . ?
N3 Ga1 S1 82.77(4) . . ?
N8 Ga1 S1 104.87(4) . . ?
N6 Ga1 S1 91.06(4) . . ?
N1 Ga1 S1 159.40(4) . . ?
N3 Ga1 S2 106.66(4) . . ?
N8 Ga1 S2 82.77(4) . . ?
N6 Ga1 S2 159.23(4) . . ?
N1 Ga1 S2 90.46(4) . . ?
S1 Ga1 S2 97.923(17) . . ?
C7 S1 Ga1 94.32(6) . . ?
C16 S2 Ga1 94.18(6) . . ?
F1 P1 F5 91.19(7) . . ?
F1 P1 F4 90.48(7) . . ?
F5 P1 F4 90.22(7) . . ?
F1 P1 F3 90.27(7) . . ?
F5 P1 F3 178.46(8) . . ?
F4 P1 F3 90.26(7) . . ?
F1 P1 F2 90.25(7) . . ?
F5 P1 F2 90.00(7) . . ?
F4 P1 F2 179.23(8) . . ?
F3 P1 F2 89.49(7) . . ?
F1 P1 F6 179.09(7) . . ?
F5 P1 F6 89.67(7) . . ?
F4 P1 F6 89.21(7) . . ?
F3 P1 F6 88.87(7) . . ?
F2 P1 F6 90.06(8) . . ?
C1 N1 C4 117.94(14) . . ?
C1 N1 Ga1 128.52(11) . . ?
C4 N1 Ga1 112.92(10) . . ?
C4 N2 C3 115.85(15) . . ?
C5 N3 N4 118.18(14) . . ?
C5 N3 Ga1 119.14(11) . . ?
N4 N3 Ga1 122.62(10) . . ?
C7 N4 N3 113.85(14) . . ?
C7 N5 C8 121.01(16) . . ?
C7 N5 C9 122.10(17) . . ?
C8 N5 C9 116.86(16) . . ?
C10 N6 C13 118.01(16) . . ?
C10 N6 Ga1 128.38(13) . . ?
C13 N6 Ga1 113.20(11) . . ?
C13 N7 C12 115.97(18) . . ?
C14 N8 N9 118.60(14) . . ?
C14 N8 Ga1 119.16(12) . . ?
N9 N8 Ga1 122.23(10) . . ?
C16 N9 N8 114.29(13) . . ?
C16 N10 C18 123.05(17) . . ?
C16 N10 C17 119.93(17) . . ?
C18 N10 C17 116.82(17) . . ?
N1 C1 C2 120.77(16) . . ?
N1 C1 H1 119.6 . . ?
C2 C1 H1 119.6 . . ?
C3 C2 C1 116.88(16) . . ?
C3 C2 H2 121.6 . . ?
C1 C2 H2 121.6 . . ?
N2 C3 C2 123.25(16) . . ?
N2 C3 H3 118.4 . . ?
C2 C3 H3 118.4 . . ?
N2 C4 N1 125.22(15) . . ?
N2 C4 C5 119.14(14) . . ?
N1 C4 C5 115.64(14) . . ?
N3 C5 C4 114.44(14) . . ?
N3 C5 C6 123.70(15) . . ?
C4 C5 C6 121.82(14) . . ?
C5 C6 H6A 109.5 . . ?
C5 C6 H6B 109.5 . . ?
H6A C6 H6B 109.5 . . ?
C5 C6 H6C 109.5 . . ?
H6A C6 H6C 109.5 . . ?
H6B C6 H6C 109.5 . . ?
N4 C7 N5 115.14(16) . . ?
N4 C7 S1 126.13(13) . . ?
N5 C7 S1 118.72(13) . . ?
N5 C8 H8A 109.5 . . ?
N5 C8 H8B 109.5 . . ?
H8A C8 H8B 109.5 . . ?
N5 C8 H8C 109.5 . . ?
H8A C8 H8C 109.5 . . ?
H8B C8 H8C 109.5 . . ?
N5 C9 H9A 109.5 . . ?
N5 C9 H9B 109.5 . . ?
H9A C9 H9B 109.5 . . ?
N5 C9 H9C 109.5 . . ?
H9A C9 H9C 109.5 . . ?
H9B C9 H9C 109.5 . . ?
N6 C10 C11 120.6(2) . . ?
N6 C10 H10 119.7 . . ?
C11 C10 H10 119.7 . . ?
C12 C11 C10 117.58(19) . . ?
C12 C11 H11 121.2 . . ?
C10 C11 H11 121.2 . . ?
N7 C12 C11 122.86(18) . . ?
N7 C12 H12 118.6 . . ?
C11 C12 H12 118.6 . . ?
N7 C13 N6 125.01(17) . . ?
N7 C13 C14 118.61(16) . . ?
N6 C13 C14 116.37(15) . . ?
N8 C14 C13 114.16(15) . . ?
N8 C14 C15 124.61(17) . . ?
C13 C14 C15 121.22(16) . . ?
C14 C15 H15A 109.5 . . ?
C14 C15 H15B 109.5 . . ?
H15A C15 H15B 109.5 . . ?
C14 C15 H15C 109.5 . . ?
H15A C15 H15C 109.5 . . ?
H15B C15 H15C 109.5 . . ?
N9 C16 N10 114.80(15) . . ?
N9 C16 S2 126.40(13) . . ?
N10 C16 S2 118.80(13) . . ?
N10 C17 H17A 109.5 . . ?
N10 C17 H17B 109.5 . . ?
H17A C17 H17B 109.5 . . ?
N10 C17 H17C 109.5 . . ?
H17A C17 H17C 109.5 . . ?
H17B C17 H17C 109.5 . . ?
N10 C18 H18A 109.5 . . ?
N10 C18 H18B 109.5 . . ?
H18A C18 H18B 109.5 . . ?
N10 C18 H18C 109.5 . . ?
H18A C18 H18C 109.5 . . ?
H18B C18 H18C 109.5 . . ?
 
loop_
 _geom_torsion_atom_site_label_1
 _geom_torsion_atom_site_label_2
 _geom_torsion_atom_site_label_3
 _geom_torsion_atom_site_label_4
 _geom_torsion
 _geom_torsion_site_symmetry_1
 _geom_torsion_site_symmetry_2
 _geom_torsion_site_symmetry_3
 _geom_torsion_site_symmetry_4
 _geom_torsion_publ_flag
C5 N3 N4 C7 178.10(14) . . . . ?
Ga1 N3 N4 C7 -4.67(19) . . . . ?
C14 N8 N9 C16 -178.49(14) . . . . ?
Ga1 N8 N9 C16 1.57(19) . . . . ?
C4 N1 C1 C2 -1.0(3) . . . . ?
Ga1 N1 C1 C2 169.22(13) . . . . ?
N1 C1 C2 C3 -1.4(3) . . . . ?
C4 N2 C3 C2 -0.4(3) . . . . ?
C1 C2 C3 N2 2.2(3) . . . . ?
C3 N2 C4 N1 -2.3(3) . . . . ?
C3 N2 C4 C5 177.77(15) . . . . ?
C1 N1 C4 N2 3.1(2) . . . . ?
Ga1 N1 C4 N2 -168.68(13) . . . . ?
C1 N1 C4 C5 -177.01(14) . . . . ?
Ga1 N1 C4 C5 11.25(17) . . . . ?
N4 N3 C5 C4 176.26(13) . . . . ?
Ga1 N3 C5 C4 -1.07(19) . . . . ?
N4 N3 C5 C6 -1.3(2) . . . . ?
Ga1 N3 C5 C6 -178.66(12) . . . . ?
N2 C4 C5 N3 172.81(15) . . . . ?
N1 C4 C5 N3 -7.1(2) . . . . ?
N2 C4 C5 C6 -9.6(2) . . . . ?
N1 C4 C5 C6 170.51(15) . . . . ?
N3 N4 C7 N5 -179.15(14) . . . . ?
N3 N4 C7 S1 -0.2(2) . . . . ?
C8 N5 C7 N4 -3.3(3) . . . . ?
C9 N5 C7 N4 178.74(17) . . . . ?
C8 N5 C7 S1 177.69(15) . . . . ?
C9 N5 C7 S1 -0.3(3) . . . . ?
Ga1 S1 C7 N4 3.64(16) . . . . ?
Ga1 S1 C7 N5 -177.43(14) . . . . ?
C13 N6 C10 C11 -0.6(3) . . . . ?
Ga1 N6 C10 C11 171.43(13) . . . . ?
N6 C10 C11 C12 0.0(3) . . . . ?
C13 N7 C12 C11 -1.1(3) . . . . ?
C10 C11 C12 N7 0.8(3) . . . . ?
C12 N7 C13 N6 0.5(3) . . . . ?
C12 N7 C13 C14 -178.40(15) . . . . ?
C10 N6 C13 N7 0.3(2) . . . . ?
Ga1 N6 C13 N7 -172.88(13) . . . . ?
C10 N6 C13 C14 179.25(14) . . . . ?
Ga1 N6 C13 C14 6.05(18) . . . . ?
N9 N8 C14 C13 -178.12(13) . . . . ?
Ga1 N8 C14 C13 1.83(19) . . . . ?
N9 N8 C14 C15 0.9(2) . . . . ?
Ga1 N8 C14 C15 -179.13(14) . . . . ?
N7 C13 C14 N8 173.66(15) . . . . ?
N6 C13 C14 N8 -5.3(2) . . . . ?
N7 C13 C14 C15 -5.4(2) . . . . ?
N6 C13 C14 C15 175.58(16) . . . . ?
N8 N9 C16 N10 -178.90(13) . . . . ?
N8 N9 C16 S2 1.9(2) . . . . ?
C18 N10 C16 N9 173.40(16) . . . . ?
C17 N10 C16 N9 -1.3(2) . . . . ?
C18 N10 C16 S2 -7.3(2) . . . . ?
C17 N10 C16 S2 178.01(14) . . . . ?
Ga1 S2 C16 N9 -3.47(15) . . . . ?
Ga1 S2 C16 N10 177.31(13) . . . . ?
 
_refine_diff_density_max    0.356
_refine_diff_density_min   -0.430
_refine_diff_density_rms    0.054

_shelx_res_file
;
TITL shelxt_a.res in P-1
    y26sip6.res
    created by SHELXL-2019/3 at 11:13:12 on 13-Mar-2026
CELL  1.54184   9.06271  11.26613  13.6776   78.2162   86.0905   74.9223
ZERR  2   0.00017   0.00019   0.0002    0.0015    0.0015    0.0016
LATT   1
SFAC  C    H    F    GA   N    P    S
UNIT 36 48 12 2 20 2 4
ACTA
MERG   2
FMAP   2
PLAN   5
BOND $H
CONF
LIST   4
L.S.  10
TEMP  -123.00
SIZE 0.28 0.18 0.06
WGHT    0.040600    0.617200
FVAR       4.77830
GA1   4    0.446584    0.206732    0.672793    11.00000    0.02206    0.02116 =
         0.02509   -0.00383   -0.00070   -0.00253
S1    7    0.550453    0.318166    0.531363    11.00000    0.03488    0.02529 =
         0.02965   -0.00080    0.00037   -0.00877
S2    7    0.194277    0.250537    0.614736    11.00000    0.02496    0.03187 =
         0.03315   -0.00938   -0.00513   -0.00392
P1    6    0.871671    0.791744    0.901695    11.00000    0.02721    0.03507 =
         0.02840   -0.00699   -0.00153   -0.00222
F1    3    0.782992    0.699565    0.873145    11.00000    0.04788    0.05108 =
         0.05053   -0.02057   -0.00479   -0.01287
F2    3    0.887663    0.851569    0.785697    11.00000    0.06057    0.06535 =
         0.03191   -0.00135    0.00350   -0.00949
F3    3    0.713064    0.894615    0.907880    11.00000    0.03219    0.04753 =
         0.04921   -0.01575   -0.00764    0.00518
F4    3    0.856196    0.733732    1.017692    11.00000    0.04986    0.04595 =
         0.03080   -0.00387   -0.00162   -0.00840
F5    3    1.031424    0.692557    0.895295    11.00000    0.03495    0.05326 =
         0.06085   -0.01610    0.00242    0.00721
F6    3    0.958945    0.886226    0.931329    11.00000    0.04340    0.04434 =
         0.06029   -0.00690   -0.01240   -0.01449
N1    5    0.408535    0.051811    0.781565    11.00000    0.02364    0.02397 =
         0.02440   -0.00247    0.00029   -0.00404
N2    5    0.433743   -0.166827    0.797788    11.00000    0.03545    0.02588 =
         0.02789   -0.00192   -0.00152   -0.00837
N3    5    0.570231    0.055045    0.617393    11.00000    0.02365    0.02537 =
         0.02344   -0.00327    0.00078   -0.00318
N4    5    0.666022    0.065144    0.537358    11.00000    0.02592    0.02955 =
         0.02497   -0.00280    0.00375   -0.00457
N5    5    0.755750    0.196498    0.413491    11.00000    0.03742    0.04077 =
         0.02930   -0.00078    0.00719   -0.01387
N6    5    0.630110    0.206716    0.762603    11.00000    0.02310    0.02843 =
         0.02917    0.00148   -0.00442   -0.00560
N7    5    0.689734    0.321411    0.875835    11.00000    0.04177    0.04423 =
         0.03123    0.00281   -0.01151   -0.01976
N8    5    0.347706    0.338398    0.757246    11.00000    0.02441    0.02133 =
         0.02587   -0.00248   -0.00161   -0.00412
N9    5    0.198373    0.400695    0.749538    11.00000    0.02512    0.02270 =
         0.03278   -0.00530   -0.00063   -0.00128
N10   5   -0.026826    0.429816    0.675026    11.00000    0.02356    0.02563 =
         0.05376   -0.00291   -0.00625   -0.00009
C1    1    0.323706    0.053447    0.865199    11.00000    0.02980    0.03079 =
         0.02886   -0.00697    0.00396   -0.00613
AFIX  43
H1    2    0.285323    0.130012    0.888096    11.00000   -1.20000
AFIX   0
C2    1    0.290987   -0.055135    0.918983    11.00000    0.03857    0.03926 =
         0.02863   -0.00324    0.00839   -0.01232
AFIX  43
H2    2    0.232579   -0.055521    0.979369    11.00000   -1.20000
AFIX   0
C3    1    0.347262   -0.162915    0.880720    11.00000    0.04074    0.03346 =
         0.03085    0.00023    0.00249   -0.01498
AFIX  43
H3    2    0.323252   -0.237951    0.915102    11.00000   -1.20000
AFIX   0
C4    1    0.463018   -0.058866    0.752261    11.00000    0.02409    0.02340 =
         0.02392   -0.00211   -0.00284   -0.00387
C5    1    0.562097   -0.056412    0.662548    11.00000    0.02521    0.02275 =
         0.02400   -0.00360   -0.00229   -0.00292
C6    1    0.649268   -0.173033    0.630180    11.00000    0.03541    0.02604 =
         0.03106   -0.00854    0.00052   -0.00044
AFIX 137
H6A   2    0.625620   -0.169185    0.560571    11.00000   -1.50000
H6B   2    0.620849   -0.245158    0.672712    11.00000   -1.50000
H6C   2    0.758981   -0.181876    0.635852    11.00000   -1.50000
AFIX   0
C7    1    0.663203    0.183627    0.494011    11.00000    0.02519    0.03419 =
         0.02558   -0.00191   -0.00092   -0.00792
C8    1    0.856456    0.087477    0.381260    11.00000    0.03939    0.05309 =
         0.03488   -0.00631    0.01164   -0.00876
AFIX 137
H8A   2    0.862670    0.102737    0.308127    11.00000   -1.50000
H8B   2    0.815850    0.014057    0.405802    11.00000   -1.50000
H8C   2    0.958646    0.072241    0.408151    11.00000   -1.50000
AFIX   0
C9    1    0.764048    0.319427    0.356284    11.00000    0.06132    0.04982 =
         0.03655    0.00179    0.01164   -0.02532
AFIX 137
H9A   2    0.824841    0.308997    0.295140    11.00000   -1.50000
H9B   2    0.812176    0.361083    0.396647    11.00000   -1.50000
H9C   2    0.660685    0.370564    0.338739    11.00000   -1.50000
AFIX   0
C10   1    0.776517    0.142293    0.759953    11.00000    0.02579    0.03787 =
         0.03949    0.00403   -0.00205   -0.00490
AFIX  43
H10   2    0.806269    0.079833    0.720122    11.00000   -1.20000
AFIX   0
C11   1    0.884718    0.165870    0.814652    11.00000    0.02411    0.05113 =
         0.04685    0.01337   -0.01018   -0.00986
AFIX  43
H11   2    0.988916    0.120713    0.813243    11.00000   -1.20000
AFIX   0
C12   1    0.836262    0.256808    0.871046    11.00000    0.03872    0.05471 =
         0.03797    0.01329   -0.01715   -0.02158
AFIX  43
H12   2    0.909576    0.274888    0.908359    11.00000   -1.20000
AFIX   0
C13   1    0.592125    0.293563    0.820529    11.00000    0.03194    0.03055 =
         0.02497    0.00284   -0.00623   -0.01234
C14   1    0.430863    0.363328    0.820452    11.00000    0.03455    0.02612 =
         0.02529   -0.00342   -0.00222   -0.00918
C15   1    0.372879    0.455570    0.887319    11.00000    0.04842    0.04059 =
         0.03686   -0.01657   -0.00363   -0.00952
AFIX 137
H15A  2    0.433538    0.517696    0.876027    11.00000   -1.50000
H15B  2    0.381533    0.411646    0.957155    11.00000   -1.50000
H15C  2    0.265524    0.497888    0.872644    11.00000   -1.50000
AFIX   0
C16   1    0.121599    0.366759    0.684616    11.00000    0.02363    0.02055 =
         0.03221    0.00110   -0.00023   -0.00421
C17   1   -0.092242    0.525290    0.735392    11.00000    0.02796    0.02747 =
         0.08834   -0.01431    0.00682    0.00167
AFIX 137
H17A  2   -0.077427    0.606446    0.700275    11.00000   -1.50000
H17B  2   -0.041210    0.501735    0.799962    11.00000   -1.50000
H17C  2   -0.201766    0.531435    0.746245    11.00000   -1.50000
AFIX   0
C18   1   -0.125149    0.415843    0.600908    11.00000    0.02911    0.04198 =
         0.06330    0.00738   -0.01841   -0.00757
AFIX 137
H18A  2   -0.149912    0.492980    0.550186    11.00000   -1.50000
H18B  2   -0.219584    0.399542    0.633415    11.00000   -1.50000
H18C  2   -0.072320    0.345575    0.569092    11.00000   -1.50000


REM <hkl>
REM y26sip6.hkl
REM </hkl>
AFIX   0
HKLF    4


REM  shelxt_a.res in P-1
REM wR2 = 0.0776, GooF = S = 1.083, Restrained GooF = 1.083 for all data
REM R1 = 0.0278 for 5237 Fo > 4sig(Fo) and 0.0294 for all 5590 data
REM 349 parameters refined using 0 restraints

END

WGHT      0.0406      0.6169

REM Highest difference peak  0.356,  deepest hole -0.430,  1-sigma level  0.054
Q1    1   0.5008  0.2662  0.6001  11.00000  0.05    0.36
Q2    1   0.5245 -0.0579  0.7049  11.00000  0.05    0.29
Q3    1   0.6056 -0.1142  0.6437  11.00000  0.05    0.27
Q4    1   0.7170  0.3826  0.3838  11.00000  0.05    0.27
Q5    1  -0.0791  0.4116  0.5307  11.00000  0.05    0.27
;
_shelx_res_checksum   97611

_shelx_hkl_file
;
   0   0  -1 546.984 37.4685  12
   0   0   1 540.917 36.9943  12
   0   0   1 444.344 47.6011  21
   0   0  -1 529.191 45.7410  40
   0   0  -1 511.454 39.1712  17
   0   0   2 93140.9 3243.39  12
   0   0   2 89672.8 3323.22  15
   0   0   2 84384.8 3282.26  19
   0   0  -2 94582.1 3274.18  40
   0   0   2 87511.9 3296.38  21
   0   0   3 561.000 114.406  19
   0   0  -3 429.313 78.7160  42
   0   0  -3 412.766 75.2144  40
   0   0  -4 192858. 6263.36  42
   0   0  -4 170095. 6247.62  40
   0   0   4 167601. 6156.38  11
   0   0   4 177422. 6324.52  19
   0   0   4 171062. 6285.51  90
   0   0   4 170450. 6320.38  21
   0   0  -4 174297. 6347.98  85
   0   0   5 40327.0 1516.83  11
   0   0  -5 42889.7 1748.16  85
   0   0   5 41893.4 1725.26  21
   0   0  -5 41711.3 1618.08 107
   0   0   5 41073.9 1681.53  90
   0   0   5 40583.9 1571.27  94
   0   0   5 42573.4 1731.76  19
   0   0  -5 45457.7 1646.78  42
   0   0   6 2926.71 200.734  96
   0   0   6 2931.39 320.389  19
   0   0  -6 3420.12 263.042  42
   0   0   6 3366.42 305.308  90
   0   0   6 3445.76 224.017  94
   0   0  -6 3169.28 239.643 104
   0   0  -6 2649.47 302.816  85
   0   0   6 2620.66 266.277  47
   0   0   7 74394.6 2769.31  16
   0   0   7 73885.3 2958.55  19
   0   0  -7 73383.9 2797.37 107
   0   0   7 72200.6 2856.12 109
   0   0  -7 74776.8 2783.51 104
   0   0  -7 68045.7 2777.53   7
   0   0   7 78380.7 2810.42   6
   0   0  -7 71992.6 2957.89  85
   0   0  -7 74197.3 2840.56  41
   0   0  -7 79707.4 2829.94  42
   0   0   7 72987.6 2720.09  96
   0   0   7 70702.6 2733.68  94
   0   0   7 73955.3 2905.09  90
   0   0   7 75917.2 2870.05  47
   0   0  -7 68331.3 2720.59  24
   0   0  -8 21696.3 955.402  35
   0   0   8 21866.9 1041.67  34
   0   0   8 21701.7 978.150  94
   0   0   8 24812.1 1165.74  90
   0   0   8 23694.9 968.957  96
   0   0  -8 24004.1 1045.62 107
   0   0   8 23900.5 1120.74 109
   0   0   8 24041.9 1102.80  33
   0   0  -8 24191.6 1030.43 104
   0   0   8 23619.8 967.653 102
   0   0  -8 23624.7 1209.39  85
   0   0  -8 22467.4 1074.99  87
   0   0  -8 21888.9 947.017  27
   0   0   8 26010.1 1065.53   6
   0   0  -8 22312.7 961.651  54
   0   0  -8 22399.2 950.302  51
   0   0   8 22656.9 1092.03  47
   0   0   8 22394.7 1060.93  45
   0   0   8 23607.1 1099.50  48
   0   0  -8 21772.5 962.209  24
   0   0  -8 23327.6 1087.22  41
   0   0   9 79971.5 3112.83  31
   0   0  -9 79547.1 3056.18 104
   0   0  -9 79017.8 2981.13  27
   0   0  -9 79481.2 2999.39  54
   0   0  -9 78629.6 2978.60  51
   0   0   9 74220.5 3102.21  45
   0   0   9 80464.1 3165.56  48
   0   0   9 80559.1 2996.32  96
   0   0   9 83366.5 3249.24  90
   0   0  -9 79099.9 2992.78  35
   0   0   9 75902.5 3142.32  33
   0   0   9 74607.7 3081.74  34
   0   0  -9 84055.1 3104.38 107
   0   0   9 81422.6 3194.15 109
   0   0   9 84542.4 3029.72 110
   0   0  -9 80165.7 3300.36  85
   0   0  -9 77385.1 3121.13  87
   0   0 -10 11929.5 577.191  51
   0   0 -10 11078.3 586.726  54
   0   0  10 10665.8 703.277  48
   0   0 -10 12419.7 679.903 107
   0   0  10 11518.1 604.802 110
   0   0 -10 11383.9 627.107 104
   0   0  10 11850.3 722.812  33
   0   0 -10 11042.1 581.332  35
   0   0 -10 11969.1 580.671  36
   0   0  10 11003.3 656.209  34
   0   0  10 11157.6 578.274  96
   0   0  10 11912.7 634.940  95
   0   0  10 9550.42 644.357  31
   0   0 -10 10618.0 693.551  41
   0   0  11 1565.19 294.645  33
   0   0  11 1791.98 266.450  31
   0   0 -11 2156.68 244.383 104
   0   0 -11 1801.36 190.589  51
   0   0 -11 2083.47 221.356  54
   0   0 -11 2533.02 285.473 107
   0   0  11 1651.05 204.133 110
   0   0  11 1659.54 238.279  34
   0   0 -11 1906.06 208.295  35
   0   0 -11 1891.33 199.540  36
   0   0  11 1998.45 235.995  95
   0   0 -11 1900.71 207.577  55
   0   0  11 1850.72 289.461  48
   0   0 -11 1678.16 270.884  41
   0   0 -12 1557.92 260.538  41
   0   0  12 1621.59 276.254  48
   0   0 -12 1758.50 196.020  36
   0   0  12 2114.85 248.633  95
   0   0 -12 1904.82 212.126  55
   0   0 -12 2502.70 285.381 107
   0   0  12 1627.77 252.958  32
   0   0  12 2208.63 311.358  33
   0   0  12 1564.16 252.930  31
   0   0 -12 1870.98 192.923  51
   0   0 -12 1703.24 204.816  54
   0   0  13 4847.01 449.643  48
   0   0 -13 4534.96 325.260  36
   0   0  13 4431.95 420.406  33
   0   0  13 4933.26 378.306  95
   0   0 -13 4849.70 341.529  55
   0   0 -13 5126.60 415.007 107
   0   0 -13 4140.91 327.382 103
   0   0  13 4238.02 373.399  32
   0   0  13 4194.53 372.265  31
   0   0 -13 4918.29 353.206  54
   0   0 -13 4133.88 296.401  51
   0   0 -14 41258.1 1674.29  55
   0   0  14 44708.2 1741.26  95
   0   0  14 39916.5 1715.56  32
   0   0 -15 5502.78 348.339 108
   0   0  15 4775.80 373.490  33
   0   0  15 5353.94 344.078  95
   0   0  15 5099.68 401.076  44
   0   0 -15 5009.56 320.567  54
   0   0 -15 4703.51 301.111  55
   0   0  16 216.355 112.651  44
   0   0 -16 202.738 67.5695 108
   0   0  16 208.910 101.766  33
   0   0 -16 297.576 69.9404  54
   0   0  17 1257.53 106.351  33
   0   1 -16 8025.38 388.160  54
   0  -1  16 8664.59 441.195  33
   0  -1  15 15135.3 755.365  33
   0  -1  15 16350.1 732.755  95
   0   1 -15 15326.3 687.578  55
   0   1 -15 14995.3 686.836  54
   0  -1  15 16188.8 786.677  44
   0   1 -15 15099.8 717.254 108
   0  -1  14 1944.64 276.403  44
   0  -1  14 2350.33 281.578  33
   0   1 -14 2433.13 209.087  36
   0  -1  14 2193.51 232.220  95
   0   1 -14 2311.17 216.684  55
   0   1 -14 2322.86 218.854  54
   0   1 -14 2319.84 258.645 107
   0   1 -13 9521.27 518.842  36
   0  -1  13 9705.47 633.787  33
   0  -1  13 9840.10 582.406  95
   0   1 -13 9317.89 530.514  55
   0   1 -13 10498.2 622.704 107
   0  -1  13 7827.30 556.468  31
   0   1 -13 9832.95 542.921  54
   0   1 -12 29318.8 1319.02 107
   0  -1  12 27465.4 1339.59  33
   0   1 -12 28338.6 1200.30  36
   0  -1  12 30140.0 1290.63  95
   0  -1  12 24686.5 1239.12  32
   0  -1  12 25261.4 1292.12  31
   0   1 -12 27215.7 1210.78  54
   0   1 -12 28871.7 1220.19  55
   0  -1  11 77.0804 149.899  48
   0   1 -11 57.2693 69.9035  36
   0  -1  11 15.3695 67.5185  96
   0   1 -11 87.3911 98.1303  41
   0   1 -11-17.5572 74.8214 104
   0  -1  11 58.9904 123.915  32
   0  -1  11 250.554 184.896  33
   0  -1  11-22.5138 122.283  31
   0   1 -11 105.835 82.1312  55
   0   1 -11 139.490 84.1920  54
   0   1 -11 24.1167 62.9440  51
   0   1 -10 1484.48 177.597  55
   0   1 -10 1356.80 167.204  36
   0   1 -10 1120.96 157.030  35
   0  -1  10 1165.58 228.543  48
   0  -1  10 1251.23 169.051  96
   0   1 -10 1908.73 198.127  54
   0   1 -10 1138.47 145.313  51
   0   1 -10 1398.08 189.367 104
   0   1 -10 1596.63 226.553 107
   0  -1  10 1216.32 220.506  31
   0  -1  10 830.793 223.611  33
   0   1 -10 1069.72 208.424  41
   0  -1   9 10022.6 647.813  31
   0   1  -9 10903.0 601.107 104
   0   1  -9 11605.0 788.988  85
   0   1  -9 11600.3 570.953  54
   0   1  -9 11751.8 548.056  51
   0  -1   9 9932.92 663.181  48
   0   1  -9 10472.4 629.077 107
   0  -1   9 11128.9 565.058 110
   0  -1   9 11142.8 575.219  96
   0  -1   9 11252.3 723.818  90
   0   1  -9 11604.9 697.987  41
   0  -1   9 11673.2 695.494  33
   0  -1   9 10236.3 607.513  34
   0   1  -9 11174.3 563.072  35
   0  -1   8 5936.77 356.089  96
   0  -1   8 5054.70 407.679 109
   0   1  -8 5784.63 397.839 107
   0  -1   8 5384.60 419.572  31
   0   1  -8 5441.33 494.609  85
   0   1  -8 5721.22 335.331  35
   0  -1   8 4831.09 418.177  33
   0  -1   8 5788.67 392.849  34
   0   1  -8 5407.34 371.125 104
   0   1  -8 5467.52 360.575  24
   0   1  -8 5820.99 322.681  51
   0   1  -8 5988.64 345.341  54
   0  -1   8 5569.29 433.039  48
   0  -1   8 5144.73 441.299  47
   0  -1   8 5996.56 368.702  94
   0  -1   8 5482.49 457.115  90
   0   1  -8 5980.05 440.261  41
   0  -1   7 276952. 9851.71  96
   0  -1   7 270084. 9896.45  16
   0   1  -7 276685. 9976.19  41
   0   1  -7 273641. 9925.33 107
   0  -1   7 274354. 10013.1  90
   0  -1   7 270217. 9858.14  94
   0   1  -7 265871. 9868.14  24
   0   1  -7 275241. 9984.56  84
   0   1  -7 280928. 10116.8  85
   0  -1   7 291939. 10047.0  47
   0   1  -6 5311.29 375.524  84
   0   1  -6 4957.44 430.194  85
   0  -1   6 4904.36 280.492  11
   0   1  -6 5401.44 371.051  41
   0   1  -6 5828.58 375.759  42
   0   1  -6 5141.01 318.280  24
   0   1  -6 6255.37 370.094 107
   0  -1   6 5189.56 312.958  94
   0  -1   6 5289.93 393.589  90
   0   1  -6 5007.74 342.193 105
   0  -1   6 5455.63 348.739  16
   0  -1   6 5544.23 414.231  47
   0   1  -5 14222.9 720.185  84
   0  -1   5 14160.7 631.803  97
   0   1  -5 14283.1 656.294  24
   0  -1   5 15410.3 696.396  16
   0   1  -5 15710.7 703.921 107
   0  -1   5 14255.9 639.516  93
   0  -1   5 14598.1 722.543  90
   0  -1   5 13575.3 638.670  94
   0   1  -5 16083.8 705.474 105
   0  -1   5 15349.6 767.860  47
   0   1  -5 16877.3 731.356  42
   0   1  -5 16145.3 728.715  41
   0   1  -4 82.5334 65.0792  42
   0  -1   4 325.412 92.9221  90
   0  -1   4 191.613 72.1383  16
   0  -1   4 57.5612 20.8742 113
   0  -1   4 355.155 104.886  47
   0   1  -3 84901.6 3060.68  42
   0  -1   3 83857.1 3093.27  47
   0  -1   3 82654.3 3126.79  19
   0  -1   3 80382.2 3040.21  16
   0   1  -2 234493. 8183.82  42
   0  -1   2 222215. 8170.33  16
   0  -1   2 231431. 8207.12  47
   0   1  -1 67370.7 2430.32  41
   0  -1   1 69493.0 2441.38  16
   0  -1   1 66777.5 2454.32  47
   0   1  -1 65628.4 2417.39  23
   0   1   0 107543. 3886.19  41
   0  -1   0 111886. 3898.12  14
   0  -1  -1 137925. 4995.49  13
   0   1   1 141592. 4978.52   9
   0  -1  -2 184692. 6510.55  39
   0  -1  -2 178310. 6522.92   9
   0   1   2 185995. 6549.15  18
   0  -1  -2 182865. 6536.30  17
   0  -1  -3 83203.9 3036.22  39
   0  -1  -3 86535.2 3033.87  40
   0   1   3 86970.1 3115.50  21
   0   1   3 83952.5 3063.34  15
   0   1   3 83293.4 3115.81  18
   0  -1  -3 83408.8 3048.64  17
   0  -1  -3 81429.5 2976.01  12
   0  -1  -4 27156.4 1168.51  85
   0  -1  -4 26511.6 989.701 113
   0   1   4 28198.2 1145.26  90
   0   1   4 27959.7 1173.25  21
   0   1   4 27811.1 1158.11  15
   0  -1  -4 27455.3 1088.28  17
   0  -1  -4 28728.3 1085.30  40
   0  -1  -5 206.627 91.2959  87
   0  -1  -5 1051.52 171.832  85
   0   1   5 273.203 104.828  90
   0  -1  -5 1182.52 125.050 104
   0   1   5 472.103 124.339  21
   0   1   5 792.485 172.162  15
   0  -1  -5 200.309 73.2142  40
   0  -1  -5 309.596 75.1870  42
   0  -1  -6 5141.53 311.676   7
   0  -1  -6 5303.98 375.104  87
   0  -1  -6 4902.48 407.743  85
   0  -1  -6 5648.87 332.472  42
   0  -1  -6 5135.49 319.108 104
   0   1   6 5239.85 291.868  94
   0   1   6 5798.60 405.695  90
   0   1   6 5593.67 433.934  21
   0  -1  -6 5179.26 320.627 107
   0   1   6 5317.70 382.512 109
   0   1   6 5194.21 390.033  19
   0  -1  -7 15296.4 722.905 107
   0   1   7 15683.6 812.979 109
   0  -1  -7 14701.4 711.865 104
   0  -1  -7 14758.6 702.329   7
   0  -1  -7 14471.7 844.662  85
   0  -1  -7 15275.0 785.684  87
   0   1   7 16988.7 851.135  90
   0   1   7 16274.3 842.396  19
   0   1   7 15000.2 656.376  96
   0  -1  -7 17073.2 744.406  42
   0   1   7 15395.6 880.930  21
   0   1   8 103.047 101.878  34
   0  -1  -8 88.7135 54.6096  35
   0   1   8 44.3862 48.2759  96
   0   1   8 23.5750 115.093  19
   0   1   8 35.1119 76.8847 110
   0   1   8 199.668 115.786 109
   0   1   8 56.1999 138.258  33
   0  -1  -8 509.966 115.617 104
   0  -1  -8 86.4140 76.7393 107
   0   1   8 11.0354 80.6180 102
   0  -1  -8 115.620 54.3595  27
   0   1   8 142.086 120.988  90
   0  -1  -8-14.4064 63.3143  42
   0  -1  -8 86.1848 84.1680  41
   0  -1  -8 80.2519 60.4916  54
   0  -1  -8 29.3467 52.1544  50
   0   1   8-76.9281 131.184  48
   0   1   8 394.611 118.453  47
   0   1   8 17.6694 95.9932  45
   0  -1  -8 98.2106 91.2248  87
   0  -1  -8-27.7578 114.530  85
   0   1   8 59.1187 99.5902  21
   0   1   9 46842.4 1877.11 110
   0  -1  -9 48786.2 1929.52 107
   0   1   9 47245.9 2049.15 109
   0   1   9 46999.8 1992.31  33
   0   1   9 48200.4 1865.79 102
   0  -1  -9 51237.0 1926.63 104
   0  -1  -9 44915.5 1830.14  27
   0  -1  -9 46122.7 1983.74  87
   0  -1  -9 46195.2 1843.37  54
   0   1   9 46375.6 1824.64  96
   0   1   9 47250.6 1875.97  95
   0   1   9 48114.9 2082.37  90
   0   1   9 45164.0 1951.31  34
   0  -1  -9 46664.0 1837.73  35
   0  -1  -9 48593.4 1975.28  41
   0   1   9 44998.7 1957.21  45
   0   1   9 47302.8 2004.41  48
   0   1  10 11136.4 667.245  31
   0   1  10 11550.4 609.745 102
   0  -1 -10 12593.8 658.417 104
   0  -1 -10 11766.9 592.862  27
   0  -1 -10 11206.1 593.774  54
   0  -1 -10 11203.3 582.175  51
   0   1  10 11575.6 687.345  34
   0   1  10 11265.4 718.298  33
   0  -1 -10 11205.6 585.799  35
   0  -1 -10 10639.1 692.067  41
   0   1  10 12729.1 639.549  95
   0   1  10 10702.6 683.408  45
   0   1  10 12192.2 741.439  48
   0  -1 -10 10947.6 697.452  87
   0  -1 -10 13168.8 686.362 107
   0   1  10 11446.6 766.680 109
   0   1  10 12478.2 638.168 110
   0  -1 -11 2003.80 205.638  51
   0  -1 -11 2097.22 221.400  54
   0   1  11 1903.41 267.889  45
   0   1  11 1998.46 305.904  48
   0  -1 -11 1648.45 262.047  41
   0   1  11 2275.02 326.101 109
   0   1  11 1861.21 230.518 110
   0  -1 -11 2211.98 246.846 104
   0  -1 -11 2101.96 258.121 107
   0   1  11 2228.27 241.141  95
   0  -1 -11 1876.32 207.695  35
   0  -1 -11 1934.92 194.892  36
   0   1  11 2007.03 270.628  34
   0   1  11 2001.10 314.441  33
   0   1  11 2007.90 265.292  31
   0   1  12 20861.5 1052.99  31
   0  -1 -12 22756.4 981.417  51
   0  -1 -12 22095.5 1008.40  54
   0  -1 -12 21229.3 953.741  36
   0   1  12 22376.5 1146.70  33
   0   1  12 18845.1 1054.16  34
   0  -1 -12 22723.3 1005.37  35
   0  -1 -12 22812.5 987.150  55
   0   1  12 22337.6 1160.71  48
   0  -1 -12 19995.7 1116.48  41
   0   1  13 30329.3 1476.65  48
   0  -1 -13 33183.5 1360.62  54
   0  -1 -13 31102.9 1304.02  51
   0  -1 -13 28612.0 1329.86 103
   0  -1 -13 35538.9 1454.83 107
   0  -1 -13 30028.9 1283.88  36
   0   1  13 30351.6 1457.74  33
   0   1  13 33516.7 1383.00  95
   0  -1 -13 30137.6 1309.55  55
   0   1  14 494.024 126.661  95
   0  -1 -14 367.692 103.121 103
   0   1  14 426.246 148.378  32
   0  -1 -14 366.867 87.3405  51
   0  -1 -15 12752.9 623.141 108
   0   1  15 11910.6 666.458  33
   0   1  15 12050.0 606.924  95
   0   1  15 11886.6 621.121  32
   0   1  15 11262.0 763.256  92
   0  -1 -15 11934.2 555.657  20
   0  -1 -15 12007.4 595.417  54
   0   1  16 5520.11 358.198  33
   0   1  16 5757.16 381.390  44
   0  -1 -16 5786.56 329.937 108
   0  -1 -16 5648.11 316.465  54
   0  -1 -17 1325.47 103.281  54
   0   1  17 1403.35 125.611  33
   0   1  17 1668.30 142.182  44
   0   2 -16 470.731 61.3655  29
   0   2 -16 602.877 68.5311  55
   0  -2  16 548.534 76.9360  78
   0  -2  15 90.2823 104.683  44
   0  -2  15 65.6612 59.5482  95
   0  -2  15 48.6854 90.8202  33
   0   2 -15 164.006 66.4001  55
   0   2 -15 123.630 56.5418  54
   0  -2  14 11051.7 659.498  44
   0  -2  14 12978.7 642.191  95
   0  -2  14 10946.9 644.431  33
   0   2 -14 11558.2 576.761  36
   0   2 -14 11316.3 573.041  54
   0   2 -14 13776.0 676.574 107
   0   2 -14 12371.3 597.620  55
   0   2 -13 1481.00 216.692 107
   0  -2  13 1651.04 210.988  95
   0  -2  12 296.676 181.256  44
   0  -2  12 421.587 114.412  96
   0   2 -12 361.583 104.029  36
   0   2 -12 491.010 121.570  55
   0   2 -12 642.874 126.277  54
   0   2 -12 448.820 144.330 107
   0  -2  12 395.075 157.661  31
   0  -2  12 522.663 190.054  33
   0  -2  12 576.730 144.580  95
   0   2 -11 9715.46 541.878  54
   0  -2  11 9161.55 642.361  33
   0   2 -11 9800.75 539.801  36
   0  -2  11 9107.59 581.268  46
   0   2 -11 9227.13 540.421  55
   0  -2  11 9183.37 628.055  31
   0   2 -10 32831.7 1378.26  55
   0   2 -10 33612.8 1378.47  54
   0  -2  10 30531.6 1425.41  46
   0  -2  10 35051.2 1410.84  96
   0   2 -10 33723.1 1571.72  41
   0   2 -10 34177.6 1378.65  36
   0  -2  10 32559.1 1508.06  33
   0   2 -10 28738.2 1368.48 104
   0   2 -10 34499.6 1492.21 107
   0  -2  10 31231.3 1414.06  32
   0  -2  10 31561.3 1491.64  31
   0   2  -9 30446.7 1325.09 107
   0  -2   9 28276.4 1336.94  31
   0  -2   9 28104.8 1261.06  32
   0   2  -9 27622.9 1236.14 104
   0   2  -9 28749.0 1215.95  55
   0  -2   9 29911.2 1253.75  94
   0   2  -9 27453.2 1201.45  54
   0   2  -9 28583.5 1203.58  35
   0   2  -9 27904.8 1204.36  36
   0  -2   9 27714.1 1332.29  33
   0   2  -9 29428.0 1472.95  85
   0  -2   9 29836.3 1243.70  96
   0  -2   9 26337.3 1319.52  48
   0   2  -9 29733.3 1391.19  41
   0   2  -8 9835.86 575.532 107
   0  -2   8 9267.55 589.653  31
   0  -2   8 9181.10 534.601  32
   0   2  -8 9521.96 526.345 104
   0   2  -8 9477.69 494.920  55
   0  -2   8 8945.73 606.623  90
   0  -2   8 9433.23 519.401  94
   0   2  -8 8731.85 450.115  51
   0   2  -8 9624.59 490.226  54
   0   2  -8 9639.37 493.687  36
   0  -2   8 9041.25 583.613  33
   0   2  -8 9119.64 479.433  35
   0   2  -8 8253.43 645.292  85
   0  -2   8 10593.8 532.820  96
   0   2  -8 8838.02 531.042  24
   0  -2   8 8206.66 562.742  48
   0   2  -7 1442.83 199.818 107
   0  -2   7 1656.44 239.733  33
   0  -2   7 1494.62 231.833  31
   0   2  -7 1378.31 152.222  55
   0  -2   7 1589.76 182.645  94
   0  -2   7 1953.33 249.130  90
   0   2  -7 1551.03 151.861  35
   0   2  -7 1693.56 193.882  24
   0   2  -7 1477.78 158.257  23
   0   2  -7 1794.54 243.158  84
   0   2  -7 1526.04 255.396  85
   0  -2   7 1318.91 214.326  48
   0   2  -7 1497.75 152.889  54
   0   2  -7 1464.07 206.567 105
   0   2  -7 1341.49 202.704  41
   0  -2   6 15880.3 739.857  11
   0  -2   6 16830.7 824.046  90
   0  -2   6 16498.8 738.470  94
   0  -2   6 17969.5 910.206  47
   0   2  -6 16209.1 765.961  24
   0   2  -6 15694.3 727.234  23
   0   2  -6 15516.3 849.658  84
   0   2  -6 15215.3 884.866  85
   0   2  -6 17008.3 827.453  41
   0  -2   6 16478.9 728.721  97
   0   2  -6 17081.4 810.385 105
   0   2  -6 17066.9 807.388 107
   0   2  -5 64476.5 2497.18 106
   0   2  -5 69403.6 2533.49 105
   0  -2   5 63397.4 2434.74  94
   0  -2   5 63380.5 2506.46  90
   0  -2   5 63394.2 2434.99  93
   0  -2   5 65911.7 2620.85  47
   0  -2   5 64000.1 2430.28  97
   0   2  -5 65489.1 2479.63  24
   0   2  -5 61893.7 2439.26  23
   0   2  -5 65440.0 2597.90  84
   0  -2   5 68289.9 2540.76  16
   0   2  -5 67491.3 2537.14  41
   0  -2   5 64690.3 2368.71 113
   0   2  -5 69245.8 2523.14 107
   0   2  -4 27718.7 1138.96 105
   0   2  -4 27498.3 1122.32 106
   0  -2   4 26879.4 1057.03  97
   0  -2   4 24689.7 1050.78  94
   0  -2   4 25152.8 1052.87  93
   0  -2   4 29071.8 1156.55  16
   0   2  -4 25943.9 1268.00  86
   0  -2   4 28378.6 1209.71  47
   0   2  -4 27307.7 1134.11  41
   0   2  -4 27630.0 1104.40  24
   0   2  -4 26774.4 1073.40  23
   0  -2   3 42685.9 1648.25  16
   0   2  -3 41276.3 1778.92  86
   0   2  -3 41961.4 1703.35  83
   0   2  -3 43033.3 1610.70  24
   0   2  -3 39660.1 1583.57  23
   0   2  -3 40245.6 1621.22  41
   0  -2   3 44603.5 1701.60  47
   0  -2   2 13343.8 619.975  47
   0   2  -2 12143.0 560.418  41
   0  -2   2 13441.0 524.351  14
   0   2  -2 12865.4 553.510  23
   0   2  -2 12776.1 563.923  24
   0   2  -1 97163.3 3625.17  41
   0   2  -1 101816. 3632.99  23
   0  -2   1 102041. 3615.32  14
   0   2   0 461727. 16427.4  24
   0  -2   0 464492. 16429.2  14
   0  -2  -1 93214.0 3441.21  73
   0  -2  -1 100286. 3495.22  13
   0   2   1 102617. 3515.96  22
   0   2   1 100182. 3448.34  10
   0  -2  -1 96650.0 3517.63  49
   0   2   2 48513.2 1764.01   9
   0  -2  -2 47462.0 1797.16  13
   0   2   3 73339.0 2725.99  18
   0  -2  -3 73575.4 2662.37  39
   0  -2  -3 73028.0 2620.93   8
   0  -2  -4 64884.8 2513.38  87
   0   2   4 66092.7 2514.43  90
   0   2   4 69316.2 2573.88  21
   0   2   4 63796.9 2465.64  15
   0   2   4 66040.4 2544.31  18
   0  -2  -4 65283.4 2484.49  17
   0   2   4 65241.8 2528.32 109
   0  -2  -4 67711.6 2432.32  40
   0  -2  -4 65001.4 2438.39  39
   0  -2  -5 16748.7 831.195  87
   0  -2  -5 17909.6 764.376  40
   0   2   5 19241.5 911.687  21
   0   2   5 18837.9 846.663  15
   0  -2  -5 17504.9 803.815  17
   0   2   5 17819.4 911.848  18
   0   2   5 19097.8 862.105  90
   0  -2  -5 16893.1 760.292 104
   0   2   5 18212.3 861.822 109
   0   2   5 17808.8 756.154 110
   0  -2  -5 18201.0 710.495 113
   0  -2  -6 48727.7 1948.25 104
   0  -2  -6 48146.3 1926.54   7
   0   2   6 51338.9 1912.98  95
   0   2   6 48979.8 2133.36  21
   0  -2  -6 51554.2 1958.18  40
   0  -2  -6 57047.2 1948.54  42
   0   2   6 49145.1 2092.81  15
   0  -2  -6 49146.6 2042.20  87
   0   2   6 50116.6 2065.66  90
   0   2   6 50285.7 1940.23 110
   0  -2  -6 49896.2 1941.61 107
   0   2   6 50786.4 2076.02 109
   0   2   7 15714.5 852.301 109
   0  -2  -7 16052.2 730.598 107
   0   2   7 15630.0 721.451 110
   0   2   7 15954.0 850.282  90
   0  -2  -7 14130.7 794.943  87
   0   2   7 13958.2 883.538  21
   0   2   7 15804.7 802.096  19
   0   2   7 15836.3 698.535  95
   0   2   7 15773.6 718.913 102
   0  -2  -7 14901.3 725.230 104
   0  -2  -7 17161.6 726.189  42
   0   2   8 1699.64 225.167  34
   0  -2  -8 2062.58 176.714  35
   0   2   8 2120.66 192.961  95
   0   2   8 1999.20 258.458  19
   0   2   8 2085.96 203.312 110
   0   2   8 2419.48 294.441 109
   0  -2  -8 1914.03 215.504 104
   0   2   8 2185.23 206.974 102
   0  -2  -8 1767.97 197.755 107
   0  -2  -8 1769.41 169.360  27
   0  -2  -8 2367.20 269.842  87
   0  -2  -8 1851.21 191.525  42
   0  -2  -8 1751.77 206.329  41
   0  -2  -8 1715.48 169.546  50
   0  -2  -8 1995.92 177.243  54
   0   2   8 2034.55 236.637  45
   0   2   8 1990.62 280.924  90
   0   2   8 1850.95 295.382  21
   0   2   9 9767.50 635.231  33
   0  -2  -9 10185.5 578.290 104
   0  -2  -9 11417.6 600.086 107
   0   2   9 10371.4 552.010 102
   0  -2  -9 10604.8 502.654  28
   0   2   9 9685.45 551.714  26
   0  -2  -9 10257.5 524.349  27
   0  -2  -9 10393.4 528.041  50
   0  -2  -9 9711.28 517.876  54
   0   2   9 10096.6 557.574 110
   0   2   9 10717.8 710.567 109
   0   2   9 10458.4 543.625  95
   0  -2  -9 9672.70 512.067  35
   0   2   9 10686.6 638.532  34
   0  -2  -9 9541.63 586.018  41
   0   2   9 10142.2 632.385  45
   0  -2  -9 11316.1 675.922  87
   0  -2 -10 13.3020 56.6814  27
   0  -2 -10-13.3313 72.4093  54
   0  -2 -10 100.609 110.461  87
   0   2  10 47.2648 106.795  45
   0   2  10-50.3998 158.792  48
   0   2  10 58.4067 79.3076  95
   0   2  10 31.1224 128.387 109
   0   2  10 292.372 113.450 110
   0   2  10 76.1290 79.4532 102
   0  -2 -10 37.1762 90.7321 107
   0   2  10 23.6767 159.495  33
   0   2  10-22.7591 121.207  34
   0  -2 -10-12.7940 54.5178  35
   0  -2 -11 706.005 128.810  27
   0  -2 -11 894.642 145.566  51
   0  -2 -11 801.650 142.795  54
   0  -2 -11 812.308 139.756  35
   0   2  11 795.248 200.418  34
   0  -2 -11 816.680 179.347  41
   0   2  11 655.115 226.616  48
   0   2  11 484.004 164.745  45
   0   2  11 686.155 218.010  33
   0   2  11 621.921 175.666  31
   0   2  11 822.723 151.908  95
   0  -2 -11 922.949 179.263 107
   0   2  11 616.306 141.548 102
   0   2  11 427.509 145.454 110
   0  -2 -12 2935.09 260.956  35
   0   2  12 3308.98 378.543  33
   0   2  12 2944.54 334.073  34
   0  -2 -12 2956.77 251.987  55
   0  -2 -12 2766.10 255.006  51
   0  -2 -12 2969.73 275.284  54
   0   2  12 2806.69 338.033  45
   0   2  12 3201.40 376.100  48
   0  -2 -13 1426.83 182.711  51
   0  -2 -13 1597.46 198.723  54
   0   2  13 1326.87 267.354  48
   0   2  13 1373.26 195.930  95
   0   2  13 1525.00 208.467 110
   0  -2 -13 1396.89 192.840 103
   0   2  13 1167.39 215.453  34
   0   2  13 1377.79 264.700  33
   0  -2 -13 1347.21 167.229  55
   0   2  14 11562.8 611.664  95
   0  -2 -14 11312.4 621.368 108
   0  -2 -14 11326.4 610.804 103
   0   2  15 1069.90 198.908  33
   0   2  15 977.279 174.612  32
   0  -2 -15 1019.74 139.138 103
   0   2  15 808.986 209.783  92
   0   2  15 927.964 133.698  95
   0  -2 -15 1046.30 146.539 108
   0  -2 -15 929.240 139.006  54
   0  -2 -15 968.904 119.922  51
   0  -2 -16 779.164 108.359  54
   0   2  16 821.654 159.456  44
   0   2  16 999.293 134.893  32
   0   2  16 959.937 150.928  33
   0  -2 -16 930.568 117.937 108
   0  -2 -16 916.850 99.3906  20
   0   2  17 15.5833 64.8216  44
   0  -2 -17 35.8817 37.8355  54
   0   2  17 6.33667 59.2298  33
   0   3 -15 84.1964 50.7641 108
   0  -3  15 125.190 58.7415  95
   0   3 -15 14.3160 43.8369  55
   0   3 -15 42.9933 34.5602  54
   0  -3  15 36.2795 75.4725  33
   0  -3  14 104.058 122.754  44
   0  -3  14 170.266 76.5851  95
   0  -3  14 154.076 120.391  33
   0   3 -14 131.745 84.1231 107
   0   3 -14 253.768 78.1370  36
   0   3 -14 114.318 59.4662  54
   0   3 -14 117.641 68.5438  55
   0  -3  13 10377.8 632.443  44
   0  -3  13 12066.2 616.727  95
   0  -3  13 9268.07 595.901  33
   0   3 -13 10985.0 556.665  36
   0  -3  13 9477.08 582.616  31
   0   3 -13 12033.5 643.399 107
   0   3 -13 9656.80 525.937  54
   0   3 -13 10291.2 554.264  55
   0   3 -12 19703.2 935.463  54
   0  -3  12 21438.8 982.979  96
   0  -3  12 23327.0 1041.87  95
   0  -3  12 19241.8 1035.07  33
   0   3 -12 21514.8 967.591  36
   0   3 -12 20778.4 1040.58 107
   0  -3  12 20556.8 1066.79  44
   0   3 -12 20219.8 928.973  56
   0   3 -12 22169.2 979.679  55
   0  -3  12 20625.1 1037.62  31
   0   3 -11 1798.45 205.216  54
   0   3 -11 2005.29 263.692 107
   0  -3  11 1737.26 235.628  46
   0  -3  11 1660.79 278.093  44
   0   3 -11 2052.64 220.342  36
   0  -3  11 2039.78 249.895  95
   0  -3  11 1763.71 220.893  96
   0  -3  11 1481.67 246.212  31
   0  -3  11 1598.87 265.758  33
   0   3 -11 2020.16 224.758  55
   0   3 -10 7821.72 466.614  55
   0  -3  10 6725.27 557.697   6
   0   3 -10 6280.92 578.318  85
   0   3 -10 6744.51 429.758  54
   0  -3  10 6735.75 497.039  46
   0  -3  10 6808.71 545.899  44
   0  -3  10 7503.76 551.589  33
   0   3 -10 7633.54 459.425  36
   0  -3  10 7001.00 538.653  31
   0   3 -10 7350.62 420.487  25
   0   3  -9 4699.30 343.418  55
   0   3  -9 4743.86 335.264  54
   0   3  -9 5418.39 427.556 107
   0  -3   9 4819.22 404.195  46
   0  -3   9 5181.82 446.680  44
   0  -3   9 5135.15 377.219  96
   0  -3   9 5001.31 436.076  33
   0   3  -9 4624.61 338.720  36
   0   3  -9 4883.73 487.434  85
   0   3  -9 4641.81 446.419  41
   0  -3   9 4798.77 377.022  30
   0  -3   9 4897.42 429.438  31
   0   3  -8 8847.04 645.561  84
   0   3  -8 8441.21 656.851  85
   0   3  -8 9592.42 584.142 107
   0  -3   8 9075.75 601.472  31
   0  -3   8 8507.87 542.404  30
   0   3  -8 8673.44 512.146 104
   0   3  -8 9407.39 505.060  55
   0  -3   8 9240.76 524.636  94
   0   3  -8 9065.89 487.239  54
   0  -3   8 9607.82 536.915  96
   0   3  -8 9460.96 631.384  41
   0  -3   8 9651.25 594.707  33
   0   3  -8 9330.56 500.164  36
   0  -3   8 8666.83 563.693  46
   0  -3   8 8191.08 653.643  49
   0   3  -8 8390.92 551.424  24
   0  -3   7 59638.2 2316.65  30
   0  -3   7 56400.3 2357.58  31
   0   3  -7 57572.2 2356.50 105
   0  -3   7 57944.1 2502.28  49
   0   3  -7 59409.9 2239.02  55
   0   3  -7 57793.6 2218.32  54
   0   3  -7 59211.2 2351.85 107
   0   3  -7 58363.6 2326.30  24
   0   3  -7 54207.0 2256.67  23
   0   3  -7 58222.5 2233.12  36
   0  -3   7 54640.5 2314.17  33
   0   3  -7 57734.5 2481.14  85
   0   3  -7 57662.0 2465.25  84
   0  -3   7 60075.6 2268.02  94
   0  -3   7 61120.7 2360.39  90
   0   3  -6 20498.1 989.686 107
   0   3  -6 19561.1 974.907 106
   0   3  -6 21587.6 1014.92 105
   0  -3   6 21007.9 996.946  31
   0   3  -6 21497.6 901.699  55
   0   3  -6 21392.7 901.454  36
   0   3  -6 20988.9 1023.30  41
   0   3  -6 20166.5 1089.33  84
   0   3  -6 21140.3 979.026  24
   0   3  -6 20495.3 933.139  23
   0  -3   6 20496.2 918.381  97
   0  -3   6 21875.0 991.161  90
   0  -3   6 21517.9 924.447  94
   0   3  -5 891.116 131.514  23
   0   3  -5 898.250 150.713  24
   0  -3   5 932.494 153.115  90
   0  -3   5 1065.64 143.944  93
   0  -3   5 719.220 125.181  94
   0   3  -5 1007.67 162.935  41
   0   3  -5 928.272 160.560 106
   0   3  -5 1091.48 182.688 105
   0   3  -5 1049.60 176.614 107
   0  -3   5 1210.65 149.004  97
   0  -3   5 792.861 110.917 113
   0  -3   5 905.057 96.5639  14
   0   3  -4 48764.3 1876.49  23
   0   3  -4 48921.6 1908.16  24
   0   3  -4 48373.9 1922.22  41
   0   3  -4 47537.3 2132.84  86
   0   3  -4 47689.9 2028.83  83
   0  -3   4 46254.2 1829.39  94
   0  -3   4 44981.4 1830.45  93
   0  -3   4 50839.1 1805.26  14
   0  -3   4 47886.7 1837.93  97
   0   3  -4 50191.8 1933.70 106
   0   3  -4 47096.1 1929.85 105
   0   3  -3 12287.6 596.985  23
   0   3  -3 13664.3 628.993  24
   0   3  -3 13026.2 622.735  41
   0   3  -3 12947.6 723.301  83
   0   3  -3 14006.8 803.754  86
   0  -3   3 11761.3 556.994  93
   0   3  -3 12931.4 620.301  91
   0  -3   3 12415.7 564.189  97
   0   3  -3 13318.1 644.947 106
   0  -3   3 14187.9 562.653  14
   0  -3   2 1859.52 140.209  14
   0   3  -2 1710.57 230.534  86
   0  -3   2 2039.87 194.684  89
   0   3  -2 1893.12 222.327  83
   0  -3   2 1987.06 215.846  49
   0   3  -2 1755.96 162.485  24
   0   3  -2 1914.34 165.193  23
   0   3  -2 1511.06 147.055  41
   0   3  -1 8590.62 490.280  83
   0  -3   1 7053.49 426.476  49
   0  -3   1 7897.30 381.708  14
   0   3  -1 7936.45 376.642  41
   0   3  -1 7872.10 395.046  23
   0   3  -1 7787.25 393.843  24
   0  -3   0 17007.6 679.212  13
   0  -3   0 18198.6 744.736  14
   0   3   0 16629.6 728.923  24
   0   3   0 18413.7 726.786  22
   0   3   0 18237.1 824.571  83
   0  -3  -1 17551.0 673.086  73
   0   3   1 19364.9 775.944  22
   0   3   1 20267.5 838.376  91
   0  -3  -1 20115.6 746.775  13
   0  -3  -1 19159.2 795.391  49
   0  -3  -2 123529. 4602.76  13
   0   3   2 125952. 4630.41  22
   0   3   2 127613. 4525.74  10
   0  -3  -2 128734. 4618.32  88
   0   3   3 41841.0 1578.15  18
   0  -3  -3 41158.5 1583.03  88
   0   3   3 39637.7 1536.88   9
   0   3   3 39600.1 1611.37 109
   0  -3  -4 30312.5 1237.38  88
   0  -3  -4 31380.1 1297.10  87
   0   3   4 29882.7 1265.70  18
   0  -3  -4 29642.2 1260.66  17
   0  -3  -4 29492.4 1170.45  39
   0   3   4 32473.1 1311.86 109
   0   3   4 30601.7 1189.73 110
   0  -3  -4 29974.7 1175.89 103
   0   3   4 31031.2 1200.70 102
   0   3   5 2002.65 180.182 102
   0  -3  -5 2172.97 164.063  40
   0  -3  -5 2071.61 167.382  39
   0  -3  -5 1916.88 223.273  87
   0  -3  -5 2002.12 194.888  88
   0   3   5 2190.14 260.857  21
   0   3   5 2267.38 208.136  15
   0   3   5 2226.58 253.659  18
   0  -3  -5 2036.48 211.331  17
   0   3   5 1712.09 229.599 109
   0   3   5 2311.50 182.817 110
   0  -3  -5 1902.46 165.473   7
   0  -3  -5 1888.70 114.479   8
   0  -3  -6 17661.1 805.095   7
   0  -3  -6 18165.8 748.479   8
   0   3   6 19080.4 1008.57  21
   0   3   6 19670.8 776.115  95
   0   3   6 19497.7 1025.25  18
   0   3   6 19667.1 917.192  15
   0  -3  -6 18972.0 899.975  17
   0  -3  -6 18345.6 805.121  40
   0  -3  -6 18961.0 932.094  87
   0  -3  -6 17640.6 846.402  88
   0   3   6 20244.4 842.863 102
   0   3   6 18660.7 964.316 109
   0  -3  -6 19067.7 788.551 113
   0   3   6 19358.8 831.878 110
   0   3   7 909.332 144.523 110
   0   3   7 630.100 175.575 109
   0  -3  -7 722.840 168.917  87
   0  -3  -7 866.334 137.212  88
   0   3   7 807.974 196.041  21
   0   3   7 738.066 181.188  15
   0   3   7 738.924 105.916  95
   0   3   7 800.883 133.771 102
   0  -3  -7 1168.52 149.856 107
   0   3   8 18890.3 913.911  26
   0  -3  -8 20833.8 883.668  27
   0  -3  -8 19650.8 862.489  28
   0  -3  -8 19997.2 872.073  54
   0  -3  -8 20207.8 881.272  50
   0  -3  -8 20191.3 877.073  52
   0   3   8 19878.7 977.569  45
   0  -3  -8 20985.5 1047.42  87
   0   3   8 19317.7 973.602  34
   0  -3  -8 21500.0 872.984  35
   0  -3  -8 20116.9 923.074  41
   0   3   8 19258.7 869.694  95
   0  -3  -8 21336.8 933.806 107
   0   3   8 21224.1 929.425 102
   0   3   8 20185.1 1086.33 109
   0   3   8 19852.8 919.312 110
   0   3   9 7322.15 469.551 102
   0  -3  -9 8806.86 512.251 107
   0  -3  -9 8326.44 455.703  27
   0   3   9 8131.73 497.026  26
   0  -3  -9 7936.91 433.733  28
   0  -3  -9 8288.98 450.405  54
   0  -3  -9 8423.31 451.720  52
   0  -3  -9 7925.22 452.583  50
   0   3   9 7876.13 545.896  34
   0  -3  -9 8607.10 445.699  35
   0   3   9 7809.50 692.062  21
   0  -3  -9 7296.73 483.222  41
   0   3   9 7837.54 548.115  45
   0   3   9 8115.70 489.751 110
   0   3   9 7780.20 615.846 109
   0   3   9 8379.49 462.340  95
   0  -3 -10 9902.40 549.225  27
   0   3  10 10128.4 597.798  26
   0  -3 -10 10776.6 536.835  28
   0  -3 -10 9990.07 553.676  50
   0  -3 -10 10218.7 548.901  54
   0   3  10 10807.3 682.594  45
   0   3  10 8979.56 802.370  21
   0   3  10 10785.4 678.902  34
   0  -3 -10 10434.5 541.786  35
   0   3  10 10805.2 689.946  33
   0   3  10 10639.5 594.319 102
   0  -3 -10 9559.91 574.739 103
   0   3  10 10812.9 567.451  95
   0   3  10 11565.5 787.634 109
   0   3  10 10724.8 602.914 110
   0  -3 -11 15283.3 722.685  54
   0   3  11 15304.7 888.486  48
   0   3  11 13188.8 827.744  45
   0   3  11 14398.9 725.015  95
   0   3  11 14326.0 843.123  34
   0  -3 -11 14423.6 700.817  35
   0  -3 -11 14080.6 670.985  28
   0  -3 -11 14080.4 713.810  27
   0  -3 -11 13852.1 738.955 103
   0   3  11 13390.6 736.072 102
   0   3  11 13211.3 828.715  33
   0   3  11 14025.8 755.958 110
   0  -3 -12 1813.46 217.851  27
   0   3  12 1831.12 281.628  45
   0   3  12 1626.90 295.622  48
   0  -3 -12 2006.48 214.634  35
   0   3  12 1844.50 278.779  34
   0   3  12 1736.35 299.251  33
   0  -3 -12 1862.19 217.433  54
   0  -3 -12 1941.18 216.868  51
   0  -3 -12 1770.81 186.383  55
   0  -3 -13 24.1187 58.8607  55
   0  -3 -13-109.446 78.1092  54
   0  -3 -13 60.2849 73.5611  51
   0   3  13 24.4178 132.611  34
   0   3  13-52.7692 119.227  45
   0   3  13-27.3231 148.389  48
   0  -3 -13 17.8074 84.8210 103
   0   3  13 62.0979 75.7733  95
   0  -3 -13 122.257 85.2461 108
   0   3  13 112.801 89.5502 110
   0   3  13 74.0428 151.010  33
   0   3  14 54.3270 61.4104  95
   0  -3 -14 109.526 78.1950 108
   0  -3 -14 31.7181 75.5705 103
   0  -3 -15 1706.90 180.122  54
   0  -3 -15 1847.65 174.526  51
   0   3  15 1804.67 293.645  92
   0  -3 -15 1564.85 180.235 103
   0   3  15 1886.51 240.469  33
   0   3  15 1648.41 230.002  32
   0   3  15 2086.70 254.444  48
   0  -3 -15 1606.82 183.339 108
   0   3  16 6994.81 413.331  32
   0  -3 -16 7673.74 386.866  54
   0  -3 -16 7017.25 354.289  51
   0  -3 -16 7710.38 383.626 108
   0   3  16 7149.07 418.197  33
   0   3  17 4901.93 274.688  44
   0  -3 -17 4170.76 223.651  54
   0   4 -15 681.224 74.8668  55
   0   4 -15 533.339 64.3618  36
   0  -4  15 580.871 75.4683  78
   0   4 -14 2782.20 200.175  36
   0  -4  14 2610.26 220.574  33
   0   4 -14 3069.22 210.253  55
   0   4 -14 2294.04 169.719  29
   0   4 -14 3198.09 239.802 107
   0  -4  14 2966.34 225.562  95
   0  -4  13 4940.52 359.464  31
   0   4 -13 5231.26 371.570 107
   0  -4  13 5459.46 360.158  95
   0  -4  13 4983.39 380.280  44
   0  -4  13 4634.63 357.440  33
   0   4 -13 5366.14 330.829  36
   0   4 -13 5134.98 331.790  55
   0   4 -13 4239.04 284.160  54
   0   4 -12 72.6590 67.0667  54
   0  -4  12 87.5443 95.1219  95
   0  -4  12 142.472 90.8316  96
   0   4 -12 19.5485 97.6906 107
   0   4 -12 50.7935 63.4866  56
   0   4 -11 43596.7 1757.50  55
   0   4 -11 41855.8 1726.00  56
   0   4 -11 39938.0 1703.92  54
   0   4 -11 43207.9 1838.16 107
   0  -4  11 45273.6 1814.01  95
   0  -4  11 47718.2 1805.53  96
   0   4 -11 39387.5 1679.98  25
   0  -4  11 42620.5 1832.72  33
   0   4 -11 42957.6 1752.60  36
   0  -4  11 40782.5 1773.67  46
   0  -4  11 41988.7 1855.53  44
   0  -4  11 43260.1 1846.40  31
   0  -4  11 45565.9 1947.14   6
   0   4 -10 27857.0 1217.72  56
   0   4 -10 27558.3 1227.79  55
   0   4 -10 26901.8 1193.81  54
   0   4 -10 28256.2 1319.67 107
   0  -4  10 30695.2 1283.64  96
   0  -4  10 26959.3 1281.98  46
   0  -4  10 27937.7 1342.00  44
   0   4 -10 27815.0 1186.97  25
   0  -4  10 28264.1 1348.31  31
   0   4 -10 27008.0 1224.86  36
   0  -4  10 26495.1 1305.55  33
   0  -4  10 29321.0 1434.55   6
   0  -4   9 1553.14 267.141  44
   0  -4   9 1403.15 231.528  46
   0   4  -9 1951.68 202.665  54
   0   4  -9 1790.91 253.687 107
   0  -4   9 1542.74 215.566  96
   0   4  -9 1571.83 198.367  36
   0  -4   9 1583.26 272.080  31
   0  -4   9 1739.62 264.465  33
   0  -4   9 1622.68 219.878  30
   0   4  -9 1603.44 202.019  55
   0  -4   8 2035.97 249.392  30
   0  -4   8 1903.26 263.712  33
   0  -4   8 1969.35 280.233  31
   0   4  -8 2160.18 274.782 105
   0   4  -8 2149.93 221.909  55
   0   4  -8 2013.53 200.694  54
   0   4  -8 1973.77 262.797 107
   0  -4   8 2545.36 260.155  96
   0   4  -8 2386.09 341.943  84
   0   4  -8 2488.82 230.649  36
   0  -4   8 1595.20 252.750  46
   0  -4   8 2326.60 295.521  44
   0  -4   8 1885.43 225.029  94
   0   4  -7 13927.6 779.178 107
   0  -4   7 14410.6 764.913  30
   0  -4   7 14738.3 807.379  31
   0   4  -7 13682.2 791.124 105
   0   4  -7 14400.9 693.353  55
   0  -4   7 15551.1 722.269  94
   0   4  -7 14155.7 835.989  41
   0  -4   7 15591.9 952.195  49
   0   4  -7 13787.3 661.997  54
   0   4  -7 14433.3 912.811  84
   0   4  -7 12208.7 839.368  85
   0   4  -7 13257.4 679.866  36
   0  -4   7 13665.5 746.341  33
   0   4  -7 14377.8 786.995  24
   0  -4   7 12940.0 756.773  44
   0  -4   7 14308.2 772.871  46
   0   4  -6 11084.0 656.233 107
   0  -4   6 11773.6 664.783  31
   0  -4   6 12933.2 663.860  30
   0   4  -6 11267.9 663.265 106
   0   4  -6 11716.4 683.974 105
   0   4  -6 11691.4 572.918  55
   0  -4   6 11846.7 589.650  94
   0  -4   6 12043.2 807.893  49
   0   4  -6 10031.3 529.956  54
   0  -4   6 11512.8 643.219  46
   0  -4   6 10290.8 615.735  44
   0  -4   6 11467.1 598.843  97
   0   4  -6 12401.4 581.390  36
   0  -4   6 10341.0 604.954  33
   0   4  -6 11838.7 794.252  84
   0   4  -6 10952.8 653.790  24
   0  -4   5 48946.0 2002.82  31
   0   4  -5 48578.3 1906.50  55
   0   4  -5 48935.5 1910.97  36
   0  -4   5 51048.2 2204.55  49
   0  -4   5 49869.4 1994.82  46
   0   4  -5 49402.4 1994.74  23
   0   4  -5 50717.7 2036.10  24
   0   4  -5 49029.5 2051.64 105
   0   4  -5 49423.7 2041.74 106
   0  -4   5 49288.7 1941.49  97
   0   4  -5 51246.7 2063.66  41
   0  -4   5 50089.5 1961.33 113
   0   4  -5 49327.5 2029.68 107
   0  -4   5 49579.3 1930.66  94
   0  -4   5 48591.7 1936.01  93
   0   4  -4 68722.0 2707.16 105
   0   4  -4 70204.0 2704.74 106
   0  -4   4 66422.8 2581.38  93
   0  -4   4 66317.3 2572.17  94
   0  -4   4 74969.5 2855.11  49
   0   4  -4 72643.6 2697.24  24
   0   4  -4 70760.8 2663.64  23
   0   4  -4 67963.9 2843.51  83
   0   4  -4 67821.2 2949.47  86
   0   4  -4 68264.3 2684.52  41
   0  -4   4 66109.8 2584.70  97
   0  -4   3 5312.21 305.981  94
   0   4  -3 5046.07 369.664  91
   0  -4   3 5295.26 313.102  93
   0   4  -3 5374.79 359.666  23
   0   4  -3 5483.83 373.495  24
   0   4  -3 5769.58 392.753 106
   0  -4   3 5186.21 313.030  97
   0  -4   3 5866.15 325.637  14
   0   4  -3 5645.02 515.206  86
   0   4  -3 5334.86 464.956  83
   0   4  -3 5581.86 364.479  41
   0  -4   3 6004.01 462.247  49
   0   4  -2 5179.68 449.264  86
   0  -4   2 4383.82 335.074  89
   0   4  -2 4865.76 414.642  83
   0  -4   2 4237.82 359.187  49
   0  -4   2 4214.83 257.592  97
   0  -4   2 3920.24 250.166  98
   0  -4   2 5090.17 298.177  14
   0  -4   2 4082.60 251.063  93
   0   4  -2 4411.84 332.399  91
   0   4  -2 4734.00 325.232 106
   0   4  -2 4582.87 308.491  23
   0   4  -2 4557.73 315.344  24
   0   4  -1 5223.87 367.903  91
   0  -4   1 5616.27 386.032  49
   0  -4   1 4560.57 324.168  89
   0   4  -1 5198.23 415.090  83
   0  -4   1 4816.33 271.335 100
   0  -4   1 5093.87 274.037  98
   0  -4   1 5585.86 247.822  13
   0  -4   1 5507.31 329.275  14
   0   4  -1 5496.66 332.759  24
   0   4   0 947.975 153.252  91
   0  -4   0 876.300 117.301  89
   0   4   0 545.324 141.809  83
   0  -4   0 735.421 87.5454 100
   0  -4   0 682.101 87.4382  98
   0  -4   0 757.530 84.3627  13
   0  -4   0 815.355 143.098  49
   0   4   0 628.730 98.6776  22
   0  -4  -1 29191.0 1178.11  49
   0   4   1 30017.9 1148.61  22
   0  -4  -1 30533.2 1101.74  13
   0   4   1 32455.3 1277.01  83
   0   4   1 30247.7 1228.79  91
   0  -4  -1 29467.0 1066.27  99
   0  -4  -2 57177.0 2162.13  99
   0   4   2 59437.7 2269.87  22
   0  -4  -2 59360.8 2229.21  13
   0   4   2 61158.4 2350.25  91
   0   4   3 69773.5 2604.97  91
   0   4   3 64071.1 2397.51 110
   0  -4  -3 62895.5 2382.78  99
   0  -4  -3 63276.7 2481.14  88
   0  -4  -3 67559.4 2463.47   7
   0   4   3 64037.3 2395.96   9
   0   4   3 62770.6 2361.19  10
   0  -4  -3 68457.7 2394.87 103
   0   4   3 65682.0 2412.65 102
   0   4   4 361796. 13519.9  10
   0  -4  -4 394064. 13575.2   7
   0   4   4 407304. 13764.2  91
   0   4   4 385316. 13679.5 109
   0   4   4 377101. 13533.0 110
   0  -4  -4 369905. 13614.3  88
   0   4   4 378880. 13618.8  18
   0  -4  -4 391340. 13668.5  17
   0  -4  -4 372740. 13498.7  99
   0   4   4 382508. 13548.4 102
   0  -4  -4 392236. 13525.4 103
   0  -4  -4 374777. 13486.7  39
   0  -4  -5 55017.0 1877.26  40
   0   4   5 52129.8 2095.78 109
   0   4   5 51317.5 1929.87 110
   0  -4  -5 56661.9 1895.47 108
   0  -4  -5 50277.1 1870.66  99
   0  -4  -5 51543.3 2042.64  17
   0   4   5 53358.6 2064.17  18
   0  -4  -5 50719.2 1996.73  88
   0  -4  -5 52987.2 1945.50   7
   0   4   5 51589.1 1945.32 102
   0  -4  -5 53615.8 1919.40 103
   0  -4  -6 7303.46 412.681   7
   0  -4  -6 7801.65 469.379  88
   0  -4  -6 8125.98 384.703  40
   0  -4  -6 8144.64 397.151 108
   0   4   6 7544.38 427.353 110
   0   4   6 7420.04 552.809 109
   0   4   6 7264.14 547.893  18
   0  -4  -6 7455.94 494.715  17
   0   4   6 7393.41 458.359  15
   0  -4  -6 6823.12 355.224  99
   0   4   6 7060.98 425.897 102
   0  -4  -6 7088.47 403.651 103
   0   4   6 8354.23 596.475  21
   0   4   7 3876.02 350.345  15
   0   4   7 3282.07 293.321  45
   0  -4  -7 3407.79 247.640  50
   0  -4  -7 3995.29 259.477  52
   0  -4  -7 3191.62 285.321  88
   0   4   7 3762.92 424.827  21
   0  -4  -7 3253.74 244.867  27
   0  -4  -7 3386.82 245.911  28
   0   4   7 3574.96 280.985  26
   0   4   7 3205.39 370.763  91
   0   4   7 3502.35 283.930 102
   0  -4  -7 3262.86 260.543 103
   0  -4  -7 3940.04 258.476 108
   0   4   7 3037.65 369.911 109
   0   4   7 3074.49 268.325 110
   0  -4  -8 16041.4 739.787  52
   0  -4  -8 15445.8 736.968  50
   0  -4  -8 14993.1 756.857 103
   0   4   8 15433.4 782.375 102
   0  -4  -8 17131.7 721.695  35
   0   4   8 16163.5 844.056  34
   0  -4  -8 16383.2 795.394  88
   0   4   8 16345.2 840.193  45
   0  -4  -8 15555.9 730.401  28
   0   4   8 15493.8 781.640  26
   0  -4  -8 16912.2 748.798  27
   0   4   8 14728.9 774.598 110
   0   4   8 16510.7 971.381 109
   0  -4  -8 16603.3 749.497 108
   0   4   8 14774.9 926.190  91
   0   4   9 13068.8 850.104  91
   0  -4  -9 13893.7 674.927  52
   0  -4  -9 14340.3 666.995  54
   0  -4  -9 14233.4 682.825  50
   0   4   9 12961.4 881.295 109
   0  -4  -9 13185.4 675.092 108
   0   4   9 15233.1 743.893 110
   0  -4  -9 13851.5 645.903  35
   0   4   9 14297.0 795.747  34
   0   4   9 13434.8 976.566  21
   0   4   9 13040.5 718.206  26
   0  -4  -9 13115.3 658.396  28
   0  -4  -9 14305.3 677.619  27
   0   4   9 12541.7 763.876  45
   0  -4  -9 12656.0 690.378 103
   0   4   9 13511.0 714.119 102
   0  -4 -10 16229.6 765.739  54
   0  -4 -10 16254.9 785.842  50
   0   4  10 17253.6 1151.20  21
   0  -4 -10 16225.5 795.556 108
   0   4  10 16603.9 837.692 110
   0   4  10 16698.0 916.166  34
   0  -4 -10 15870.7 747.487  35
   0  -4 -10 16054.9 777.902  27
   0   4  10 15504.9 833.374  26
   0  -4 -10 15967.2 760.696  28
   0   4  10 16086.0 822.214 102
   0  -4 -10 16040.2 814.393 103
   0   4  10 15427.0 901.006  45
   0  -4 -11 31608.8 1300.39  54
   0   4  11 29493.6 1723.90  21
   0  -4 -11 29791.1 1340.38 103
   0   4  11 29217.7 1343.24 102
   0   4  11 30986.4 1367.46 110
   0  -4 -11 30082.4 1322.90 108
   0   4  11 30031.0 1453.72  34
   0  -4 -11 30663.5 1275.69  35
   0   4  11 31246.6 1451.57  33
   0  -4 -11 29270.2 1269.08  28
   0   4  11 28399.7 1360.27  26
   0  -4 -11 31278.5 1314.48  27
   0   4  11 29973.0 1469.19  45
   0   4  11 30424.2 1474.57  48
   0  -4 -12 954.688 160.488  27
   0  -4 -12 689.346 126.569  28
   0  -4 -12 766.687 145.368  54
   0   4  12 915.222 239.720  48
   0   4  12 928.257 228.927  45
   0   4  12 784.804 213.832  34
   0  -4 -12 825.091 143.541  35
   0  -4 -12 745.780 148.382 108
   0   4  12 987.511 185.729 110
   0   4  12 1111.27 191.507 102
   0  -4 -12 795.431 157.693 103
   0   4  12 789.166 238.187  33
   0   4  13 4903.24 438.304  33
   0   4  13 4487.30 426.546  34
   0   4  13 3889.23 412.195  45
   0   4  13 4806.49 452.523  48
   0  -4 -13 4546.82 350.039 108
   0  -4 -13 4746.08 344.430  51
   0  -4 -13 4966.18 348.629  54
   0  -4 -13 4720.50 370.837 103
   0   4  14 350.255 166.377  92
   0  -4 -14 362.433 102.193 108
   0  -4 -14 398.356 117.169 103
   0   4  14 510.162 173.068  33
   0  -4 -15 5955.91 354.224  54
   0  -4 -15 5756.50 343.926  51
   0   4  15 5404.63 394.865  33
   0   4  15 5604.79 427.425  48
   0  -4 -15 6043.58 372.379 103
   0  -4 -15 5810.02 354.156 108
   0   4  15 6557.34 554.332  92
   0  -4 -16 4158.54 248.228  54
   0  -4 -16 3899.79 235.533  51
   0   4  16 3825.86 285.275  32
   0  -4 -16 3986.09 252.085 103
   0   4  17 1817.27 149.702  44
   0   5 -14 1587.65 128.252  36
   0   5 -14 1526.96 126.503  55
   0  -5  14 1481.16 128.437  78
   0   5 -13 703.970 110.070  55
   0  -5  13 740.115 117.842  95
   0  -5  13 733.403 126.627  31
   0  -5  13 586.907 116.906  33
   0   5 -13 882.250 119.714  36
   0   5 -13 611.179 114.677 107
   0  -5  12 23076.9 1083.59  33
   0   5 -12 25511.4 1066.66  36
   0  -5  12 24828.7 1080.15  96
   0  -5  12 26074.8 1097.65  95
   0   5 -12 24178.9 1104.53 107
   0   5 -12 24116.7 1035.85  56
   0   5 -12 23756.9 1052.93  55
   0  -5  12 24158.0 1110.03  31
   0   5 -11 45392.4 1978.93 107
   0  -5  11 46300.0 2093.70   6
   0  -5  11 50941.5 1976.10  95
   0  -5  11 48339.3 1957.46  96
   0  -5  10 41.8109 137.259  33
   0  -5  10 23.2574 144.441  31
   0   5 -10 54.5370 68.1149  25
   0   5 -10-31.2080 81.4212  56
   0   5 -10-16.2699 83.1082  55
   0   5 -10-65.7438 116.706 107
   0  -5  10 56.6140 92.1097  95
   0  -5  10 37.8655 83.1444  96
   0   5 -10 32.4108 79.0979  36
   0  -5  10 160.065 127.580   6
   0  -5  10-19.8931 119.858  46
   0  -5  10 160.084 165.202  44
   0  -5   9 8357.43 561.424  46
   0  -5   9 8236.96 582.592  44
   0   5  -9 8243.24 498.192  36
   0  -5   9 8397.14 566.926  33
   0  -5   9 8706.01 540.465  96
   0   5  -9 7341.58 542.491 107
   0   5  -9 7745.50 472.554  25
   0   5  -9 8068.84 498.008  55
   0   5  -9 8663.49 501.957  56
   0  -5   9 7528.08 570.383  31
   0  -5   9 7791.78 520.271  30
   0   5  -8 14061.5 724.131  55
   0   5  -8 14961.8 738.479  56
   0  -5   8 13755.0 942.334  49
   0  -5   8 14502.2 820.993  44
   0  -5   8 14081.6 803.189  46
   0   5  -8 14056.2 824.297 105
   0   5  -8 14194.6 723.498  36
   0  -5   8 14042.0 786.148  33
   0  -5   8 15379.5 782.311  96
   0   5  -8 13752.8 706.854  25
   0   5  -8 13994.8 802.094 107
   0  -5   8 13279.3 763.366  30
   0  -5   8 14341.5 828.756  31
   0  -5   7 80.3490 111.178  30
   0   5  -7 73.9184 78.7412  55
   0   5  -7-24.6476 98.2347 105
   0   5  -7-45.4813 99.8740 107
   0   5  -7 14.7484 76.9667  36
   0  -5   7-21.2711 130.153  46
   0  -5   7 125.287 137.105  44
   0  -5   7-75.3254 165.400  49
   0  -5   7 56.8547 132.369  33
   0  -5   7 67.9285 138.546  31
   0  -5   7 292.688 107.598  94
   0   5  -7 116.617 117.111  84
   0   5  -6 933.859 191.790 106
   0   5  -6 1383.51 223.962 107
   0   5  -6 954.136 192.528 105
   0  -5   6 681.229 159.213  33
   0  -5   6 859.070 186.058  31
   0  -5   6 607.342 166.788  44
   0  -5   6 964.199 191.050  46
   0   5  -6 1200.91 160.513  55
   0  -5   6 870.767 179.871  30
   0   5  -6 933.962 250.533  84
   0   5  -6 638.647 158.238  24
   0  -5   6 1114.30 173.954  97
   0   5  -6 846.297 141.276  36
   0  -5   6 617.104 132.036  94
   0  -5   5 10234.7 520.828  66
   0   5  -5 9367.51 596.456 107
   0   5  -5 9272.17 495.658  55
   0   5  -5 9099.49 599.992  24
   0  -5   5 9312.95 545.592  44
   0  -5   5 8525.59 554.276  46
   0  -5   5 9666.94 575.962  31
   0  -5   5 8974.83 566.762  30
   0   5  -5 9085.41 493.769  36
   0  -5   5 8649.20 514.249  33
   0  -5   5 9362.74 519.826  93
   0  -5   5 10153.4 519.632  94
   0  -5   5 10231.6 745.695  49
   0   5  -5 9272.39 606.152 106
   0   5  -5 10002.2 621.754 105
   0  -5   5 10348.9 540.307  97
   0  -5   4 397.582 132.708  31
   0  -5   4 268.388 98.6273  93
   0  -5   4 312.110 97.7126  94
   0   5  -4 330.330 79.9370  36
   0  -5   4 371.066 168.245  49
   0  -5   4 341.014 126.146  46
   0  -5   4 165.246 87.2867  97
   0   5  -4 296.285 131.829 105
   0   5  -4 384.777 136.987 106
   0   5  -4 512.897 208.863  86
   0   5  -4 68.8855 110.525  83
   0   5  -4 475.655 136.164  24
   0   5  -4 179.661 80.9063  55
   0  -5   4 516.286 139.976  30
   0   5  -3 4564.83 503.626  86
   0   5  -3 5628.47 522.014  83
   0  -5   3 4560.36 309.131  97
   0   5  -3 5302.19 399.399 106
   0   5  -3 4797.77 380.397  24
   0  -5   3 5160.71 461.183  49
   0  -5   3 4722.75 298.754  94
   0   5  -3 5129.59 398.698  91
   0  -5   3 4862.09 312.392  93
   0  -5   3 4552.44 334.176  46
   0  -5   2 20605.6 910.112  98
   0  -5   2 21486.9 914.970  97
   0   5  -2 21613.0 946.905  22
   0   5  -2 21972.1 1008.72  24
   0   5  -2 22628.3 1023.38 106
   0   5  -2 22143.6 1187.47  83
   0   5  -2 22608.1 1227.71  86
   0  -5   2 21703.3 906.607  93
   0   5  -2 21317.5 1050.96  91
   0  -5   2 21125.1 886.350  94
   0  -5   2 23367.5 1119.54  49
   0  -5   1 107165. 3990.47  97
   0  -5   1 109357. 3996.61  98
   0   5  -1 108741. 4092.82  24
   0   5  -1 111205. 4055.02  22
   0  -5   1 112124. 4197.31  49
   0   5  -1 111310. 4193.96  91
   0  -5   1 105582. 3974.29  93
   0   5  -1 119485. 4357.13  86
   0  -5   1 111074. 4123.77  89
   0   5  -1 110949. 4305.24  83
   0  -5   1 108577. 3931.03  13
   0   5   0 1604.33 172.708  22
   0  -5   0 1013.18 188.881  49
   0  -5   0 1257.25 175.251  89
   0   5   0 1359.94 229.268  83
   0  -5   0 1317.79 128.424  13
   0  -5   0 1416.16 135.465  98
   0  -5   0 1146.89 127.420  97
   0  -5   0 1274.06 135.378 100
   0   5   0 1543.95 217.532  91
   0   5   1 2950.93 252.029  22
   0   5   1 2418.77 275.220  91
   0  -5  -1 3187.24 182.558 103
   0  -5  -1 2576.18 189.774 100
   0  -5  -1 2494.89 184.508  98
   0  -5  -1 2412.29 217.622  89
   0   5   1 2863.54 322.285  83
   0   5   2 107491. 4023.77  22
   0  -5  -2 112657. 3880.12 103
   0   5   2 104999. 3894.14 102
   0   5   2 115293. 4144.56  91
   0   5   2 104392. 3920.10  92
   0  -5  -2 101371. 3874.41  98
   0  -5  -2 106270. 3884.52 100
   0  -5  -2 105187. 3890.71  99
   0   5   2 115064. 4182.27  83
   0   5   3 232702. 7887.19  92
   0   5   3 220015. 8052.44  91
   0   5   3 213303. 7807.49 102
   0  -5  -3 231149. 7790.79 103
   0   5   3 212006. 7780.50   9
   0  -5  -3 213172. 7766.32  98
   0  -5  -3 210496. 7775.91 100
   0  -5  -3 209771. 7786.25  99
   0  -5  -3 228820. 7975.57  17
   0   5   4 1875.54 280.362  91
   0   5   4 1709.29 175.267 102
   0  -5  -4 1848.86 161.895 103
   0   5   4 1736.71 164.855 110
   0  -5  -4 1612.85 136.693  98
   0  -5  -4 1791.46 156.411  99
   0  -5  -4 1840.26 148.748 100
   0   5   4 1980.85 209.155  18
   0  -5  -4 1898.55 234.055  17
   0   5   5 21493.4 1099.55  91
   0   5   5 19739.2 852.905 110
   0  -5  -5 18615.7 883.052   7
   0  -5  -5 20559.0 843.040 103
   0   5   5 20143.0 873.198 102
   0   5   5 19298.7 952.939  18
   0  -5  -5 19796.0 978.214  17
   0  -5  -5 18386.9 783.663 100
   0  -5  -5 18055.7 798.447  99
   0   5   6 76300.6 3097.33  18
   0   5   6 82319.8 3225.14  21
   0   5   6 78306.6 2931.31  26
   0  -5  -6 74526.0 2871.57  28
   0  -5  -6 79762.6 2877.21  50
   0  -5  -6 75983.9 2887.17 103
   0   5   6 75185.5 2923.17 102
   0   5   6 80500.5 3212.62  91
   0  -5  -6 83341.6 2858.70 108
   0   5   6 75944.7 2910.46 110
   0  -5  -6 72682.2 2910.52   7
   0  -5  -6 70233.8 2823.04  99
   0  -5  -7 13114.0 589.243 108
   0   5   7 11498.1 629.921 110
   0  -5  -7 11631.7 633.948 113
   0  -5  -7 11949.3 734.899  17
   0   5   7 11302.3 808.174  18
   0   5   7 12258.1 638.512  26
   0  -5  -7 12261.9 594.805  27
   0  -5  -7 11855.1 590.698  28
   0  -5  -7 11122.0 557.206  43
   0   5   7 12874.0 673.629  45
   0   5   7 11647.5 815.138  91
   0  -5  -7 11782.0 589.982  50
   0  -5  -7 12220.0 594.775  52
   0   5   7 11357.0 636.228 102
   0  -5  -7 11742.9 612.566 103
   0  -5  -7 11603.5 649.224   3
   0  -5  -7 11880.6 542.612  99
   0  -5  -8 15397.0 708.013 108
   0   5   8 14509.9 757.830 110
   0  -5  -8 14713.1 660.495  35
   0   5   8 13318.2 786.396  34
   0   5   8 14540.4 947.752  91
   0   5   8 14869.2 1018.94  21
   0   5   8 15476.8 806.895  45
   0  -5  -8 14485.2 665.713  43
   0  -5  -8 14255.9 703.363  28
   0   5   8 15777.0 777.475  26
   0  -5  -8 15411.0 711.420  27
   0  -5  -8 13485.3 718.882 103
   0   5   8 13629.9 748.421 102
   0  -5  -8 14147.4 704.866  52
   0  -5  -8 14689.7 707.334  50
   0  -5  -9 11916.5 623.048 108
   0   5   9 12194.2 681.389 110
   0   5   9 12337.6 742.880  34
   0  -5  -9 11615.8 576.915  35
   0   5   9 11072.4 812.839  91
   0  -5  -9 11829.9 616.639  27
   0  -5  -9 12446.2 627.046  28
   0   5   9 12248.4 685.393  26
   0   5   9 13131.1 692.617 102
   0  -5  -9 10619.5 636.026 103
   0   5   9 11913.9 731.875  45
   0  -5  -9 12337.0 605.494  54
   0  -5  -9 12110.1 626.399  50
   0  -5  -9 11875.7 624.842  52
   0   5   9 12319.9 947.229  21
   0  -5 -10 8493.10 532.907 108
   0   5  10 9805.13 604.973 110
   0   5  10 9822.61 671.891  34
   0  -5 -10 9623.40 505.521  35
   0   5  10 9100.69 841.265  21
   0   5  10 9494.81 606.068  26
   0  -5 -10 9471.82 539.840  27
   0  -5 -10 10518.1 552.236  28
   0   5  10 10452.0 685.651  45
   0  -5 -10 9318.09 541.156  52
   0  -5 -10 9584.23 524.687  54
   0  -5 -10 10013.6 556.532  50
   0   5  10 9695.97 595.101 102
   0  -5 -10 9912.11 586.222 103
   0   5  11 177.143 120.518  26
   0   5  11 54.5089 153.809  21
   0  -5 -11 223.862 93.0261  28
   0  -5 -11 163.768 82.1989  27
   0   5  11 150.392 183.196  33
   0  -5 -11 282.798 84.7713  35
   0   5  11 364.426 186.629  34
   0   5  11 204.087 170.270  45
   0  -5 -11 233.010 97.4188  50
   0  -5 -11 318.471 100.237  54
   0  -5 -12 16709.4 810.925 108
   0   5  12 13346.7 1103.14  21
   0  -5 -12 17570.2 854.942 103
   0   5  12 15804.3 840.751 102
   0  -5 -12 16964.9 791.891  54
   0   5  12 15926.0 901.652  33
   0  -5 -12 15808.7 761.049  35
   0   5  12 16102.1 934.367  34
   0   5  12 16240.5 947.058  48
   0   5  12 15532.0 940.673  45
   0  -5 -12 16573.4 779.268  28
   0  -5 -12 17049.7 818.658  27
   0   5  12 14945.4 851.530  26
   0  -5 -13 13272.0 657.894  54
   0  -5 -13 13503.7 679.446  51
   0  -5 -13 13643.5 710.169 103
   0   5  13 12522.6 787.154  48
   0   5  13 12721.2 799.970  45
   0   5  13 12249.9 768.231  34
   0   5  13 12284.6 747.858  33
   0  -5 -13 12556.8 663.111 108
   0  -5 -14 1935.12 201.544  51
   0  -5 -14 2002.75 199.391  54
   0  -5 -14 2000.58 214.559 103
   0   5  14 2233.36 355.270  92
   0   5  14 1811.03 247.241  33
   0   5  14 1538.52 246.293  45
   0   5  14 2066.21 275.351  48
   0   5  14 1845.97 255.617  34
   0  -5 -14 1903.93 194.493 108
   0   5  15 504.677 146.580  48
   0   5  15 705.378 183.343  92
   0  -5 -15 462.187 102.635 103
   0   5  15 499.853 133.036  34
   0  -5 -15 477.877 94.0348  54
   0  -5 -15 452.506 93.3493  51
   0   5  16 4409.07 301.150  32
   0  -5 -16 3975.40 256.164 103
   0  -5 -16 4783.00 255.746  51
   0   6 -13 1108.32 109.890  55
   0  -6  13 896.682 97.5839  78
   0  -6  13 1120.61 129.561  31
   0   6 -13 1278.03 120.049  36
   0   6 -12 3436.42 236.742  56
   0   6 -12 3544.85 246.943  55
   0   6 -12 3416.08 265.912 107
   0   6 -12 3980.50 260.191  36
   0  -6  12 3204.37 272.739  31
   0  -6  12 3002.66 234.409  78
   0   6 -11 3568.01 312.325 107
   0  -6  11 4569.36 409.245   6
   0  -6  11 4631.74 333.846  96
   0  -6  11 4304.61 315.850  95
   0   6 -11 4386.46 307.204  36
   0  -6  11 3662.79 310.219  33
   0  -6  11 3821.46 337.453  31
   0   6 -11 4271.96 300.976  56
   0   6 -11 4351.95 306.228  55
   0  -6  10 14954.2 903.600   6
   0   6 -10 13865.7 760.191 107
   0  -6  10 14041.7 731.032  95
   0  -6  10 14076.7 744.037  96
   0  -6   9 7930.87 561.878  31
   0  -6   9 6704.46 485.649  30
   0  -6   9 8997.33 529.488  95
   0  -6   9 8620.97 532.936  96
   0  -6   9 7761.76 532.781  46
   0  -6   9 7653.27 526.263  33
   0   6  -9 7878.30 484.437  36
   0   6  -9 8115.68 477.022  25
   0   6  -9 7848.02 538.725 107
   0   6  -9 7499.06 479.594  55
   0   6  -9 7993.86 489.312  56
   0   6  -8 32.6574 85.2007  55
   0   6  -8-16.9486 76.5873  56
   0  -6   8-79.5686 135.662  33
   0  -6   8 23.9510 134.986  31
   0   6  -8 41.1326 97.9620  84
   0  -6   8 89.9266 133.320  46
   0   6  -8 411.142 137.620 107
   0   6  -8-61.9995 79.1734  25
   0   6  -8 65.9675 74.5235  36
   0  -6   8-19.8762 97.0131  96
   0  -6   8-20.3815 99.4789  30
   0   6  -7 15209.4 736.465  56
   0   6  -7 12870.9 691.766  55
   0  -6   7 12811.9 938.642  49
   0  -6   7 14052.4 790.283  46
   0  -6   7 13199.1 762.766  30
   0  -6   7 13154.2 787.644  31
   0   6  -7 14056.5 992.666  84
   0   6  -7 14436.0 710.864  25
   0   6  -7 13520.8 701.917  36
   0  -6   7 12758.8 729.255  33
   0   6  -7 13038.5 774.944 107
   0   6  -7 13313.7 805.439 105
   0   6  -6 1110.65 170.397  56
   0   6  -6 1339.47 170.823  55
   0   6  -6 722.299 179.443 107
   0   6  -6 837.087 198.605 106
   0   6  -6 1010.20 218.713 105
   0  -6   6 1065.30 164.275  94
   0  -6   6 935.615 196.124  31
   0  -6   6 1189.97 197.125  33
   0   6  -6 1217.91 290.693  84
   0  -6   6 896.868 248.469  49
   0  -6   6 1237.16 215.167  46
   0   6  -6 974.843 157.739  36
   0  -6   6 1022.74 198.791  30
   0   6  -6 1299.34 177.837  25
   0   6  -5 2885.36 256.726  56
   0   6  -5 2858.09 240.021  55
   0  -6   5 2442.91 281.030  31
   0  -6   5 2335.39 281.064  30
   0   6  -5 2494.59 242.011  25
   0  -6   5 2549.74 389.217  49
   0  -6   5 2065.59 271.283  46
   0   6  -5 2457.57 315.240 105
   0   6  -5 2977.25 335.439 106
   0  -6   5 2689.02 242.874  94
   0  -6   5 2347.24 248.886  33
   0   6  -5 2543.99 234.441  36
   0  -6   5 2919.61 273.402  97
   0   6  -5 2728.31 306.542 107
   0  -6   4 434.753 121.933  97
   0   6  -4 678.975 178.009 105
   0   6  -4 575.893 163.249 106
   0  -6   4 427.669 144.630  31
   0  -6   4 430.935 116.976  33
   0   6  -4 290.343 172.075  83
   0   6  -4 548.144 232.071  86
   0  -6   4 517.095 121.846  43
   0  -6   4 706.361 163.552 113
   0   6  -4 756.377 126.743  56
   0  -6   4 561.192 146.200  30
   0   6  -4 486.290 100.341  55
   0   6  -4 501.973 102.685  36
   0  -6   4 623.516 119.329  94
   0   6  -4 475.173 117.121  25
   0  -6   4 397.365 134.535  46
   0  -6   3 9623.65 545.645  31
   0  -6   3 9826.27 580.272  30
   0   6  -3 9562.14 491.431  36
   0  -6   3 9685.41 722.929  49
   0  -6   3 10334.0 512.786  94
   0  -6   3 10724.5 539.332  93
   0   6  -3 9112.69 641.642  91
   0  -6   3 9820.72 536.036  97
   0  -6   3 10464.5 553.416  43
   0   6  -3 10654.4 528.153  25
   0   6  -3 8921.45 545.885  22
   0   6  -3 9836.02 827.615  86
   0   6  -3 8903.28 756.384  83
   0   6  -3 9985.41 493.080  55
   0   6  -3 9879.20 518.375  56
   0   6  -3 9069.90 623.142 106
   0  -6   3 10835.4 580.615  46
   0   6  -2 901.841 190.528  91
   0  -6   2 1130.68 152.529  93
   0   6  -2 1159.46 137.557  56
   0  -6   2 1192.18 156.899  97
   0  -6   2 1256.03 161.810  43
   0   6  -2 1182.60 169.967  22
   0   6  -2 1216.23 141.085  25
   0   6  -2 1232.74 272.114  83
   0   6  -2 979.401 255.778  86
   0  -6   2 1298.43 178.819  30
   0  -6   2 1140.66 156.310  31
   0   6  -2 1321.51 209.084 106
   0  -6   2 1030.09 162.074  46
   0  -6   2 941.539 216.404  49
   0  -6   1 57645.8 2431.23  49
   0  -6   1 55871.8 2232.72  30
   0  -6   1 57073.7 2177.73  93
   0   6  -1 56921.3 2424.18  91
   0  -6   1 58859.5 2210.19  98
   0  -6   1 56476.1 2194.74  97
   0  -6   1 58988.8 2233.67  43
   0   6  -1 58540.0 2576.39  83
   0   6  -1 58330.4 2592.06  86
   0   6  -1 61108.6 2343.26 106
   0  -6   1 55292.2 2219.57  46
   0   6  -1 55241.8 2167.97  56
   0   6  -1 58690.6 2180.38  25
   0   6  -1 55703.1 2271.52  22
   0   6   0 468.909 115.111  22
   0  -6   0 389.214 113.967  46
   0  -6   0 503.941 105.587  30
   0   6   0 136.348 158.903  83
   0  -6   0 502.863 105.654  98
   0  -6   0 344.852 89.5184  97
   0   6   0 370.012 132.813  91
   0   6   1 57011.5 2401.30  91
   0   6   1 59603.7 2494.14  83
   0  -6  -1 54631.1 2224.60  89
   0  -6  -1 60909.9 2116.61 103
   0   6   1 53515.7 2254.48  22
   0  -6  -1 54467.7 2136.32  98
   0  -6  -1 54188.7 2112.06  97
   0  -6  -1 55923.1 2140.96 100
   0  -6  -2 29521.4 1281.29  17
   0   6   2 26175.0 1321.53  91
   0  -6  -2 28383.9 1065.03 103
   0  -6  -2 24247.7 1070.84 100
   0  -6  -2 25069.5 1069.74  98
   0   6   2 27380.8 1376.23  83
   0   6   3 126434. 4873.33  83
   0  -6  -3 130538. 4749.50  17
   0   6   3 128473. 4848.91  91
   0  -6  -3 120960. 4532.80  53
   0  -6  -3 133043. 4513.47 103
   0  -6  -3 120752. 4510.04 100
   0  -6  -3 120818. 4520.28  99
   0  -6  -3 118469. 4497.77  98
   0  -6  -3 122060. 4539.21  43
   0  -6  -4 57683.6 2270.60 100
   0  -6  -4 56893.6 2283.15  99
   0  -6  -4 56335.5 2252.77  98
   0   6   4 65018.0 2647.88  83
   0   6   4 58518.0 2318.97 102
   0  -6  -4 66101.4 2298.73 103
   0   6   4 62931.4 2404.76  18
   0  -6  -4 57917.6 2297.22  43
   0   6   4 63264.4 2298.14  38
   0   6   4 64236.4 2643.81  91
   0   6   4 63130.6 2410.13  92
   0  -6  -4 61148.6 2311.26  53
   0  -6  -4 61114.5 2317.51  28
   0  -6  -5 34566.6 1424.40  99
   0  -6  -5 32488.8 1399.41 100
   0  -6  -5 38534.6 1458.20 103
   0   6   5 35381.8 1485.68 102
   0   6   5 35909.7 1585.69  18
   0   6   5 37451.2 1440.71  38
   0  -6  -5 35455.9 1444.66  43
   0   6   5 37655.3 1794.91  91
   0   6   5 37932.0 1601.10  92
   0  -6  -5 34807.4 1456.41  53
   0  -6  -5 36294.7 1466.30  28
   0   6   5 40476.6 1529.80  26
   0  -6  -6 8274.59 436.318  27
   0  -6  -6 7656.46 442.108  28
   0   6   6 7829.06 480.433  26
   0   6   6 8257.94 677.074  91
   0  -6  -6 7097.28 400.294  99
   0   6   6 7943.83 482.450 102
   0  -6  -6 8163.12 449.599 103
   0  -6  -6 8060.22 581.620  17
   0   6   6 6684.78 553.239  18
   0  -6  -6 7269.55 418.236  43
   0   6   6 7256.54 410.957  38
   0   6   6 7892.48 664.006  21
   0  -6  -6 7677.97 429.626  50
   0  -6  -7 6482.42 456.821 113
   0   6   7 5597.63 403.745 110
   0  -6  -7 6171.28 518.266  17
   0   6   7 5453.64 347.678  38
   0  -6  -7 5137.99 342.823  43
   0  -6  -7 5350.82 354.135  27
   0   6   7 5554.50 408.293  26
   0  -6  -7 5974.54 380.178  28
   0   6   7 5655.79 583.273  21
   0  -6  -7 6528.77 470.210   3
   0   6   7 7015.67 623.974  91
   0  -6  -7 6360.40 396.343 103
   0   6   7 5947.86 421.033 102
   0  -6  -7 5978.53 374.226  50
   0  -6  -7 5359.11 329.335  99
   0  -6  -8 10977.2 756.013  17
   0  -6  -8 11224.0 577.180  27
   0  -6  -8 10898.1 586.649  28
   0   6   8 11331.8 646.985  26
   0   6   8 10813.5 871.021  21
   0   6   8 10635.6 675.544  34
   0   6   8 10881.6 838.133  91
   0  -6  -8 11080.2 586.358  50
   0  -6  -8 11761.7 600.837  52
   0   6   8 9240.39 605.212 110
   0   6   8 10625.8 634.399 102
   0  -6  -8 10321.4 597.380 103
   0  -6  -8 10246.4 543.930  43
   0   6   8 11095.6 671.338  45
   0  -6  -9 4192.57 326.041  28
   0  -6  -9 4469.61 325.295  27
   0   6   9 4493.85 382.391  26
   0   6   9 4347.55 556.986  21
   0   6   9 4304.14 415.746  34
   0   6   9 4315.98 506.590  91
   0   6   9 3982.99 363.150 110
   0  -6  -9 3964.71 288.605  43
   0   6   9 4073.12 400.616  45
   0  -6  -9 4214.46 297.584  54
   0  -6  -9 4271.63 325.476  50
   0  -6  -9 4232.60 329.950  52
   0   6   9 4250.30 373.373 102
   0  -6  -9 3535.13 323.219 103
   0   6  10 10945.0 963.845  21
   0   6  10 12504.0 777.650  45
   0   6  10 11297.6 751.366  34
   0  -6 -10 11845.0 646.015  52
   0  -6 -10 11502.1 638.469  50
   0  -6 -10 11671.0 602.606  54
   0  -6 -10 12493.9 642.526  27
   0   6  10 11611.3 701.873  26
   0  -6 -10 11822.4 635.186  28
   0   6  11 5317.24 655.898  21
   0  -6 -11 6183.75 409.469  28
   0   6  11 5341.12 458.259  26
   0  -6 -11 6718.67 426.037  27
   0   6  11 5757.24 490.196  33
   0   6  11 6077.25 521.239  34
   0   6  11 6189.34 530.979  45
   0  -6 -11 6015.74 440.917 103
   0   6  11 5202.60 433.772 102
   0  -6 -11 5816.46 383.113  54
   0  -6 -11 6429.83 422.343  50
   0  -6 -11 6957.22 438.567  52
   0  -6 -12 13668.7 693.904  28
   0   6  12 13226.0 774.087  26
   0  -6 -12 15094.5 733.459  27
   0   6  12 13470.7 835.146  48
   0   6  12 14839.9 874.169  45
   0  -6 -12 14756.7 758.335 103
   0   6  12 12199.9 1030.65  21
   0  -6 -12 12847.5 671.725  54
   0   6  12 13159.3 783.798  33
   0   6  12 14347.9 849.571  34
   0   6  12 15270.3 1024.76  92
   0  -6 -13 7817.72 485.992 103
   0   6  13 6925.05 649.159  92
   0   6  14 166.436 127.872  92
   0  -6 -14 164.548 80.9541  51
   0   6  14 20.0052 116.750  34
   0   6  14-198.180 153.827  45
   0   6  14 118.172 131.043  48
   0  -6 -14 174.030 80.3283 103
   0  -6 -14 121.156 54.4662  28
   0   6  15 2756.82 263.155  34
   0   6  15 3087.70 352.778  92
   0   6  15 3290.44 295.691  45
   0   6  15 3350.99 282.416  48
   0  -6 -15 3111.81 226.745  51
   0  -6 -15 3199.04 241.311 103
   0  -6 -16 3789.22 222.107  51
   0   6  16 4103.41 267.807  32
   0   7 -12 1422.69 124.259  55
   0   7 -12 1334.97 120.576  56
   0   7 -12 1392.40 128.519  36
   0  -7  12 1536.68 153.536  31
   0  -7  11 2295.72 227.438  31
   0  -7  11 2007.34 171.637  78
   0   7 -11 2513.43 199.150  55
   0   7 -11 2421.34 195.407  56
   0   7 -11 2365.18 199.877  36
   0  -7  11 2580.90 218.562  96
   0   7 -10 196.457 88.6642 107
   0   7 -10 323.984 94.3213  55
   0   7 -10 314.060 91.8817  56
   0  -7  10 412.654 110.808  96
   0  -7  10 209.899 82.9253  78
   0  -7  10 225.132 125.457  31
   0  -7  10 223.031 110.124  46
   0   7 -10 376.981 99.3265  36
   0   7 -10 297.957 85.0903  25
   0  -7  10 135.232 100.236   6
   0   7  -9 8245.24 524.994 107
   0  -7   9 8787.79 532.347  96
   0   7  -8 19658.7 924.507  25
   0  -7   8 20286.5 1023.10  31
   0  -7   8 18448.9 959.720  30
   0  -7   8 20342.1 940.472  95
   0  -7   8 21267.4 989.159  96
   0  -7   8 19967.5 1004.19  46
   0   7  -8 18774.3 1194.17  84
   0   7  -8 18830.3 975.499 107
   0   7  -8 19375.6 922.755  55
   0   7  -8 20603.7 954.855  56
   0   7  -8 19730.2 931.188  36
   0  -7   7 6716.46 485.317  30
   0  -7   7 6921.84 517.431  31
   0  -7   7 7048.32 477.206  96
   0   7  -7 5876.92 465.350 107
   0   7  -7 6048.02 633.731  84
   0   7  -7 5276.26 478.956 105
   0   7  -7 5818.09 387.243  38
   0   7  -7 6047.98 419.734  25
   0  -7   7 7074.59 510.152  46
   0   7  -7 6638.09 429.613  55
   0   7  -7 7251.01 463.979  56
   0   7  -7 7040.90 442.655  36
   0   7  -6 3358.39 301.357  56
   0   7  -6 2860.34 270.096  55
   0   7  -6 3060.87 273.598  36
   0   7  -6 3695.01 503.146  84
   0  -7   6 3182.67 337.636  31
   0  -7   6 2862.96 321.492  30
   0   7  -6 2670.45 265.663  25
   0  -7   6 2506.63 313.752  46
   0   7  -5 5876.07 401.854  25
   0  -7   5 5635.69 442.489  31
   0  -7   5 5750.32 460.770  30
   0  -7   5 5127.28 433.214  46
   0   7  -5 5761.38 381.817  36
   0   7  -5 6481.42 526.904 106
   0   7  -5 6411.86 512.194 105
   0   7  -5 4847.97 432.109 107
   0   7  -5 4942.80 362.976  55
   0   7  -5 5782.53 401.113  56
   0  -7   4 3178.48 316.450  31
   0  -7   4 3293.12 334.860  30
   0  -7   4 3065.82 295.200  97
   0   7  -4 3869.10 363.296 107
   0  -7   4 4120.51 402.934 113
   0   7  -4 3027.46 260.905  55
   0   7  -4 3459.14 292.824  56
   0   7  -4 4105.57 308.249  25
   0  -7   4 3977.36 408.006   3
   0   7  -4 3485.11 275.446  36
   0  -7   4 3521.00 339.989  46
   0   7  -4 2795.31 359.201 106
   0   7  -4 3977.13 388.131 105
   0  -7   4 3463.57 299.206  43
   0  -7   4 4151.87 501.685  49
   0   7  -3 16648.8 961.541 106
   0   7  -3 16380.8 935.058 105
   0  -7   3 16824.3 976.885 113
   0   7  -3 18160.1 822.069  56
   0   7  -3 16354.0 766.265  55
   0   7  -3 15836.7 971.245  91
   0  -7   3 16510.5 859.919  46
   0  -7   3 18311.2 844.886  97
   0   7  -3 18412.0 823.725  25
   0   7  -3 17423.7 1186.38  83
   0   7  -3 15770.1 1185.35  86
   0  -7   3 16530.2 875.557  30
   0  -7   3 17083.1 839.415  31
   0  -7   3 17710.1 844.671  43
   0   7  -3 16094.5 765.993  36
   0   7  -2 1850.57 269.346 106
   0   7  -2 1808.99 187.895  56
   0   7  -2 1218.36 244.234  91
   0  -7   2 1544.83 208.877  46
   0  -7   2 1886.81 205.864  97
   0   7  -2 1594.02 179.243  25
   0   7  -2 1429.51 348.514  86
   0   7  -2 1266.22 300.851  83
   0  -7   2 1771.52 224.011  30
   0  -7   2 1519.82 194.970  31
   0  -7   2 1549.60 197.362  43
   0   7  -2 1524.52 154.688  36
   0  -7   1 24961.9 1129.86  30
   0  -7   1 25258.2 1088.74  31
   0   7  -1 25576.3 1235.99 106
   0   7  -1 24560.4 1061.86  56
   0   7  -1 25874.6 1338.11  91
   0  -7   1 23489.1 1108.46  46
   0   7  -1 26787.7 1516.05  86
   0   7  -1 25028.8 1464.10  83
   0  -7   1 27098.9 1138.37  43
   0   7  -1 23848.5 1180.99  22
   0   7  -1 26173.5 1075.52  25
   0  -7   1 24557.5 1090.29  97
   0  -7   0 37844.5 1581.07  31
   0  -7   0 39433.3 1632.09  30
   0  -7   0 39169.1 1605.40  53
   0   7   0 42335.6 1754.23 106
   0  -7   0 43129.6 1795.88  17
   0   7   0 39383.2 1572.61  56
   0   7   0 41945.1 1902.20  91
   0   7   0 37881.9 1716.97  22
   0   7   0 39773.8 1573.53  25
   0  -7   0 39928.4 1620.42  98
   0  -7   0 38614.0 1587.98  97
   0   7   0 44598.2 2070.20  83
   0   7   0 41353.3 2021.30  86
   0  -7   0 41708.2 1646.68  43
   0  -7   0 38229.4 1625.65  46
   0  -7  -1 6259.16 387.072  53
   0   7   1 6426.10 361.283  56
   0   7   1 6125.56 555.098  91
   0  -7  -1 6482.61 395.650  98
   0  -7  -1 6354.18 401.179  46
   0   7   1 6708.27 393.292  38
   0  -7  -1 6876.08 417.140  43
   0  -7  -1 7050.77 400.399  28
   0   7   1 6349.05 357.883  25
   0  -7  -1 5758.76 357.976  31
   0  -7  -1 6714.83 406.183  30
   0   7   1 5417.14 578.823  83
   0   7   1 6827.99 619.101  86
   0  -7  -2 20439.0 909.981  30
   0  -7  -2 19658.6 894.070  98
   0  -7  -2 19307.9 898.789 100
   0  -7  -2 19620.3 903.957  53
   0   7   2 20259.3 860.805  56
   0   7   2 20005.7 1156.24  91
   0  -7  -2 20073.5 910.569  28
   0   7   2 19510.7 1210.21  83
   0   7   2 20095.2 856.971  25
   0   7   2 20555.4 901.720  38
   0  -7  -2 20286.9 922.200  43
   0  -7  -2 22683.2 876.854 103
   0  -7  -3 29778.1 1457.79  17
   0  -7  -3 30084.0 1271.90  53
   0  -7  -3 29188.7 1247.73  30
   0  -7  -3 31006.7 1279.76  28
   0   7   3 30520.8 1569.22  91
   0   7   3 30218.5 1208.13  25
   0  -7  -3 33065.5 1241.34 103
   0  -7  -3 29294.2 1253.29 100
   0  -7  -3 28742.6 1238.44  98
   0   7   3 32236.5 1268.79  38
   0  -7  -3 28855.4 1265.02  43
   0   7   3 31179.1 1636.09  83
   0  -7  -4 3228.01 268.747  28
   0   7   4 3421.15 434.711  91
   0   7   4 3629.27 459.892  83
   0  -7  -4 3808.07 257.978 103
   0  -7  -4 3224.17 251.646 100
   0  -7  -4 3412.06 245.203  98
   0  -7  -4 3188.08 244.460  30
   0  -7  -4 3414.76 267.470  53
   0  -7  -4 3985.80 402.988  17
   0   7   4 3314.52 254.877  38
   0  -7  -4 3020.11 259.409  43
   0  -7  -5 37159.0 1488.96  27
   0   7   5 38966.2 1593.40  26
   0  -7  -5 36411.0 1525.08  28
   0   7   5 38236.9 1906.18  91
   0  -7  -5 38097.1 1505.15 103
   0   7   5 39109.3 1924.56  83
   0  -7  -5 34815.2 1470.04 100
   0  -7  -5 38070.5 1536.06  53
   0  -7  -5 37424.2 1739.27  17
   0  -7  -5 36420.6 1474.30  30
   0   7   5 36599.4 1502.52  38
   0  -7  -5 37022.6 1517.78  43
   0  -7  -6 21800.4 1128.61 113
   0  -7  -6 21677.1 982.819  28
   0  -7  -6 21394.1 946.576  27
   0   7   6 22404.8 1040.78  26
   0   7   6 20115.2 1276.55  83
   0   7   6 19518.0 1275.69  91
   0   7   6 21788.1 1116.79  92
   0  -7  -6 20731.4 957.958  43
   0   7   6 20026.3 941.876  38
   0  -7  -6 21662.8 1177.63  17
   0  -7  -6 22067.5 989.478  53
   0  -7  -6 22330.3 966.919  50
   0   7   6 22762.2 1324.64  21
   0  -7  -6 22069.4 970.521 103
   0  -7  -7 48722.5 2139.79   3
   0  -7  -7 49413.8 1990.62  28
   0   7   7 51405.4 2070.79  26
   0  -7  -7 48902.0 1951.76  27
   0  -7  -7 49200.3 1968.15  50
   0   7   7 47095.6 1946.90  38
   0  -7  -7 50483.5 1961.56  43
   0  -7  -7 48600.0 2122.78 113
   0  -7  -7 47786.8 2219.03  17
   0   7   7 47701.2 2043.86 102
   0  -7  -7 51048.3 1991.70 103
   0   7   7 48042.3 2395.40  91
   0   7   7 51815.6 2213.53  92
   0   7   7 49071.5 2398.38  21
   0   7   8 1763.36 374.916  21
   0   7   8 1931.05 265.240  45
   0  -7  -8 1340.88 173.925  43
   0  -7  -8 1413.30 179.299  27
   0  -7  -8 1486.66 203.602  28
   0   7   8 1654.10 239.840 102
   0  -7  -8 1790.07 215.879 103
   0   7   8 1932.49 309.324  92
   0   7   8 1347.16 219.239  26
   0   7   8 2083.62 284.912  34
   0  -7  -8 1819.26 211.599  52
   0  -7  -8 1690.63 200.872  50
   0  -7  -9 11716.9 641.426  28
   0   7   9 11620.6 702.206  26
   0  -7  -9 12504.4 631.281  27
   0  -7  -9 11620.4 658.110 103
   0   7   9 12438.7 886.767  92
   0   7   9 10837.5 886.688  91
   0   7   9 12035.2 751.211  45
   0  -7  -9 11235.5 596.842  43
   0   7   9 10468.1 937.807  21
   0   7   9 11570.0 746.053  34
   0  -7  -9 11642.6 647.886  52
   0  -7  -9 11488.0 634.268  50
   0  -7 -10 208.039 85.7497  27
   0  -7 -10 312.910 113.024  28
   0  -7 -10 155.243 99.5754 103
   0   7  10 294.480 173.795  92
   0   7  10 129.097 152.307  91
   0   7  10 428.522 195.063  45
   0   7  10 115.566 213.406  21
   0   7  10 645.718 169.229  26
   0   7  10 198.828 148.511  34
   0  -7 -10 272.511 103.056  50
   0  -7 -10 413.692 115.335  52
   0  -7 -11 32.1854 72.7391  27
   0  -7 -11 82.5593 82.5057  28
   0  -7 -11 57.1278 92.9594 103
   0   7  11 168.896 155.797  92
   0   7  11-58.2069 135.127  45
   0   7  11-57.3195 161.533  21
   0   7  11 46.8930 111.694  26
   0   7  11 56.3151 146.932  34
   0  -7 -11 24.8886 63.5878  54
   0  -7 -11 84.0451 78.0560  50
   0  -7 -11 104.734 89.1795  52
   0  -7 -12 32746.3 1393.32 103
   0   7  12 29632.0 1635.21  92
   0   7  12 32230.3 1522.54  45
   0   7  12 30037.5 1784.33  21
   0   7  12 31462.4 1493.94  34
   0  -7 -12 31026.2 1334.57  28
   0  -7 -12 32030.9 1351.94  27
   0   7  13 172.507 131.569  45
   0   7  13 275.796 158.446  48
   0   7  13 175.012 134.740  92
   0  -7 -13 380.194 113.567 103
   0  -7 -13 207.193 78.4419  28
   0   7  13 286.671 119.537  26
   0   7  13 292.473 135.871  34
   0  -7 -13 332.986 98.4643  51
   0   7  14 3788.57 345.325  45
   0   7  14 3546.28 317.971  48
   0   7  14 3832.68 402.816  92
   0  -7 -14 4069.80 276.575  51
   0  -7 -14 4264.25 296.166 103
   0   7  14 3362.74 318.621  34
   0  -7 -14 3487.29 238.865  28
   0   7  15-50.8237 84.5177  34
   0  -7 -15 27.4571 27.1515  28
   0   7  15-28.2023 88.8576  45
   0  -7 -15 104.266 58.8741 103
   0  -7 -16 108.228 38.3153  51
   0   7  16 84.6756 64.6582  32
   0  -8  11 236.097 74.6970  31
   0   8 -11 96.3892 44.9206  56
   0   8 -11 170.894 48.0616  55
   0   8 -11 156.072 48.2797  36
   0   8 -10 9988.43 470.627  25
   0  -8  10 9714.53 502.349  96
   0  -8  10 9552.41 515.664  31
   0  -8  10 9629.47 608.335   6
   0   8 -10 9970.79 479.217  36
   0   8 -10 10110.5 489.936  56
   0   8 -10 8516.20 452.228  55
   0  -8   9 8871.68 514.419  46
   0   8  -9 8703.54 470.914  25
   0  -8   9 10050.3 522.967  96
   0  -8   9 8354.74 521.212  31
   0   8  -9 9222.23 479.845  36
   0   8  -9 8282.88 457.545  55
   0   8  -9 8339.32 479.685  56
   0  -8   9 8336.67 626.685   6
   0   8  -8 3596.91 291.678  55
   0   8  -8 3765.90 441.442  84
   0  -8   8 4526.15 364.686  46
   0  -8   8 3948.73 328.710  30
   0   8  -8 3789.59 297.572  36
   0  -8   8 4567.52 342.996  96
   0   8  -7 24575.9 1113.33  36
   0   8  -7 23819.8 1426.99  84
   0   8  -7 25968.9 1152.86  56
   0  -8   7 25425.0 1182.20  30
   0  -8   7 24417.8 1193.06  31
   0  -8   7 25042.8 1201.65  46
   0  -8   7 26869.0 1174.80  96
   0   8  -7 24955.1 1122.77  25
   0  -8   6 10587.2 657.278  31
   0  -8   6 11230.2 666.632  30
   0   8  -6 10610.3 578.487  38
   0   8  -6 10201.7 575.287  55
   0   8  -6 12177.3 643.307  56
   0   8  -6 10101.6 579.870  36
   0   8  -6 10572.6 890.964  84
   0  -8   6 10233.0 659.456  46
   0   8  -6 9152.86 654.333 105
   0   8  -6 11200.2 651.370 107
   0  -8   6 12167.8 657.374  96
   0   8  -6 11148.3 612.545  25
   0  -8   5 3165.02 331.828  30
   0  -8   5 3198.28 330.649  31
   0   8  -5 3570.21 294.212  38
   0   8  -5 2733.04 305.250 107
   0   8  -5 3952.69 316.747  25
   0   8  -5 2977.07 269.446  55
   0   8  -5 3885.04 324.652  56
   0   8  -5 3420.34 286.024  36
   0  -8   5 3303.34 344.938  46
   0   8  -5 3284.07 503.665  84
   0  -8   5 3307.71 312.085  96
   0   8  -5 3221.89 380.892 106
   0   8  -5 3179.69 353.010 105
   0   8  -4 3873.21 296.993  36
   0  -8   4 3675.62 414.284 113
   0   8  -4 3222.04 299.787  25
   0  -8   4 3815.76 369.562  46
   0  -8   4 3693.32 312.276  43
   0   8  -4 3721.63 314.022  38
   0  -8   4 3449.27 339.093  31
   0  -8   4 3905.03 374.487  30
   0   8  -4 3743.08 323.206  56
   0  -8   4 4394.34 449.801   3
   0  -8   3 271.259 149.743 113
   0   8  -3 342.867 112.469  56
   0  -8   3 402.076 142.595  31
   0   8  -3 397.890 116.152  38
   0  -8   3 353.373 112.453  43
   0  -8   3 404.048 138.680  46
   0   8  -3 915.056 201.280 105
   0   8  -3 360.079 160.581 106
   0   8  -3 753.970 263.335  83
   0  -8   3 555.063 140.377  97
   0   8  -3 625.326 129.767  25
   0  -8   3 562.121 163.596  30
   0  -8   2 8569.86 686.419 113
   0   8  -2 8978.47 500.255  56
   0   8  -2 7215.99 572.109 105
   0   8  -2 8155.07 615.729 106
   0  -8   2 7848.44 502.774  31
   0  -8   2 8773.23 557.951  30
   0   8  -2 6701.95 621.513  91
   0   8  -2 7822.44 482.424  25
   0   8  -2 9070.43 532.603  38
   0  -8   2 8425.35 526.602  43
   0  -8   2 8384.46 501.861  53
   0  -8   2 8556.42 513.850  97
   0  -8   2 8414.47 543.192  46
   0  -8   1 29134.3 1269.85  30
   0  -8   1 26463.4 1200.28  31
   0   8  -1 28171.8 1498.20  91
   0   8  -1 27221.7 1187.66  56
   0   8  -1 27337.6 1375.19 106
   0  -8   1 28849.4 1256.56  43
   0   8  -1 29914.0 1247.74  38
   0   8  -1 26861.8 1185.87  25
   0   8  -1 26639.3 1642.75  83
   0   8  -1 25881.7 1633.62  86
   0  -8   1 26992.6 1214.76  53
   0  -8   1 28402.5 1216.20  97
   0  -8   1 27837.2 1257.70  46
   0  -8   0 74581.9 2906.63  53
   0   8   0 72136.6 3229.29  91
   0   8   0 75339.4 2863.05  56
   0   8   0 78428.5 3093.72 106
   0  -8   0 74193.0 2937.49  30
   0  -8   0 73061.4 2870.27  31
   0  -8   0 74849.8 2935.35  46
   0   8   0 75051.8 3426.44  83
   0   8   0 72158.9 3398.94  86
   0   8   0 74366.0 2861.41  25
   0  -8   0 77487.6 2941.26  43
   0   8   0 80122.3 2923.33  38
   0  -8  -1 646.714 128.867  31
   0  -8  -1 410.007 108.319  53
   0  -8  -1 508.858 160.103  17
   0  -8  -1 421.731 120.620  30
   0  -8  -1 303.752 105.548  28
   0   8   1 578.825 109.248  56
   0   8   1 308.500 143.060 106
   0   8   1 513.185 104.341  25
   0   8   1 205.583 197.935  83
   0   8   1 542.780 223.473  86
   0  -8  -1 270.583 116.296  43
   0   8   1 333.127 106.805  38
   0   8   1 362.645 192.508  91
   0  -8  -1 444.198 131.974  46
   0  -8  -2 14193.3 856.343  17
   0  -8  -2 12267.4 651.327  53
   0   8   2 11929.6 601.724  56
   0  -8  -2 12591.1 657.601  28
   0   8   2 12634.1 608.379  25
   0   8   2 12658.9 911.967  91
   0  -8  -2 12231.7 650.195  30
   0   8   2 13969.2 1033.61  83
   0   8   2 11872.7 933.791  86
   0  -8  -2 12961.1 663.990  98
   0   8   2 12988.2 656.013  38
   0  -8  -2 13030.7 676.479  43
   0  -8  -3 19531.3 913.414  28
   0  -8  -3 20690.3 865.513 103
   0   8   3 18195.3 1194.02  91
   0  -8  -3 18444.7 910.348  43
   0   8   3 19185.9 893.596  38
   0   8   3 17901.0 1254.66  83
   0  -8  -3 18893.1 888.083  30
   0  -8  -3 19809.1 915.869  53
   0  -8  -3 19102.7 1100.43  17
   0  -8  -3 19572.9 894.657  98
   0  -8  -4 80.3894 68.6400  28
   0   8   4 137.934 146.978  91
   0  -8  -4 172.206 71.8936 103
   0   8   4 173.774 110.834  26
   0  -8  -4 107.545 75.8936  30
   0  -8  -4 174.607 86.3199  53
   0  -8  -4 67.2202 101.348  17
   0   8   4 103.508 75.6604  38
   0  -8  -4 128.608 83.9983  43
   0   8   4 155.463 156.174  83
   0   8   5 74263.2 2838.33  26
   0  -8  -5 69506.7 2765.06  28
   0  -8  -5 69782.1 2722.56  50
   0  -8  -5 69055.7 2763.29  53
   0  -8  -5 75806.9 2731.97 103
   0   8   5 70140.7 3252.98  83
   0  -8  -5 69714.5 2758.97  43
   0   8   5 69815.7 2738.79  38
   0  -8  -5 72906.4 3042.97  17
   0  -8  -5 68881.4 2998.17 113
   0  -8  -5 71419.6 2708.57  30
   0   8   5 67210.1 3197.79  91
   0  -8  -6 1120.59 161.244  50
   0  -8  -6 1098.12 166.766 103
   0   8   6 1365.35 214.603  26
   0  -8  -6 956.788 219.056 113
   0   8   6 1129.06 292.389  83
   0   8   6 1299.02 301.846  21
   0  -8  -6 1267.26 259.358  17
   0   8   6 1490.39 183.243  38
   0  -8  -6 1172.41 172.128  43
   0  -8  -6 1288.03 184.257  28
   0   8   7 10578.8 650.958  26
   0  -8  -7 10138.0 547.075  27
   0  -8  -7 9707.85 581.889  28
   0  -8  -7 10259.1 566.965  50
   0   8   7 9919.12 884.906  91
   0   8   7 10129.2 891.867  21
   0  -8  -7 10315.5 777.217  17
   0  -8  -7 10408.3 583.168 103
   0  -8  -7 10503.3 721.095 113
   0   8   7 10072.8 563.863  38
   0  -8  -7 9768.69 564.671  43
   0   8   8 8737.89 611.962  45
   0  -8  -8 7968.89 489.356  43
   0   8   8 8604.74 826.803  21
   0   8   8 8893.47 824.544  91
   0   8   8 8702.09 609.432  34
   0   8   8 8313.91 576.255  26
   0  -8  -8 8025.37 483.633  27
   0  -8  -8 8936.08 535.242  28
   0  -8  -8 8537.54 528.659  52
   0  -8  -8 8751.08 512.005  50
   0  -8  -9 31806.3 1352.08  27
   0   8   9 32268.3 1479.69  26
   0  -8  -9 31904.9 1399.37  28
   0  -8  -9 31597.4 1343.79  43
   0   8   9 31066.4 1509.25  45
   0   8   9 33076.4 1880.94  21
   0   8   9 31758.0 1775.99  91
   0   8   9 29416.9 1588.76  92
   0   8   9 30133.6 1497.12  34
   0  -8  -9 32134.4 1400.57 103
   0  -8  -9 31692.5 1372.09  50
   0  -8  -9 34050.8 1414.42  52
   0  -8 -10 6442.81 434.820  28
   0  -8 -10 6791.41 420.442  27
   0   8  10 5614.18 472.595  26
   0  -8 -10 6106.65 386.188  43
   0   8  10 6459.69 529.773  45
   0   8  10 6861.83 749.994  21
   0   8  10 5410.54 558.777  92
   0   8  10 6335.42 641.883  91
   0   8  10 6132.56 517.521  34
   0  -8 -10 5842.47 429.260 103
   0  -8 -10 6056.71 429.669  52
   0  -8 -10 6873.02 434.014  50
   0  -8 -11 3405.99 292.889  28
   0   8  11 3143.34 332.583  26
   0  -8 -11 3518.88 284.551  27
   0   8  11 3141.37 360.376  45
   0   8  11 3621.41 533.299  21
   0   8  11 2392.16 366.948  92
   0   8  11 3507.04 368.838  34
   0  -8 -11 3430.09 303.478 103
   0  -8 -11 3165.45 289.494  52
   0   8  12 1281.51 219.609  48
   0   8  12 1459.72 248.363  45
   0   8  12 1179.59 196.890  26
   0   8  12 1332.38 228.852  34
   0  -8 -12 1326.78 180.563 103
   0  -8 -12 1314.20 166.331  28
   0   8  12 1451.12 268.199  92
   0   8  13 458.766 159.150  92
   0   8  13 195.500 131.439  45
   0  -8 -13 325.602 96.6150 103
   0  -8 -13 383.183 95.3613  51
   0   8  13 400.416 117.580  26
   0  -8 -13 321.997 83.6681  28
   0   8  13 347.914 133.968  34
   0   8  14 10220.8 602.725  45
   0  -8 -14 12098.6 548.683 103
   0  -8 -14 11096.1 500.524  28
   0   8  14 9099.11 510.325  26
   0   8  14 10735.8 585.765  34
   0  -8 -14 12420.6 536.372  51
   0   8  15 11.0296 62.1756  45
   0  -8 -15 57.1848 41.7378  51
   0   8  15 19.3823 61.0796  34
   0   9 -10 423.485 70.6805  56
   0   9 -10 293.264 47.8554  36
   0  -9  10 341.112 75.8467  31
   0   9  -9 4037.26 249.304  36
   0   9  -9 4792.64 288.015  56
   0  -9   9 4710.73 305.064  31
   0  -9   9 4148.23 277.796  96
   0   9  -9 4718.93 276.016  25
   0   9  -8 11170.9 545.934  25
   0   9  -8 10907.6 523.162  36
   0   9  -8 9761.89 686.091  84
   0  -9   8 10897.3 580.447  46
   0   9  -8 10639.9 549.176  56
   0  -9   8 11583.1 568.507  96
   0  -9   8 9988.41 544.759  30
   0  -9   8 10757.1 587.677  31
   0   9  -7 16962.5 800.315  25
   0  -9   7 17980.2 866.998  46
   0  -9   7 16794.5 848.273  31
   0  -9   7 16395.2 829.767  30
   0   9  -7 14546.8 1002.23  84
   0  -9   7 18304.7 830.364  96
   0   9  -7 16371.7 767.524  36
   0   9  -7 18110.0 821.477  56
   0  -9   6 2450.59 254.241  96
   0   9  -6 2572.50 400.664  84
   0   9  -6 2396.11 221.396  36
   0   9  -5 13526.1 695.808  56
   0   9  -5 12551.5 659.229  38
   0  -9   5 12380.2 731.085  46
   0   9  -5 11298.8 714.797 105
   0  -9   5 13004.0 692.823  96
   0   9  -5 11988.7 974.273  84
   0   9  -5 12979.0 681.711  25
   0  -9   5 12507.9 711.035  31
   0  -9   5 13667.6 743.767  30
   0  -9   4 213.018 123.788  31
   0   9  -4-56.1363 198.323  84
   0  -9   4 192.380 118.335 114
   0   9  -4 105.549 83.8425  56
   0   9  -4 16.8755 74.1650  38
   0  -9   4 45.1927 125.090  46
   0   9  -4 34.8776 74.3520  25
   0  -9   4 90.0375 85.8226  96
   0  -9   4 178.685 132.485  30
   0   9  -4 141.108 134.457 106
   0   9  -4 119.117 119.050 105
   0  -9   3 1279.89 264.792 113
   0   9  -3 1347.72 193.048  56
   0  -9   3 1629.47 223.128  31
   0  -9   3 1443.64 197.329  43
   0   9  -3 1518.23 209.422  38
   0  -9   3 1809.40 250.452  46
   0  -9   3 1185.46 267.445   3
   0   9  -3 1476.44 238.143 105
   0   9  -3 1453.23 265.657 106
   0  -9   3 1531.34 205.640  96
   0   9  -3 1387.60 191.968  25
   0  -9   3 1743.89 252.911  30
   0  -9   2 2981.78 414.884 113
   0   9  -2 3143.90 282.559  56
   0  -9   2 2900.49 284.958  31
   0  -9   2 3286.40 327.331  30
   0  -9   2 3905.74 354.669  46
   0   9  -2 2547.88 372.905  91
   0  -9   2 3067.66 299.179  43
   0   9  -2 3218.40 301.886  38
   0   9  -2 2650.38 468.345  83
   0  -9   2 3183.05 430.872   3
   0   9  -2 3399.32 292.598  25
   0  -9   2 3068.32 286.466  53
   0  -9   1 95.3634 103.016  31
   0  -9   1 61.8291 111.970  46
   0  -9   1 164.662 151.914 113
   0   9  -1 123.914 77.4384  56
   0  -9   1 20.6095 118.248  30
   0   9  -1 162.736 150.137  91
   0   9  -1 166.662 100.615  38
   0  -9   1 214.472 109.928  43
   0   9  -1-58.9351 153.787  83
   0   9  -1-58.5607 165.049  86
   0  -9   1 209.352 160.820   3
   0  -9   1 34.0951 65.5362  53
   0   9  -1 125.469 93.0555  25
   0   9   0 732.431 132.070  25
   0   9   0 943.907 148.154  56
   0  -9   0 1181.51 179.749  53
   0   9   0 1089.89 269.306  91
   0   9   0 1068.19 174.300  38
   0  -9   0 1287.15 193.957  43
   0   9   0 753.692 271.706  86
   0   9   0 1186.48 330.410  83
   0  -9   0 1498.89 311.579 113
   0  -9   0 1247.02 175.254  31
   0  -9   0 1129.93 195.967  30
   0   9   0 1208.32 245.727 106
   0   9   1 1176.19 158.193  25
   0  -9  -1 1394.83 314.462 113
   0   9   1 941.887 147.533  56
   0   9   1 1912.90 349.155  91
   0   9   1 1070.53 319.703  83
   0   9   1 1274.46 246.354 106
   0  -9  -1 1250.50 181.257  53
   0   9   1 1347.11 190.447  38
   0  -9  -1 1537.43 214.214  43
   0  -9  -1 1281.95 200.806  30
   0   9   2 16643.1 1277.21  83
   0  -9  -2 18644.3 885.706  28
   0  -9  -2 18186.3 892.976  53
   0   9   2 19579.9 1046.55 106
   0   9   2 17947.2 832.357  25
   0  -9  -2 17960.9 890.109  30
   0  -9  -2 16394.1 1137.03 113
   0   9   2 19138.1 1230.34  91
   0  -9  -2 17212.9 1068.10  17
   0   9   2 18795.7 894.630  38
   0  -9  -2 19210.3 922.051  43
   0  -9  -3 40845.3 1727.85  28
   0   9   3 45472.8 1812.08  26
   0   9   3 39531.5 2234.48  83
   0  -9  -3 42046.4 1988.53  17
   0  -9  -3 40219.3 2050.91 113
   0  -9  -3 39042.3 1703.67  30
   0   9   3 41851.3 2149.08  91
   0  -9  -3 42316.5 1744.16  53
   0   9   3 42722.6 1734.01  38
   0  -9  -3 41098.6 1750.63  43
   0   9   4 7396.11 520.461  26
   0  -9  -4 7598.29 482.549  28
   0  -9  -4 7905.77 500.897  53
   0   9   4 6590.10 773.864  83
   0  -9  -4 7855.83 492.468  43
   0   9   4 7795.72 476.928  38
   0  -9  -4 7014.21 448.474  30
   0  -9  -4 6136.33 618.017 113
   0  -9  -4 7941.90 663.792  17
   0   9   4 6420.72 694.073  91
   0  -9  -5 38248.1 1964.71   3
   0   9   5 36450.5 2171.69  83
   0  -9  -5 43059.2 2002.81  17
   0  -9  -5 36100.9 1922.09 113
   0   9   5 40324.3 1764.89  26
   0  -9  -5 41218.3 1713.67  28
   0   9   5 38771.1 2136.83  91
   0  -9  -5 42345.7 1657.96 103
   0  -9  -5 40357.5 1705.37  43
   0   9   5 40199.5 1686.11  38
   0  -9  -5 42374.8 1725.60  53
   0  -9  -5 39816.5 1644.50  30
   0   9   5 43726.9 2143.30  21
   0  -9  -6 5136.95 535.616  17
   0   9   6 4858.96 412.112  26
   0  -9  -6 4822.26 371.532  28
   0  -9  -6 4838.98 344.624  50
   0  -9  -6 4772.75 511.326   3
   0   9   6 4632.60 580.133  21
   0  -9  -6 4599.87 357.417  43
   0   9   6 4168.34 345.504  38
   0   9   6 4619.74 611.425  83
   0  -9  -6 4189.55 474.126 113
   0   9   6 4989.14 631.586  91
   0  -9  -7 57528.0 2240.10  43
   0   9   7 54067.6 2219.47  38
   0  -9  -7 57230.7 2258.61  28
   0   9   7 55756.9 2337.06  26
   0  -9  -7 53164.1 2196.06  50
   0  -9  -7 56105.5 2256.42  52
   0   9   7 54854.4 2716.50  21
   0   9   7 54643.6 2754.77  91
   0   9   7 57645.1 2355.85  45
   0  -9  -7 53799.8 2443.07 113
   0   9   7 53352.7 2317.72  34
   0  -9  -7 57012.2 2224.83 103
   0  -9  -7 59432.8 2508.36   3
   0  -9  -8-16.1847 66.7940  43
   0  -9  -8 90.6650 96.5877 114
   0   9   8 54.8472 154.571  91
   0   9   8 219.844 130.101  26
   0   9   8 279.760 206.449  21
   0  -9  -8 30.5336 86.0665   3
   0   9   8-74.8438 127.450  34
   0  -9  -8 37.4569 84.6545  52
   0  -9  -8 77.8479 70.3850  50
   0  -9  -8 67.5785 78.4616 103
   0  -9  -8 92.4268 81.2035  28
   0   9   8 182.755 133.374  45
   0  -9  -9 4216.96 305.847  27
   0  -9  -9 3904.79 331.073  28
   0   9   9 4260.87 392.146  26
   0   9   9 3134.56 366.036  45
   0  -9  -9 4683.71 328.511  43
   0   9   9 3677.28 381.185  34
   0  -9  -9 4219.61 338.021 103
   0  -9  -9 4197.95 346.844  52
   0  -9  -9 4397.85 326.557  50
   0   9   9 3693.87 524.595  91
   0   9   9 3669.81 540.375  21
   0   9  10 1755.43 381.529  21
   0   9  10 1896.81 348.641  91
   0  -9 -10 2398.05 248.969  52
   0  -9 -10 2423.13 245.131  28
   0  -9 -10 1877.82 220.977 103
   0  -9 -11 6823.32 433.263 103
   0  -9 -11 6888.51 440.875  52
   0   9  11 7034.38 531.618  45
   0   9  11 7288.59 518.312  34
   0  -9 -11 7346.17 438.035  28
   0   9  11 6379.54 480.359  26
   0  -9 -12 13936.6 675.177 103
   0  -9 -12 13911.7 653.394  51
   0   9  12 13799.5 778.701  45
   0   9  12 13147.4 732.519  34
   0   9  12 13341.4 719.636  26
   0  -9 -12 13626.1 658.212  28
   0  -9 -13 658.426 107.291 103
   0   9  13 566.328 135.640  34
   0   9  13 920.896 171.251  45
   0   9  13 476.119 111.419  26
   0  -9 -13 575.874 95.5041  28
   0  -9 -13 797.391 108.727  51
   0   9  14 10.3996 63.6309  34
   0   9  14 37.8590 73.6209  45
   0  -9 -14 11.9222 32.9933  28
   0  -9 -14 6.63908 38.0818  51
   0  10  -9 41.9553 29.4140  25
   0 -10   9 37.3675 36.2506  31
   0  10  -9 50.5928 33.6865  56
   0  10  -8 297.367 67.4308  25
   0 -10   8 303.650 78.4472  31
   0  10  -8 256.528 68.5111  56
   0  10  -7 714.313 109.212  25
   0  10  -7 389.129 97.0131  56
   0 -10   7 471.896 104.760  30
   0 -10   7 724.704 127.629  31
   0 -10   6 3686.07 307.160  30
   0 -10   6 4907.15 335.203  31
   0  10  -6 4856.55 316.613  25
   0  10  -6 4452.83 308.196  56
   0  10  -6 3643.89 424.845  84
   0  10  -5 18793.8 1188.23  84
   0 -10   5 18995.3 935.637  30
   0 -10   5 19332.4 915.144  31
   0  10  -5 20581.4 909.571  25
   0  10  -5 18816.7 871.051  38
   0  10  -5 20168.8 905.934  56
   0 -10   4 97.0866 99.0779  31
   0  10  -4 144.988 170.766  84
   0  10  -3 4081.25 404.250 106
   0  10  -3 4814.67 353.755  38
   0  10  -3 4972.04 609.308  84
   0 -10   3 4905.71 386.886  30
   0 -10   3 3627.55 422.298   3
   0 -10   3 3469.27 412.696 113
   0 -10   3 4107.89 449.131 114
   0  10  -3 4173.82 332.195  25
   0  10  -2 11056.5 747.704 106
   0  10  -2 12831.8 660.969  25
   0 -10   2 12522.2 670.229  43
   0  10  -2 14382.5 708.393  38
   0 -10   2 12384.0 705.325  30
   0 -10   2 11582.2 636.304  31
   0 -10   2 11977.7 861.446   3
   0  10  -2 12174.2 647.352  56
   0 -10   2 10380.6 819.390 114
   0 -10   2 10362.0 814.260 113
   0  10  -1 5653.75 380.344  56
   0 -10   1 5077.17 375.955  53
   0  10  -1 4597.70 451.349 106
   0  10  -1 4664.67 516.159  91
   0  10  -1 5607.34 409.117  38
   0 -10   1 5419.04 409.871  43
   0 -10   1 5387.41 421.494  30
   0 -10   1 5932.46 603.089   3
   0  10  -1 4877.96 362.694  25
   0 -10   1 4842.01 536.475 113
   0  10   0 2996.20 265.516  25
   0 -10   0 2664.29 418.717 113
   0  10   0 2922.97 259.410  56
   0  10   0 1935.85 352.446  91
   0 -10   0 3016.89 432.727   3
   0  10   0 2616.63 336.830 106
   0  10   0 2875.32 505.065  83
   0 -10   0 2895.53 277.310  53
   0 -10   0 3147.41 305.102  30
   0 -10   0 3071.88 303.961  43
   0  10   0 3378.37 305.790  38
   0  10   0 3476.10 323.182  26
   0 -10  -1 4648.42 550.086   3
   0  10   1 4355.30 315.206  25
   0  10   1 4262.24 378.454  26
   0 -10  -1 4583.44 353.321  53
   0  10   1 3380.32 559.321  83
   0  10   1 4056.18 344.473  38
   0 -10  -1 4125.41 357.650  43
   0 -10  -1 4606.26 538.348 113
   0 -10  -1 3857.53 341.131  30
   0  10   1 3541.24 400.499 106
   0  10   1 4135.11 523.151  91
   0 -10  -2 7450.30 484.205  30
   0  10   2 9549.69 577.718  26
   0 -10  -2 7874.19 498.624  53
   0  10   2 6506.39 770.167  83
   0 -10  -2 6538.77 675.795   3
   0  10   2 7312.65 703.111  21
   0 -10  -2 8030.91 738.525 113
   0  10   2 6327.59 687.145  91
   0 -10  -2 7382.43 506.275  43
   0  10   2 8391.59 512.215  38
   0 -10  -3-16.7581 85.6028  30
   0 -10  -3 44.3822 141.814 113
   0 -10  -3 84.1781 82.1747  28
   0  10   3-51.2940 133.824  91
   0  10   3 63.3444 178.503  83
   0 -10  -3-45.4709 153.152   3
   0  10   3 45.0535 104.585  26
   0  10   3 94.5261 142.383  21
   0 -10  -3-18.3208 78.0558  53
   0 -10  -3 117.190 90.6806  43
   0  10   3-18.0230 90.0402  38
   0 -10  -4 1587.38 193.799  30
   0 -10  -4 1231.23 291.089 113
   0 -10  -4 1608.46 206.480  28
   0  10   4 1447.51 356.145  91
   0  10   4 1453.86 378.754  83
   0 -10  -4 827.920 247.178   3
   0  10   4 1694.15 242.549  26
   0  10   4 1518.88 330.377  21
   0 -10  -4 1768.74 222.129  53
   0  10   4 1672.34 208.599  38
   0 -10  -4 1659.76 224.546  43
   0 -10  -5 28172.3 1552.12 113
   0  10   5 30436.6 1699.25  21
   0 -10  -5 29691.4 1300.10  28
   0  10   5 29510.6 1365.41  26
   0  10   5 28687.7 1722.37  91
   0 -10  -5 29529.6 1243.72  30
   0  10   5 26163.0 1724.16  83
   0  10   5 27936.2 1279.42  38
   0 -10  -5 29443.4 1300.50  43
   0 -10  -5 29682.9 1590.68   3
   0  10   6 103.278 135.519  21
   0 -10  -6 325.566 111.633  28
   0  10   6 453.082 226.179  91
   0  10   6 398.251 148.342  26
   0  10   6 304.201 135.741  34
   0 -10  -6 681.403 221.327   3
   0  10   6 648.820 175.133  45
   0  10   6 615.523 238.846  83
   0 -10  -6 565.377 193.088 114
   0 -10  -6 735.653 207.823 113
   0 -10  -6 412.891 114.065  43
   0  10   6 463.151 122.076  38
   0 -10  -7 1013.71 168.170  28
   0 -10  -7 877.559 156.592  52
   0  10   7 1283.30 321.603  91
   0  10   7 786.769 251.855  21
   0  10   7 1035.52 196.753  26
   0  10   7 765.713 186.516  45
   0 -10  -7 966.259 162.603  43
   0  10   7 740.669 140.566  38
   0 -10  -7 957.527 224.681 113
   0 -10  -7 777.507 202.976 114
   0  10   7 842.302 190.069  34
   0 -10  -7 1258.11 252.923   3
   0  10   8 16852.3 1192.73  91
   0 -10  -8 17708.9 818.834 103
   0 -10  -8 17086.6 841.516  28
   0  10   8 16748.5 908.916  26
   0  10   8 15972.6 1177.72  21
   0 -10  -8 16327.7 843.036  52
   0  10   9 22766.4 1122.34  34
   0  10   9 21213.7 1361.00  91
   0 -10  -9 23734.3 1032.60  43
   0  10   9 23761.9 1470.61  21
   0 -10  -9 24151.5 1047.88 103
   0 -10 -10 195.536 83.4563  52
   0  10  10 20.4175 87.1896  26
   0 -10 -10 201.101 80.9955 103
   0  10  10 264.216 145.072  91
   0  10  10 226.476 134.436  45
   0  10  10 19.2696 102.792  34
   0 -10 -10 286.673 94.2980  28
   0 -10 -10 185.582 67.0579  43
   0 -10 -11 681.643 113.590  28
   0  10  11 427.156 121.816  26
   0  10  11 668.616 158.576  45
   0 -10 -11 716.100 119.130  52
   0 -10 -11 563.508 105.340 103
   0  10  11 647.328 141.966  34
   0  10  12 1885.35 226.180  45
   0 -10 -12 1993.69 174.147 103
   0  10  12 1848.51 200.177  34
   0 -10 -12 2322.34 183.946  28
   0  10  12 1742.45 198.404  26
   0  10  13 418.801 87.5957  26
   0 -10 -13 468.848 73.3311  28
   0  10  13 423.455 109.701  45
   0  10  14 4465.36 258.042  45
   0 -11   7 3983.39 223.762  76
   0  11  -7 5559.49 257.086  25
   0 -11   6 839.635 114.549  30
   0 -11   6 733.780 94.9653  31
   0  11  -6 610.008 89.7915  56
   0  11  -6 736.717 101.286  25
   0  11  -5 6117.64 347.864  56
   0  11  -5 6797.06 366.820  25
   0 -11   5 6038.41 375.108  30
   0 -11   5 6392.81 347.588  31
   0  11  -4 4382.99 303.729  56
   0  11  -4 3998.21 467.110  84
   0  11  -4 5311.64 330.636  25
   0 -11   4 5130.26 311.615  31
   0 -11   4 4888.62 348.230  30
   0  11  -4 4741.57 310.211  38
   0  11  -3 16268.0 762.170  25
   0 -11   3 15444.1 886.149 114
   0  11  -3 16764.6 754.565  56
   0 -11   3 15259.1 874.145   3
   0  11  -3 15995.5 1065.53  84
   0 -11   3 15917.5 796.938  30
   0 -11   3 15779.9 730.496  31
   0  11  -3 16365.2 766.372  38
   0  11  -2 4105.72 307.304  25
   0 -11   2 4090.75 428.154   3
   0 -11   2 3604.20 409.337 114
   0  11  -2 4048.25 298.744  56
   0  11  -2 5369.66 596.361  84
   0  11  -2 4346.78 330.137  38
   0 -11   2 4015.99 336.216  30
   0 -11   1 444.515 115.676  43
   0  11  -1 467.059 113.818  25
   0 -11   1 537.956 195.359 114
   0  11  -1 260.673 123.360 106
   0 -11   1 599.414 195.726   3
   0 -11   0 6463.95 614.435 114
   0 -11   0 5743.92 577.057 113
   0 -11   0 6618.57 621.983   3
   0  11   0 6572.62 407.501  25
   0 -11  -1 3073.18 432.378 114
   0 -11  -1 3087.03 423.267 113
   0 -11  -1 3798.93 464.368   3
   0  11   1 2454.41 380.534  91
   0  11   1 2639.88 238.625  25
   0  11   2 4548.16 355.984  38
   0 -11  -2 3831.74 492.234 114
   0 -11  -2 3534.92 460.825 113
   0 -11  -2 4668.24 534.572   3
   0  11   2 4445.28 524.228  91
   0  11   2 3610.26 540.599  83
   0 -11  -3 9687.30 572.256  43
   0 -11  -3 9207.44 775.498   3
   0 -11  -3 10674.6 823.115 114
   0 -11  -3 9022.38 764.103 113
   0  11   3 9030.56 869.511  83
   0  11   3 8835.83 793.687  91
   0 -11  -4 936.341 248.127   3
   0 -11  -4 1035.08 253.635 113
   0 -11  -4 1017.41 255.505 114
   0  11   4 1123.06 313.021  83
   0  11   4 1220.87 296.607  91
   0  11   4 1105.36 275.682  21
   0  11   5 420.019 210.103  83
   0 -11  -5 703.538 198.116 113
   0 -11  -5 680.558 206.223 114
   0  11   5 376.936 181.947  21
   0  11   5 401.344 186.082  91
   0 -11  -5 796.169 229.225   3
   0 -11  -6 581.167 190.288   3
   0  11   6 765.694 143.281 101
   0  11   6 402.309 215.210  91
   0 -11  -6 553.734 123.186  28
   0  11   6 548.107 121.983  38
   0  11   6 662.608 164.817  45
   0 -11  -6 408.667 163.483 114
   0 -11  -7 30821.9 1336.87  52
   0 -11  -7 30588.9 1512.00   3
   0  11   7 30747.6 1728.46  91
   0  11   7 29142.3 1301.03  38
   0 -11  -7 33426.4 1334.07  43
   0  11   7 30105.9 1389.06  45
   0  11   7 29446.4 1343.50 101
   0 -11  -7 32378.8 1328.37  28
   0  11   7 31556.1 1408.76  26
   0 -11  -7 31462.3 1517.36 114
   0 -11  -8 4250.32 320.676  52
   0  11   8 3080.70 446.584  91
   0  11   8 4383.05 345.983 101
   0 -11  -8 4374.62 304.448  43
   0  11   8 4319.14 366.985  45
   0 -11  -8 3706.29 289.870  58
   0 -11  -8 4417.92 313.975  28
   0  11   8 4349.60 365.939  26
   0  11   9 5134.25 517.984  91
   0  11   9 4559.18 366.837  26
   0 -11  -9 4016.02 296.935  28
   0  11   9 4952.14 360.242 101
   0 -11  -9 4651.35 322.142  52
   0  11   9 4219.49 364.281  45
   0 -11  -9 4411.64 292.160  43
   0  11  10 17529.8 862.120  26
   0 -11 -10 18814.9 802.002  28
   0  11  10 18435.7 860.841 101
   0 -11 -10 18313.4 812.140  52
   0  11  10 16600.0 862.052  45
   0 -11 -10 17856.9 758.342  43
   0  11  11 5829.86 369.416 101
   0 -11 -11 6238.24 332.398  28
   0  11  11 6245.03 385.586  26
   0  11  11 5478.63 378.915  45
   0  11  12 54.8229 51.5135  26
   0 -11 -12 31.6014 37.5040  28
   0  11  12 31.2926 55.5650  45
   0  12  -5 13064.5 551.335  25
   0 -12   5 13828.2 564.764  30
   0  12  -4 1481.73 130.130  25
   0 -12   4 1419.33 143.929  30
   0 -12   3 55.5415 36.5716  65
   0 -12   3 52.9604 67.7414  30
   0  12  -3 62.0698 53.4911  38
   0  12  -3 176.566 62.7425  25
   0 -12   2 2500.96 219.745  30
   0  12  -2 2139.51 319.411  84
   0  12  -2 2337.63 201.653  38
   0  12  -2 2569.79 196.770  25
   0 -12   1 3177.87 332.740   3
   0 -12   1 3002.58 253.344  30
   0  12  -1 2821.55 404.690  84
   0 -12   1 3140.32 336.782 114
   0  12  -1 3739.25 269.686  38
   0  12  -1 3197.61 227.767  25
   0 -12   0 4426.29 424.715   3
   0 -12   0 3669.83 286.199  30
   0  12   0 3772.51 476.303  84
   0 -12   0 4010.69 408.664 114
   0  12   0 3548.60 289.968  38
   0 -12   0 4049.70 287.690  43
   0  12   0 3755.08 255.877  25
   0 -12  -1 1019.67 223.961   3
   0  12   1 665.170 227.897  84
   0 -12  -1 822.442 136.416  30
   0  12   1 716.477 135.359  38
   0 -12  -1 540.291 115.140  43
   0 -12  -1 775.298 205.093 114
   0 -12  -2 4516.60 326.491  43
   0  12   2 4355.90 329.147  38
   0 -12  -2 4870.60 483.988 114
   0 -12  -2 4306.21 303.967  30
   0 -12  -2 3990.46 450.096   3
   0 -12  -3 9438.38 710.238   3
   0 -12  -3 9524.82 493.216  30
   0  12   3 9293.65 528.448  38
   0 -12  -3 9642.14 531.152  43
   0 -12  -3 9855.04 721.905 114
   0  12   3 9400.70 555.636  26
   0  12   3 8245.12 699.038  91
   0  12   4 8625.97 722.237  91
   0 -12  -4 9042.43 687.219   3
   0 -12  -4 9913.14 482.494  30
   0  12   4 8941.64 554.652  26
   0 -12  -4 9519.72 527.831  43
   0  12   4 9111.47 520.285  38
   0 -12  -4 9069.83 691.428 114
   0 -12  -4 9475.75 507.708  52
   0 -12  -5 4226.57 297.633  52
   0  12   5 3797.29 456.565  91
   0 -12  -5 3611.94 401.140   3
   0  12   5 4209.49 340.766  26
   0  12   5 3446.12 282.491  38
   0 -12  -5 3820.25 404.842 114
   0 -12  -5 4368.94 307.845  43
   0 -12  -6 785.240 182.197   3
   0  12   6 640.300 142.329  26
   0 -12  -6 696.945 119.987  43
   0  12   6 565.989 108.242  38
   0 -12  -6 636.432 115.044  52
   0  12   6 649.403 200.705  91
   0 -12  -6 938.966 197.838 114
   0 -12  -7 33.7522 57.4793  43
   0 -12  -7-11.5234 57.5782  58
   0  12   7 85.0966 53.3001  57
   0  12   7 25.0740 80.1259 111
   0 -12  -7 35.8421 58.3237  52
   0  12   7 16.4359 80.2289  26
   0  12   8 11805.3 775.401  91
   0 -12  -8 11746.2 527.572  43
   0 -12  -8 11460.4 543.558  52
   0  12   8 10579.9 481.342  57
   0 -12  -8 9813.09 497.256  58
   0  12   8 10857.4 587.652  26
   0 -12  -9 18831.2 774.965  43
   0 -12  -9 18574.4 803.307  52
   0 -12  -9 19570.7 788.862  28
   0  12   9 17921.1 852.035  26
   0  12  10 2215.04 192.946  26
   0 -12 -10 2209.56 155.247  28
   0  12  11 7.20857 38.4177  26
   0 -12 -11 69.5447 29.6803  28
   0 -13   2 367.141 61.8332  30
   0 -13   1 2193.86 162.351  30
   0  13  -1 2210.32 162.447  38
   0 -13   0 231.183 60.7964  30
   0  13   0 368.997 76.6759  38
   0 -13  -1 3438.44 221.458  30
   0  13   1 3648.95 248.877  38
   0  13   1 3955.41 233.128  57
   0 -13  -1 3392.10 240.562  58
   0 -13  -2 2467.85 176.881  30
   0  13   2 2504.05 206.132  38
   0  13   2 2608.34 195.129  57
   0 -13  -2 2483.04 210.242  58
   0 -13  -2 2826.22 202.315  43
   0 -13  -3 42.6543 41.0869  30
   0  13   3 18.5118 48.3298  57
   0 -13  -3 11.2187 60.9549  58
   0  13   3 124.645 69.9933  38
   0 -13  -3 104.288 53.4632  43
   0  13   4 1065.87 123.274  57
   0 -13  -4 773.925 118.948  58
   0 -13  -4 916.441 117.614  43
   0  13   4 969.387 121.811  38
   0 -13  -5 4576.62 289.834  58
   0  13   5 4864.09 277.444  57
   0 -13  -5 5088.19 287.420  43
   0  13   5 4185.65 270.860  38
   0 -13  -6 175.776 56.9560  43
   0 -13  -6 221.395 63.4341  58
   0  13   6 239.865 61.9721  57
   0  13   6 236.875 75.5817  26
   0  13   7 5001.74 300.135  26
   0  13   7 4602.70 232.540  57
   0 -13  -7 4210.75 239.724  58
   0 -13  -8 1640.60 115.165  43
   0  13   8 1818.86 154.816  26
   1 -13  -7 136.814 36.2312  43
  -1  13   7 70.4150 43.9029  26
   1 -13  -6 685.455 79.1719  43
  -1  13   6 524.261 64.8010  57
   1 -13  -6 581.000 70.0739  58
  -1  13   6 678.623 96.9226  26
   1 -13  -5 64.5965 44.6501  58
  -1  13   5 98.8200 45.6489  57
   1 -13  -5 60.2777 40.4358  43
  -1  13   4 378.660 73.1527  57
   1 -13  -4 392.711 76.0449  58
   1 -13  -4 378.797 67.6283  43
  -1  13   4 318.844 62.1914  38
  -1  13   3 2636.08 184.931  38
   1 -13  -3 2632.14 178.131  43
   1 -13  -3 2646.45 194.652  58
   1 -13  -2 3892.07 242.515  58
  -1  13   2 4146.39 234.269  57
  -1  13   2 3941.65 239.851  38
   1 -13  -1 2843.89 187.837  58
  -1  13   1 3000.03 179.763  57
  -1  13   1 2955.39 193.796  38
   1 -13  -1 2928.75 181.037  30
  -1  13   0 96.0440 42.6856  38
   1 -13   0 67.3028 41.9137  30
  -1  13  -1 7231.01 328.222  38
  -1  12  10 22.5360 43.0874  26
   1 -12 -10 3.43792 25.6336  59
   1 -12  -9 1847.42 134.965  43
  -1  12   9 1822.16 175.928  26
  -1  12   8 6349.27 371.162  26
   1 -12  -8 6514.04 314.955  43
   1 -12  -8 4936.89 266.964  58
  -1  12   8 5063.23 254.668  57
  -1  12   7 4595.55 325.691  26
   1 -12  -7 3900.78 262.093  58
   1 -12  -7 4744.33 283.396  43
  -1  12   6 98.1095 92.4110  91
  -1  12   6 199.870 92.8862  26
  -1  12   6 156.094 61.4578  38
   1 -12  -6 287.007 80.8946  43
   1 -12  -6 241.555 78.7457  58
   1 -12  -5-50.4351 89.0812   3
  -1  12   5 133.028 112.013  91
  -1  12   5 31.7869 81.1839  26
   1 -12  -5 40.0527 60.3303  58
   1 -12  -5-25.2690 76.1238 114
  -1  12   5-11.0447 56.4165  38
   1 -12  -5 11.9655 62.4344  43
  -1  12   4 2925.85 271.896  26
  -1  12   4 2451.14 345.152  91
   1 -12  -4 3368.11 254.684  43
   1 -12  -4 2425.06 318.111 114
  -1  12   4 2982.02 239.891  38
   1 -12  -4 3186.40 269.908  58
   1 -12  -4 3230.72 228.347  30
   1 -12  -4 2886.32 340.797   3
  -1  12   3 10774.9 606.651  26
  -1  12   3 10561.0 752.481  91
   1 -12  -3 12315.0 566.022  30
  -1  12   3 11268.8 582.007  38
   1 -12  -3 11505.9 579.651  43
   1 -12  -3 11519.7 755.289   3
   1 -12  -3 10652.7 736.559 114
   1 -12  -3 11567.6 611.313  58
   1 -12  -2 4539.71 302.230  30
  -1  12   2 4546.66 318.608  38
   1 -12  -2 4456.69 310.154  43
   1 -12  -2 5280.36 469.822   3
   1 -12  -2 5551.33 483.098 114
   1 -12  -2 4575.00 337.863  58
   1 -12  -1 2315.87 204.789  30
  -1  12   1 2559.92 219.977  38
   1 -12  -1 2145.45 193.279  43
   1 -12  -1 1744.44 269.622 114
   1 -12  -1 2170.41 214.957  58
   1 -12  -1 1605.21 257.262   3
   1 -12   0 7994.10 450.904  58
   1 -12   0 8397.03 582.626 114
  -1  12   0 7260.70 653.589  84
   1 -12   0 8439.75 452.137  30
  -1  12   0 8342.53 454.999  38
   1 -12   0 7915.50 568.531   3
  -1  12  -1 1317.97 249.849  84
  -1  12  -1 1163.30 144.963  38
   1 -12   1 1434.68 157.950  30
   1 -12   2 30.1114 55.6097  30
  -1  12  -2 104.099 57.0772  38
   1 -12   2 59.9249 35.7737  65
  -1  12  -2 99.8699 42.0539  25
   1 -12   3 3674.93 228.317  30
  -1  12  -3 2928.62 178.415  25
  -1  12  -3 3411.28 211.076  38
   1 -12   4 492.086 76.3437  30
   1 -11 -12 347.158 49.9091  28
  -1  11  12 424.301 80.1343  45
  -1  11  11 183.274 87.5755  45
   1 -11 -11 245.441 49.6234  59
   1 -11 -11 207.307 53.7546  28
  -1  11  11 110.965 63.0366  26
  -1  11  10 7330.94 418.054 101
   1 -11 -10 7548.22 382.460  28
  -1  11  10 6793.33 427.898  26
   1 -11 -10 7663.56 367.991  43
  -1  11  10 7115.20 454.157  45
  -1  11   9 14224.7 916.475  91
   1 -11  -9 14636.8 647.009  43
  -1  11   9 13758.2 732.824  45
  -1  11   9 13436.2 677.325 101
  -1  11   9 13355.5 715.527  26
   1 -11  -9 14947.8 653.084  28
   1 -11  -9 13520.0 655.630  52
   1 -11  -8 710.034 109.331  58
   1 -11  -8 596.228 106.239  28
  -1  11   8 404.261 167.954  91
  -1  11   8 482.223 129.164  26
   1 -11  -8 490.857 108.428  52
  -1  11   8 567.804 118.771 101
   1 -11  -8 687.264 116.589  43
  -1  11   8 434.136 131.814  45
  -1  11   7 3269.19 310.463  26
   1 -11  -7 3411.02 260.227  28
   1 -11  -7 3841.91 285.402  52
  -1  11   7 3242.63 247.606  38
  -1  11   7 3589.11 467.746  91
   1 -11  -7 2716.98 254.297  58
  -1  11   7 3044.03 307.215  45
   1 -11  -7 3646.35 277.528  43
   1 -11  -7 3612.22 369.078   3
  -1  11   7 3434.63 273.677 101
   1 -11  -6 4724.83 351.269  58
   1 -11  -6 4547.70 331.064  52
  -1  11   6 4294.46 314.615  38
   1 -11  -6 3982.15 433.515   3
  -1  11   6 3916.33 508.598  91
   1 -11  -6 4130.96 436.783 114
  -1  11   6 4492.57 374.256  26
  -1  11   6 4267.72 368.255  45
   1 -11  -6 5440.39 355.128  43
  -1  11   5 4244.22 363.667  26
   1 -11  -5 3834.96 306.359  52
  -1  11   5 3324.79 502.377  83
   1 -11  -5 4330.09 297.636  30
   1 -11  -5 4782.41 484.732   3
  -1  11   5 4620.96 537.202  91
   1 -11  -5 3809.95 438.793 114
   1 -11  -5 4002.95 318.240  43
  -1  11   5 3442.24 291.555  38
   1 -11  -4 4730.96 497.242 114
   1 -11  -4 4058.98 303.098  30
  -1  11   4 3613.46 530.643  83
  -1  11   4 3674.23 491.425  91
   1 -11  -4 4571.35 486.538   3
  -1  11   4 3839.18 352.343  26
   1 -11  -4 4100.29 326.934  43
  -1  11   4 3853.33 309.762  38
   1 -11  -4 3800.00 304.446  52
  -1  11   3 1345.87 286.453  91
  -1  11   3 1275.99 338.629  83
   1 -11  -3 1510.16 307.107   3
  -1  11   3 1704.10 227.415  26
   1 -11  -3 1078.01 253.824 114
   1 -11  -3 1729.53 196.853  30
  -1  11   3 1669.06 201.182  38
   1 -11  -2 4132.66 483.289 114
  -1  11   2 4069.58 329.679  38
   1 -11  -2 4128.50 335.033  43
   1 -11  -2 4303.10 326.944  30
  -1  11   2 4182.21 488.088  91
   1 -11  -2 4300.24 491.068   3
  -1  11   2 3930.00 352.231  26
  -1  11   2 4054.78 557.481  83
   1 -11  -1 23005.3 1322.60 114
  -1  11   1 22904.6 1075.80  26
  -1  11   1 22209.1 1270.47  91
   1 -11  -1 22285.8 1039.46  30
   1 -11  -1 22655.4 1302.23   3
  -1  11   1 22742.9 1447.81  83
   1 -11  -1 23084.1 1050.99  43
  -1  11   1 23021.1 1052.39  38
   1 -11   0 7453.53 422.797  65
  -1  11   0 6371.22 516.453 106
   1 -11   0 9445.16 718.533 114
   1 -11   0 8502.35 501.208  30
   1 -11   0 7980.60 511.755  58
   1 -11   0 9332.82 708.972   3
  -1  11   0 8986.34 510.536  38
   1 -11   0 7638.66 472.648  43
  -1  11  -1 16556.5 778.128  38
   1 -11   1 15491.3 949.665 114
  -1  11  -1 15574.3 715.775  25
   1 -11   1 15810.6 774.064  30
  -1  11  -1 14422.8 823.995 106
   1 -11   1 15122.9 767.297  58
   1 -11   1 14330.0 696.070  65
   1 -11   1 15406.1 942.924   3
  -1  11  -2 445.461 218.725  84
  -1  11  -2 660.276 146.487 106
  -1  11  -2 814.333 137.330  38
   1 -11   2 593.754 134.225  30
   1 -11   2 976.658 196.234   3
   1 -11   2 896.459 191.221 114
  -1  11  -2 548.841 106.027  25
  -1  11  -3 1575.16 162.377  25
  -1  11  -3 940.433 245.370  84
  -1  11  -3 1281.78 160.569  38
   1 -11   3 1498.57 188.921  30
   1 -11   3 1430.70 160.523  31
  -1  11  -4 5577.58 340.591  38
   1 -11   4 6365.74 377.489  30
   1 -11   4 6382.69 349.493  31
  -1  11  -4 5750.18 519.664  84
   1 -11   4 7202.37 500.881   6
  -1  11  -4 5913.38 325.829  56
  -1  11  -4 6806.61 357.960  25
   1 -11   4 5207.88 313.587  76
  -1  11  -5 21044.4 843.593  25
   1 -11   5 22149.9 868.266  30
   1 -11   5 21614.4 841.011  31
   1 -11   6 99.7552 37.8700  76
  -1  11  -6 212.586 53.3638  25
  -1  10  13 3508.80 247.513  45
  -1  10  13 3186.57 217.685  34
   1 -10 -13 3697.85 197.800  28
  -1  10  12 71.9827 85.7523  34
  -1  10  12 14.7985 73.9694  45
   1 -10 -12 88.7138 36.9109  59
   1 -10 -12 72.5417 45.4927  28
  -1  10  12 42.9435 60.5561  26
   1 -10 -11 11062.7 526.859  28
  -1  10  11 10655.0 577.842  26
  -1  10  11 10508.5 583.210  34
  -1  10  11 10575.1 618.096  45
   1 -10 -11 10311.2 480.208  43
  -1  10  10 181.757 98.8669  26
  -1  10  10 403.035 165.660  91
   1 -10 -10 105.175 62.6180  43
  -1  10  10 165.468 119.242  34
   1 -10 -10 134.345 74.5589  52
   1 -10 -10 187.444 77.8066  28
  -1  10  10 168.652 116.805  45
   1 -10  -9 1253.46 159.579  43
  -1  10   9 1333.22 222.194  45
  -1  10   9 977.131 262.691  91
  -1  10   9 1015.79 193.533  34
  -1  10   9 1301.81 208.912  26
   1 -10  -9 1250.80 168.690  28
   1 -10  -9 1327.03 173.528  52
  -1  10   8 15901.4 1136.05  21
  -1  10   8 17050.5 1163.80  91
  -1  10   8 16394.9 865.012  34
   1 -10  -8 15801.3 771.621  58
  -1  10   7 25253.9 1546.48  91
   1 -10  -7 24129.0 1296.54 114
   1 -10  -7 27451.1 1350.36   3
  -1  10   7 21851.2 1452.75  21
   1 -10  -6 12068.9 646.537  43
   1 -10  -6 9922.09 777.117 113
   1 -10  -6 11157.5 816.787 114
   1 -10  -6 11719.8 637.369  28
  -1  10   6 11321.6 688.530  26
  -1  10   6 10527.3 904.870  21
  -1  10   6 11600.6 996.484  83
  -1  10   6 12052.2 989.209  91
   1 -10  -6 12059.2 841.872   3
  -1  10   6 10872.4 610.443  38
   1 -10  -6 13010.4 665.061  52
  -1  10   5 547.060 205.846  21
   1 -10  -5 703.182 208.727 113
   1 -10  -5 521.162 200.986 114
   1 -10  -5 303.878 99.9251  28
  -1  10   5 317.080 128.759  26
  -1  10   5 322.720 190.752  91
  -1  10   5 593.148 132.406  38
   1 -10  -5 683.665 148.239  43
   1 -10  -5 436.788 112.420  30
   1 -10  -5 442.103 187.356   3
   1 -10  -5 759.822 147.960  52
  -1  10   5 493.140 218.407  83
  -1  10   4 3631.38 356.709  26
   1 -10  -4 3451.26 299.004  28
  -1  10   4 2973.11 465.884  91
   1 -10  -4 4102.40 341.000  43
  -1  10   4 3691.84 312.835  38
  -1  10   4 4235.73 604.608  83
   1 -10  -4 3695.70 303.434  30
   1 -10  -4 4212.31 503.881 114
   1 -10  -4 3044.42 425.113 113
  -1  10   4 3028.11 465.490  21
   1 -10  -4 4171.95 497.814   3
  -1  10   3 3463.68 400.460 106
  -1  10   3 3553.59 560.061  83
  -1  10   3 3266.39 481.248  91
   1 -10  -3 2891.38 442.670   3
  -1  10   3 3516.75 345.254  26
   1 -10  -3 3445.62 469.324 114
   1 -10  -3 3803.23 486.873 113
   1 -10  -3 4156.72 329.184  30
   1 -10  -3 3524.75 323.276  43
  -1  10   3 4246.78 334.707  38
  -1  10   2 14133.7 886.043 106
  -1  10   2 12872.7 1119.01  83
  -1  10   2 11100.3 1030.39  86
  -1  10   2 14287.6 1040.71  91
   1 -10  -2 14581.5 1045.34   3
  -1  10   2 14411.9 799.870  26
   1 -10  -2 14888.0 775.767  43
  -1  10   2 14863.4 753.991  38
   1 -10  -2 14484.6 750.135  30
   1 -10  -2 14124.1 1035.42 114
   1 -10  -2 13199.9 1002.65 113
  -1  10   1 4724.64 485.204 106
  -1  10   1 5734.02 692.582  86
  -1  10   1 6272.45 742.393  83
   1 -10  -1 5347.48 597.985   3
   1 -10  -1 6547.78 443.430  30
  -1  10   1 6067.48 621.516  91
   1 -10  -1 5816.04 630.872 114
   1 -10  -1 5247.91 594.213 113
  -1  10   1 6373.47 433.548  38
   1 -10  -1 6353.32 445.681  43
  -1  10   0 618.038 193.308 106
  -1  10   0 763.790 280.811  86
  -1  10   0 785.226 295.721  83
   1 -10   0 530.931 206.710   3
   1 -10   0 992.598 159.477  31
   1 -10   0 955.691 178.992  30
  -1  10   0 745.172 130.025  25
  -1  10   0 358.515 154.719  91
   1 -10   0 671.859 239.651 114
   1 -10   0 261.605 175.295 113
  -1  10   0 650.784 140.550  38
   1 -10   0 612.917 143.223  43
  -1  10  -1 14717.6 926.385 106
  -1  10  -1 16486.9 1211.66  83
  -1  10  -1 13422.4 1131.84  86
   1 -10   1 15564.9 1046.03   3
   1 -10   1 16568.7 844.065  30
   1 -10   1 15884.5 781.617  31
  -1  10  -1 16649.9 786.519  25
   1 -10   1 16321.7 816.026  43
  -1  10  -1 17603.3 840.133  38
  -1  10  -1 13748.5 953.021  91
   1 -10   1 16971.0 1085.04 114
   1 -10   1 15981.5 1053.10 113
   1 -10   2 2183.93 262.062  30
   1 -10   2 3319.38 410.999 114
   1 -10   2 2421.86 350.047 113
  -1  10  -2 2529.45 260.298  38
  -1  10  -2 2125.81 308.071 106
   1 -10   2 2536.50 367.187   3
  -1  10  -3 17548.5 846.406  56
   1 -10   3 19207.9 888.996  31
   1 -10   3 19978.1 1080.73 114
   1 -10   3 18949.0 1053.09   3
  -1  10  -3 16735.3 978.493 106
  -1  10  -4-44.1153 182.078  84
   1 -10   4 88.1705 97.7777  30
   1 -10   4 265.025 111.547  31
   1 -10   4 159.447 70.9855  79
  -1  10  -4 160.995 75.8503  56
  -1  10  -4 115.283 107.211 106
  -1  10  -4 301.508 96.9012  38
  -1  10  -4 252.264 94.5962  25
   1 -10   5 376.113 119.931  31
   1 -10   5 321.129 112.285  30
  -1  10  -5 356.774 99.5069  25
  -1  10  -5 366.601 91.8735  56
  -1  10  -5 71.6567 121.253  84
  -1  10  -5 481.096 102.365  38
   1 -10   5 309.595 90.3108  79
  -1  10  -6 22729.7 941.528  56
   1 -10   6 21558.0 954.574  30
   1 -10   6 24056.1 981.858  31
   1 -10   6 25266.8 1176.37   6
   1 -10   6 19348.4 904.027  79
  -1  10  -6 18865.8 1109.44  84
  -1  10  -6 23591.0 955.310  25
  -1  10  -7 6639.46 344.963  25
  -1  10  -7 6772.89 343.283  56
   1 -10   7 6947.46 368.067  31
  -1  10  -8 579.720 76.0368  56
   1 -10   8 518.368 81.9435  31
  -1  10  -8 541.817 76.4808  25
   1  -9 -14 1242.41 102.176  28
  -1   9  14 1298.49 151.500  45
  -1   9  14 1216.30 136.683  34
   1  -9 -13 11358.3 508.863  28
  -1   9  13 9870.51 508.665  26
   1  -9 -13 11535.9 527.799 103
  -1   9  13 10451.4 593.681  45
  -1   9  13 11299.3 578.335  34
   1  -9 -12 7605.37 370.762  59
  -1   9  12 7979.65 526.718  45
   1  -9 -12 8229.70 430.014  28
  -1   9  12 7338.86 461.894  26
   1  -9 -12 8176.67 445.416 103
  -1   9  12 7575.75 494.262  34
  -1   9  11 7704.12 546.207  45
   1  -9 -11 7790.61 408.602  43
   1  -9 -11 7898.93 448.782  28
  -1   9  11 7515.16 498.935  26
   1  -9 -11 7567.95 455.967 103
  -1   9  11 7076.46 515.920  34
   1  -9 -10 7024.78 412.581  43
  -1   9  10 7058.58 496.998  26
   1  -9 -10 6470.56 437.118 103
  -1   9  10 6671.56 709.041  21
  -1   9  10 7912.74 698.368  91
   1  -9  -9 20686.3 955.370 103
  -1   9   9 19470.6 1011.62  26
   1  -9  -9 21736.8 959.909  28
  -1   9   9 19386.3 1030.57  34
   1  -9  -9 18814.5 946.021  52
  -1   9   9 22188.6 1349.13  91
  -1   9   9 19295.3 1044.59  45
   1  -9  -8 1276.16 186.312 103
  -1   9   8 1136.39 313.782  21
   1  -9  -8 1471.97 187.126  43
  -1   9   8 1333.48 239.432  45
   1  -9  -8 1353.92 182.231  58
   1  -9  -8 1554.69 201.482  52
  -1   9   8 1327.80 234.385  34
   1  -9  -8 1023.34 216.180   3
  -1   9   8 1264.52 216.592  26
  -1   9   8 1038.98 294.835  91
   1  -9  -8 1102.68 216.839 114
   1  -9  -8 1482.50 200.312  28
   1  -9  -7 611.781 182.296   3
  -1   9   7 930.345 186.645  26
  -1   9   7 637.404 234.268  21
   1  -9  -7 710.628 147.965  52
   1  -9  -7 655.118 136.666 103
  -1   9   7 340.941 219.291  91
   1  -9  -7 527.975 128.970  43
  -1   9   7 386.506 196.250  83
   1  -9  -7 604.295 136.857  28
   1  -9  -7 744.070 188.432 114
   1  -9  -7 558.621 176.334 113
   1  -9  -6 33590.0 1381.67  30
  -1   9   6 29980.3 1866.31  83
   1  -9  -6 34566.0 1445.01  28
  -1   9   6 33370.8 1500.79  26
   1  -9  -6 33103.8 1435.53  52
   1  -9  -6 33837.0 1412.15 103
   1  -9  -6 31642.9 1667.27 114
   1  -9  -6 33006.2 1663.31 113
  -1   9   6 29390.6 1826.10  91
  -1   9   6 30306.3 1381.11  38
   1  -9  -6 32195.8 1427.35  43
   1  -9  -6 32333.6 1671.71   3
  -1   9   6 35484.3 1869.07  21
   1  -9  -5 22286.0 1030.64  30
   1  -9  -5 22653.1 1072.70  43
  -1   9   5 22137.1 1038.81  38
  -1   9   5 23711.0 1558.08  83
  -1   9   5 21160.5 1433.41  91
  -1   9   5 23044.4 1126.10  26
   1  -9  -5 22286.3 1065.36  28
   1  -9  -5 24782.6 1370.14   3
   1  -9  -5 24686.7 1347.12 113
   1  -9  -5 25167.5 1369.20 114
   1  -9  -4 2528.78 252.187  30
  -1   9   4 2412.80 427.924  91
   1  -9  -4 2474.88 392.131 114
   1  -9  -4 2824.72 411.888 113
  -1   9   4 2723.31 479.555  83
   1  -9  -4 2575.50 263.489  28
  -1   9   4 2769.31 303.619  26
  -1   9   4 2573.67 255.254  38
   1  -9  -4 2588.98 277.873  43
   1  -9  -4 2438.05 398.567   3
   1  -9  -3 5697.23 354.492  65
   1  -9  -3 5859.19 405.640  28
   1  -9  -3 6036.44 415.753  53
  -1   9   3 5740.02 398.719  38
   1  -9  -3 6034.89 434.833  43
  -1   9   3 5059.84 602.049  91
  -1   9   3 5396.71 662.325  86
  -1   9   3 5127.68 681.946  83
   1  -9  -3 5088.42 584.238 113
   1  -9  -3 6124.00 413.435  30
   1  -9  -3 4969.21 575.615   3
   1  -9  -2 7203.27 464.018  53
  -1   9   2 7392.87 795.401  86
  -1   9   2 8440.93 839.127  83
   1  -9  -2 6576.32 688.969   3
   1  -9  -2 6403.93 662.340 113
  -1   9   2 6481.18 674.301  91
   1  -9  -2 7267.85 471.036  30
   1  -9  -2 7076.01 481.552  43
  -1   9   2 7058.49 462.734  38
   1  -9  -1 5580.44 390.016  53
  -1   9   1 4809.43 340.221  25
  -1   9   1 5617.09 684.147  83
  -1   9   1 4708.99 642.987  86
   1  -9  -1 4830.27 587.017   3
   1  -9  -1 5648.01 611.923 113
  -1   9   1 5437.55 592.325  91
   1  -9  -1 5594.98 375.602  31
   1  -9  -1 5230.58 404.677  30
  -1   9   1 5817.74 410.717  38
   1  -9  -1 5742.89 423.293  43
   1  -9   0 3658.04 303.853  53
  -1   9   0 2217.61 374.739  91
   1  -9   0 3886.73 312.377  31
   1  -9   0 3267.32 317.847  30
   1  -9   0 2674.08 426.446 114
   1  -9   0 3048.92 450.011 113
  -1   9   0 3425.71 278.173  25
  -1   9   0 3695.31 573.318  83
  -1   9   0 4115.13 607.644  86
  -1   9   0 3819.56 323.970  38
   1  -9   0 4041.31 340.200  43
   1  -9   0 2601.42 425.490   3
  -1   9  -1 14541.8 714.784  56
  -1   9  -1 14371.8 910.628 106
  -1   9  -1 12645.0 926.753  91
  -1   9  -1 13776.8 712.647  25
  -1   9  -1 15646.2 777.975  38
   1  -9   1 14530.5 768.792  43
   1  -9   1 14575.3 785.639  30
   1  -9   1 14399.9 742.925  31
   1  -9   1 14761.6 1027.52 114
   1  -9   1 13642.0 987.927 113
   1  -9   1 14704.4 1016.49   3
  -1   9  -1 12059.6 1106.88  86
  -1   9  -1 13507.8 1123.05  83
  -1   9  -2 62.7942 74.8348  56
   1  -9   2 173.001 124.071  30
  -1   9  -2-58.7787 153.378  83
  -1   9  -2-63.9747 166.932  86
  -1   9  -2 274.996 103.418  25
   1  -9   2 90.7249 86.4797  43
  -1   9  -2-18.8911 87.7544  38
   1  -9   2 91.0140 109.713  31
   1  -9   2 237.492 152.033 113
   1  -9   2 122.334 137.377 114
  -1   9  -2 295.820 172.599 105
  -1   9  -2 32.8594 126.223 106
   1  -9   2 80.1853 128.141   3
  -1   9  -3 17630.7 836.027  56
  -1   9  -3 18227.5 847.515  25
  -1   9  -3 17936.1 867.815  38
   1  -9   3 18348.7 912.950  30
   1  -9   3 15838.4 851.350  31
   1  -9   3 15781.1 1018.84 113
   1  -9   3 17463.5 1064.99 114
  -1   9  -3 15642.2 948.228 105
  -1   9  -3 14450.4 960.789 106
   1  -9   3 16019.6 1028.53   3
   1  -9   4 12068.5 689.429  30
   1  -9   4 11346.6 664.334  31
  -1   9  -4 12025.0 642.370  25
  -1   9  -4 10668.5 719.331 105
  -1   9  -4 10252.7 731.242 106
   1  -9   4 9850.41 741.499 114
  -1   9  -4 12012.7 634.485  56
  -1   9  -4 12499.8 651.909  38
  -1   9  -5 10304.0 693.057 106
  -1   9  -5 10308.6 673.097 105
   1  -9   5 11181.9 601.468  96
  -1   9  -5 11131.1 890.226  84
  -1   9  -6 226.542 121.018 105
  -1   9  -6 434.486 106.743  25
  -1   9  -6 438.232 100.053  38
  -1   9  -6 389.309 181.323  84
   1  -9   6 431.303 128.131  30
  -1   9  -6 425.815 111.533  56
   1  -9   6 560.814 152.411  31
  -1   9  -7 2892.57 239.522  56
   1  -9   7 2839.04 270.929  31
   1  -9   7 2280.00 231.494  30
  -1   9  -7 2540.54 224.823  25
  -1   9  -7 2384.03 322.527  84
   1  -9   8 16518.8 894.872   6
  -1   9  -8 15724.6 720.616  56
   1  -9   8 15391.0 748.178  31
  -1   9  -8 16145.9 718.400  25
  -1   9  -9 7487.24 378.544  56
   1  -9   9 7343.39 397.797  31
  -1   9  -9 7467.20 372.704  25
  -1   9 -10 119.574 37.2976  25
   1  -9  10 253.315 60.6721  31
   1  -9  10 214.633 50.7586  76
   1  -9  10 126.311 35.5048  79
  -1   9 -10 211.064 45.7885  56
  -1   8  15 5689.84 323.162  34
   1  -8 -15 6367.42 287.134  51
  -1   8  14 2776.30 256.052  45
   1  -8 -14 2892.76 165.498  62
   1  -8 -14 2888.08 195.778  51
   1  -8 -14 2982.70 214.136 103
  -1   8  14 2693.00 245.281  34
   1  -8 -14 2592.63 182.459  28
  -1   8  13 19588.6 921.916  26
   1  -8 -13 21496.4 903.377  28
   1  -8 -13 22214.6 939.853 103
   1  -8 -13 21513.1 904.752  51
  -1   8  13 21751.3 1040.77  45
  -1   8  13 19874.2 979.205  48
  -1   8  13 21272.0 1008.75  34
  -1   8  12 2727.15 327.118  45
  -1   8  12 3191.21 327.174  48
  -1   8  12 3017.42 287.008  26
   1  -8 -12 3127.60 251.364  28
   1  -8 -12 2724.38 235.543  51
  -1   8  12 2694.49 308.089  34
  -1   8  12 3108.98 354.824  92
   1  -8 -12 2784.82 256.684 103
  -1   8  11 26127.3 1465.73  91
   1  -8 -11 28662.1 1239.97 103
  -1   8  11 26774.7 1628.99  21
  -1   8  10 638.810 191.137  34
   1  -8 -10 536.512 130.602  52
  -1   8  10 960.727 197.356  26
  -1   8  10 277.979 188.230  21
  -1   8  10 523.279 188.802  45
   1  -8 -10 479.286 119.697  28
   1  -8 -10 514.671 131.268 103
   1  -8 -10 458.234 107.344  43
   1  -8  -9 3197.06 295.416  28
  -1   8   9 3544.72 348.160  26
   1  -8  -9 3100.92 275.969  43
  -1   8   9 3327.38 366.679  45
  -1   8   9 3103.75 474.029  91
   1  -8  -9 3302.15 304.496 103
   1  -8  -9 3640.78 315.995  52
  -1   8   9 3117.25 360.574  34
  -1   8   9 2740.14 464.175  21
   1  -8  -8 7105.35 437.105  43
  -1   8   8 6000.16 491.783  45
  -1   8   8 6772.42 714.999  91
   1  -8  -8 5882.68 402.689  50
   1  -8  -8 6118.64 436.605  52
   1  -8  -8 6231.38 436.177 103
  -1   8   8 5975.48 472.235  26
   1  -8  -8 6621.31 445.783  28
   1  -8  -8 6019.24 394.152  27
  -1   8   8 5766.78 671.765  21
   1  -8  -7 3656.10 412.137   3
  -1   8   7 3181.41 513.877  91
  -1   8   7 3018.84 316.489  26
   1  -8  -7 3015.80 290.277  28
   1  -8  -7 2691.55 252.487  50
   1  -8  -7 2789.83 276.522  52
   1  -8  -7 2919.56 275.477  43
  -1   8   7 2998.97 463.361  21
   1  -8  -7 3854.52 418.644 113
   1  -8  -7 3664.83 406.723 114
  -1   8   7 2865.61 461.258  83
   1  -8  -6 1440.17 278.044   3
   1  -8  -6 1638.19 212.214  28
  -1   8   6 1970.92 255.705  26
   1  -8  -6 1383.89 176.223  30
   1  -8  -6 1654.99 288.720 113
   1  -8  -6 1494.43 191.777 103
   1  -8  -6 1613.22 187.782  50
   1  -8  -6 1393.46 192.372  52
  -1   8   6 1978.62 398.547  91
  -1   8   6 1566.95 188.018  38
   1  -8  -6 1890.34 222.917  43
   1  -8  -5 5055.15 356.549  30
   1  -8  -5 6562.67 580.174 113
  -1   8   5 5103.11 359.580  38
   1  -8  -5 5198.05 385.553  43
   1  -8  -5 5595.49 379.447 103
   1  -8  -5 5277.80 389.781  28
  -1   8   5 5885.36 433.662  26
   1  -8  -4 67754.9 2671.63  53
   1  -8  -4 65232.1 2572.89  65
   1  -8  -4 70496.8 2687.06  43
  -1   8   4 67986.4 2642.08  38
   1  -8  -4 67459.9 2969.83 113
   1  -8  -4 66446.7 2642.56  30
   1  -8  -4 72279.0 2693.49  28
   1  -8  -4 70473.1 2644.54 103
   1  -8  -3 111.510 79.6268  53
  -1   8   3 215.334 206.751  83
   1  -8  -3 51.9239 82.4852  43
  -1   8   3 89.3652 72.7456  38
   1  -8  -3 56.7246 56.7390  65
   1  -8  -3 174.228 148.478  17
   1  -8  -3 46.9626 72.7256  30
   1  -8  -3 160.481 141.750 113
   1  -8  -3 49.6978 74.9058  28
   1  -8  -2 62.1735 72.1759  28
   1  -8  -2 30.8981 67.8590  53
  -1   8   2 86.3699 137.995  91
   1  -8  -2 78.6396 82.5989  31
   1  -8  -2 147.678 90.8224  30
   1  -8  -2 130.398 125.198  17
   1  -8  -2-41.9621 109.485 113
   1  -8  -2 17.4876 74.5169  43
  -1   8   2-15.2311 74.3545  38
  -1   8   2-53.8108 190.092  83
  -1   8   1 160.815 197.786  86
  -1   8   1-11.7834 57.5369  25
  -1   8   1 166.213 125.191  91
   1  -8  -1 14.1624 85.3453  31
   1  -8  -1 34.5545 75.8906  30
   1  -8  -1 106.216 77.5247  53
   1  -8  -1 42.6873 120.302 113
  -1   8   1 110.738 89.1738  38
   1  -8  -1 35.8992 78.8426  43
  -1   8   0 26483.3 1119.36  56
   1  -8   0 25247.9 1144.86  53
  -1   8   0 25791.9 1622.08  86
   1  -8   0 27320.6 1204.16  43
   1  -8   0 26913.3 1163.32  31
   1  -8   0 26474.7 1200.77  30
  -1   8   0 25863.3 1447.47  91
   1  -8   0 24055.1 1446.43 113
  -1   8   0 24711.5 1319.06  22
  -1   8   0 27060.6 1128.28  25
   1  -8   1 84887.6 3361.20  53
  -1   8  -1 91311.3 3625.89 106
  -1   8  -1 83730.6 3559.89  22
  -1   8  -1 89499.7 3358.92  25
   1  -8   1 87876.7 3742.71 113
  -1   8  -1 90206.1 3354.35  56
   1  -8   1 89211.1 3396.81  31
   1  -8   1 88429.8 3442.06  30
   1  -8   1 88316.6 3441.20  46
   1  -8   1 92821.8 3436.74  43
   1  -8   2 268.489 137.478  46
   1  -8   2 143.772 108.413  31
  -1   8  -2 60.0217 81.6707  56
   1  -8   2 124.872 101.723  30
  -1   8  -2 193.915 157.837 106
  -1   8  -2 170.684 201.052  83
  -1   8  -2 127.584 179.844  86
   1  -8   2 306.587 173.259 113
  -1   8  -2 185.014 88.5953  25
  -1   8  -2 226.303 131.440  22
   1  -8   2 126.508 86.2520  43
  -1   8  -3 4872.79 356.665  56
   1  -8   3 4423.66 348.202  43
   1  -8   3 4699.18 488.732 113
   1  -8   3 4344.65 481.926 114
   1  -8   3 3911.81 377.508  46
   1  -8   3 4816.62 366.559  96
   1  -8   3 4270.30 482.324   3
  -1   8  -3 4760.44 350.032  25
   1  -8   3 4471.50 394.960  30
   1  -8   3 4093.11 361.262  31
  -1   8  -3 3686.55 545.135  83
  -1   8  -3 4348.43 634.145  86
  -1   8  -4 1667.85 212.038  56
   1  -8   4 1350.32 221.804  30
   1  -8   4 1463.54 226.788  31
  -1   8  -4 1690.19 209.527  25
   1  -8   4 1892.98 261.402  46
   1  -8   4 1222.15 241.624 113
   1  -8   4 1627.60 282.099 114
  -1   8  -4 1771.84 302.539 106
  -1   8  -4 2330.43 326.642 105
   1  -8   4 1914.25 294.657   3
  -1   8  -4 1019.31 369.796  86
   1  -8   5 4672.38 372.914  96
  -1   8  -5 4388.67 355.817  56
  -1   8  -5 4124.33 433.487 105
  -1   8  -5 4042.07 429.523 106
  -1   8  -5 4684.06 355.444  25
   1  -8   5 4082.50 378.242  31
   1  -8   5 5190.37 416.760  30
  -1   8  -5 4486.82 417.316 107
   1  -8   5 4763.20 412.973  46
  -1   8  -6 12323.0 642.189  56
  -1   8  -6 10869.9 587.637  36
   1  -8   6 11839.7 648.809  96
  -1   8  -6 11882.4 634.160  25
   1  -8   6 11592.1 673.970  30
   1  -8   6 11248.3 679.312  31
  -1   8  -6 11555.4 913.517  84
  -1   8  -6 10504.5 712.520 105
  -1   8  -6 10073.1 710.249 106
   1  -8   6 11374.9 682.522  46
  -1   8  -6 10655.2 681.102 107
  -1   8  -7 4461.37 416.517 105
  -1   8  -7 4931.54 403.381 107
  -1   8  -7 4828.86 524.087  84
   1  -8   8 16211.5 798.557  46
  -1   8  -8 15438.2 731.695  36
  -1   8  -8 16704.6 776.654  56
   1  -8   8 14866.1 810.282  31
  -1   8  -8 15318.1 749.532  25
   1  -8   8 16943.3 793.306  96
  -1   8  -9 1869.17 172.644  36
  -1   8  -9 1576.12 168.631  25
   1  -8   9 2100.53 226.160  31
   1  -8   9 2023.45 281.893   6
  -1   8  -9 1934.63 189.831  56
  -1   8 -10 21953.2 916.629  36
  -1   8 -10 23258.6 948.547  56
  -1   8 -10 22794.6 930.431  25
   1  -8  10 23380.4 981.463  31
   1  -8  11 746.876 97.0076  31
  -1   8 -11 719.452 83.6237  56
  -1   8 -11 631.234 65.7482  36
   1  -7 -15 3517.53 216.696  51
  -1   7  15 3441.78 260.526  34
  -1   7  15 3335.22 259.093  45
   1  -7 -15 3671.72 229.568 103
   1  -7 -14 3128.33 238.182 103
   1  -7 -14 2753.85 212.428  51
  -1   7  14 2728.58 280.866  45
  -1   7  14 2810.43 272.348  48
   1  -7 -14 2625.73 173.815  62
  -1   7  14 2493.26 263.136  34
   1  -7 -14 2532.61 195.114  28
  -1   7  14 2695.36 310.932  92
  -1   7  13 7739.81 535.596  48
  -1   7  13 7762.15 552.624  45
   1  -7 -13 7349.31 424.670  28
   1  -7 -13 7799.14 463.154 103
  -1   7  13 8155.88 545.395  34
   1  -7 -13 7693.79 438.589  51
  -1   7  13 7701.41 616.693  92
  -1   7  12 1840.92 232.597  26
   1  -7 -12 1746.96 215.258 103
  -1   7  12 1873.17 320.750  92
  -1   7  12 1018.86 287.919  21
  -1   7  11 57158.6 2465.34  45
   1  -7 -11 59900.6 2302.28  28
  -1   7  11 58077.7 2377.99  26
  -1   7  11 58222.3 2454.52  34
   1  -7 -11 58480.1 2334.28 103
  -1   7  11 51551.3 2568.52  91
  -1   7  11 60085.9 2651.98  92
  -1   7  11 53492.6 2767.69  21
  -1   7  10 3369.83 477.442  91
  -1   7  10 3980.52 488.378  92
  -1   7  10 5481.09 469.053  45
   1  -7 -10 5047.51 340.207  43
   1  -7 -10 4574.34 354.489  28
  -1   7  10 3982.87 379.611  26
   1  -7 -10 5542.74 368.329  27
  -1   7  10 4002.33 420.890  34
  -1   7  10 4524.20 402.806 102
   1  -7 -10 4349.42 363.518 103
   1  -7 -10 4949.41 372.558  52
  -1   7  10 4759.90 603.628  21
  -1   7   9 9037.51 648.698  34
   1  -7  -9 9292.09 545.819  50
   1  -7  -9 10013.2 581.850  52
   1  -7  -9 9309.62 534.355  43
  -1   7   9 10013.8 671.122  45
  -1   7   9 8486.93 834.589  21
  -1   7   9 10662.6 869.029  91
  -1   7   9 9791.29 760.933  92
   1  -7  -9 10212.1 579.204  28
   1  -7  -9 9963.48 550.772  27
  -1   7   9 9284.48 608.465  26
   1  -7  -8 35.2055 70.1561  28
   1  -7  -8 88.4984 71.9967  27
   1  -7  -8 15.3134 74.7478  43
  -1   7   8 64.9069 103.059  26
   1  -7  -8-15.5731 72.3051  50
   1  -7  -8 53.5742 76.0868  52
   1  -7  -8 54.8954 84.9573 103
  -1   7   8-22.0427 102.340 102
  -1   7   8 43.4937 153.644  18
  -1   7   8-51.2479 154.388  21
  -1   7   8 50.1450 168.896  91
  -1   7   8 24.5944 117.152  45
   1  -7  -7 1354.34 239.501   3
   1  -7  -7 1192.73 176.346  28
   1  -7  -7 1116.14 156.212  27
   1  -7  -7 1045.69 156.282  50
   1  -7  -7 1457.99 188.065  52
  -1   7   7 1375.85 214.000  26
  -1   7   7 1522.31 319.234  21
  -1   7   7 962.094 246.600  18
   1  -7  -7 1381.68 190.388 103
  -1   7   7 1000.96 194.327 102
   1  -7  -7 1488.42 243.988 113
   1  -7  -7 944.007 204.213 114
   1  -7  -7 1167.66 165.809  43
   1  -7  -6 72200.7 2802.83  27
   1  -7  -6 75678.2 2873.30  28
  -1   7   6 80253.4 2934.66  26
   1  -7  -6 73096.3 2825.77  50
   1  -7  -6 72854.3 2844.98  43
  -1   7   6 72514.6 2807.98  38
  -1   7   6 70933.6 3065.08  18
  -1   7   6 69120.0 2885.27 102
   1  -7  -6 75752.8 2860.73 103
   1  -7  -6 78797.0 3108.48   3
  -1   7   6 72702.1 3304.43  91
   1  -7  -6 74030.8 2811.71  30
   1  -7  -6 76411.4 3071.93 113
   1  -7  -5 19998.9 915.282  30
  -1   7   5 20825.2 1289.25  91
   1  -7  -5 23158.1 1191.51   3
   1  -7  -5 20259.4 952.739  28
   1  -7  -5 20675.8 920.882  50
  -1   7   5 19730.9 1290.67  83
   1  -7  -5 21533.8 1171.75  17
  -1   7   5 19678.0 1074.50  18
  -1   7   5 20439.9 971.189 102
   1  -7  -5 21878.6 948.038 103
   1  -7  -5 21806.3 1156.32 113
   1  -7  -5 20494.0 948.028  43
  -1   7   5 20454.3 916.293  38
   1  -7  -4 25.8033 64.4760  30
   1  -7  -4 231.472 131.791   3
  -1   7   4 164.964 145.694  91
   1  -7  -4 38.1733 49.8256  65
   1  -7  -4 86.3262 71.8976  53
  -1   7   4 87.4265 70.4110  38
   1  -7  -4-14.7261 70.1648  43
   1  -7  -4 102.723 68.4023 103
  -1   7   4 44.9992 117.412  83
   1  -7  -4 31.9730 96.3350 113
   1  -7  -4 45.2639 60.1534  28
   1  -7  -4 31.5803 89.0087  17
   1  -7  -3 1622.97 184.503  30
   1  -7  -3 1550.46 277.288 113
   1  -7  -3 1461.19 273.543   3
   1  -7  -3 1691.50 192.240  28
   1  -7  -3 1880.70 284.026  17
  -1   7   3 1894.67 346.635  83
   1  -7  -3 1456.30 167.561 103
   1  -7  -3 1663.44 183.264  53
  -1   7   3 2038.99 322.751  91
  -1   7   3 1659.34 179.693  38
   1  -7  -3 1800.46 200.327  43
   1  -7  -2 47290.3 1905.78  53
  -1   7   2 50368.4 2351.27  83
   1  -7  -2 47581.5 1928.07  43
  -1   7   2 50334.1 1911.21  38
  -1   7   2 48026.5 2099.58  22
   1  -7  -2 42010.0 2172.42 113
  -1   7   2 50480.1 2255.35  91
   1  -7  -2 50279.4 1930.25  28
   1  -7  -2 46783.1 1881.10  31
   1  -7  -2 48657.0 1924.81  30
   1  -7  -1 3331.84 259.105  31
   1  -7  -1 3041.64 269.770  30
  -1   7   1 3160.83 393.893  91
   1  -7  -1 3156.11 404.000 113
  -1   7   1 2941.11 220.521  56
   1  -7  -1 3183.83 253.050  28
  -1   7   1 3566.40 471.275  83
  -1   7   1 3132.84 226.347  25
  -1   7   1 3069.58 333.681  22
   1  -7  -1 3266.55 257.081  53
   1  -7  -1 3302.41 274.645  43
   1  -7   0 10548.0 796.097   3
   1  -7   0 11613.4 808.066 113
  -1   7   0 10691.2 517.465  56
   1  -7   0 10123.0 572.152  30
   1  -7   0 10225.1 549.034  31
   1  -7   0 10426.5 578.681  46
  -1   7   0 9567.27 723.534  91
  -1   7   0 10896.5 858.485  83
  -1   7   0 10332.9 660.874  22
  -1   7   0 10301.2 515.355  25
   1  -7   0 9285.64 526.287  53
   1  -7   0 10078.4 570.348  43
   1  -7   1 502.424 132.001  31
   1  -7   1 703.721 219.281 113
   1  -7   1 440.289 104.810  53
  -1   7  -1 400.663 98.1141  56
  -1   7  -1 430.387 184.545  83
  -1   7  -1 463.119 219.984  86
  -1   7  -1 604.487 155.590  22
  -1   7  -1 391.810 94.8967  25
  -1   7  -1 952.352 210.653  91
   1  -7   1 488.749 136.742  46
   1  -7   1 593.826 136.451  30
   1  -7   1 659.942 130.709  43
   1  -7   2 39303.0 1898.57   3
   1  -7   2 39481.3 1874.80 113
   1  -7   2 36610.7 1631.83  31
   1  -7   2 39265.1 1685.06  30
  -1   7  -2 41529.9 1612.21  56
  -1   7  -2 39725.0 2155.40  86
  -1   7  -2 36881.2 2045.16  83
  -1   7  -2 40886.3 1823.82 106
  -1   7  -2 37410.7 1831.54  91
   1  -7   2 39770.3 1677.49  46
  -1   7  -2 41313.8 1621.46  25
  -1   7  -2 39359.6 1756.44  22
   1  -7   2 40010.9 1651.68  43
   1  -7   3 50952.7 2134.97  30
   1  -7   3 48655.8 2086.29  31
   1  -7   3 52664.4 2311.09 113
  -1   7  -3 48113.1 2509.98  83
  -1   7  -3 48915.0 2610.78  86
   1  -7   3 54369.0 2339.60   3
  -1   7  -3 54142.4 2066.84  56
  -1   7  -3 52998.4 2284.99 106
   1  -7   3 50137.3 2065.08  43
  -1   7  -3 48551.1 2171.01  22
  -1   7  -3 53768.8 2068.41  25
   1  -7   3 51241.4 2124.92  46
   1  -7   3 53467.3 2099.84  96
   1  -7   4 122.905 108.646   3
  -1   7  -4 143.032 86.4436  56
   1  -7   4 106.877 118.397  30
   1  -7   4 105.249 122.892  46
   1  -7   4 256.345 105.132  96
  -1   7  -4 167.922 76.7503  36
  -1   7  -4 128.460 83.9226  25
  -1   7  -4 30.5099 121.682 105
  -1   7  -4 217.802 155.514 106
   1  -7   4 217.095 129.668  31
   1  -7   4 90.6758 91.1807 113
   1  -7   4 62.6776 105.661 114
   1  -7   5 235.412 133.491  31
  -1   7  -5 398.935 179.453 105
   1  -7   5 397.808 151.235  30
   1  -7   5 311.092 152.053  46
   1  -7   5 403.029 128.258  96
  -1   7  -5 368.560 98.6336  36
  -1   7  -5 383.974 122.534  25
  -1   7  -5 321.048 118.668  56
  -1   7  -6 184.229 88.2192  55
  -1   7  -6 278.379 108.223  56
  -1   7  -6 148.337 158.108  84
   1  -7   6 226.465 142.827  46
  -1   7  -6 299.953 97.3533  36
  -1   7  -6 202.393 101.799  25
   1  -7   6 135.345 129.524  31
  -1   7  -6 148.139 137.683 106
  -1   7  -6 296.688 158.115 105
  -1   7  -6 134.249 121.480 107
   1  -7   6-43.5790 131.422  30
   1  -7   6 137.670 102.799  96
  -1   7  -7 2013.60 219.704  55
  -1   7  -7 2574.35 262.062  56
  -1   7  -7 2060.31 363.956  84
   1  -7   7 2061.88 269.476  46
  -1   7  -7 1849.19 289.484 105
  -1   7  -7 2579.79 308.830 107
   1  -7   7 2627.16 271.068  96
  -1   7  -7 2106.80 233.637  25
   1  -7   7 2187.55 288.432  31
   1  -7   7 2510.95 279.515  30
  -1   7  -7 1938.78 216.811  36
  -1   7  -8 16160.2 788.755  36
   1  -7   8 17144.2 860.107  46
  -1   7  -8 15911.7 899.981 105
  -1   7  -8 16640.1 815.623  56
   1  -7   8 14353.5 799.296  30
   1  -7   8 16341.8 871.139  31
  -1   7  -8 15395.7 858.811 107
   1  -7   8 17177.2 842.105  96
  -1   7  -8 16992.9 804.466  25
  -1   7  -9 33194.4 1527.90 107
  -1   7  -9 35715.0 1472.19  36
   1  -7   9 38657.3 1755.99   6
  -1   7  -9 35579.3 1473.78  25
  -1   7  -9 35013.3 1455.90  55
   1  -7   9 35788.1 1513.23  46
   1  -7   9 38360.3 1534.67  96
   1  -7  10 6758.88 405.519  78
  -1   7 -10 8353.84 440.946  36
   1  -7  10 7996.80 491.204  31
  -1   7 -10 8393.95 433.998  25
   1  -7  10 8454.52 592.152   6
  -1   7 -10 6947.95 454.509 107
  -1   7 -10 8289.34 449.782  56
  -1   7 -10 7815.42 421.229  55
  -1   7 -11 1199.09 130.572  36
   1  -7  11 957.383 143.945  31
  -1   7 -11 1129.66 128.047  56
  -1   7 -11 1018.65 111.878  55
   1  -7  11 675.971 92.2980  78
  -1   7 -11 876.841 107.971  25
   1  -7  12 4042.26 232.336  31
  -1   7 -12 3614.74 202.140  56
  -1   7 -12 3649.56 200.168  36
  -1   6  16 939.843 120.322  32
  -1   6  16 763.707 111.316  48
   1  -6 -16 1065.26 95.6742  51
   1  -6 -16 1051.47 99.2673  20
  -1   6  15 797.081 145.636  34
   1  -6 -15 933.498 116.299  51
  -1   6  15 939.247 160.204  48
  -1   6  15 847.708 145.924  45
   1  -6 -15 796.954 110.804 103
  -1   6  14-39.1078 124.965  48
  -1   6  14-20.2746 94.1333  45
   1  -6 -14 66.5426 80.1919 103
   1  -6 -14 23.4343 59.8610  51
   1  -6 -14 93.2766 54.4260  28
  -1   6  14-30.6604 103.273  92
  -1   6  14 56.8843 100.984  34
  -1   6  13 15835.5 998.811  92
   1  -6 -13 15205.4 757.769 103
   1  -6 -13 15232.9 709.587  28
  -1   6  13 14596.9 799.812  33
  -1   6  13 13696.3 831.646  48
  -1   6  13 14631.0 860.408  45
  -1   6  12 1579.54 356.845  21
  -1   6  12 1994.97 306.706  45
   1  -6 -12 2009.00 238.962 103
  -1   6  12 1707.60 239.725 102
  -1   6  12 2521.47 320.379  34
   1  -6 -12 2169.21 222.826  28
  -1   6  12 1846.29 278.931  33
   1  -6 -12 1778.35 210.825  51
  -1   6  11 5075.04 650.825  21
  -1   6  11 5962.80 593.538  91
   1  -6 -11 6732.33 434.911  28
  -1   6  11 7161.04 502.896  26
  -1   6  11 6459.04 480.092 110
  -1   6  11 6430.19 479.536 102
   1  -6 -11 6672.35 467.213 103
  -1   6  11 7129.87 565.127  45
  -1   6  11 7045.65 555.836  34
  -1   6  10 30064.0 1667.26  91
   1  -6 -10 32623.3 1361.30  27
  -1   6  10 31356.6 1429.73  26
   1  -6 -10 31830.6 1363.90  28
  -1   6  10 28718.2 1475.51  34
  -1   6  10 28575.3 1752.57  21
   1  -6 -10 32689.2 1386.80  52
  -1   6  10 31397.2 1510.18  45
   1  -6 -10 31477.1 1315.52  43
   1  -6  -9 43072.1 1737.68  50
   1  -6  -9 44146.7 1763.56  52
  -1   6   9 42281.4 2183.86  21
  -1   6   9 38446.7 1788.53 110
  -1   6   9 43321.9 1883.39  34
   1  -6  -9 39433.2 1765.82 103
  -1   6   9 39181.7 1798.74 102
  -1   6   9 43003.4 1812.26  26
   1  -6  -9 43469.9 1732.34  27
   1  -6  -9 43608.2 1754.27  28
  -1   6   9 43509.2 1875.20  45
   1  -6  -9 41960.0 1702.43  43
   1  -6  -8 2067.27 224.466  52
   1  -6  -8 1819.21 203.976  50
  -1   6   8 2226.56 255.950 110
   1  -6  -8 1761.57 218.530 103
  -1   6   8 1814.81 250.526 102
  -1   6   8 1288.09 302.584  91
  -1   6   8 2002.70 360.240  21
  -1   6   8 2028.08 354.660  18
  -1   6   8 1978.68 260.092  45
   1  -6  -8 1945.58 199.596  43
   1  -6  -8 1632.17 190.695  27
   1  -6  -8 1786.35 208.912  28
  -1   6   8 1889.04 238.251  26
   1  -6  -7 23966.5 1045.40  43
   1  -6  -7 26088.2 1211.72   3
  -1   6   7 25331.5 1414.63  21
   1  -6  -7 24382.9 1045.68  27
   1  -6  -7 23453.6 1065.81  28
  -1   6   7 24195.2 1108.03  26
   1  -6  -7 23146.0 1062.88  52
   1  -6  -7 24003.4 1050.73  50
  -1   6   7 23385.3 1404.79  91
   1  -6  -7 24676.6 1175.47 113
   1  -6  -7 25075.6 1195.88 114
  -1   6   7 23785.1 1102.44 110
   1  -6  -7 24207.1 1088.13 103
  -1   6   7 22466.7 1107.63 102
   1  -6  -7 22686.4 1145.20   7
  -1   6   7 22771.2 1298.60  18
  -1   6   6 11545.1 630.307 102
   1  -6  -6 10861.9 584.033 103
   1  -6  -6 12490.3 728.782   3
   1  -6  -6 12024.3 563.126  30
  -1   6   6 12317.1 632.618  26
   1  -6  -6 10916.0 558.660  27
   1  -6  -6 10733.7 584.618  28
   1  -6  -6 11189.3 569.064  50
  -1   6   6 10700.7 835.227  91
  -1   6   6 10502.6 536.155  38
   1  -6  -6 10863.9 568.635  43
   1  -6  -6 11416.5 696.640 113
  -1   6   6 10189.6 584.847 110
   1  -6  -6 10777.2 664.922   7
   1  -6  -5 4998.66 454.650  17
  -1   6   5 5155.95 430.328  18
  -1   6   5 5200.48 361.961 102
   1  -6  -5 5079.57 338.480 103
   1  -6  -5 5016.90 342.180  28
   1  -6  -5 5310.13 330.578  50
  -1   6   5 5250.59 530.212  91
  -1   6   5 5472.16 318.101  38
   1  -6  -5 5420.92 342.341  43
   1  -6  -5 4827.61 313.737  30
   1  -6  -5 4553.14 423.711   3
   1  -6  -5 5152.77 292.062  65
   1  -6  -5 6076.85 441.454   7
  -1   6   5 5046.73 340.622 110
   1  -6  -5 4810.58 427.925 113
   1  -6  -4 37526.5 1459.15 103
  -1   6   4 36105.9 1473.25 102
   1  -6  -4 34607.6 1458.66  43
  -1   6   4 36810.2 1436.96  38
   1  -6  -4 36426.6 1472.65  28
   1  -6  -4 34863.3 1460.49  53
  -1   6   4 37154.9 1781.70  91
   1  -6  -4 36839.1 1658.82 113
   1  -6  -4 35293.3 1439.09  30
   1  -6  -3 5928.78 364.605  30
   1  -6  -3 7088.62 396.049  28
   1  -6  -3 6160.47 373.187  53
   1  -6  -3 6533.65 368.615 103
  -1   6   3 7132.97 388.461 102
  -1   6   3 6527.18 557.477  91
  -1   6   3 6939.19 376.045  38
   1  -6  -3 6488.57 384.988  43
  -1   6   3 5998.69 395.010   9
   1  -6  -3 6924.23 536.072 113
  -1   6   2 11453.6 681.935  22
   1  -6  -2 12564.1 726.120  17
  -1   6   2 11868.6 774.513  91
   1  -6  -2 10425.5 565.784  43
   1  -6  -2 12197.0 559.337 103
   1  -6  -2 11708.7 567.039  53
   1  -6  -2 11655.5 573.334  30
  -1   6   2 12514.7 835.603  83
   1  -6  -1-12.3551 92.1302  46
  -1   6   1 85.1671 104.757  91
   1  -6  -1 22.3027 75.1367  17
  -1   6   1 281.110 175.551  83
   1  -6  -1 73.3784 59.7151  43
   1  -6  -1 12.1196 60.5695  30
  -1   6   1 158.713 89.6648  22
   1  -6   0 9656.52 523.234  46
   1  -6   0 9874.22 481.438  97
  -1   6   0 9173.18 582.938  22
  -1   6   0 9959.53 475.406  25
  -1   6   0 9866.05 743.076  83
   1  -6   0 9553.29 517.140  43
   1  -6   0 10047.6 507.819  31
   1  -6   0 9401.81 517.758  30
   1  -6   0 8922.63 675.146 113
   1  -6   0 9943.76 596.558  17
  -1   6   0 11485.0 714.615  91
   1  -6   1 11377.8 740.277 113
  -1   6  -1 11443.0 534.330  56
  -1   6  -1 10536.6 703.175  91
  -1   6  -1 10931.0 638.110  22
  -1   6  -1 10830.8 640.924  24
  -1   6  -1 11460.1 542.454  25
   1  -6   1 11128.5 555.178  97
  -1   6  -1 12125.7 844.878  83
   1  -6   1 10500.4 578.142  30
   1  -6   1 10578.0 560.098  31
   1  -6   1 11455.3 578.636  43
   1  -6   1 10705.8 580.676  46
   1  -6   2 62522.5 2658.01   3
   1  -6   2 62364.9 2652.28 113
  -1   6  -2 64795.5 2840.33  83
  -1   6  -2 66606.0 2926.02  86
   1  -6   2 61399.5 2472.39  30
   1  -6   2 58729.6 2433.41  31
  -1   6  -2 63740.0 2404.90  56
  -1   6  -2 63569.1 2634.30  91
   1  -6   2 61194.6 2462.79  46
   1  -6   2 63366.0 2437.38  97
  -1   6  -2 65110.0 2582.26  24
  -1   6  -2 63959.3 2540.46  22
   1  -6   2 65947.9 2449.69  43
  -1   6  -3 179.563 131.092 106
   1  -6   3 27.5562 92.8997   3
   1  -6   3 162.179 115.228 113
   1  -6   3 172.457 97.4512  31
   1  -6   3 120.512 100.514  30
  -1   6  -3 273.012 80.4993  56
  -1   6  -3 223.719 105.979  91
  -1   6  -3 141.333 61.8989  36
   1  -6   3 54.6506 61.8704  43
   1  -6   3-16.6523 93.9378  46
  -1   6  -3 49.4855 91.3793  24
  -1   6  -3 85.6049 111.741  83
  -1   6  -3 256.074 204.141  86
  -1   6  -4 9936.57 673.369 106
   1  -6   4 9059.67 564.106  46
   1  -6   4 9486.40 536.513  33
  -1   6  -4 9335.35 491.944  36
   1  -6   4 9433.55 579.639  30
   1  -6   4 8756.75 550.907  31
   1  -6   4 9871.53 654.237 113
   1  -6   4 10115.2 672.379 114
  -1   6  -4 9672.72 524.770  56
  -1   6  -4 8768.42 478.444  55
  -1   6  -4 8438.53 829.532  86
  -1   6  -4 8438.16 759.683  83
   1  -6   4 9757.97 658.275   3
  -1   6  -5 33932.5 1427.35  56
  -1   6  -5 32445.1 1376.53  55
  -1   6  -5 33491.5 1596.26 105
  -1   6  -5 32780.7 1594.59 106
   1  -6   5 33893.6 1448.44  33
  -1   6  -5 33851.7 1391.72  36
  -1   6  -5 30839.5 1890.99  86
  -1   6  -5 30164.4 1738.72  83
  -1   6  -5 34418.2 1594.87  24
   1  -6   5 35073.8 1466.13  96
   1  -6   5 32467.4 1479.39  31
   1  -6   5 34627.1 1510.56  30
   1  -6   5 34119.2 1493.37  46
  -1   6  -6 815.686 154.116  56
   1  -6   6 754.441 172.914  30
   1  -6   6 820.592 192.369  46
   1  -6   6 624.887 142.955  96
   1  -6   6 661.364 177.141  31
   1  -6   6 588.124 161.950  33
  -1   6  -6 265.615 164.871 105
  -1   6  -6 601.826 190.156 107
  -1   6  -6 544.347 181.919 106
  -1   6  -6 568.614 117.335  36
  -1   6  -6 956.424 203.664  24
  -1   6  -6 634.040 132.741  55
  -1   6  -7 5488.47 502.853  24
   1  -6   7 6354.97 479.179  46
  -1   6  -7 6184.74 409.255  36
   1  -6   7 6040.52 461.267  33
  -1   6  -7 7144.52 667.549  84
   1  -6   7 5703.46 482.283  31
   1  -6   7 6712.05 469.900  30
  -1   6  -7 6264.88 410.786  55
  -1   6  -7 6218.74 429.379  56
  -1   6  -8 18127.1 874.733  25
   1  -6   8 19057.3 906.110  95
   1  -6   8 19086.3 930.712  96
  -1   6  -8 16922.3 964.288 107
   1  -6   8 18648.3 977.059  31
   1  -6   8 17417.8 900.520  30
  -1   6  -8 18836.8 878.647  36
   1  -6   8 18836.2 948.123  33
  -1   6  -8 16825.7 854.570  55
  -1   6  -8 19243.0 902.685  56
  -1   6  -8 17272.7 991.180 105
   1  -6   8 18584.8 945.545  46
   1  -6   9 1072.55 212.662  31
   1  -6   9 585.865 170.835  33
  -1   6  -9 685.429 141.838  56
  -1   6  -9 646.510 132.894  25
   1  -6   9 515.395 149.624  46
   1  -6   9 592.348 146.980  96
  -1   6  -9 759.270 140.777  36
  -1   6  -9 541.710 134.918  55
  -1   6  -9 458.082 145.973 107
   1  -6   9 589.338 131.166  95
   1  -6  10 14972.7 774.804  33
  -1   6 -10 14985.8 718.803  55
   1  -6  10 16525.1 780.528  96
   1  -6  10 16599.5 944.413   6
  -1   6 -10 14173.0 778.779 107
  -1   6 -11 4057.00 295.064  36
  -1   6 -11 4414.47 285.496  25
  -1   6 -11 4286.78 335.506 107
   1  -6  11 4877.43 423.381   6
   1  -6  11 3720.20 295.237  78
   1  -6  11 4327.30 341.068  31
  -1   6 -11 4516.89 306.892  56
  -1   6 -11 4397.37 295.298  55
   1  -6  12 2026.31 176.198  78
  -1   6 -12 2168.18 181.471  36
  -1   6 -12 2145.59 199.838 107
   1  -6  12 2407.36 214.003  31
  -1   6 -12 2177.80 180.564  56
  -1   6 -12 2299.55 181.119  55
   1  -6  13 445.773 61.1447  78
  -1   6 -13 677.622 81.1908  36
  -1   6 -13 489.934 64.7688  55
   1  -6  13 707.770 92.2230  31
   1  -5 -16 4726.11 262.591  20
  -1   5  16 4529.24 289.938  32
   1  -5 -16 4859.01 258.307  51
  -1   5  16 4598.70 305.616  48
  -1   5  15-33.0556 105.624  48
   1  -5 -15-88.5928 74.8773  51
  -1   5  15-27.2088 108.435  92
  -1   5  15-14.8792 83.8617  34
   1  -5 -15 64.9442 58.7895 103
   1  -5 -14 2428.16 227.990 103
  -1   5  14 2005.34 274.182  45
  -1   5  14 1805.75 269.527  48
   1  -5 -14 2458.98 221.080  51
  -1   5  14 2602.46 359.180  92
  -1   5  14 2229.56 277.360  33
   1  -5 -14 2092.71 182.431  28
  -1   5  14 2178.20 267.255  34
   1  -5 -13 414.888 113.503 108
   1  -5 -13 391.617 116.864 103
  -1   5  13 305.876 118.864 102
   1  -5 -12 3962.30 305.408  54
   1  -5 -12 4548.26 341.517  51
   1  -5 -12 4337.46 352.374 103
  -1   5  12 3827.68 351.380 102
  -1   5  12 4221.51 441.930  48
  -1   5  12 4128.14 427.033  45
   1  -5 -12 3985.92 333.041 108
  -1   5  12 4211.91 368.854 110
  -1   5  12 3820.21 537.090  21
  -1   5  12 3905.13 409.223  33
   1  -5 -12 4309.23 316.295  28
  -1   5  12 4191.96 426.890  34
  -1   5  11 10374.8 641.273 102
   1  -5 -11 10598.5 632.807 103
  -1   5  11 11134.1 952.949  21
  -1   5  11 11737.1 757.834  45
  -1   5  11 10637.9 723.306  34
  -1   5  11 10377.4 651.158  26
   1  -5 -11 10541.4 592.317  28
   1  -5 -11 12255.8 629.619  27
   1  -5 -11 11519.4 587.637  54
  -1   5  11 10677.0 654.900 110
   1  -5 -10 249.413 114.104 103
  -1   5  10 302.661 136.196 102
  -1   5  10 124.450 108.574  26
  -1   5  10 359.063 197.175  21
  -1   5  10 135.711 135.871  45
  -1   5  10 293.404 165.880  34
   1  -5 -10 298.026 101.991  28
   1  -5 -10 463.404 123.036  27
  -1   5  10 163.765 132.906 110
   1  -5 -10 87.9304 92.1706 108
   1  -5 -10 275.696 88.8600  54
   1  -5 -10 371.579 114.105  52
  -1   5   9 135.667 122.759 110
  -1   5   9 507.435 220.343 109
   1  -5  -9 212.332 100.711 108
   1  -5  -9 456.504 116.414  28
   1  -5  -9 547.827 116.555  27
  -1   5   9 581.866 194.191  91
  -1   5   9 194.300 117.730 102
   1  -5  -9 469.238 126.666 103
   1  -5  -9 268.138 86.0353  43
  -1   5   9 422.074 193.856  21
  -1   5   9 307.228 118.147  26
  -1   5   9 243.165 149.303  34
   1  -5  -9 466.482 119.353  52
   1  -5  -9 480.300 98.1952  54
   1  -5  -9 363.347 101.471  50
  -1   5   9 338.666 150.752  45
  -1   5   8 29927.3 1346.98  26
   1  -5  -8 28984.6 1298.35  28
   1  -5  -8 32501.0 1307.98  27
   1  -5  -8 31073.6 1305.53  50
   1  -5  -8 31362.8 1261.93  54
   1  -5  -8 31192.6 1319.27  52
  -1   5   8 30495.9 1369.27 102
   1  -5  -8 30655.7 1342.32 103
  -1   5   8 29248.3 1622.19  18
  -1   5   8 28891.6 1480.93  15
  -1   5   8 33046.0 1680.27  21
   1  -5  -8 34165.3 1339.97 108
  -1   5   8 29662.2 1584.52 109
  -1   5   8 29202.5 1352.96 110
   1  -5  -8 31799.8 1282.13  43
  -1   5   8 31526.8 1408.52  45
  -1   5   8 30390.2 1611.72  91
   1  -5  -7 634.687 110.643  27
   1  -5  -7 493.035 108.129  28
   1  -5  -7 768.557 105.525  54
   1  -5  -7 552.294 112.057  52
   1  -5  -7 665.461 115.275  50
  -1   5   7 392.044 171.672 109
   1  -5  -7 355.200 103.538 114
   1  -5  -7 454.283 99.8375 108
  -1   5   7 508.062 129.273 110
   1  -5  -7 810.715 135.665 103
  -1   5   7 488.988 128.602 102
  -1   5   7 776.145 220.112  21
  -1   5   7 670.552 133.385  26
   1  -5  -7 598.298 105.946  43
   1  -5  -7 643.095 143.890   3
   1  -5  -7 570.030 135.768   7
  -1   5   6 2718.95 239.596  26
   1  -5  -6 2684.04 212.009  27
   1  -5  -6 2190.69 205.134  28
  -1   5   6 2366.92 225.407 110
   1  -5  -6 2317.39 253.731 113
  -1   5   6 2319.46 316.574 109
   1  -5  -6 2540.98 222.731 103
  -1   5   6 2417.48 241.818 102
  -1   5   6 2130.13 288.811  18
   1  -5  -6 2459.81 261.174   7
   1  -5  -6 2044.96 194.224  43
   1  -5  -6 2453.28 268.382   3
   1  -5  -6 2742.56 214.302  50
   1  -5  -6 2280.15 207.829  52
   1  -5  -5 18652.6 914.099   7
   1  -5  -5 18808.3 824.685  43
  -1   5   5 18489.5 840.484 110
  -1   5   5 19051.2 1009.79 109
   1  -5  -5 20890.1 964.296 113
  -1   5   5 18494.8 952.530  18
   1  -5  -5 18285.2 832.155  28
  -1   5   5 18225.1 858.197 102
   1  -5  -5 18591.7 835.292 103
   1  -5  -5 21150.0 981.455   3
   1  -5  -4 262.443 116.756  17
  -1   5   4 211.980 83.8824   9
   1  -5  -4 159.590 69.1671  11
   1  -5  -4 380.134 84.7354 103
  -1   5   4 279.778 85.5149 102
  -1   5   4 155.768 73.0442 110
   1  -5  -4 40.2568 91.3235 113
  -1   5   3 39035.1 1546.19   9
  -1   5   3 36125.6 1442.30   8
   1  -5  -3 40814.6 1615.25   7
  -1   5   3 38855.6 1643.86  22
   1  -5  -3 36414.8 1462.82  98
   1  -5  -3 40591.3 1679.31  17
  -1   5   3 39877.2 1754.99  91
  -1   5   3 38643.5 1506.78 102
   1  -5  -3 41398.2 1502.56 103
  -1   5   3 38099.1 1484.08 110
   1  -5  -2 14294.4 637.420 103
  -1   5   2 14829.8 640.813 102
  -1   5   2 15693.6 767.211  22
   1  -5  -2 13664.5 633.079  98
   1  -5  -2 15345.1 784.016  17
  -1   5   2 15111.2 640.950   8
  -1   5   2 13940.4 817.311  91
   1  -5  -1 22720.6 1000.28  17
   1  -5  -1 21499.7 846.383 103
  -1   5   1 20292.2 825.408 102
  -1   5   1 21218.1 956.651  22
   1  -5  -1 18368.6 803.459  73
   1  -5  -1 20022.5 854.681  98
  -1   5   1 22546.6 1059.66  91
  -1   5   0 519.175 146.633  91
   1  -5   0 511.346 91.8610  97
  -1   5   0 449.532 164.716  83
  -1   5   0 270.055 97.1295  24
  -1   5   0 542.268 116.839  22
   1  -5   0 561.238 128.849  17
  -1   5  -1 8989.09 559.151  91
   1  -5   1 7365.54 411.788  97
   1  -5   1 8232.26 467.088  17
  -1   5  -1 8808.37 633.007  83
  -1   5  -1 8542.67 500.534  24
  -1   5  -2 24429.3 1158.93  91
   1  -5   2 24608.0 1029.79  97
  -1   5  -2 25677.4 1314.90  83
  -1   5  -2 24428.9 1124.72  24
  -1   5  -2 24209.4 1130.21  23
   1  -5   2 22930.8 1161.20 113
   1  -5   3 37265.2 1461.91  66
   1  -5   3 38088.1 1614.98   3
   1  -5   3 35151.9 1454.92  97
   1  -5   3 33665.9 1462.92  31
   1  -5   3 35922.7 1493.17  30
   1  -5   3 33562.6 1567.98 113
   1  -5   3 34203.1 1469.12  46
  -1   5  -3 38433.4 1595.85 106
  -1   5  -3 40881.2 1895.34  86
  -1   5  -3 36151.6 1758.10  83
  -1   5  -3 38573.1 1589.90  24
   1  -5   3 35285.3 1400.86  94
  -1   5  -3 34639.4 1557.38  91
   1  -5   4 135.587 90.2497  66
   1  -5   4 43.3582 76.6575   3
   1  -5   4 40.5712 98.8076  33
   1  -5   4 125.037 98.5435  31
  -1   5  -4 108.305 63.8798  55
  -1   5  -4 176.174 66.3142  36
  -1   5  -4 60.1103 77.0215  41
   1  -5   4 64.9216 82.9749  30
  -1   5  -4 92.9783 110.772 106
   1  -5   4 109.387 92.7318  46
   1  -5   4 62.4773 110.403  49
  -1   5  -4 141.112 173.582  86
  -1   5  -4 36.5578 110.184  83
  -1   5  -4 112.111 95.5873  24
  -1   5  -5 261.718 82.1149  36
  -1   5  -5-22.6225 83.4674  23
  -1   5  -5-24.2077 92.9632  24
   1  -5   5-125.539 117.749  30
   1  -5   5 18.1338 112.619  31
   1  -5   5-31.3269 110.662  33
  -1   5  -5-11.5049 60.0310  55
   1  -5   5 14.9171 87.0224  66
  -1   5  -5 77.9948 129.880 105
  -1   5  -5-25.0403 99.7905 106
  -1   5  -5-37.4559 154.508  83
  -1   5  -5 101.772 179.754  86
   1  -5   5 17.8132 131.446  44
   1  -5   5 170.839 150.047  49
   1  -5   5-17.6752 97.8209  46
   1  -5   6 27439.6 1288.74  31
   1  -5   6 28076.8 1280.71  30
  -1   5  -6 25955.7 1330.41 106
  -1   5  -6 27742.0 1366.68 105
  -1   5  -6 28468.8 1189.19  55
  -1   5  -6 27087.1 1347.06  41
   1  -5   6 29881.4 1244.05  66
   1  -5   6 29397.6 1255.18  96
   1  -5   6 26613.8 1241.38  33
  -1   5  -6 26871.3 1183.52  36
   1  -5   6 28259.6 1276.52  46
   1  -5   6 27921.2 1285.66  44
  -1   5  -6 26766.6 1308.40  23
   1  -5   7 12403.0 697.047  30
   1  -5   7 11465.3 725.738  31
  -1   5  -7 12225.2 764.094 107
   1  -5   7 11659.0 661.782  66
  -1   5  -7 12117.2 760.107 106
  -1   5  -7 11717.8 762.904 105
   1  -5   7 13073.8 697.829  96
   1  -5   7 13659.2 696.528  95
  -1   5  -7 12262.3 641.799  36
   1  -5   7 12523.6 712.027  33
  -1   5  -7 11742.1 757.710  24
   1  -5   7 12338.1 714.199  46
   1  -5   7 13112.7 753.229  44
  -1   5  -7 11669.7 867.365  84
  -1   5  -7 12428.1 638.303  55
   1  -5   8 14084.1 728.405  95
   1  -5   8 13232.4 748.707  46
   1  -5   8 13150.8 789.305  44
   1  -5   8 13245.2 708.833  66
   1  -5   8 12700.2 747.199  33
  -1   5  -8 13011.1 677.298  36
  -1   5  -8 12892.3 674.203  55
   1  -5   8 13097.0 716.981  30
   1  -5   8 12569.4 770.045  31
  -1   5  -8 11930.2 787.269  24
   1  -5   9 12720.1 672.437  95
   1  -5   9 11586.8 660.861  96
   1  -5   9 10404.5 689.447  31
  -1   5  -9 10679.8 715.973 105
  -1   5  -9 11206.1 721.693  24
  -1   5  -9 11256.2 703.182 107
   1  -5   9 11167.1 659.381  46
   1  -5   9 11268.8 714.851  44
  -1   5  -9 11161.8 609.079  55
   1  -5   9 10651.5 675.133  33
  -1   5  -9 10673.2 608.031  36
  -1   5 -10 10811.3 596.239  56
  -1   5 -10 10349.1 587.735  55
  -1   5 -10 10952.1 597.159  36
   1  -5  10 10377.6 662.140  33
   1  -5  10 11497.8 644.254  96
   1  -5  10 11783.0 638.363  95
  -1   5 -10 11364.8 682.521 107
   1  -5  10 9792.63 605.084  46
  -1   5 -10 11116.4 582.886  25
   1  -5  10 11038.7 674.483  31
   1  -5  10 10158.7 753.560   6
   1  -5  11 7189.17 569.493   6
  -1   5 -11 6419.69 474.853 107
   1  -5  11 7770.49 472.913  95
   1  -5  11 7484.92 471.501  96
  -1   5 -11 7016.36 414.557  25
  -1   5 -12 11125.6 537.054  36
   1  -5  12 9024.90 553.451  33
   1  -5  12 9924.97 635.529   6
   1  -5  12 9554.38 553.174  31
  -1   5 -12 9786.88 512.192  56
  -1   5 -12 9915.96 517.677  55
   1  -5  12 10981.7 554.594  95
  -1   5 -12 10660.6 581.836 107
   1  -5  13 19.5296 55.0338  78
  -1   5 -13-9.03016 51.7944  36
  -1   5 -13-8.01309 44.3476  56
  -1   5 -13 35.9184 62.4724 107
  -1   5 -13 43.1830 52.8430  55
   1  -5  13-52.1349 91.5797  31
  -1   5 -14 4710.58 238.746  36
  -1   5 -14 4885.44 234.236  55
  -1   4  17 180.973 61.5708  44
  -1   4  16 10.0355 79.9935  33
  -1   4  16-19.0515 70.2991  32
   1  -4 -16 82.7579 51.9408  20
   1  -4 -16 28.0571 42.9284  51
  -1   4  16-12.3503 84.2336  48
  -1   4  15 2788.45 344.383  92
   1  -4 -15 2210.52 197.803 103
  -1   4  15 2166.05 233.679  34
  -1   4  15 2231.85 244.041  33
  -1   4  15 2060.74 253.260  48
   1  -4 -15 2339.59 192.456  54
   1  -4 -15 2310.76 196.629  51
   1  -4 -14 951.128 151.301 108
   1  -4 -14 966.261 151.341 103
  -1   4  14 959.247 201.131  45
  -1   4  14 731.777 203.839  48
  -1   4  14 1021.99 198.963  34
  -1   4  14 957.743 199.301  33
   1  -4 -14 1054.46 145.267  51
   1  -4 -14 837.149 133.052  54
  -1   4  13 2879.31 289.513 110
   1  -4 -13 2842.79 269.541 108
   1  -4 -13 2328.84 235.228  54
   1  -4 -13 2404.29 242.888  51
  -1   4  13 2751.30 276.418 102
   1  -4 -13 2762.53 266.268 103
  -1   4  13 2433.87 325.563  45
  -1   4  13 2794.39 359.219  48
  -1   4  13 2295.84 312.694  33
  -1   4  13 2499.77 313.629  34
   1  -4 -12 490.476 121.774  51
   1  -4 -12 614.350 127.751  54
  -1   4  12 498.413 219.502  21
   1  -4 -12 405.228 122.063 108
  -1   4  12 543.221 153.925 110
  -1   4  12 251.866 126.607 102
   1  -4 -12 691.567 147.224 103
  -1   4  12 383.575 206.739  48
  -1   4  12 574.409 181.727  45
   1  -4 -12 354.928 105.145  28
  -1   4  12 526.356 215.944  33
  -1   4  12 544.001 188.478  34
   1  -4 -11 45988.6 1803.69  54
  -1   4  11 41042.2 1959.89  45
  -1   4  11 41194.3 2231.65  21
  -1   4  11 43982.8 1975.06  34
   1  -4 -11 45908.6 1831.16  27
   1  -4 -11 44741.3 1795.11  28
   1  -4 -10 55796.8 2185.41  27
   1  -4 -10 54313.6 2164.56  28
  -1   4  10 53787.8 2232.22  26
   1  -4 -10 55569.5 2154.09  54
  -1   4  10 54640.5 2620.58  21
   1  -4 -10 53331.2 2207.30 108
  -1   4  10 57201.0 2246.79 110
  -1   4  10 57219.6 2352.82  45
  -1   4  10 55800.1 2234.77 102
   1  -4 -10 54046.0 2220.02 103
  -1   4  10 53854.3 2324.07  34
   1  -4 -10 55670.6 2141.39  35
  -1   4  10 51255.7 2429.55  91
   1  -4  -9 25496.3 1092.05  50
   1  -4  -9 25414.2 1097.16  52
   1  -4  -9 24832.1 1058.07  54
  -1   4   9 24385.2 1419.16  21
   1  -4  -9 24527.6 1107.34 108
  -1   4   9 25896.1 1368.93 109
  -1   4   9 25109.7 1137.43 110
  -1   4   9 26920.7 1151.01 102
   1  -4  -9 23130.1 1109.43 103
   1  -4  -9 25545.5 1087.91  27
   1  -4  -9 24388.7 1075.86  28
  -1   4   9 24017.4 1125.73  26
  -1   4   9 24647.8 1203.73  45
   1  -4  -9 23462.3 1032.75  43
  -1   4   9 25213.2 1207.47  34
   1  -4  -9 24987.5 1046.77  35
  -1   4   9 22460.9 1336.68  15
   1  -4  -8 12148.3 573.344  54
   1  -4  -8 11956.1 603.035  52
   1  -4  -8 11736.5 593.218  50
  -1   4   8 13014.6 871.918  21
   1  -4  -8 12162.7 617.430 108
  -1   4   8 12629.3 821.117 109
  -1   4   8 11458.3 634.652 110
  -1   4   8 10939.6 843.115  18
   1  -4  -8 11237.3 616.954 103
  -1   4   8 11461.4 635.486 102
  -1   4   8 11215.9 665.887  45
   1  -4  -8 11617.1 562.917  43
   1  -4  -8 11729.3 591.101  27
  -1   4   8 11869.1 630.054  26
   1  -4  -8 11607.5 590.230  28
   1  -4  -8 11961.9 561.614  35
   1  -4  -7 34466.8 1402.19  50
   1  -4  -7 34973.9 1413.10  52
   1  -4  -7 36049.1 1423.21 108
  -1   4   7 34621.7 1450.12 110
  -1   4   7 35137.2 1651.35 109
  -1   4   7 32851.5 1546.42  15
   1  -4  -7 34197.8 1379.72  43
   1  -4  -7 34995.0 1402.21  27
   1  -4  -7 35117.1 1407.93  28
  -1   4   7 36103.7 1441.41  26
   1  -4  -7 32444.4 1423.07 103
  -1   4   7 33503.0 1452.86 102
   1  -4  -7 36581.6 1495.40   7
   1  -4  -6 47915.0 1922.05   7
  -1   4   6 47197.3 2039.58  18
  -1   4   6 47561.9 1893.59 102
   1  -4  -6 47878.6 1863.83 103
   1  -4  -6 45263.7 1834.34  28
   1  -4  -6 47446.0 1913.39   3
   1  -4  -6 47061.4 1838.90  52
  -1   4   6 47137.2 2067.03 109
  -1   4   6 46233.2 1873.07 110
   1  -4  -6 47083.6 1898.03 113
   1  -4  -6 48537.3 1848.32 108
   1  -4  -6 50506.7 1922.02 114
   1  -4  -5 7070.00 444.278   7
   1  -4  -5 7215.23 343.904  11
   1  -4  -5 7300.58 504.249  17
  -1   4   5 7570.47 495.764  18
   1  -4  -5 7973.27 471.631   3
   1  -4  -5 7896.09 396.306 108
  -1   4   5 7584.30 416.429 110
   1  -4  -5 8111.55 464.229 113
  -1   4   5 7903.43 545.138 109
  -1   4   5 7643.33 433.406 102
   1  -4  -5 7452.51 403.152 103
   1  -4  -4 168514. 6195.45  17
   1  -4  -4 170408. 6128.95   7
   1  -4  -4 166465. 6032.04  11
  -1   4   4 159403. 6096.90   9
   1  -4  -4 167289. 6155.28 113
  -1   4   4 170470. 6209.22 109
  -1   4   4 165483. 6048.82 110
   1  -4  -4 174732. 6051.44 103
  -1   4   4 164011. 6070.15 102
  -1   4   3 292251. 10519.4 110
  -1   4   3 296790. 10655.2 109
   1  -4  -3 300611. 10613.6   7
  -1   4   3 301049. 10580.6   9
  -1   4   3 277185. 10486.5   8
   1  -4  -3 289831. 10558.4  11
   1  -4  -3 304329. 10680.4  17
  -1   4   3 299183. 10656.0  22
   1  -4  -3 309490. 10531.2 103
  -1   4   3 298927. 10542.8 102
  -1   4   2 8036.66 453.194 109
  -1   4   2 8098.38 460.647  22
   1  -4  -2 7820.08 474.423  17
   1  -4  -2 7344.43 355.444  73
   1  -4  -2 8201.28 455.026   7
  -1   4   2 8152.34 381.462   8
  -1   4   2 8413.05 386.886 102
   1  -4  -2 8327.03 383.431 103
  -1   4   1 9821.41 497.672  24
  -1   4   1 10284.5 531.719  22
   1  -4  -1 11490.0 566.844  17
   1  -4  -1 9698.16 446.113  73
   1  -4  -1 10395.4 456.449 103
  -1   4   1 10223.8 589.810  91
   1  -4  -1 11215.9 550.487   7
  -1   4   0 31472.7 1283.85  23
  -1   4   0 29305.4 1259.17  24
  -1   4   0 31830.2 1351.72  91
   1  -4   0 32236.6 1291.84  17
   1  -4   1 27187.8 1117.43  17
  -1   4  -1 27219.8 1161.47  23
  -1   4  -1 26785.2 1148.89  24
  -1   4  -1 30097.7 1308.56  83
  -1   4  -1 25686.2 1086.43  41
  -1   4  -1 28311.3 1207.38  91
   1  -4   2 5754.65 329.274  97
   1  -4   2 6060.36 441.197  49
  -1   4  -2 6012.47 400.137  91
  -1   4  -2 6086.49 358.608  41
   1  -4   2 5576.98 304.162  17
   1  -4   2 6149.23 419.616 113
  -1   4  -2 6140.81 388.189  23
  -1   4  -2 6355.42 400.350  24
  -1   4  -2 6051.12 477.933  83
   1  -4   3 1698.05 146.072  10
   1  -4   3 2473.56 286.134  49
  -1   4  -3 1999.40 215.120  91
   1  -4   3 2268.92 177.599  94
  -1   4  -3 2119.80 212.148  41
   1  -4   3 1887.57 182.039  97
   1  -4   3 2000.32 229.346   3
   1  -4   3 2245.29 236.717 113
  -1   4  -3 2536.45 249.892  24
  -1   4  -3 2730.58 245.356  23
  -1   4  -3 2599.66 352.088  86
  -1   4  -3 2451.50 308.630  83
  -1   4  -4 47549.1 1951.99 106
   1  -4   4 47898.7 1924.04   3
   1  -4   4 45730.9 1804.44  94
   1  -4   4 50600.4 1926.91 113
   1  -4   4 49383.0 2053.56  49
  -1   4  -4 45990.8 2083.12  83
  -1   4  -4 48537.5 2228.14  86
  -1   4  -4 45718.9 1912.39  41
  -1   4  -4 47655.5 1939.24  24
  -1   4  -4 46249.2 1914.44  23
   1  -4   4 43648.6 1823.75  97
   1  -4   5 52612.1 2215.45  33
   1  -4   5 55835.4 2249.51  44
   1  -4   5 55088.5 2239.28  46
   1  -4   5 62226.9 2270.59 113
   1  -4   5 54545.8 2199.97  66
   1  -4   5 53818.3 2252.08  31
   1  -4   5 61338.0 2268.22  30
   1  -4   5 55014.6 2182.28  94
   1  -4   5 59608.1 2242.89  63
  -1   4  -5 56203.8 2165.98  55
  -1   4  -5 58952.0 2343.80 106
  -1   4  -5 57813.0 2324.29  41
  -1   4  -5 57388.3 2321.62  24
  -1   4  -5 54245.9 2615.73  86
  -1   4  -5 56101.1 2469.98  83
   1  -4   5 61767.9 2470.53  49
   1  -4   6 2420.52 274.799  31
   1  -4   6 2522.18 259.307  30
  -1   4  -6 2357.16 209.483  36
   1  -4   6 2437.00 261.293  33
  -1   4  -6 2112.66 384.883  86
  -1   4  -6 2158.44 203.671  55
   1  -4   6 2779.08 250.708  96
   1  -4   6 2203.68 233.616  66
  -1   4  -6 2121.03 277.627 106
  -1   4  -6 2112.82 291.952 105
  -1   4  -6 2444.90 282.728  24
   1  -4   6 2721.45 271.284  46
   1  -4   6 2200.55 318.226  49
   1  -4   6 2423.01 271.048  44
  -1   4  -7 8146.72 566.395 106
  -1   4  -7 9636.91 622.621 105
   1  -4   7 7986.51 496.547  66
  -1   4  -7 9106.24 606.652 107
   1  -4   7 7974.40 560.062  31
   1  -4   7 8908.57 535.978  30
   1  -4   7 7924.57 639.668  49
  -1   4  -7 7512.85 459.083  55
   1  -4   7 9178.43 528.453  96
   1  -4   7 8013.03 553.672  44
   1  -4   7 8208.46 540.060  46
  -1   4  -7 8779.09 605.531  41
  -1   4  -7 8656.91 583.956  24
  -1   4  -7 8562.13 550.731  23
  -1   4  -7 8621.21 480.717  36
   1  -4   7 8689.91 549.604  33
  -1   4  -7 8674.30 666.916  84
   1  -4   8 27605.0 1259.09  66
  -1   4  -8 29659.0 1386.19 107
  -1   4  -8 29036.7 1241.63  36
   1  -4   8 28999.5 1338.42  33
  -1   4  -8 27372.9 1528.56  85
   1  -4   8 28040.9 1351.82  31
   1  -4   8 26864.2 1267.39  30
  -1   4  -8 28750.6 1237.43  55
   1  -4   8 29269.3 1294.65  96
   1  -4   8 32173.6 1312.96  95
  -1   4  -8 29281.6 1428.55  41
  -1   4  -8 31253.4 1408.79 105
  -1   4  -8 28097.2 1364.18  24
  -1   4  -8 26092.8 1305.28  23
   1  -4   8 28841.5 1362.01  44
   1  -4   8 29604.2 1323.05  46
   1  -4   9-68.1113 156.059  66
  -1   4  -9 62.5932 110.620  41
  -1   4  -9 124.738 86.3764  36
  -1   4  -9 151.486 120.321  24
   1  -4   9 114.417 172.384  33
   1  -4   9-23.9758 146.744  31
   1  -4   9 197.629 126.352  46
   1  -4   9 250.560 194.320  44
  -1   4  -9 219.163 95.8569  55
  -1   4  -9 76.5020 128.889  85
   1  -4  10 16930.4 948.344  31
   1  -4  10 18184.9 992.070  44
   1  -4  10 17166.6 890.781  46
  -1   4 -10 16074.8 1058.65  85
  -1   4 -10 19258.8 882.798  55
   1  -4  10 18078.7 1068.42   6
  -1   4 -10 18299.3 969.355 107
  -1   4 -10 17785.8 871.393  36
   1  -4  10 17300.7 953.550  33
  -1   4 -10 16694.0 948.598  24
   1  -4  10 19922.9 935.206  96
   1  -4  10 20448.6 944.169  95
  -1   4 -11 23921.2 1064.89  55
  -1   4 -11 22791.1 1048.32  56
   1  -4  11 24502.7 1255.52   6
  -1   4 -11 23643.6 1148.81 107
   1  -4  11 23407.3 1171.47  44
   1  -4  11 21222.1 1110.82  31
   1  -4  11 22799.5 1137.31  33
  -1   4 -11 23345.2 1063.25  36
  -1   4 -11 22423.7 1019.69  25
   1  -4  11 24924.5 1109.71  96
   1  -4  11 26145.0 1130.15  95
   1  -4  12 5689.38 396.255  95
   1  -4  12 4924.16 390.878  31
   1  -4  12 5371.57 438.548  44
  -1   4 -12 5238.74 358.492  55
  -1   4 -12 5489.17 355.012  56
  -1   4 -12 5180.87 405.344 107
   1  -4  12 5206.57 446.176   6
  -1   4 -12 5102.44 353.702  36
   1  -4  12 5731.51 425.934  33
   1  -4  13 11524.6 576.328  95
  -1   4 -13 11201.5 546.489  36
   1  -4  13 10703.5 586.668  33
  -1   4 -13 11404.5 599.475 107
   1  -4  13 11363.1 572.407  31
  -1   4 -13 10665.4 538.645  55
  -1   4 -13 9421.93 510.055  56
   1  -4  14 3776.80 258.371  78
   1  -4  14 4478.56 272.345  95
  -1   4 -14 3831.47 244.286  55
  -1   4 -14 4636.33 258.949  36
   1  -4  14 3997.53 275.067  33
  -1   4 -14 3847.55 276.612 107
   1  -4  15 282.418 49.7611  78
  -1   4 -15 354.027 49.1988  36
  -1   4 -15 271.721 47.0635  55
  -1   3  17 800.991 90.1231  33
  -1   3  17 817.992 104.567  44
  -1   3  16 5154.10 310.649  32
   1  -3 -16 5613.35 297.041  20
   1  -3 -16 5393.24 295.727  54
  -1   3  16 5266.62 342.611  33
   1  -3 -15 1688.76 169.819 103
   1  -3 -15 1856.40 188.781 108
  -1   3  15 1587.22 229.902  48
  -1   3  15 1451.49 213.087  33
   1  -3 -15 1355.01 154.030  51
   1  -3 -15 1548.59 164.377  54
  -1   3  14 3367.27 336.834  34
   1  -3 -14 4127.56 312.518 103
   1  -3 -14 4535.27 334.598 108
  -1   3  14 3792.45 319.422 110
   1  -3 -14 3801.60 296.598  54
  -1   3  13-24.2264 123.771  34
   1  -3 -13 136.271 90.7437 103
  -1   3  13 17.1040 83.5157 102
  -1   3  13 56.5660 104.379 110
   1  -3 -13 54.1850 74.5432 108
  -1   3  13 177.179 117.535  45
  -1   3  13 84.1706 149.434  48
   1  -3 -13 107.164 81.5621  51
   1  -3 -13 45.9442 79.9450  54
  -1   3  13 150.864 160.701  33
  -1   3  12 3247.56 376.352  33
  -1   3  12 3256.04 367.185  45
  -1   3  12 3464.45 400.911  48
  -1   3  12 3396.90 325.766 110
   1  -3 -12 2886.67 293.295 108
   1  -3 -12 2914.58 248.252  28
   1  -3 -12 3739.10 316.791 103
  -1   3  12 3238.42 307.020 102
  -1   3  12 2857.43 345.445  34
   1  -3 -12 3241.59 281.921  54
   1  -3 -12 3063.07 277.498  51
   1  -3 -11 43631.9 1799.12  51
   1  -3 -11 45045.0 1792.55  54
  -1   3  11 42640.8 1952.95  33
  -1   3  11 39843.3 2151.45  21
   1  -3 -11 46194.0 1848.38 103
  -1   3  11 46276.6 1853.78 102
  -1   3  11 43650.3 1946.87  34
   1  -3 -11 43270.9 1772.78  35
  -1   3  11 44072.9 2090.12 109
   1  -3 -11 43105.9 1835.80 108
  -1   3  11 45062.2 1853.22 110
  -1   3  11 45251.6 2000.21  48
  -1   3  11 44296.1 1961.84  45
   1  -3 -11 42733.6 1755.60  28
   1  -3 -10 15878.1 763.374  28
   1  -3 -10 17144.3 799.127  27
  -1   3  10 14937.8 1069.64  21
   1  -3 -10 16142.9 815.376 103
  -1   3  10 16986.9 837.237 102
  -1   3  10 16691.0 914.393  34
   1  -3 -10 16384.3 768.229  35
  -1   3  10 17671.6 1042.60 109
   1  -3 -10 15691.4 813.231 108
  -1   3  10 17386.8 844.253 110
   1  -3 -10 16297.8 776.319  54
  -1   3  10 16545.2 922.961  45
   1  -3  -9 8095.98 456.480  27
   1  -3  -9 8288.38 447.485  28
  -1   3   9 7037.06 464.958  26
   1  -3  -9 8102.06 441.859  54
  -1   3   9 8534.52 555.066  45
  -1   3   9 8183.76 442.871  95
  -1   3   9 8391.30 497.591 102
   1  -3  -9 6908.37 458.208 103
   1  -3  -9 8365.77 440.367  35
  -1   3   9 7811.41 539.940  34
  -1   3   9 7754.89 486.910 110
  -1   3   9 7528.79 618.691 109
   1  -3  -9 7399.14 467.364 108
  -1   3   9 7210.45 669.311  21
  -1   3   9 7926.58 612.217  90
  -1   3   8 32925.1 1544.58 109
   1  -3  -8 29947.1 1314.25 108
  -1   3   8 31763.5 1341.57 110
   1  -3  -8 31292.5 1293.29  27
   1  -3  -8 31759.5 1288.64  28
  -1   3   8 30838.7 1322.03  26
   1  -3  -8 31176.1 1364.45   7
  -1   3   8 31634.7 1397.81  45
  -1   3   8 32522.1 1274.92  95
   1  -3  -8 29032.0 1315.68 103
  -1   3   8 31513.7 1344.19 102
   1  -3  -8 32166.7 1272.10  35
  -1   3   8 30442.7 1387.33  34
   1  -3  -8 32332.1 1299.82  50
   1  -3  -8 31736.9 1277.71  54
   1  -3  -8 32764.1 1310.57  52
  -1   3   8 31992.4 1497.24  90
   1  -3  -7 60114.2 2472.91 103
  -1   3   7 65677.2 2698.01 109
   1  -3  -7 63675.7 2470.92 108
  -1   3   7 64996.9 2497.19 110
   1  -3  -7 63414.3 2445.78  28
   1  -3  -7 65220.4 2452.69  27
   1  -3  -7 63206.8 2448.75  50
   1  -3  -7 67388.5 2466.94  52
  -1   3   7 66618.9 2420.02  95
  -1   3   7 65293.1 2651.02  90
  -1   3   7 64947.6 2654.94  15
  -1   3   7 65354.4 2768.21  18
   1  -3  -7 63217.5 2527.68   7
  -1   3   7 66533.7 2734.91  21
  -1   3   7 67575.7 2535.72  45
   1  -3  -6 74669.7 2883.26   7
  -1   3   6 73322.0 2967.58  90
   1  -3  -6 68788.3 2753.82  41
   1  -3  -6 80269.8 2839.01 114
   1  -3  -6 81214.6 2832.89 113
  -1   3   6 73562.1 3014.82 109
   1  -3  -6 73135.0 2811.89 108
  -1   3   6 84330.4 3072.29  21
   1  -3  -6 80074.4 2842.46   3
  -1   3   6 74018.8 2940.57  15
  -1   3   6 77540.3 3039.89  18
   1  -3  -6 72885.9 2824.17 103
   1  -3  -5 227736. 8218.68   7
   1  -3  -5 235003. 8203.32 114
   1  -3  -5 229771. 8148.02 108
   1  -3  -5 229995. 8189.91 113
  -1   3   5 220473. 8331.16 109
  -1   3   5 217406. 8278.93  90
   1  -3  -5 236687. 8207.81   3
  -1   3   5 223973. 8300.93  18
   1  -3  -5 216510. 8154.08 103
   1  -3  -4 9772.62 523.084   7
   1  -3  -4 10793.9 446.663  11
  -1   3   4 9886.30 531.284   9
   1  -3  -4 9624.02 558.247  17
  -1   3   4 10075.3 557.085  18
   1  -3  -4 10220.1 472.877 108
  -1   3   4 10074.3 586.747 109
   1  -3  -4 13000.7 561.275 113
  -1   3   4 9940.26 552.763  90
   1  -3  -4 10825.1 487.982 103
   1  -3  -4 13044.8 570.554   3
  -1   3   3 15497.0 735.305  22
   1  -3  -3 16016.3 753.311  17
   1  -3  -3 16978.1 666.294 103
  -1   3   3 16192.5 713.864  90
   1  -3  -3 14546.0 722.869 113
  -1   3   3 15440.2 749.206 109
  -1   3   3 16424.4 705.984   9
   1  -3  -3 16140.1 714.445   7
   1  -3  -3 15621.7 656.785  11
   1  -3  -2 116536. 4380.72  73
  -1   3   2 121440. 4469.36 109
  -1   3   2 123348. 4471.89  22
   1  -3  -2 119822. 4489.34  17
   1  -3  -2 125817. 4461.08   7
  -1   3   2 125917. 4390.92   8
  -1   3   1 28638.7 1154.54  24
  -1   3   1 29567.4 1177.07  23
  -1   3   1 31012.4 1201.80  22
   1  -3  -1 28681.1 1204.62  17
   1  -3  -1 30968.8 1202.59   7
   1  -3   0 28495.9 1134.04  17
  -1   3   0 26971.2 1063.18  41
  -1   3   0 28090.1 1129.80  23
  -1   3   0 27564.5 1121.25  24
  -1   3  -1 20650.5 864.665  91
  -1   3  -1 19343.5 827.120  24
  -1   3  -1 18894.5 822.641  23
  -1   3  -1 19302.0 788.048  41
   1  -3   1 18631.5 784.076  17
  -1   3  -2 2264.09 183.347  41
  -1   3  -2 2245.82 203.052  42
   1  -3   2 2077.19 132.342  10
   1  -3   2 2430.48 228.784  49
  -1   3  -2 1760.12 224.253  83
   1  -3   2 1696.86 121.340  17
  -1   3  -2 2253.73 195.354  24
  -1   3  -2 2302.12 193.804  23
   1  -3   2 1970.85 193.833 113
   1  -3   3 1152.90 149.182 113
   1  -3   3 696.219 157.492  49
  -1   3  -3 864.075 133.770  23
  -1   3  -3 694.031 131.395  24
   1  -3   3 1000.43 144.063   3
   1  -3   3 862.460 113.758  97
  -1   3  -3 918.338 173.828  83
  -1   3  -3 945.375 207.771  86
  -1   3  -3 959.529 138.091  41
  -1   3  -3 872.014 144.435  42
   1  -3   3 737.404 100.696  10
   1  -3   4 25043.8 1097.99  94
   1  -3   4 25301.7 1188.50  11
   1  -3   4 29675.6 1289.40  49
   1  -3   4 26493.1 1119.18  97
  -1   3  -4 30245.1 1246.39  42
  -1   3  -4 27807.0 1202.84  41
   1  -3   4 29510.0 1179.81   3
  -1   3  -4 28316.5 1209.93 106
   1  -3   4 29270.3 1169.36 113
   1  -3   4 28355.2 1176.33 114
  -1   3  -4 27311.7 1178.61  23
  -1   3  -4 27465.9 1194.74  24
  -1   3  -4 26816.8 1297.72  83
  -1   3  -4 29387.3 1427.92  86
   1  -3   5 507.141 106.298  94
  -1   3  -5 820.294 168.296 106
  -1   3  -5 836.780 188.928  83
  -1   3  -5 684.619 197.417  86
  -1   3  -5 1077.92 171.382  41
  -1   3  -5 755.089 143.345  24
  -1   3  -5 709.876 131.540  23
   1  -3   5 866.322 124.147 113
   1  -3   5 665.394 179.810  49
   1  -3   6 136243. 5101.55  33
   1  -3   6 145214. 5075.65  96
   1  -3   6 147127. 5282.69  49
   1  -3   6 134190. 5039.13  94
   1  -3   6 140523. 5143.30  31
  -1   3  -6 134483. 5014.22  55
   1  -3   6 130385. 5108.28  44
  -1   3  -6 138739. 5182.61  41
  -1   3  -6 140549. 5194.34 105
  -1   3  -6 136611. 5152.13 106
  -1   3  -6 136012. 5109.47  23
  -1   3  -6 135091. 5139.51  24
  -1   3  -6 138407. 5462.23  86
  -1   3  -7 21907.7 1083.38 107
   1  -3   7 20556.5 965.847  66
   1  -3   7 22188.9 992.198  30
   1  -3   7 20836.2 983.495  32
   1  -3   7 23344.1 1069.68  31
  -1   3  -7 20949.5 1115.84  84
   1  -3   7 21407.1 959.355  63
  -1   3  -7 20676.7 932.034  55
   1  -3   7 23139.8 992.753  96
  -1   3  -7 22370.9 1046.95 106
  -1   3  -7 22449.5 1088.34 105
  -1   3  -7 20890.6 1037.01  24
  -1   3  -7 21393.1 910.962  54
   1  -3   7 22903.2 1145.71  49
   1  -3   7 20091.6 1013.86  33
  -1   3  -7 20514.8 902.558  35
   1  -3   7 20628.4 1035.87  44
   1  -3   7 22611.3 1018.78  46
   1  -3   8 1027.06 214.917  31
   1  -3   8 995.830 178.868  32
   1  -3   8 979.524 208.811  33
  -1   3  -8 897.055 126.221  54
  -1   3  -8 875.383 139.240  55
  -1   3  -8 1008.26 134.370  35
  -1   3  -8 1105.28 262.277  85
   1  -3   8 985.451 176.972  66
  -1   3  -8 1106.61 203.448  41
   1  -3   8 1239.25 228.773  44
   1  -3   8 1036.81 193.998  46
  -1   3  -8 1119.59 204.844 105
  -1   3  -8 902.919 184.559 107
  -1   3  -8 825.773 173.653  24
  -1   3  -8 1123.44 174.011  23
   1  -3   8 1052.28 172.476  96
  -1   3  -9 24945.9 1255.10 105
   1  -3   9 24510.1 1154.63  66
  -1   3  -9 26228.8 1263.87 107
   1  -3   9 25450.7 1192.30  32
   1  -3   9 26599.7 1267.31  31
  -1   3  -9 25731.1 1112.75  54
  -1   3  -9 25915.2 1139.71  55
   1  -3   9 27612.1 1214.83  46
   1  -3   9 24900.8 1265.35  44
  -1   3  -9 26681.4 1455.29  85
   1  -3   9 29189.2 1224.55  95
   1  -3   9 27235.2 1195.54  96
   1  -3   9 25404.2 1251.82  33
  -1   3  -9 25091.2 1134.53  36
  -1   3  -9 26595.2 1328.22  41
  -1   3  -9 24166.5 1228.64  24
   1  -3  10 24868.3 1183.39  66
   1  -3  10 27141.4 1286.64  31
   1  -3  10 27403.8 1320.59  44
  -1   3 -10 27035.1 1180.33  36
   1  -3  10 25043.5 1279.69  33
  -1   3 -10 26958.6 1181.27  55
   1  -3  10 29127.0 1407.17   6
  -1   3 -10 27626.9 1387.26  41
  -1   3 -10 24216.5 1417.04  85
  -1   3 -10 27600.1 1154.36  54
  -1   3 -10 25870.9 1265.54  24
   1  -3  11 8155.53 523.802  95
   1  -3  11 7715.71 498.311  96
  -1   3 -11 7842.24 478.169  55
  -1   3 -11 7504.74 446.550  54
   1  -3  11 8560.08 581.650  33
  -1   3 -11 7779.20 472.576  36
   1  -3  11 8325.11 619.513   6
  -1   3 -11 7023.94 625.922  85
  -1   3 -11 6223.23 455.800 104
   1  -3  11 7936.93 589.941  44
  -1   3 -11 7504.34 541.501 107
   1  -3  11 7329.35 533.884  31
   1  -3  12 9682.41 632.880  33
  -1   3 -12 11162.5 580.596  36
  -1   3 -12 10184.3 570.593  55
   1  -3  12 11824.5 640.294  95
   1  -3  12 9677.47 658.165  44
   1  -3  12 9709.48 611.693  31
  -1   3 -12 10364.6 643.741 107
  -1   3 -13 45468.0 1843.38 107
   1  -3  13 43044.9 1826.20  33
  -1   3 -13 46106.3 1761.51  36
   1  -3  13 48276.8 1824.83  95
   1  -3  13 43579.7 1855.33  44
  -1   3 -13 42597.6 1724.77  56
  -1   3 -13 45125.8 1762.24  55
   1  -3  13 43750.0 1788.06  31
  -1   3 -13 40543.0 1701.20  54
  -1   3 -14 29791.0 1130.17  55
   1  -3  14 27706.3 1172.80  33
  -1   3 -14 28156.7 1117.88  36
   1  -3  14 28451.2 1199.72  44
   1  -3  14 30144.0 1168.25  95
  -1   3 -14 29327.6 1190.52 107
   1  -3  15 1325.93 145.948  33
  -1   3 -15 1220.39 112.828  36
  -1   3 -15 1453.98 123.969  55
   1  -3  15 1153.14 124.637  78
  -1   2  17-23.8268 49.5524  33
  -1   2  17 13.6972 58.8098  44
   1  -2 -17 16.7493 24.0190  54
   1  -2 -16 1512.93 147.401 108
  -1   2  16 1116.92 163.957  33
   1  -2 -16 1255.78 129.357  54
   1  -2 -16 1353.95 124.881  20
  -1   2  15 4480.03 365.179  33
   1  -2 -15 5018.14 330.208 108
  -1   2  15 4254.03 325.937  32
  -1   2  15 3975.14 362.539  48
   1  -2 -15 3982.12 272.864  51
   1  -2 -15 4729.24 306.396  54
  -1   2  14 1795.15 241.622  34
  -1   2  14 2349.75 241.211 110
   1  -2 -14 2718.98 257.423 108
  -1   2  14 2481.49 227.413  95
   1  -2 -14 2375.65 226.270 103
  -1   2  13 1054.28 204.224  45
  -1   2  13 719.301 215.366  48
  -1   2  13 1145.46 164.486  95
   1  -2 -13 1090.28 179.512 108
  -1   2  13 873.023 162.408 110
   1  -2 -13 788.692 146.449 103
  -1   2  13 1123.03 241.116  33
   1  -2 -13 1041.47 163.267  54
   1  -2 -13 981.921 151.088  51
  -1   2  13 1303.71 214.336  34
   1  -2 -12 8342.08 486.796  54
   1  -2 -12 7415.74 460.599  51
  -1   2  12 7227.67 552.300  45
  -1   2  12 7198.03 590.442  48
  -1   2  12 6569.94 563.147  33
  -1   2  12 7394.97 550.176  34
   1  -2 -12 7394.93 496.756 108
  -1   2  12 8033.70 671.070 109
  -1   2  12 8056.02 511.510 110
   1  -2 -12 7907.33 491.496 103
  -1   2  12 7312.53 481.546 102
  -1   2  12 6644.65 510.752  31
   1  -2 -12 7491.90 431.145  55
   1  -2 -11-15.0721 78.6722  54
   1  -2 -11-15.1295 75.6122  51
   1  -2 -11 84.3096 65.4452  55
  -1   2  11 25.1703 100.331  45
  -1   2  11 84.9889 162.503  48
  -1   2  11 91.7887 71.0547  95
   1  -2 -11 58.6182 69.8348  35
  -1   2  11 48.9316 132.888  34
  -1   2  11 91.4550 101.251 110
  -1   2  11 104.516 94.6267 102
   1  -2 -11 153.616 89.0855 103
   1  -2 -11 93.0682 61.9897  28
  -1   2  11 26.5989 176.934  33
  -1   2  10 36532.2 1556.47 110
  -1   2  10 36835.8 1765.65 109
  -1   2  10 39876.1 1569.64 102
   1  -2 -10 34078.8 1528.17 103
   1  -2 -10 35180.8 1463.44  55
  -1   2  10 35672.5 1633.87  34
   1  -2 -10 38293.9 1513.58  35
   1  -2 -10 38086.0 1517.70  54
   1  -2 -10 36668.2 1514.13  51
  -1   2  10 35413.8 1748.19  90
  -1   2  10 36543.6 1654.63  45
  -1   2  10 33791.4 1810.87  21
  -1   2  10 37977.4 1523.12  95
   1  -2 -10 38111.5 1526.76  27
   1  -2 -10 36733.2 1479.52  28
  -1   2   9 33018.4 1305.37  95
   1  -2  -9 30922.9 1297.88  27
   1  -2  -9 31373.9 1274.05  28
   1  -2  -9 30817.1 1289.33  54
  -1   2   9 32164.4 1420.78  34
   1  -2  -9 31672.1 1286.18  35
   1  -2  -9 29403.9 1348.12  41
   1  -2  -9 29600.5 1318.34 103
  -1   2   9 33495.4 1348.83 102
   1  -2  -9 32218.0 1380.11 107
  -1   2   9 31990.7 1535.71 109
  -1   2   9 32189.1 1341.44 110
  -1   2   9 30413.9 1507.72  90
  -1   2   9 28514.2 1500.62  19
  -1   2   9 30572.9 1410.51  45
  -1   2   8 19745.7 1137.11  15
  -1   2   8 18611.4 1011.28  19
   1  -2  -8 18977.4 896.309  41
  -1   2   8 18503.8 924.820  45
   1  -2  -8 19314.1 833.170  28
   1  -2  -8 20234.8 857.238  27
   1  -2  -8 19377.2 841.359  54
  -1   2   8 18910.6 1088.90  21
   1  -2  -8 17868.2 864.741 103
   1  -2  -8 20732.3 922.511 107
   1  -2  -8 19525.2 838.202  35
  -1   2   8 19021.0 937.374  34
  -1   2   8 21583.3 1069.99 109
   1  -2  -8 18813.2 912.411   7
  -1   2   8 21706.0 1069.29  90
  -1   2   7 1956.45 265.647 109
   1  -2  -7 2155.80 198.786  41
   1  -2  -7 2121.72 209.286 107
   1  -2  -7 1685.31 175.093 103
  -1   2   7 2002.39 287.829  15
  -1   2   7 1889.14 273.645  21
   1  -2  -7 2050.74 212.926   7
   1  -2  -7 1613.99 179.612   8
  -1   2   7 2225.40 281.271  90
   1  -2  -6 123433. 4364.10  41
   1  -2  -6 105759. 4350.52 103
   1  -2  -6 134255. 4405.22 107
  -1   2   6 118674. 4513.36  15
  -1   2   6 120057. 4597.94  18
  -1   2   6 126635. 4578.47  21
   1  -2  -6 115349. 4367.49   8
   1  -2  -6 118443. 4416.65   7
  -1   2   6 117979. 4308.52  94
  -1   2   6 120148. 4515.07  90
   1  -2  -5 12288.2 560.886 103
  -1   2   5 13125.5 694.418  18
   1  -2  -5 12758.6 549.185  41
  -1   2   5 12300.9 666.182  90
   1  -2  -5 12194.2 603.490   7
   1  -2  -5 12635.9 564.972   8
   1  -2  -4 75910.6 2811.38   8
   1  -2  -4 77417.2 2869.64   7
   1  -2  -4 75802.1 2780.29  41
  -1   2   4 76841.2 2920.46  18
   1  -2  -4 80803.9 2842.02 113
  -1   2   4 74490.0 2917.85  90
   1  -2  -3 42863.9 1723.04  17
   1  -2  -3 44960.7 1687.61 113
  -1   2   3 44785.5 1708.23  22
   1  -2  -3 44138.1 1689.11   7
   1  -2  -3 44052.3 1611.52  11
  -1   2   3 43302.6 1690.93   9
   1  -2  -2 103976. 3801.31 113
   1  -2  -2 100565. 3739.46  73
   1  -2  -2 102910. 3736.25  11
  -1   2   2 107560. 3737.91   8
   1  -2  -2 103284. 3812.16  17
   1  -2  -1 129912. 4805.38  73
   1  -2  -1 131613. 4856.77  17
   1  -2  -1 133697. 4877.19 113
  -1   2   1 139669. 4827.86  23
  -1   2   1 135719. 4808.94  24
   1  -2   0 541.144 72.8744  17
  -1   2   0 457.660 38.7607  10
  -1   2   0 394.811 67.3951  42
  -1   2   0 448.518 69.2443  24
  -1   2   0 426.731 68.4241  23
   1  -2   1 30211.9 1218.08  49
   1  -2   1 30166.9 1221.91 113
   1  -2   1 30674.7 1145.92  17
  -1   2  -1 33582.4 1217.57  42
  -1   2  -1 29306.1 1173.36  40
  -1   2  -2 39845.1 1474.18  42
  -1   2  -2 33729.2 1424.38  40
   1  -2   2 38056.3 1386.93  10
   1  -2   2 36546.5 1444.64 113
   1  -2   2 36477.0 1460.41  49
  -1   2  -3 34421.3 1343.48  42
  -1   2  -3 30456.2 1296.57  40
  -1   2  -3 34212.4 1460.55  86
  -1   2  -3 32043.8 1364.98  83
   1  -2   3 32041.0 1268.27  10
   1  -2   3 32759.9 1279.38 113
   1  -2   3 31439.2 1328.07  49
   1  -2   4 8995.60 507.209  49
  -1   2  -4 9829.02 509.805  42
   1  -2   4 8084.12 405.489  94
  -1   2  -4 9219.54 616.173  86
  -1   2  -4 8224.00 509.771  83
   1  -2   4 8531.95 462.925  10
   1  -2   4 7726.10 443.224  11
   1  -2   4 8314.16 411.844 113
  -1   2  -4 8864.51 471.068 106
  -1   2  -5 44533.7 2013.69  86
  -1   2  -5 48509.9 1855.36  42
   1  -2   5 41922.8 1718.27  94
   1  -2   5 45310.3 1778.46  11
  -1   2  -5 44291.2 1803.18 106
  -1   2  -5 45937.2 1839.16 105
   1  -2   5 46184.9 1867.59  49
  -1   2  -6 40581.3 1733.07 105
  -1   2  -6 40963.4 1695.83 106
   1  -2   6 41673.4 1638.91  96
   1  -2   6 39843.5 1626.09  94
   1  -2   6 40490.7 1663.29  11
  -1   2  -6 45547.1 1774.89  42
  -1   2  -6 42227.5 1750.86  41
  -1   2  -6 41450.9 1697.20  24
  -1   2  -6 40649.8 1736.27 107
   1  -2   6 43892.7 1785.22  49
  -1   2  -6 40522.9 1760.86  84
  -1   2  -7 27521.7 1212.64 107
  -1   2  -7 29483.8 1226.82 105
  -1   2  -7 25863.8 1155.04 106
   1  -2   7 26952.3 1116.44  96
  -1   2  -7 27695.6 1240.84  42
  -1   2  -7 27211.2 1234.24  41
  -1   2  -7 24254.9 1047.61  35
   1  -2   7 24073.5 1163.29  33
   1  -2   7 25559.9 1136.60  32
   1  -2   7 26735.6 1200.66  31
  -1   2  -7 25985.6 1164.63  24
  -1   2  -7 24484.5 1126.38  23
   1  -2   7 24814.9 1218.14  49
  -1   2  -7 25530.1 1055.61  54
   1  -2   8 96928.7 3709.83  67
   1  -2   8 101572. 3816.85  31
   1  -2   8 94779.0 3738.47  32
  -1   2  -8 101169. 4052.25  85
  -1   2  -8 97634.1 3768.94  24
  -1   2  -8 101325. 3818.07 107
  -1   2  -8 98870.8 3648.98  54
   1  -2   8 100342. 3743.70  46
   1  -2   8 99138.4 3804.03  33
  -1   2  -8 95115.1 3641.12  35
  -1   2  -8 99827.4 3805.86 105
   1  -2   8 98646.6 3706.68  96
   1  -2   9 755.038 187.104   6
   1  -2   9 293.219 175.927  33
   1  -2   9 505.324 151.698  32
   1  -2   9 435.162 172.917  31
  -1   2  -9 596.127 110.728  35
  -1   2  -9 346.514 179.759  85
   1  -2   9 513.148 131.954  95
  -1   2  -9 774.277 177.348 107
  -1   2  -9 324.713 136.516  41
   1  -2   9 579.775 127.480  96
  -1   2  -9 707.067 154.837  24
  -1   2  -9 615.063 115.804  54
  -1   2  -9 504.923 111.376  55
   1  -2   9 547.898 145.993  46
   1  -2  10 5635.49 451.084  32
   1  -2  10 6095.10 485.684  31
  -1   2 -10 6786.13 500.294 107
  -1   2 -10 6963.63 426.552  55
   1  -2  10 7015.07 473.303  95
   1  -2  10 6963.38 451.368  96
  -1   2 -10 6068.96 446.368 104
   1  -2  10 6755.17 535.346  44
   1  -2  10 6587.20 516.031  33
  -1   2 -10 6664.99 419.028  36
  -1   2 -10 5828.11 391.393  35
  -1   2 -10 6564.10 406.624  54
  -1   2 -10 6661.15 546.655  41
   1  -2  11 9737.17 638.691  31
   1  -2  11 8774.74 585.583  32
  -1   2 -11 8950.89 616.850 107
  -1   2 -11 10706.2 574.037  55
   1  -2  11 10231.7 615.030  95
  -1   2 -11 10254.0 549.053  54
  -1   2 -11 10285.9 561.846  36
   1  -2  11 9360.67 645.978  33
  -1   2 -11 8692.96 742.483  85
   1  -2  11 9279.51 572.365  66
   1  -2  11 9688.90 671.922  44
  -1   2 -11 11250.6 743.378  41
   1  -2  12 251.065 175.527  44
   1  -2  12 47.2104 153.133  33
   1  -2  12 291.456 140.129  32
   1  -2  12 403.936 149.243  31
  -1   2 -12 179.452 109.768 107
  -1   2 -12 185.873 98.8901 104
  -1   2 -12 172.085 81.2047  54
  -1   2 -12 347.187 109.215  55
  -1   2 -12 152.560 83.2275  36
   1  -2  12 445.938 141.789  95
  -1   2 -13 1365.69 206.620 107
  -1   2 -13 1210.78 156.603  54
   1  -2  13 1348.99 196.305  95
   1  -2  13 1165.60 183.675  31
   1  -2  14 17.8573 141.080  44
   1  -2  14 147.526 84.6599  95
  -1   2 -14 65.2344 88.6122 107
  -1   2 -14 77.8649 64.9488  36
   1  -2  14-16.5412 115.560  33
  -1   2 -14 58.3537 56.8018  54
  -1   2 -14 117.584 68.6494  55
   1  -2  15 8107.04 439.836  33
  -1   2 -15 8044.40 385.571  36
   1  -2  15 8841.75 431.971  95
   1  -2  15 7216.96 406.590  78
  -1   2 -15 8282.93 397.381  55
   1  -2  15 8336.78 459.021  44
  -1   2 -16 592.553 67.8007  55
   1  -2  16 589.005 75.1498  78
   1  -2  16 726.181 92.8554  33
  -1   1  17 59.3115 52.1204  44
   1  -1 -17 49.3401 27.4008  54
  -1   1  17 34.0375 47.2210  33
   1  -1 -16 2648.41 198.978 108
  -1   1  16 2300.58 233.690  44
  -1   1  16 2358.90 221.691  33
   1  -1 -16 2356.23 180.733  54
   1  -1 -16 2421.48 155.356  20
   1  -1 -15 300.552 88.6962  54
   1  -1 -15 279.658 100.971 108
  -1   1  15 138.563 129.660  33
   1  -1 -15 389.127 87.1522  20
  -1   1  15 431.838 96.0165  95
  -1   1  14 661.616 130.131  95
   1  -1 -14 494.248 102.371  51
  -1   1  14 204.230 142.488  32
   1  -1 -14 415.137 123.587 108
   1  -1 -13 1858.29 195.626  55
  -1   1  13 1411.78 266.418  48
  -1   1  13 1424.36 223.217  34
  -1   1  13 1883.80 219.791  95
   1  -1 -13 2102.44 227.592  54
   1  -1 -13 1763.37 198.464  51
  -1   1  13 1769.30 248.199  31
  -1   1  13 2254.46 317.777  33
   1  -1 -13 1986.06 213.247 103
  -1   1  13 2018.88 229.827 110
   1  -1 -13 1751.23 222.372 108
   1  -1 -12 4121.05 295.852  55
  -1   1  12 4219.16 430.030  48
  -1   1  12 3262.85 351.087  45
  -1   1  12 3360.63 337.743  34
  -1   1  12 3490.06 411.866  33
  -1   1  12 4021.69 326.120  95
   1  -1 -12 3435.57 302.549  54
   1  -1 -12 3574.61 294.722  51
  -1   1  12 3182.77 348.445  31
   1  -1 -12 3242.20 293.614 103
  -1   1  12 3979.67 444.716 109
  -1   1  12 4312.74 345.089 110
   1  -1 -11 8815.31 485.052  55
  -1   1  11 7817.24 564.896  34
   1  -1 -11 9102.82 514.359  54
   1  -1 -11 9386.13 510.949  51
  -1   1  11 8407.42 629.793  48
  -1   1  11 7907.08 574.678  45
  -1   1  11 8543.32 535.264 110
  -1   1  11 9163.07 529.482  95
  -1   1  11 8055.40 624.260  33
  -1   1  11 8578.41 523.549 102
   1  -1 -11 7725.72 500.218 103
   1  -1 -11 10003.8 603.289 107
   1  -1 -10 254.734 70.4133  62
  -1   1  10 171.975 165.723  33
   1  -1 -10 365.956 81.4881  28
   1  -1 -10 249.255 91.3328  54
   1  -1 -10 154.411 70.9722  55
   1  -1 -10 202.010 85.3043  51
  -1   1  10 475.331 120.325 102
   1  -1 -10 327.756 96.9105 103
   1  -1 -10 219.591 127.869 107
  -1   1  10 321.045 167.742  90
   1  -1 -10 214.764 71.0376  36
  -1   1  10 106.241 126.305  34
   1  -1 -10 190.041 78.3426  35
  -1   1  10 434.177 168.651 109
  -1   1  10 177.559 100.625 110
  -1   1  10 330.408 173.553  48
  -1   1  10 282.351 131.149  45
   1  -1  -9 535.453 93.2580  28
   1  -1  -9 549.068 105.563  27
   1  -1  -9 831.210 126.405  51
   1  -1  -9 642.431 115.489  54
   1  -1  -9 710.922 111.387  55
   1  -1  -9 529.413 142.433 107
  -1   1   9 478.793 181.290  19
  -1   1   9 943.303 226.902  90
  -1   1   9 639.234 162.693  34
   1  -1  -9 566.470 98.5196  36
   1  -1  -9 1071.88 133.723  35
   1  -1  -9 579.001 131.932  41
  -1   1   9 712.823 194.992 109
  -1   1   9 470.523 137.174  45
  -1   1   8 30368.3 1348.18  45
   1  -1  -8 31348.0 1263.85  27
   1  -1  -8 30837.3 1260.09  54
   1  -1  -8 32582.7 1346.61 107
  -1   1   8 32751.6 1515.71  21
   1  -1  -8 31696.5 1354.76  41
   1  -1  -8 29664.6 1342.05   7
  -1   1   8 31408.6 1259.59  94
  -1   1   8 32938.1 1481.29  90
  -1   1   8 28620.9 1468.55  19
  -1   1   8 29342.6 1342.10  34
   1  -1  -8 31814.9 1261.66  35
  -1   1   7 24745.5 1022.62  94
  -1   1   7 24705.7 1203.71  90
  -1   1   7 25938.3 1234.58  21
  -1   1   7 25623.1 992.357  96
  -1   1   7 24702.1 1208.14  19
  -1   1   7 25212.3 1305.34  15
   1  -1  -7 25149.3 1115.49   7
   1  -1  -7 25140.4 1071.63 104
   1  -1  -7 25159.8 1088.01 107
   1  -1  -7 25593.6 1101.57  41
   1  -1  -7 24001.4 1113.92  87
   1  -1  -6 19234.0 886.339   7
  -1   1   6 20046.6 977.132  21
   1  -1  -6 20670.0 873.313  41
  -1   1   6 19400.5 1014.48  15
   1  -1  -6 18886.2 843.921 104
   1  -1  -6 20000.4 863.117 107
  -1   1   6 19760.3 959.519  90
  -1   1   6 19834.4 808.025  94
   1  -1  -6 18513.3 886.540  87
   1  -1  -5 10958.4 548.972   7
  -1   1   5 11153.8 598.835  21
   1  -1  -5 10894.2 515.936  41
  -1   1   5 10816.5 603.472  15
  -1   1   5 11014.3 641.078  18
   1  -1  -5 10126.1 543.568  87
  -1   1   5 10037.3 581.526  90
   1  -1  -5 11511.4 453.557   5
   1  -1  -5 11229.4 519.809 107
   1  -1  -5 10512.2 507.836 104
   1  -1  -4 26460.6 1026.09  41
   1  -1  -4 26903.7 1072.76   7
   1  -1  -4 24420.9 1034.10   8
  -1   1   4 27263.3 1135.87  18
   1  -1  -3 10373.9 426.823  41
  -1   1   3 10083.6 492.293   9
   1  -1  -3 10283.4 450.471   8
   1  -1  -2 11169.0 489.221  72
  -1   1   2 12219.6 483.655  22
   1  -1  -2 11385.4 476.929 113
  -1   1   2 10643.1 417.102  12
  -1   1   2 11933.3 494.116   9
   1  -1  -2 11003.6 458.973   8
   1  -1  -1 5795.17 299.641  72
   1  -1  -1 5796.51 266.009  73
  -1   1   1 5845.97 254.772  12
  -1   1   1 6438.53 269.763   8
   1  -1  -1 5963.65 260.011  11
  -1   1   1 5403.96 253.135  23
   1  -1  -1 6411.26 294.875 113
  -1   1   0 16973.2 666.986  12
   1  -1   0 16435.7 664.694  11
   1  -1   0 17486.0 690.020 113
  -1   1  -1 350202. 12285.8  13
   1  -1   1 353367. 12366.0 113
  -1   1  -1 344894. 12348.0  40
  -1   1  -1 331223. 12337.3  39
   1  -1   1 352635. 12377.8  72
  -1   1  -1 356565. 12321.6  10
   1  -1   1 333541. 12356.1  11
   1  -1   2 36596.5 1384.16  49
   1  -1   2 37549.7 1378.12 113
   1  -1   2 37683.5 1367.28  10
   1  -1   2 36131.1 1387.83  11
  -1   1  -2 35039.3 1393.15  40
  -1   1  -2 34431.3 1384.39  39
   1  -1   3 42987.9 1620.88  49
  -1   1  -3 42204.0 1638.24  40
  -1   1  -3 40489.8 1621.99  39
   1  -1   3 41266.3 1604.85  11
  -1   1  -3 41717.1 1621.80  12
   1  -1   3 44131.4 1621.41  10
  -1   1  -4-33.9931 61.5411  40
  -1   1  -4 49.2656 64.2682  42
   1  -1   4 16.3524 38.9502  11
  -1   1  -4 40.4845 80.6718  86
   1  -1   4 84.8877 74.9691  49
   1  -1   5 4353.31 259.805  96
  -1   1  -5 4283.85 390.887  86
  -1   1  -5 4067.69 308.244  40
   1  -1   5 4410.94 262.367  94
  -1   1  -5 4276.27 311.109 105
  -1   1  -5 4154.69 284.581 106
   1  -1   5 3878.83 255.322  11
   1  -1   5 4262.28 205.805   5
   1  -1   5 4141.67 311.106  49
   1  -1   6 57320.7 2299.33  11
   1  -1   6 61472.7 2313.68  96
   1  -1   6 56861.4 2301.57  94
  -1   1  -6 63840.5 2412.78 107
  -1   1  -6 60274.1 2369.41  84
  -1   1  -6 69360.4 2455.37  42
   1  -1   6 63860.4 2413.77  49
  -1   1  -6 63833.6 2400.83 105
  -1   1  -6 61108.3 2347.41 106
  -1   1  -7 9440.39 547.828 105
  -1   1  -7 9475.41 580.601  42
   1  -1   7 10013.6 565.419  49
   1  -1   7 9112.77 560.598  33
  -1   1  -7 9271.71 682.046  85
   1  -1   7 9307.67 488.489  96
   1  -1   7 8758.20 547.593  48
  -1   1  -7 9807.80 564.005 107
   1  -1   8 31266.1 1278.61  96
   1  -1   8 27766.3 1271.15  67
  -1   1  -8 32406.1 1357.12 105
   1  -1   8 31108.5 1363.50  31
  -1   1  -8 30776.1 1360.22 107
   1  -1   8 32986.1 1406.68   6
  -1   1  -8 33462.8 1423.38  42
   1  -1   8 29775.8 1369.45  48
  -1   1  -8 30285.4 1554.93  85
  -1   1  -8 29271.6 1312.65  24
  -1   1  -8 30764.2 1240.46  54
  -1   1  -8 29825.2 1236.66  35
   1  -1   8 29842.7 1371.62  33
   1  -1   9 3908.06 293.928  96
   1  -1   9 4359.79 335.437  95
   1  -1   9 3149.10 288.694  67
  -1   1  -9 3768.71 325.567 104
   1  -1   9 3365.99 342.335   6
  -1   1  -9 3335.40 258.879  54
   1  -1   9 3443.74 324.590  32
   1  -1   9 3612.26 345.387  31
   1  -1   9 2701.20 319.637  48
  -1   1  -9 3853.73 374.005  41
  -1   1  -9 3919.66 349.525 107
   1  -1   9 3603.46 365.325  33
  -1   1  -9 3383.75 261.639  35
  -1   1  -9 3400.44 309.085  24
  -1   1  -9 3447.75 439.443  85
  -1   1 -10 25096.0 1142.16 104
   1  -1  10 24959.9 1223.90   6
  -1   1 -10 24421.9 1060.40  54
  -1   1 -10 24780.6 1378.94  85
   1  -1  10 24675.4 1208.45  33
  -1   1 -10 23956.6 1055.14  35
   1  -1  10 22984.9 1142.06  32
   1  -1  10 23027.5 1153.55  31
   1  -1  10 25178.9 1137.70  95
   1  -1  10 23982.0 1085.15  96
   1  -1  10 22311.2 1184.11  48
  -1   1 -10 24315.0 1240.30  41
  -1   1 -10 24039.1 1161.55 107
  -1   1 -11 3272.88 383.805  41
  -1   1 -11 4414.88 497.437  85
   1  -1  11 3279.47 346.864  31
   1  -1  11 2780.89 320.898  32
  -1   1 -11 3682.88 298.172  55
  -1   1 -11 3864.04 298.803  54
   1  -1  11 3268.03 382.832  33
  -1   1 -11 3393.89 283.552  35
  -1   1 -11 3920.07 302.457  36
  -1   1 -12 9801.28 526.836  54
  -1   1 -12 8855.92 511.316  36
   1  -1  12 8850.41 619.755  33
  -1   1 -12 9756.97 605.246 107
  -1   1 -12 8327.60 536.537 104
   1  -1  12 9949.97 591.522  95
  -1   1 -12 8764.54 657.599  41
  -1   1 -12 8248.07 508.446  55
   1  -1  12 7898.89 556.338  32
   1  -1  12 8223.38 558.791  31
   1  -1  13 15825.7 926.074  44
   1  -1  13 18745.1 897.292  95
  -1   1 -13 16752.8 809.405  54
  -1   1 -13 17566.3 831.800  55
  -1   1 -13 18662.0 919.455 107
   1  -1  13 17092.1 926.254  33
  -1   1 -13 16646.8 807.906  36
   1  -1  14 8649.06 583.710  44
  -1   1 -14 9033.19 485.458  54
   1  -1  14 9566.57 541.861  95
  -1   1 -14 8958.90 496.513  55
  -1   1 -14 10791.5 583.596 107
   1  -1  14 8850.09 565.029  33
  -1   1 -14 9020.55 485.625  36
   1  -1  15 1609.00 199.786  33
   1  -1  15 1758.24 180.364  95
   1  -1  15 1708.28 221.795  44
  -1   1 -15 1541.64 145.877  54
  -1   1 -15 1581.37 157.611  55
   1  -1  16 227.533 84.3610  33
  -1   1 -16 348.377 64.2760  55
  -1   1 -16 216.933 45.2492  54
   1  -1  16 384.770 104.863  44
   1  -1  16 202.065 62.7286  78
   1   0 -16 2076.29 170.067 108
  -1   0  16 2056.43 201.265  44
  -1   0  16 1843.13 186.658  33
   1   0 -16 1596.63 145.666  54
   1   0 -15 4938.11 322.701 108
   1   0 -15 4677.18 300.694  54
  -1   0  15 4768.71 311.088  95
  -1   0  15 4816.78 383.878  44
   1   0 -15 3957.19 252.544  20
  -1   0  15 4205.53 349.917  33
  -1   0  14 7734.49 543.742  33
   1   0 -14 8582.89 498.420 108
   1   0 -14 7897.71 433.691  20
   1   0 -14 7610.91 435.478  55
  -1   0  14 8258.16 487.004  95
   1   0 -14 7538.80 458.543  54
  -1   0  13 2043.30 294.709  48
   1   0 -13 1760.13 188.825  51
   1   0 -13 1967.04 220.264  54
   1   0 -13 1785.49 193.478 103
   1   0 -13 1459.68 181.914  55
  -1   0  13 1713.64 217.243  95
  -1   0  13 1840.59 287.067  33
  -1   0  13 1814.58 252.440  31
   1   0 -12 78.2294 60.5474  36
  -1   0  12 77.3325 105.006  34
  -1   0  12 16.7959 80.0145 110
   1   0 -12 86.6365 78.4314  55
   1   0 -12 65.8974 74.4570  54
   1   0 -12-14.1097 61.9779  51
  -1   0  12-104.047 179.553  33
  -1   0  12 112.303 141.534  31
  -1   0  12 18.1508 72.3478  95
  -1   0  12 79.9366 165.487  48
   1   0 -12 30.3969 58.3821 103
   1   0 -12 45.5803 100.092 107
   1   0 -11 8707.05 510.518 103
   1   0 -11 9857.64 604.281 107
  -1   0  11 9687.94 722.074  90
   1   0 -11 8315.98 480.192  36
  -1   0  11 8277.52 556.885  34
  -1   0  11 8924.89 637.267  33
  -1   0  11 9212.43 542.262 110
   1   0 -11 9422.01 508.329  55
  -1   0  11 8428.11 598.691  31
   1   0 -11 9004.31 519.884  54
   1   0 -11 8826.12 499.008  51
  -1   0  11 8190.04 619.713  48
  -1   0  10 5225.79 371.212 102
   1   0 -10 6411.70 445.778 107
  -1   0  10 4957.54 497.396  90
   1   0 -10 5739.43 363.038  55
   1   0 -10 5835.68 377.227  54
   1   0 -10 5342.67 353.908  51
  -1   0  10 5441.31 418.665  34
   1   0 -10 5341.31 343.083  36
   1   0 -10 5855.80 374.313  35
  -1   0  10 5658.36 507.795 109
  -1   0  10 5646.58 391.811 110
  -1   0  10 5488.85 471.077  48
  -1   0  10 5110.13 417.018  45
  -1   0  10 5511.98 478.633  33
  -1   0   9 15494.2 981.538  19
  -1   0   9 15555.6 719.688  96
  -1   0   9 14977.8 855.128  33
   1   0  -9 16052.2 688.892  62
   1   0  -9 15926.3 731.343  55
   1   0  -9 15485.4 742.768  54
   1   0  -9 15563.3 732.884  51
   1   0  -9 17559.4 835.799 107
  -1   0   9 17303.2 933.151 109
  -1   0   9 15316.9 913.254  47
  -1   0   9 15007.1 858.811  48
  -1   0   9 15716.0 821.078  45
   1   0  -9 16968.0 784.274 104
  -1   0   9 15629.4 813.730  34
   1   0  -9 16566.6 730.032  36
   1   0  -9 16118.6 746.193  35
   1   0  -9 15441.4 832.319   7
  -1   0   9 16626.2 957.113  90
  -1   0   9 15800.7 753.351  94
   1   0  -8 3915.75 312.594 107
  -1   0   8 3487.51 408.402  19
  -1   0   8 4120.00 401.649  90
  -1   0   8 3559.75 266.569  94
   1   0  -8 3757.80 252.273  55
   1   0  -8 3619.16 277.552 104
   1   0  -8 3292.57 312.557  41
  -1   0   8 3575.31 244.703  96
   1   0  -8 4048.47 270.848  54
   1   0  -8 3779.58 257.266  51
  -1   0   8 3538.64 307.620  34
   1   0  -8 4012.65 265.191  35
   1   0  -8 3602.25 326.515   7
  -1   0   8 3436.42 338.235  48
   1   0  -7 5615.03 339.988 104
  -1   0   7 5362.53 426.602  21
   1   0  -7 5292.48 377.838  41
  -1   0   7 5051.50 459.575  19
   1   0  -7 5577.65 364.161 107
   1   0  -7 5091.97 380.061   7
  -1   0   7 5428.45 325.551  94
  -1   0   7 5466.54 445.489  90
   1   0  -7 5335.95 362.286  87
  -1   0   6 203767. 7251.51  94
  -1   0   6 203449. 7411.87  90
  -1   0   6 208915. 7239.36  93
   1   0  -6 185500. 7259.52 104
  -1   0   6 209155. 7219.49  97
   1   0  -6 218170. 7355.77  41
   1   0  -6 182685. 7285.78  87
   1   0  -6 200265. 7351.59   7
  -1   0   6 206255. 7479.85  19
   1   0  -6 208834. 7306.53 107
   1   0  -6 196471. 7194.97  24
  -1   0   6 209867. 7419.89  21
   1   0  -5 21610.2 907.318  41
  -1   0   5 21518.1 951.785  21
  -1   0   5 20348.8 838.405  94
   1   0  -5 20479.4 916.089   7
  -1   0   5 20426.1 1027.95  15
   1   0  -5 20663.5 876.330 107
  -1   0   4 40675.2 1505.81  12
   1   0  -4 45473.2 1589.53  41
   1   0  -4 36778.0 1487.59  72
  -1   0   4 44188.4 1712.04  18
  -1   0   4 44241.2 1696.03  15
   1   0  -4 40687.0 1486.83  71
  -1   0   4 42057.5 1615.28  21
   1   0  -4 48871.1 1678.54  84
   1   0  -3 20101.0 717.958   5
  -1   0   3 17178.8 762.990  21
   1   0  -3 18095.8 718.754  72
   1   0  -3 18323.3 751.273  41
   1   0  -2 277085. 9684.78  72
   1   0  -2 264453. 9676.45   2
   1   0  -2 280269. 9678.68   5
  -1   0   2 265745. 9722.71  18
   1   0  -1 108185. 3710.86   2
   1   0  -1 105162. 3708.79   5
  -1   0   1 98373.7 3704.32   8
   1   0  -1 102041. 3707.03   8
   1   0   0 79766.1 2883.56   5
   1   0   0 80190.3 2883.50   2
   1   0   1 171164. 6180.08   2
   1   0   1 176347. 6182.00   5
  -1   0  -1 179295. 6174.41  10
   1   0   1 167092. 6172.28  11
   1   0   2 35390.9 1233.53   5
   1   0   2 34788.2 1231.33   2
   1   0   2 34616.7 1238.71  72
   1   0   2 33635.8 1249.00  10
   1   0   2 32215.2 1232.42  11
  -1   0  -2 32243.2 1228.59  13
  -1   0  -2 31128.9 1201.22  14
   1   0   3 4485.53 196.429   5
   1   0   3 3462.87 190.834  72
   1   0   3 3996.26 237.644  10
   1   0   3 3808.44 201.049  11
  -1   0  -3 4122.98 223.604  12
  -1   0  -3 3530.71 176.857  17
   1   0   4 163.757 43.5396  72
   1   0   4 370.770 56.9148  11
  -1   0  -4 269.340 66.1622  12
   1   0   4 271.991 44.9690  71
  -1   0  -4 229.218 73.3043  39
  -1   0  -4 243.304 74.5486  40
   1   0   5 69.8973 48.3377  96
  -1   0  -5 73.3196 67.6942  39
  -1   0  -5 37.2280 62.0640  40
  -1   0  -5 115.611 81.5484 105
  -1   0  -5 225.007 96.6524 107
  -1   0  -5 83.3034 50.3551  12
  -1   0  -6 11346.7 573.783 105
  -1   0  -6 11725.8 728.354  85
   1   0   6 11158.2 526.686  96
  -1   0  -6 13024.0 636.558  42
  -1   0  -6 11758.8 612.715  40
   1   0   6 11079.7 589.953 109
  -1   0  -6 11511.5 590.901 107
   1   0   6 11295.9 599.921   6
  -1   0  -7 13801.2 687.680 105
   1   0   7 14979.4 734.858   6
  -1   0  -7 15259.6 754.327  42
  -1   0  -7 14023.2 731.530  40
  -1   0  -7 15116.2 878.974  85
  -1   0  -7 14345.4 705.620 107
   1   0   7 13135.2 712.720 109
   1   0   7 13459.2 628.311 110
   1   0   7 13999.5 642.716  96
   1   0   8 42377.3 1696.31  96
   1   0   8 43577.2 1736.08  95
   1   0   8 43396.3 1822.09  48
   1   0   8 40788.4 1793.10  45
  -1   0  -8 46625.3 2028.21  85
  -1   0  -8 41704.4 1675.21  54
  -1   0  -8 44062.5 1778.02 107
   1   0   8 42340.9 1684.28 110
   1   0   8 43874.0 1812.36 109
   1   0   8 40527.8 1764.93  34
   1   0   8 43628.6 1821.77  33
  -1   0  -8 42953.9 1684.15  35
  -1   0  -8 46293.9 1840.88  42
   1   0   8 44839.3 1816.49   6
   1   0   9 16557.5 873.033  33
  -1   0  -9 15568.5 725.904  35
   1   0   9 14795.4 805.266  34
  -1   0  -9 16262.5 808.764 104
   1   0   9 15621.1 732.218 110
  -1   0  -9 15960.1 816.850 107
   1   0   9 14868.4 757.129  67
   1   0   9 15912.6 818.249  31
  -1   0  -9 16783.5 868.766  42
  -1   0  -9 16055.0 708.575  27
   1   0   9 16447.0 749.274  96
   1   0   9 16040.3 781.898  95
   1   0   9 15501.3 859.017  48
  -1   0  -9 15130.6 720.972  54
  -1   0  -9 15349.9 699.376  51
   1   0   9 16816.4 856.708   6
  -1   0  -9 16305.4 1014.72  85
  -1   0  -9 14474.5 762.502  24
   1   0  10 31577.7 1429.72  31
  -1   0 -10 33074.6 1523.40  41
   1   0  10 29562.3 1423.94  34
   1   0  10 31584.2 1493.41  33
  -1   0 -10 33536.3 1351.42  35
   1   0  10 34087.9 1419.50  95
  -1   0 -10 32865.4 1321.20  27
  -1   0 -10 34841.6 1444.80 104
   1   0  10 30908.2 1493.24  48
  -1   0 -10 33276.5 1446.65 107
  -1   0 -10 31586.4 1343.43  54
  -1   0 -10 31714.1 1308.54  51
  -1   0 -10 34475.1 1704.76  85
  -1   0 -10 29095.5 1496.77  87
   1   0  11 3244.59 376.551  33
  -1   0 -11 3330.81 272.776  35
  -1   0 -11 2587.56 340.967  41
  -1   0 -11 3368.00 280.697  54
   1   0  11 2714.65 348.704  48
   1   0  11 3505.82 321.521  95
  -1   0 -11 2471.03 387.771  85
  -1   0 -11 3705.61 332.587 104
   1   0  11 2976.08 316.165  31
   1   0  11 3193.89 342.012  32
  -1   0 -11 3478.81 334.150 107
  -1   0 -12 9545.42 536.868  55
  -1   0 -12 9298.07 533.830  54
   1   0  12 8752.89 639.657  48
   1   0  12 9378.41 615.398  32
   1   0  12 8206.15 561.396  31
  -1   0 -12 8693.97 658.497  41
  -1   0 -12 9450.91 583.360 104
   1   0  12 10085.8 596.957  95
   1   0  12 9148.55 649.226  33
  -1   0 -12 9206.66 531.671  35
  -1   0 -12 9376.24 522.227  36
  -1   0 -12 10407.9 625.156 107
  -1   0 -13 411.195 108.261  36
   1   0  13 616.369 204.859  92
   1   0  13 865.978 169.644  95
  -1   0 -13 532.787 152.961 107
  -1   0 -13 284.654 136.366  41
   1   0  13 346.884 149.704  32
   1   0  13 309.206 172.434  33
  -1   0 -13 288.159 99.3297  54
  -1   0 -13 419.737 114.948  55
  -1   0 -14 6298.97 392.446  36
   1   0  14 7275.87 460.015  95
  -1   0 -14 6435.32 408.883 103
  -1   0 -14 7976.06 495.113 107
   1   0  14 6483.34 452.559  32
  -1   0 -14 6973.16 416.637  54
  -1   0 -14 7899.42 435.870  55
   1   0  15 11200.1 626.984  33
   1   0  15 12288.9 608.572  95
   1   0  15 11884.5 662.561  44
   1   0  15 10644.3 580.321  32
  -1   0 -15 12728.2 576.818  55
  -1   0 -15 11902.0 568.246  54
  -1   0 -16 1562.36 141.433 108
   1   0  16 1276.34 158.960  33
   1   0  16 1384.72 140.122  95
   1   0  16 1709.32 189.378  44
  -1   0 -16 1321.67 121.990  55
  -1   0 -16 1304.58 122.348  54
  -1  -1  16 267.663 95.6839  44
   1   1 -16 108.303 48.3409  54
  -1  -1  16 277.292 88.0332  33
  -1  -1  15 2066.38 236.854  33
  -1  -1  15 2471.42 211.399  95
   1   1 -15 1998.72 182.656  54
  -1  -1  15 2576.32 260.756  44
   1   1 -15 2355.97 213.239 108
  -1  -1  14 5648.76 432.922  33
  -1  -1  14 5216.63 366.829  95
  -1  -1  14 5299.00 428.282  44
  -1  -1  14 4841.22 371.231  31
   1   1 -14 5110.95 333.089  55
   1   1 -14 5310.96 349.130  54
  -1  -1  13 7508.56 555.172  33
  -1  -1  13 8630.55 517.188  95
   1   1 -13 9770.46 579.284 107
  -1  -1  13 5955.38 497.089  31
   1   1 -13 7755.59 463.146  55
   1   1 -13 8069.32 481.113  54
  -1  -1  12 4814.13 443.133  48
  -1  -1  12 4454.04 432.713  33
   1   1 -12 4692.18 336.800  36
  -1  -1  12 5364.25 398.197  95
   1   1 -12 5384.22 430.169 107
  -1  -1  12 3723.46 394.692  31
   1   1 -12 4455.67 319.940  51
   1   1 -12 4955.76 361.627  54
   1   1 -12 5145.86 357.293  55
   1   1 -11 74.4593 72.6944  55
   1   1 -11-16.0411 80.1455  54
   1   1 -11 53.4743 69.7652  51
  -1  -1  11 50.8818 150.873  48
   1   1 -11 28.0328 68.4220  36
  -1  -1  11 28.4825 64.3640  96
   1   1 -11 41.8538 63.0538 103
  -1  -1  11 31.0427 79.2916 110
  -1  -1  11 23.5609 141.961  31
  -1  -1  11 100.542 171.426  33
  -1  -1  10 241.956 157.449  48
  -1  -1  10 362.347 125.515  34
   1   1 -10 381.817 102.194  36
  -1  -1  10 393.448 120.613  94
  -1  -1  10 444.797 176.452  90
  -1  -1  10 482.765 109.773  96
   1   1 -10 415.841 135.511 107
   1   1 -10 384.975 105.646  54
   1   1 -10 346.114 102.164  55
   1   1 -10 647.853 113.352  51
  -1  -1  10 521.486 190.722  31
  -1  -1  10 358.142 189.172  33
   1   1  -9 22440.1 1027.48 107
   1   1  -9 20783.2 1073.53  41
  -1  -1   9 21535.1 935.131  96
   1   1  -9 20843.8 931.792  55
   1   1  -9 20498.0 1056.90   7
  -1  -1   9 19136.4 968.143  34
   1   1  -9 20847.3 922.141  36
  -1  -1   9 20159.4 1054.64  33
  -1  -1   9 22318.2 969.785  94
  -1  -1   9 21362.5 1151.10  90
   1   1  -9 21206.3 920.247  51
   1   1  -9 21842.8 948.969  54
   1   1  -9 21213.1 953.617 104
  -1  -1   9 22068.2 1077.70  48
  -1  -1   9 19404.1 1121.05  47
  -1  -1   8 135518. 5258.20  16
  -1  -1   8 135269. 5252.48  48
  -1  -1   8 139486. 5372.01  47
   1   1  -8 141652. 5280.82  41
  -1  -1   8 133912. 5251.52  33
   1   1  -8 140605. 5117.75  55
   1   1  -8 147607. 5135.78  54
   1   1  -8 137103. 5101.79  51
  -1  -1   8 142112. 5152.01  94
  -1  -1   8 149933. 5384.90  90
   1   1  -8 142008. 5113.64  36
   1   1  -8 138967. 5120.72  35
   1   1  -8 140462. 5203.82 107
   1   1  -8 130642. 5251.67   7
   1   1  -8 140772. 5141.04 104
   1   1  -7 22922.1 973.237  35
  -1  -1   7 23445.9 967.281  97
   1   1  -7 23500.3 996.492 104
   1   1  -7 23341.8 979.246  54
   1   1  -7 23441.6 1044.56 107
  -1  -1   7 24547.9 1186.27  47
   1   1  -7 23246.4 1089.61  41
   1   1  -7 21627.6 959.842  24
  -1  -1   7 24352.7 1005.05  94
  -1  -1   7 24040.8 988.683  93
  -1  -1   7 23365.9 1147.44  90
   1   1  -7 23167.1 1149.17  85
   1   1  -7 25493.6 1169.64  84
  -1  -1   7 23958.3 1107.92  16
  -1  -1   7 22673.1 1229.47  19
  -1  -1   6 25614.0 1217.71  19
   1   1  -6 22706.6 993.208 107
   1   1  -6 23242.5 943.619  24
   1   1  -6 23577.4 1043.93  41
   1   1  -6 23553.5 958.794 104
   1   1  -6 22581.7 1088.15  85
   1   1  -6 24745.0 1114.31  84
  -1  -1   6 21706.2 942.708  93
  -1  -1   6 23272.6 959.880  94
  -1  -1   6 21693.8 927.506  97
   1   1  -5 20375.0 806.250  24
   1   1  -5 17503.7 741.050  23
   1   1  -5 19796.7 924.536  85
   1   1  -5 20346.4 940.232  84
  -1  -1   5 19900.5 790.942  97
   1   1  -5 19993.8 846.493 107
   1   1  -5 21111.7 892.443  41
  -1  -1   5 20122.3 804.193  93
  -1  -1   5 19402.2 806.643  94
  -1  -1   5 20913.8 1014.52  19
   1   1  -4 73085.4 2820.69  41
  -1  -1   4 75539.2 2943.65  19
  -1  -1   4 77289.3 2834.08  89
   1   1  -4 79120.2 2900.80  84
   1   1  -4 74463.7 2758.66  24
   1   1  -4 75094.4 2711.22   2
   1   1  -3 213004. 7586.91  41
   1   1  -3 209027. 7535.39  24
  -1  -1   3 207120. 7676.16  19
   1   1  -3 213304. 7521.57 112
   1   1  -2 107750. 863.269  41
  -1  -1   2 106197. 1086.21  18
  -1  -1   1 174793. 6119.62  15
  -1  -1   1 170645. 6085.80  18
   1   1  -1 166319. 6080.53   9
   1   1  -1 170542. 6073.93  71
  -1  -1   0 184724. 6625.84  15
   1   1   0 180081. 6617.25  73
  -1  -1   0 192048. 6615.98   9
   1   1   0 186668. 6624.22   8
   1   1   0 187667. 6623.57  21
  -1  -1  -1 142759. 5206.62  16
  -1  -1  -1 147488. 5215.48  14
  -1  -1  -1 144504. 5204.40  10
  -1  -1  -1 152058. 5191.91   8
   1   1   1 134157. 5247.25  21
   1   1   1 148419. 5226.99  71
   1   1   2 45149.3 1654.96  10
  -1  -1  -2 43934.6 1648.43  14
  -1  -1  -2 44940.3 1655.66  13
   1   1   3 293717. 10020.0 112
   1   1   3 273271. 10059.7  10
  -1  -1  -3 272024. 10051.1  13
   1   1   4 1107.26 167.379  21
  -1  -1  -4 1159.48 113.541  17
   1   1   4 1075.34 134.031  10
  -1  -1  -4 1013.80 124.019  39
   1   1   4 1456.61 98.7427 112
  -1  -1  -5 708.550 116.798  40
  -1  -1  -5 552.728 107.643  39
   1   1   5 1003.62 106.571  95
  -1  -1  -5 807.446 96.5334  12
  -1  -1  -5 578.732 86.9776  17
  -1  -1  -5 498.894 148.796  85
   1   1   5 746.873 132.452 109
   1   1   5 599.142 52.1195   2
   1   1   5 495.000 98.8290   6
   1   1   5 494.029 51.4271  72
   1   1   5 735.015 156.758  21
  -1  -1  -6 9628.60 460.790  12
   1   1   6 9828.98 513.481   6
   1   1   6 9571.51 634.818  21
   1   1   6 8068.71 426.088  47
   1   1   6 9763.90 467.132  95
   1   1   6 9627.61 444.554  96
  -1  -1  -6 9935.71 528.690  40
  -1  -1  -6 9684.49 526.091  39
   1   1   6 9257.55 454.874 110
   1   1   6 9176.58 537.016 109
  -1  -1  -6 10242.0 498.089 107
  -1  -1  -6 10405.5 641.919  85
  -1  -1  -7 2009.87 295.319  85
   1   1   7 2256.85 224.379   6
   1   1   7 2045.60 180.069 102
   1   1   7 2078.78 191.503  95
   1   1   7 1965.91 174.321  96
  -1  -1  -7 2624.55 250.725  42
  -1  -1  -7 2086.43 226.818  40
   1   1   7 1870.76 243.833 109
  -1  -1  -7 2345.13 219.563 107
   1   1   7 2356.00 197.159 110
  -1  -1  -8 83283.5 2968.93  42
  -1  -1  -8 73645.4 2935.76  40
  -1  -1  -8 77291.0 2897.83 104
   1   1   8 74392.5 2811.38 102
  -1  -1  -8 68236.2 2784.61  27
  -1  -1  -8 75193.2 2814.25  54
   1   1   8 82371.8 2943.56   6
   1   1   8 78669.1 2959.75  33
   1   1   8 74384.9 2925.74  34
   1   1   8 76531.4 2857.84  95
   1   1   8 72300.7 2808.90  96
  -1  -1  -8 78004.4 3131.99  85
   1   1   8 73370.2 2935.39  45
   1   1   8 74393.7 2954.10  48
   1   1   8 73437.3 2832.07 110
   1   1   8 74299.8 2983.76 109
  -1  -1  -8 76756.6 2886.34 107
  -1  -1  -9 11621.7 638.737 104
   1   1   9 10145.7 598.040  26
  -1  -1  -9 11283.2 553.627  27
  -1  -1  -9 10964.0 565.704  54
  -1  -1  -9 12241.9 580.673  35
   1   1   9 11337.8 661.777  34
   1   1   9 11565.5 690.615  33
   1   1   9 11798.9 613.832  95
   1   1   9 11529.3 679.279  45
   1   1   9 12213.5 707.623  48
  -1  -1  -9 12198.2 817.746  85
  -1  -1  -9 10428.6 698.136  87
   1   1   9 11261.5 585.996 110
  -1  -1  -9 11412.8 629.937 107
  -1  -1  -9 11682.9 674.352  42
   1   1   9 11500.0 634.932  31
  -1  -1 -10 4873.82 377.590 104
  -1  -1 -10 4034.06 291.048  27
  -1  -1 -10 4402.43 314.122  54
   1   1  10 4128.17 376.779  34
   1   1  10 4816.73 433.273  33
  -1  -1 -10 4308.93 308.378  35
   1   1  10 4067.89 331.481  95
   1   1  10 4422.57 414.045  48
   1   1  10 4148.83 391.045  45
  -1  -1 -10 4174.80 479.706  85
  -1  -1 -10 4150.66 414.715  87
   1   1  10 4203.95 323.621 110
  -1  -1 -10 4781.20 371.440 107
  -1  -1 -10 5013.96 422.222  41
   1   1  10 3840.56 342.501  31
  -1  -1 -11 10877.6 569.059  27
  -1  -1 -11 11036.8 588.704  54
  -1  -1 -11 10579.6 555.866  51
   1   1  11 11320.6 724.550  48
  -1  -1 -11 11100.2 714.159  41
   1   1  11 10425.9 619.389  95
   1   1  11 10383.8 629.192  31
   1   1  11 11282.8 606.908 110
  -1  -1 -11 12134.8 671.727 107
   1   1  11 10672.7 669.524  34
  -1  -1 -11 10680.3 580.245  35
   1   1  11 10807.7 707.376  33
  -1  -1 -11 10936.4 644.168 104
  -1  -1 -12 1752.94 270.115  41
   1   1  12 1721.10 284.173  48
   1   1  12 1678.71 275.039  33
  -1  -1 -12 1945.96 218.545  54
  -1  -1 -12 2091.97 201.405  51
  -1  -1 -12 1946.57 205.656  36
  -1  -1 -12 1833.35 207.921  35
  -1  -1 -13 41283.8 1644.74  55
   1   1  13 36086.3 1722.86  32
  -1  -1 -13 37701.4 1581.88  51
  -1  -1 -13 41630.2 1659.96  54
   1   1  13 41173.2 1700.65  95
   1   1  13 39778.2 1774.06  33
  -1  -1 -13 39620.2 1612.73  36
  -1  -1 -13 41555.9 1657.12  35
  -1  -1 -13 45677.1 1767.50 107
  -1  -1 -13 37165.1 1787.79  41
   1   1  13 38230.3 1782.71  48
  -1  -1 -14 2697.99 254.324 103
   1   1  14 2947.76 388.086  92
   1   1  14 2976.58 277.524  95
  -1  -1 -15 1159.63 147.719  54
   1   1  15 1361.59 220.843  44
   1   1  15 1114.39 191.524  33
   1   1  15 1287.76 182.634  32
   1   1  15 1045.43 149.392  95
  -1  -1 -15 939.140 140.724 108
  -1  -1 -15 1200.73 140.195  55
  -1  -1 -15 1004.94 136.723 103
   1   1  16 11.3038 85.9846  33
   1   1  16 27.5880 43.8125  95
  -1  -1 -16 16.4410 53.9809  54
   1   1  16-51.5924 112.451  44
  -1  -1 -16 77.0375 56.9424 108
   1   1  17 25166.4 935.239  33
   1   1  17 25936.5 958.242  44
   1   2 -16 19772.5 711.516  29
  -1  -2  16 19335.7 732.925  33
  -1  -2  15 1495.14 179.623  33
  -1  -2  15 1624.37 162.584  95
   1   2 -15 1241.64 125.543  55
  -1  -2  15 1527.84 184.611  44
   1   2 -15 1337.71 134.956  54
   1   2 -15 1307.76 145.875 108
  -1  -2  14 2406.16 257.098  33
   1   2 -14 2371.34 206.964  55
  -1  -2  14 1864.81 248.651  44
  -1  -2  14 2000.85 228.167  31
   1   2 -14 2354.28 210.493  54
  -1  -2  14 2504.99 237.291  95
   1   2 -13 2889.22 295.595 107
  -1  -2  13 2449.89 256.845  95
  -1  -2  12-76.1958 118.305  46
   1   2 -12-44.0956 70.0160  36
  -1  -2  12 15.1005 62.2950  96
  -1  -2  12-184.068 156.917  31
  -1  -2  12 94.1902 150.483  33
   1   2 -12 22.1781 97.3974 107
  -1  -2  12 76.7785 93.6889  95
   1   2 -12-15.9423 74.0176  54
   1   2 -12 31.0705 77.6131  55
   1   2 -11 20534.0 913.279  36
  -1  -2  11 18497.2 1023.38  33
  -1  -2  11 18203.4 1012.99  48
   1   2 -11 20953.7 928.231  55
   1   2 -11 17978.8 856.746  56
  -1  -2  11 18956.8 1027.28  31
   1   2 -11 20279.4 927.002  54
  -1  -2  10 143.399 148.509  48
   1   2 -10 104.582 82.8261  55
   1   2 -10 106.875 76.4268  54
   1   2 -10 160.793 69.8766  51
  -1  -2  10 198.494 99.0397  96
   1   2 -10 114.698 79.4949  36
   1   2 -10 213.658 116.136 107
  -1  -2  10 47.3249 151.293  31
  -1  -2  10 94.6135 172.782  33
  -1  -2  10 152.269 111.188  94
  -1  -2   9 12154.7 744.549  31
   1   2  -9 13536.0 655.437  55
   1   2  -9 12088.1 610.274  51
   1   2  -9 12975.5 653.567  54
  -1  -2   9 12325.4 833.917  47
  -1  -2   9 12934.9 755.868  48
   1   2  -9 13428.1 645.346  36
  -1  -2   9 11564.1 728.736  33
  -1  -2   9 13394.6 662.122  96
   1   2  -9 11267.3 625.746 104
  -1  -2   9 13577.0 683.409  94
  -1  -2   9 14135.7 843.647  90
   1   2  -9 13690.6 726.511 107
   1   2  -8 1760.74 188.002 104
   1   2  -8 2038.52 290.013  84
   1   2  -8 1717.97 186.110  55
   1   2  -8 2031.88 178.798  51
   1   2  -8 2177.04 202.341  54
   1   2  -8 1895.22 228.391 107
  -1  -2   8 1944.29 260.573  48
  -1  -2   8 1990.36 303.619  47
   1   2  -8 1985.78 190.655  36
  -1  -2   8 1393.86 238.658  33
  -1  -2   8 2113.05 267.521  31
  -1  -2   8 1866.75 207.197  94
  -1  -2   8 1824.63 287.071  90
   1   2  -7 20970.3 966.552 107
   1   2  -7 18558.5 881.856 104
  -1  -2   7 21595.3 1043.53  16
  -1  -2   7 21865.1 911.043  97
   1   2  -7 20905.1 900.860  55
   1   2  -7 20525.3 1051.39  85
   1   2  -7 23014.6 1120.88  84
   1   2  -7 21479.8 1034.42  41
  -1  -2   7 21937.0 1132.76  47
  -1  -2   7 20472.8 988.222  48
   1   2  -7 21143.2 902.820  54
  -1  -2   7 21895.6 927.144  93
  -1  -2   7 20344.3 926.510  94
  -1  -2   7 19782.8 1043.35  90
   1   2  -7 21418.0 901.701  36
  -1  -2   7 20678.2 990.792  33
   1   2  -7 20330.0 921.790  24
  -1  -2   6 144500. 5466.65  94
  -1  -2   6 153412. 5468.51  93
   1   2  -6 157055. 5682.22  84
   1   2  -6 145678. 5601.65  85
  -1  -2   6 152016. 5716.98  47
   1   2  -6 150439. 5483.90  24
   1   2  -6 141275. 5437.84 104
  -1  -2   6 153668. 5454.46  97
  -1  -2   6 159410. 5629.88  16
   1   2  -6 149000. 5512.46 107
   1   2  -6 155884. 5594.21  41
  -1  -2   5 4462.75 274.612  93
  -1  -2   5 4323.80 275.505  94
   1   2  -5 4219.49 364.428  84
   1   2  -5 3888.29 334.908  85
  -1  -2   5 4532.20 395.613  47
   1   2  -5 4510.56 287.768  24
   1   2  -5 4351.14 305.252 105
  -1  -2   5 4546.98 267.182  97
  -1  -2   5 4591.78 359.726  16
  -1  -2   5 5528.92 460.642  19
   1   2  -5 4044.00 211.345 112
   1   2  -5 4369.74 298.021 107
   1   2  -5 4505.70 329.679  41
  -1  -2   4 382411. 13802.9  93
   1   2  -4 392760. 13897.5  41
  -1  -2   4 408493. 14017.9  47
  -1  -2   4 393424. 13911.6  89
   1   2  -4 374390. 13980.9  84
   1   2  -4 384678. 13866.3 105
  -1  -2   4 383240. 13798.7  97
  -1  -2   4 415529. 13965.0  16
  -1  -2   4 400005. 14063.7  19
   1   2  -4 385975. 13855.1 107
   1   2  -4 380721. 13787.8 112
   1   2  -4 388769. 13841.9  24
   1   2  -3 8449.40 410.667  24
  -1  -2   3 8176.42 472.231  16
  -1  -2   3 8760.39 534.576  19
  -1  -2   3 9772.19 529.573  47
   1   2  -3 8101.15 429.048  41
  -1  -2   3 8321.05 436.441  89
   1   2  -3 8240.53 500.662  84
   1   2  -2 999999. 35176.4  24
  -1  -2   2 981889. 35252.0  16
   1   2  -1 110286. 3984.51  22
  -1  -2   1 122432. 4141.73  19
   1   2   0 17763.6 672.580   9
  -1  -2   0 17895.3 751.504  47
   1   2   1 165593. 6096.75  73
   1   2   1 174970. 6203.75  21
   1   2   1 174818. 6107.95   8
  -1  -2  -1 181300. 6131.45  10
   1   2   2 249743. 7081.63  21
   1   2   2 250749. 6949.91  10
  -1  -2  -2 263379. 7001.48  14
   1   2   3 13.2762 36.0616  10
  -1  -2  -3 55.1835 57.5700  14
   1   2   4 10810.0 519.051 109
   1   2   4 8862.71 563.251  21
  -1  -2  -4 9481.61 540.603  85
   1   2   4 9600.47 476.897  10
  -1  -2  -4 9360.51 480.406  13
  -1  -2  -5 1130.90 134.231 104
   1   2   5 1049.77 192.977  21
   1   2   5 1242.28 176.070 109
   1   2   5 1475.98 133.273 110
  -1  -2  -5 1442.06 155.059  39
  -1  -2  -5 1377.96 195.345  85
   1   2   5 1259.29 136.689   6
   1   2   5 1171.68 128.694  19
  -1  -2  -5 1168.74 137.854  17
  -1  -2  -6 6188.70 390.541  17
  -1  -2  -6 7060.96 421.112  40
  -1  -2  -6 7383.93 426.391  39
  -1  -2  -6 7221.69 352.782  12
   1   2   6 7088.05 403.159   6
  -1  -2  -6 7120.44 403.464 104
   1   2   6 6846.96 374.532 102
   1   2   6 6711.44 317.094 112
   1   2   6 6825.45 375.522 110
   1   2   6 7474.94 480.709 109
  -1  -2  -6 7011.50 376.996 107
  -1  -2  -6 8464.36 538.655  85
   1   2   6 7079.17 541.136  21
   1   2   6 6949.84 365.237  95
  -1  -2  -7 5394.57 365.508  17
  -1  -2  -7 5049.40 374.097  40
   1   2   7 5591.53 338.692 102
  -1  -2  -7 5645.35 368.254 104
   1   2   7 6032.56 455.623 109
  -1  -2  -7 5753.73 349.387 107
   1   2   7 5662.64 344.410 110
   1   2   7 6254.40 380.347   6
  -1  -2  -7 5329.15 424.206  87
  -1  -2  -7 5830.40 483.065  85
   1   2   7 5907.20 515.197  21
   1   2   7 5488.90 334.946  95
  -1  -2  -8 34864.8 1444.28 107
   1   2   8 34749.1 1588.80 109
   1   2   8 33879.1 1424.95 110
   1   2   8 35595.2 1520.97  33
   1   2   8 34651.3 1422.32  95
  -1  -2  -8 34113.2 1389.03  27
   1   2   8 36873.3 1529.86  34
   1   2   8 34943.8 1417.31 102
  -1  -2  -8 34194.4 1458.32 104
  -1  -2  -8 33019.2 1379.01  50
   1   2   8 35601.1 1736.81  21
   1   2   8 34941.2 1523.96  45
   1   2   8 36077.2 1534.85  48
  -1  -2  -8 33223.1 1641.17  85
  -1  -2  -8 34198.0 1574.23  87
   1   2   8 36393.4 1481.09   6
  -1  -2  -8 38504.9 1511.56  42
  -1  -2  -8 34106.1 1494.77  40
   1   2   9 7610.04 443.002  95
  -1  -2  -9 6886.96 411.357  54
  -1  -2  -9 6480.24 390.936  50
  -1  -2  -9 7451.51 455.114 107
   1   2   9 6761.70 436.076 110
   1   2   9 7365.15 435.284 102
  -1  -2  -9 7582.22 470.605 104
  -1  -2  -9 7717.18 568.570  87
  -1  -2  -9 7408.40 608.903  85
  -1  -2  -9 6578.23 396.040  27
   1   2   9 7713.81 471.991  26
   1   2   9 7303.97 502.980  34
   1   2   9 7342.66 516.061  33
   1   2   9 6814.40 504.918  45
   1   2   9 6966.03 512.383  48
  -1  -2  -9 7847.89 501.411  42
   1   2  10 48949.6 1963.56  95
  -1  -2 -10 47366.9 1920.56  54
  -1  -2 -10 48152.2 1910.26  50
  -1  -2 -10 53705.1 2015.98 107
   1   2  10 49374.3 1965.44 110
   1   2  10 49797.2 1943.81 102
  -1  -2 -10 49548.8 2008.99 104
  -1  -2 -10 52910.9 2174.77  87
   1   2  10 43001.0 1962.14  26
  -1  -2 -10 47480.8 1909.00  27
  -1  -2 -10 47538.8 1916.93  35
   1   2  10 47999.2 2058.49  34
   1   2  10 48815.6 2069.53  33
   1   2  10 48287.6 2090.42  48
   1   2  10 48109.7 2077.67  45
  -1  -2 -10 47953.0 2066.54  41
  -1  -2 -11 6663.43 418.326  54
   1   2  11 5808.77 496.308  45
   1   2  11 5665.45 508.507  48
   1   2  11 6128.24 434.202 110
  -1  -2 -11 6789.43 475.560 104
  -1  -2 -11 6671.17 467.588 107
  -1  -2 -11 6196.74 498.760  41
   1   2  11 6241.49 517.114  33
   1   2  11 7264.81 526.065  34
  -1  -2 -11 6472.64 405.760  35
  -1  -2 -11 5873.11 390.371  27
   1   2  11 6623.36 442.120  95
  -1  -2 -12 43806.8 1760.36  27
   1   2  12 39315.7 1890.79  45
   1   2  12 42884.7 1931.57  48
  -1  -2 -12 42958.6 1914.18  41
  -1  -2 -12 47281.7 1991.42  87
   1   2  12 42683.8 1916.78  33
  -1  -2 -12 44417.3 1769.28  35
   1   2  12 41847.0 1884.11  34
  -1  -2 -12 43755.4 1728.37  36
  -1  -2 -12 43737.9 1777.58  54
  -1  -2 -12 42265.9 1738.23  51
  -1  -2 -13 2507.87 235.288  55
   1   2  13 2155.62 245.878  95
  -1  -2 -13 2561.58 248.150  54
  -1  -2 -13 2169.42 211.439  51
  -1  -2 -13 2358.93 272.119 107
  -1  -2 -13 2113.97 280.777  41
  -1  -2 -13 1962.76 201.785  36
  -1  -2 -13 2465.03 236.078  35
   1   2  13 2259.13 314.073  48
   1   2  13 2016.85 292.078  33
  -1  -2 -14 12170.3 650.388 103
  -1  -2 -14 12033.3 595.227  51
   1   2  14 12532.1 657.721  95
   1   2  14 13359.6 910.620  92
   1   2  15 6895.76 455.969  32
   1   2  15 7219.98 571.246  92
   1   2  15 7390.41 474.439  33
   1   2  15 6894.23 409.590  95
  -1  -2 -15 6422.55 349.588  51
  -1  -2 -15 6825.77 403.330  54
  -1  -2 -15 7054.29 409.309 108
  -1  -2 -15 6316.11 396.371 103
  -1  -2 -16 1633.25 150.790  54
   1   2  16 1573.04 197.202  44
  -1  -2 -16 1131.70 132.548 108
   1   2  16 1128.96 160.683  33
   1   2  16 1322.68 171.029  32
   1   2  17 2470.36 183.977  44
  -1  -2 -17 2412.20 152.403  54
  -1  -3  15 308.069 90.3708  33
   1   3 -15 243.320 55.9560  54
   1   3 -15 319.862 65.6664  55
  -1  -3  15 358.226 79.9167  95
   1   3 -15 295.825 62.4770  29
   1   3 -14 7219.78 401.262  36
  -1  -3  14 7739.22 460.072  33
  -1  -3  14 7480.16 466.106  44
  -1  -3  14 8656.78 461.968  95
   1   3 -14 7564.50 407.303  54
   1   3 -14 8293.31 426.228  55
  -1  -3  14 7736.54 451.887  31
  -1  -3  13 11109.2 590.799  95
  -1  -3  13 10368.1 606.481  31
   1   3 -13 8928.28 515.825  54
   1   3 -13 11218.7 615.416 107
  -1  -3  13 9440.51 590.312  33
   1   3 -13 9813.40 528.070  36
   1   3 -13 10278.1 542.118  55
  -1  -3  13 9614.83 600.886  44
  -1  -3  12 43.9946 150.044  44
  -1  -3  12-18.3242 123.467  46
   1   3 -12 44.5896 65.3293  36
   1   3 -12 105.857 108.178 107
   1   3 -12 46.4202 69.9751  55
   1   3 -12 104.575 84.2415  54
  -1  -3  12 150.072 93.7546  95
  -1  -3  12 124.212 84.3678  96
  -1  -3  12 288.854 158.779  31
  -1  -3  12 107.031 138.711  33
  -1  -3  11 3084.38 357.718  31
   1   3 -11 3262.68 330.272 107
   1   3 -11 3433.34 287.655  36
  -1  -3  11 3284.19 353.654  33
  -1  -3  11 3146.64 356.563  44
  -1  -3  11 3007.43 319.782  46
  -1  -3  11 3381.22 296.047  96
   1   3 -11 2754.79 245.950  56
   1   3 -11 3004.20 279.317  55
   1   3 -11 3225.06 280.116  54
  -1  -3  10 294.956 159.838  31
  -1  -3  10 395.038 173.797  33
   1   3 -10 370.265 117.005  36
   1   3 -10 367.054 112.309  55
   1   3 -10 373.848 109.662  54
  -1  -3  10 827.833 152.246  96
  -1  -3  10 383.406 128.256  30
   1   3 -10 295.989 98.1605  56
  -1  -3   9 13456.3 705.701  96
   1   3  -9 14843.1 921.854  84
   1   3  -9 16118.2 724.656  55
   1   3  -9 13861.0 689.380  54
   1   3  -9 13208.7 682.741  36
  -1  -3   9 13119.0 776.879  33
   1   3  -9 14456.7 770.557 107
  -1  -3   9 12423.1 786.119  31
   1   3  -9 12088.7 630.912  25
  -1  -3   9 14979.7 735.965  94
  -1  -3   9 13733.8 841.614  90
  -1  -3   8 39983.5 1594.46  97
  -1  -3   8 38349.0 1675.62  48
   1   3  -8 40771.8 1847.20  84
   1   3  -8 34973.9 1712.67  85
   1   3  -8 39875.8 1583.91  55
   1   3  -8 39333.7 1574.39  54
  -1  -3   8 35153.3 1680.13  31
  -1  -3   8 37433.7 1665.71  33
   1   3  -8 38737.9 1575.20  36
   1   3  -8 38965.1 1535.99  25
  -1  -3   8 38886.0 1608.77  94
  -1  -3   8 39060.4 1751.30  90
   1   3  -8 39553.8 1660.35 107
  -1  -3   7 12.8258 83.1145  97
  -1  -3   7 175.996 135.185  33
  -1  -3   7 38.8421 129.192  31
   1   3  -7 587.337 165.519  84
   1   3  -7 22.4980 92.8237  85
  -1  -3   7 94.8320 99.9851  93
  -1  -3   7 55.0639 91.5822  94
  -1  -3   7 512.587 155.664  90
   1   3  -7 58.5764 57.2095  54
   1   3  -7 48.7015 66.1484  55
   1   3  -7 71.3805 69.4263  36
   1   3  -7 50.4911 87.8371 107
  -1  -3   7 407.166 143.608  48
  -1  -3   7 31.4964 120.967  47
   1   3  -7-63.6197 73.8629  24
   1   3  -6 19337.3 906.058 107
   1   3  -6 19565.5 920.542 105
  -1  -3   6 17712.5 925.381  31
  -1  -3   6 22117.8 1039.26  16
   1   3  -6 19542.4 847.889  36
   1   3  -6 19933.5 850.859  55
   1   3  -6 19750.2 1063.93  84
   1   3  -6 18412.6 959.415  85
  -1  -3   6 19627.8 862.648  97
   1   3  -6 19600.2 905.670  24
  -1  -3   6 18954.6 865.145  93
  -1  -3   6 17951.9 859.345  94
  -1  -3   6 21538.4 1108.34  47
   1   3  -6 20893.5 995.090  41
  -1  -3   5 1796.84 173.802  97
   1   3  -5 1831.34 266.709  84
   1   3  -5 1676.48 215.021  85
  -1  -3   5 1587.26 267.207  47
   1   3  -5 1735.07 193.408  24
   1   3  -5 1499.36 189.461 107
  -1  -3   5 1410.93 230.364  16
  -1  -3   5 1853.81 184.867  94
  -1  -3   5 1687.95 178.974  93
   1   3  -5 1961.14 212.737 105
   1   3  -5 2016.64 230.400  41
  -1  -3   4 259609. 9136.73  98
  -1  -3   4 252118. 9154.80  97
  -1  -3   4 257820. 9290.66  89
   1   3  -4 250463. 9249.17  85
   1   3  -4 262165. 9405.72  84
  -1  -3   4 268360. 9411.00  47
   1   3  -4 255524. 9221.81  24
   1   3  -4 249435. 9208.84 107
  -1  -3   4 254348. 9155.51  93
   1   3  -4 259984. 9270.26  41
  -1  -3   4 258867. 9337.88  16
   1   3  -4 251581. 9231.18 106
   1   3  -4 253409. 9233.27 105
   1   3  -3 562117. 19866.9 106
   1   3  -3 569787. 19866.8 105
  -1  -3   3 552867. 19999.0  47
   1   3  -3 570916. 19853.5  24
  -1  -3   3 552010. 19947.8  16
  -1  -3   3 545386. 19777.8  97
  -1  -3   3 557674. 19766.9  98
  -1  -3   3 551964. 19883.8  89
  -1  -3   2 43969.7 1722.54  16
   1   3  -2 41228.9 1682.47  91
  -1  -3   2 42817.5 1648.34  89
   1   3  -2 40904.1 1545.54  22
   1   3  -2 42767.0 1636.75  24
   1   3  -2 42664.6 1778.77  83
   1   3  -2 42923.3 1807.42  86
  -1  -3   2 43691.1 1745.59  47
  -1  -3   1 252708. 9040.68  16
  -1  -3   1 247665. 8972.00  14
   1   3  -1 257328. 9040.54  91
   1   3  -1 244251. 8900.32  22
   1   3  -1 262974. 9119.91  83
  -1  -3   1 252880. 9050.63  47
   1   3   0 486.042 99.2049  91
  -1  -3   0 241.962 66.8612  14
  -1  -3  -1 26206.5 954.322  10
  -1  -3  -1 24746.8 1026.04  49
   1   3   1 25225.5 1076.77  91
  -1  -3  -1 24456.9 1014.82  88
  -1  -3  -1 24553.5 1028.99  14
  -1  -3  -2 343.834 71.7448  13
  -1  -3  -2 190.187 62.2514  49
   1   3   2 157.419 49.4614  18
   1   3   2 137.559 70.8169  91
  -1  -3  -2 188.398 71.1997  88
  -1  -3  -2 212.669 79.3860  87
   1   3   3 50031.7 1937.21  10
   1   3   3 53259.5 2056.53  91
  -1  -3  -3 54322.1 1993.49  13
   1   3   3 52024.9 1999.19  18
  -1  -3  -3 52445.5 2014.58  14
  -1  -3  -3 50694.7 2023.57  87
   1   3   3 53652.4 2093.64  21
   1   3   4 3587.84 240.392  10
   1   3   4 3630.43 327.700  21
  -1  -3  -4 3681.19 294.320  87
   1   3   4 3777.47 246.549   6
   1   3   4 3409.70 293.821  91
  -1  -3  -4 3900.95 274.770  13
   1   3   4 3797.44 225.983 110
   1   3   4 3344.83 222.644 102
  -1  -3  -5 719.338 108.771 104
   1   3   5 1091.22 125.040 102
   1   3   5 953.648 194.076  21
  -1  -3  -5 845.356 116.408  39
   1   3   5 856.739 118.568   6
   1   3   5 625.580 143.608  91
  -1  -3  -5 706.340 128.608  17
  -1  -3  -5 672.437 154.189  87
   1   3   5 911.466 118.365 110
  -1  -3  -6 39269.0 1672.39  87
  -1  -3  -6 41248.1 1517.73 107
  -1  -3  -6 37128.0 1535.71 104
   1   3   6 39058.5 1536.76 102
   1   3   6 37498.8 1528.62 110
   1   3   6 39038.0 1493.66  95
   1   3   6 40361.0 1554.38   6
   1   3   6 37879.3 1647.27  91
  -1  -3  -6 37902.5 1594.58  17
   1   3   6 35685.8 1484.89  19
   1   3   6 39803.4 1786.43  21
  -1  -3  -6 38881.8 1570.30  39
  -1  -3  -6 41540.8 1573.73  40
   1   3   7 1724.50 186.834 110
   1   3   7 1732.17 187.921   6
  -1  -3  -7 2149.22 227.716  17
   1   3   7 2394.59 210.929 102
  -1  -3  -7 2102.31 204.013 104
  -1  -3  -7 1775.85 177.101 107
  -1  -3  -7 1685.47 250.068  87
  -1  -3  -7 1620.54 139.105  12
  -1  -3  -7 2017.02 217.978  40
  -1  -3  -7 1792.31 208.894  39
   1   3   7 1953.37 303.100  21
   1   3   7 1693.82 166.250  95
   1   3   7 1556.45 217.867  91
   1   3   8 37930.2 1582.19  33
   1   3   8 36615.3 1504.27 102
  -1  -3  -8 36554.7 1525.66 104
  -1  -3  -8 39000.6 1509.52 107
  -1  -3  -8 35318.7 1572.74  17
  -1  -3  -8 36316.3 1469.61  27
   1   3   8 34760.1 1523.21  26
  -1  -3  -8 35372.7 1457.25  50
   1   3   8 36169.8 1476.18  95
   1   3   8 37263.0 1515.63 110
  -1  -3  -8 35770.1 1655.06  87
   1   3   8 37731.4 1597.95  34
  -1  -3  -8 36435.3 1551.34  40
   1   3   8 38084.6 1602.43  45
   1   3   9 329.060 167.214  33
  -1  -3  -9 287.526 103.837 107
   1   3   9 239.138 101.328 102
  -1  -3  -9 254.695 116.363 104
  -1  -3  -9 324.366 78.6880  28
  -1  -3  -9 375.671 94.0598  27
  -1  -3  -9 406.227 84.4477  52
  -1  -3  -9 284.869 83.1725  50
   1   3   9 486.487 163.576  34
  -1  -3  -9 383.054 111.855  88
  -1  -3  -9 359.012 147.513  87
  -1  -3  -9 168.126 87.4779  40
   1   3   9 462.452 190.318  21
   1   3   9 387.856 123.661  26
   1   3   9 290.977 168.959  48
   1   3   9 365.313 142.259  45
   1   3   9 331.306 118.178 110
   1   3   9 355.694 97.3271  95
  -1  -3 -10 21603.5 1003.85  50
  -1  -3 -10 22301.2 1013.64  54
   1   3  10 22792.0 1169.00  45
   1   3  10 23737.9 1176.19  48
   1   3  10 24914.3 1082.88 110
  -1  -3 -10 23798.6 1229.01  87
   1   3  10 21250.2 1072.02  26
  -1  -3 -10 22105.4 1008.01  27
   1   3  10 22590.4 1045.10 102
  -1  -3 -10 24104.2 1075.79 107
  -1  -3 -10 23955.5 1092.57 104
   1   3  10 23803.0 1160.87  34
   1   3  10 22325.9 1134.79  33
  -1  -3 -10 24020.5 1018.99  35
   1   3  10 22659.4 1037.94  95
  -1  -3 -11 52437.9 2099.93  50
  -1  -3 -11 52784.1 2108.65  54
   1   3  11 56843.0 2309.49  48
   1   3  11 53776.6 2292.24  45
  -1  -3 -11 52870.6 2097.40  35
   1   3  11 53475.0 2264.25  34
   1   3  11 53050.4 2248.68  33
  -1  -3 -11 51376.5 2219.09  41
   1   3  11 54208.5 2140.83 102
  -1  -3 -11 59390.3 2200.26 107
  -1  -3 -11 52453.7 2101.71  27
   1   3  11 46312.6 2155.19  26
   1   3  11 53323.4 2135.13  95
   1   3  11 52532.2 2157.20 110
  -1  -3 -12 4586.41 337.148  35
   1   3  12 4519.08 429.047  34
   1   3  12 4221.48 437.504  33
  -1  -3 -12 5111.70 357.303  27
  -1  -3 -12 5234.58 365.540  54
   1   3  12 4626.70 450.856  45
   1   3  12 3781.89 435.604  48
   1   3  13 28468.3 1209.86  95
  -1  -3 -13 26817.4 1174.22  35
   1   3  13 28858.8 1318.40  33
   1   3  13 24662.7 1273.80  34
   1   3  13 23411.6 1292.16  45
   1   3  13 25777.4 1312.52  48
  -1  -3 -13 26307.8 1217.39 103
  -1  -3 -13 27574.5 1191.77  54
  -1  -3 -13 27713.4 1171.74  51
  -1  -3 -13 27543.3 1201.95 108
   1   3  14 14.8830 69.1023  95
   1   3  14 39.7905 127.145  92
  -1  -3 -14 44.3091 72.0946 108
  -1  -3 -14 16.2777 64.8765 103
  -1  -3 -15 257.198 70.9797  51
  -1  -3 -15 283.066 87.5069  54
   1   3  15 188.118 71.5206  95
   1   3  15 253.940 126.883  92
  -1  -3 -15 292.981 81.4906 108
  -1  -3 -15 317.771 98.1988 103
   1   3  15 654.704 153.290  33
   1   3  15 331.190 140.513  32
  -1  -3 -16 843.506 115.822  54
  -1  -3 -16 884.335 89.4488  51
   1   3  16 981.576 166.025  44
  -1  -3 -16 1039.95 122.090 103
   1   3  16 804.325 142.511  32
  -1  -3 -17 13798.0 569.938  54
   1   3  17 13806.0 602.691  44
   1   4 -15 377.903 57.9814  55
  -1  -4  15 414.407 68.7375  78
   1   4 -14 2888.00 203.616  54
  -1  -4  14 2992.48 243.134  31
   1   4 -14 3513.09 239.913 108
   1   4 -14 3775.35 233.822  36
  -1  -4  14 3796.51 259.372  33
   1   4 -14 3702.69 238.208  55
   1   4 -14 3314.24 219.143  29
  -1  -4  14 4067.40 266.376  95
  -1  -4  13 3446.08 303.044  44
   1   4 -13 3333.59 248.053  54
  -1  -4  13 3476.99 306.734  31
   1   4 -13 3414.76 260.104  36
  -1  -4  13 3487.09 295.689  33
   1   4 -13 3664.06 270.647  55
   1   4 -13 3714.28 303.209 107
  -1  -4  13 3926.07 301.639  95
   1   4 -12 2360.23 264.765 107
  -1  -4  12 2234.18 278.473  44
  -1  -4  12 1934.28 232.905  46
  -1  -4  12 2524.05 258.801  95
  -1  -4  12 2065.64 221.732  96
  -1  -4  11 64613.1 2403.08  96
  -1  -4  11 59024.1 2442.17  33
   1   4 -11 60870.6 2370.39  36
  -1  -4  11 59947.2 2463.02  44
  -1  -4  11 58607.7 2426.85  46
  -1  -4  11 57846.3 2474.47  31
   1   4 -11 62686.9 2458.88 107
   1   4 -11 57808.4 2341.88  54
   1   4 -11 58060.8 2326.23  56
   1   4 -11 60363.8 2375.40  55
   1   4 -10 15868.9 784.894  56
   1   4 -10 16106.6 818.421  55
   1   4 -10 17473.9 807.654  54
  -1  -4  10 17231.9 842.938  94
   1   4 -10 17107.8 891.168 107
  -1  -4  10 16180.0 898.041  44
  -1  -4  10 16211.7 890.941  46
  -1  -4  10 16475.6 932.753  31
  -1  -4  10 14727.4 823.907  30
   1   4 -10 17123.2 819.250  36
  -1  -4  10 16671.2 894.578  33
  -1  -4  10 17608.9 847.165  96
   1   4 -10 15073.6 746.392  25
   1   4  -9 7562.25 466.110  56
   1   4  -9 7922.81 485.112  55
   1   4  -9 7340.64 461.717  54
  -1  -4   9 8481.90 513.902  94
   1   4  -9 7381.35 524.483 107
  -1  -4   9 7557.72 550.996  44
  -1  -4   9 7495.33 664.676  49
  -1  -4   9 7967.88 561.927  46
  -1  -4   9 7307.87 523.665  30
  -1  -4   9 7535.74 569.199  31
   1   4  -9 8227.38 487.692  36
  -1  -4   9 7148.34 538.220  33
  -1  -4   9 9344.13 531.431  96
   1   4  -9 8147.13 450.782  25
  -1  -4   8 11955.9 624.634  97
  -1  -4   8 10996.5 668.133  44
  -1  -4   8 10472.7 669.579  46
   1   4  -8 10977.3 591.060  36
  -1  -4   8 10835.2 657.742  33
  -1  -4   8 11311.2 666.534  30
  -1  -4   8 9948.88 683.172  31
   1   4  -8 10534.9 590.597  55
   1   4  -8 11422.1 589.488  56
   1   4  -8 10630.8 575.666  54
  -1  -4   8 10859.9 610.121  94
   1   4  -8 11261.8 563.967  25
   1   4  -8 10692.1 790.929  84
   1   4  -8 11376.2 654.044 107
   1   4  -7 496.488 112.447  55
   1   4  -7 683.819 118.421  54
   1   4  -7 736.050 152.947 107
   1   4  -7 377.716 156.275  84
  -1  -4   7 497.703 166.474  44
  -1  -4   7 716.258 155.950  93
  -1  -4   7 616.363 140.819  94
  -1  -4   7 339.364 157.613  31
  -1  -4   7 576.613 162.779  33
   1   4  -7 365.777 102.700  36
  -1  -4   7 548.896 130.663  97
   1   4  -7 492.256 102.345  25
   1   4  -6 18052.0 877.083 107
  -1  -4   6 19186.7 928.396  31
   1   4  -6 19084.3 828.869  36
  -1  -4   6 17730.8 861.675  33
   1   4  -6 19502.0 912.660 105
  -1  -4   6 17833.9 833.670  97
   1   4  -6 18190.1 820.257  55
   1   4  -6 17050.0 791.680  54
   1   4  -6 17273.4 1045.94  84
   1   4  -6 19292.0 813.229  25
  -1  -4   6 17141.0 858.917  44
  -1  -4   6 17882.3 835.033  94
  -1  -4   6 17827.3 839.412  93
  -1  -4   6 16626.1 895.373  90
  -1  -4   5 257.987 111.921  93
  -1  -4   5 91.2501 89.5337  94
   1   4  -5 370.959 91.2670  36
   1   4  -5 61.3282 108.535  84
  -1  -4   5 222.936 82.9130  14
   1   4  -5 171.431 100.240 106
   1   4  -5 167.021 91.7357 107
   1   4  -5 236.658 112.644 105
  -1  -4   5 255.205 102.856  97
  -1  -4   5 130.478 132.471  31
   1   4  -5 220.593 82.4976  55
   1   4  -5 102.891 85.9394  24
   1   4  -4 154061. 5843.92 107
   1   4  -4 166040. 5894.32  24
   1   4  -4 157515. 5879.66 105
   1   4  -4 157305. 5891.00 106
  -1  -4   4 157618. 5791.79  97
  -1  -4   4 162593. 5777.19  98
  -1  -4   4 162486. 5959.50  89
  -1  -4   4 166839. 5841.47  14
  -1  -4   4 156666. 5788.95  93
  -1  -4   4 155957. 5780.65  94
   1   4  -3-5.95400 39.1070  22
   1   4  -3 133.011 91.7910 106
   1   4  -3 293.061 121.669 105
   1   4  -3 12.1136 92.1455 107
  -1  -4   3-8.13728 69.3439  97
  -1  -4   3-7.55331 64.3687  98
  -1  -4   3 64.7311 110.370  89
  -1  -4   3 143.650 80.6457  14
  -1  -4   3 7.83564 71.3135  93
   1   4  -2 110291. 4126.82  22
   1   4  -2 113057. 4225.49 105
   1   4  -2 115413. 4249.26 106
  -1  -4   2 111831. 4136.14  97
  -1  -4   2 117095. 4132.79 100
  -1  -4   2 115802. 4137.57  98
   1   4  -2 114856. 4412.19  83
   1   4  -2 114249. 4443.90  86
  -1  -4   2 118571. 4223.81  14
   1   4  -2 114137. 4300.24  91
  -1  -4   2 111782. 4237.84  89
   1   4  -1 603.763 86.0884  22
   1   4  -1 444.944 114.278  91
  -1  -4   1 675.733 81.1998  99
  -1  -4   1 570.006 76.9349 100
  -1  -4   1 565.273 81.0201  98
   1   4  -1 603.194 159.568  86
  -1  -4   1 600.325 104.825  89
   1   4  -1 489.797 143.774  83
  -1  -4   1 528.483 100.904  14
   1   4  -1 718.716 124.765 106
   1   4   0 831.319 143.261  91
   1   4   0 901.387 170.867  83
   1   4   0 873.260 163.370  86
  -1  -4   0 683.398 81.2286 100
  -1  -4   0 669.659 82.7581  99
  -1  -4   0 641.406 82.0399  98
  -1  -4   0 752.365 148.335  49
  -1  -4   0 739.649 118.311  14
   1   4   1 325.634 98.5517  91
  -1  -4  -1 309.534 89.2901  88
   1   4   1 207.235 90.2325  83
  -1  -4  -1 277.761 68.0574  13
  -1  -4  -1 226.759 40.5546  10
  -1  -4  -1 323.383 61.9517  99
  -1  -4  -1 309.599 96.4880  49
  -1  -4  -1 273.749 86.4954  14
  -1  -4  -2 305.151 87.6743  14
  -1  -4  -2 434.369 84.5413  13
   1   4   2 492.296 68.9197  18
  -1  -4  -2 447.715 106.084  49
   1   4   2 336.360 109.725  91
   1   4   2 362.699 83.6051  92
   1   4   2 387.645 116.411  83
  -1  -4  -2 473.526 108.018  88
   1   4   2 328.255 32.3654   8
   1   4   3 84.2819 71.8731  83
  -1  -4  -3 189.060 87.0485  88
  -1  -4  -3 164.744 95.9289  87
   1   4   3 198.559 71.5259   6
  -1  -4  -3 33.9203 57.8281  13
   1   4   3 125.387 62.6199  18
   1   4   3 29.4346 54.9404 102
   1   4   3 25.1104 61.3492  92
   1   4   3 36.0782 66.6203  91
   1   4   4 68118.4 2659.55  10
   1   4   4 69061.2 2708.27   6
   1   4   4 78047.2 2892.31  21
  -1  -4  -4 73966.3 2757.10  13
   1   4   4 72168.7 2762.87  18
  -1  -4  -4 72783.6 2792.17  87
   1   4   4 77006.1 2809.55  83
  -1  -4  -4 70058.3 2746.31  88
   1   4   4 70172.2 2669.59 102
   1   4   4 74714.0 2860.98  91
   1   4   5 24387.8 1160.27  91
   1   4   5 22851.8 980.044  15
   1   4   5 23731.8 1202.09  21
   1   4   5 24034.0 1026.09   6
   1   4   5 23376.0 997.841 102
  -1  -4  -5 24120.7 1117.37  87
  -1  -4  -5 23002.3 1059.28  88
  -1  -4  -5 25270.2 1003.56  39
   1   4   5 23563.1 989.358 110
  -1  -4  -6 6359.80 441.884  17
   1   4   6 6797.26 335.202  95
   1   4   6 6409.78 382.576 110
  -1  -4  -6 6392.28 328.286 108
   1   4   6 5666.52 372.860 102
  -1  -4  -6 6634.93 383.800 104
   1   4   6 5611.21 472.100  91
   1   4   6 7264.52 571.907  21
  -1  -4  -6 5952.04 464.876  87
  -1  -4  -6 6056.77 418.893  88
  -1  -4  -6 6812.55 396.961  39
   1   4   6 6494.58 398.364   6
   1   4   7 480.296 120.991 110
   1   4   7 643.145 97.2008  95
   1   4   7 704.595 164.026  91
  -1  -4  -7 511.820 163.114  87
  -1  -4  -7 493.466 129.946  88
   1   4   7 458.158 180.923  21
   1   4   7 512.545 121.501  26
   1   4   7 499.540 117.764 102
  -1  -4  -7 489.128 115.367 104
   1   4   7 696.409 152.854  45
   1   4   7 450.381 143.441  34
  -1  -4  -7 322.503 118.965  17
  -1  -4  -7 453.018 113.271  40
  -1  -4  -7 481.953 114.856  39
   1   4   8 2862.93 337.620  91
   1   4   8 3586.33 292.847 110
  -1  -4  -8 2914.59 229.749  28
  -1  -4  -8 3343.56 256.744  27
   1   4   8 3164.45 292.494  26
  -1  -4  -8 3272.98 361.561  87
  -1  -4  -8 3102.53 299.565  88
   1   4   8 3654.60 340.403  45
  -1  -4  -8 3470.83 286.196 104
   1   4   8 3165.13 279.833 102
   1   4   8 3256.17 243.521  95
   1   4   8 3408.75 332.988  34
  -1  -4  -8 2646.48 263.394  40
  -1  -4  -8 3294.24 250.424  50
  -1  -4  -8 3423.11 244.339  52
   1   4   9 18921.3 948.256  33
  -1  -4  -9 16614.0 873.990  40
   1   4   9 17848.6 886.929 110
  -1  -4  -9 17210.1 810.471  28
  -1  -4  -9 18845.2 849.326  27
   1   4   9 18419.6 913.593  26
   1   4   9 20354.3 996.840  34
   1   4   9 18007.4 834.282  95
   1   4   9 18511.4 1194.70  21
   1   4   9 17989.7 883.241 102
  -1  -4  -9 18271.2 1031.55  87
  -1  -4  -9 18556.1 922.006  88
   1   4   9 19027.0 982.710  45
  -1  -4  -9 18398.5 824.155  52
  -1  -4  -9 18980.8 847.567  50
   1   4  10 37586.8 1566.46 110
  -1  -4 -10 35244.3 1491.47  27
   1   4  10 31814.5 1553.43  26
  -1  -4 -10 35979.1 1465.39  28
  -1  -4 -10 37811.5 1486.91  35
   1   4  10 36741.2 1656.01  34
   1   4  10 34050.0 1488.12  95
   1   4  10 35526.1 1611.62  33
  -1  -4 -10 39733.6 1767.54  87
   1   4  10 36204.6 1944.54  21
  -1  -4 -10 34650.9 1464.78  52
  -1  -4 -10 38254.2 1506.63  54
  -1  -4 -10 36622.5 1501.12  50
   1   4  10 35893.6 1542.33 102
   1   4  10 35370.4 1641.55  48
   1   4  10 37797.1 1679.33  45
  -1  -4 -11 12043.8 613.996  28
   1   4  11 11668.4 712.117  26
  -1  -4 -11 12122.5 649.486  27
   1   4  11 12604.8 790.528  34
   1   4  11 13146.4 777.302  33
  -1  -4 -11 13358.6 650.102  35
   1   4  11 12677.4 665.969  95
   1   4  11 12503.3 793.030  48
   1   4  11 12377.0 795.218  45
  -1  -4 -11 12399.3 650.630  54
  -1  -4 -11 13007.1 664.473  50
  -1  -4 -11 12221.2 651.118 108
  -1  -4 -11 12431.8 689.766 103
  -1  -4 -12 5053.63 398.273 103
   1   4  12 5710.28 498.125  48
   1   4  12 6016.29 511.088  45
   1   4  12 5164.72 477.204  34
   1   4  12 5352.21 460.883  33
  -1  -4 -12 5360.81 365.793  35
  -1  -4 -12 5496.71 378.364  54
  -1  -4 -12 4896.99 367.396 108
  -1  -4 -12 5238.26 373.848  27
   1   4  12 4813.03 415.097  26
  -1  -4 -13 14079.1 712.347  27
  -1  -4 -13 14508.8 712.987  51
  -1  -4 -13 14528.5 715.929  54
   1   4  13 12176.0 811.697  45
   1   4  13 14000.4 836.068  48
  -1  -4 -13 14007.5 694.666  35
   1   4  13 13611.6 814.728  34
   1   4  13 14048.3 804.661  33
  -1  -4 -13 15413.3 762.267 103
   1   4  13 13466.3 703.910  95
   1   4  13 13686.1 1002.41  92
  -1  -4 -13 12815.3 693.137 108
  -1  -4 -14 1171.13 157.057 108
   1   4  14 1300.52 161.935  95
   1   4  14 1260.40 275.255  92
  -1  -4 -14 1158.15 175.297 103
   1   4  15 866.784 183.941  32
   1   4  15 1336.05 246.717  92
   1   4  15 1196.53 197.903  48
  -1  -4 -15 901.707 145.988 103
  -1  -4 -15 1044.15 132.454  51
  -1  -4 -15 1142.14 145.432  54
  -1  -4 -15 744.382 122.381 108
   1   4  16 2522.97 241.351  44
   1   4  16 2967.48 248.041  32
  -1  -4 -16 2927.10 213.576 103
  -1  -4 -16 2675.25 202.044  54
  -1  -4 -16 2901.68 185.630  51
   1   4  17 1647.67 135.292  32
  -1  -4 -17 1649.06 117.778  54
   1   5 -14 3680.97 213.770  36
   1   5 -14 3769.91 217.675  55
  -1  -5  14 3292.19 226.438  31
  -1  -5  13 69.3189 76.0594  33
  -1  -5  13-25.6954 83.2379  31
  -1  -5  13-35.7756 59.5775  95
   1   5 -13 10.0788 56.8062  36
   1   5 -13-23.4074 52.5622  29
   1   5 -13-30.5681 66.9023  55
   1   5 -12 222.512 86.1738  36
   1   5 -12 144.569 92.3543 107
  -1  -5  12 214.258 92.4284  95
   1   5 -12 184.699 85.7094  55
   1   5 -12 216.066 73.9528  54
  -1  -5  12 223.966 93.3248  96
  -1  -5  12 71.5015 105.717  33
  -1  -5  12 87.3345 111.805  31
  -1  -5  11 23534.3 1054.18  95
  -1  -5  11 21228.0 1015.42  96
   1   5 -11 21556.3 1049.41 107
   1   5 -10 944.608 159.941  56
  -1  -5  10 928.490 175.505  30
  -1  -5  10 950.676 203.338  46
  -1  -5  10 909.706 209.160  44
  -1  -5  10 1120.73 207.121  33
  -1  -5  10 1149.06 234.639  31
   1   5 -10 877.011 136.718  25
   1   5 -10 937.937 179.294 107
   1   5 -10 856.275 146.316  54
   1   5 -10 882.717 164.973  55
  -1  -5  10 1103.15 181.457  96
   1   5 -10 875.083 153.863  36
  -1  -5   9 12817.2 772.680  31
  -1  -5   9 11549.9 694.759  30
   1   5  -9 11521.9 614.561  25
  -1  -5   9 11116.2 717.728  46
  -1  -5   9 12407.4 731.542  44
   1   5  -9 12836.8 903.824  84
   1   5  -9 12763.1 669.643  55
   1   5  -9 12746.0 653.720  56
  -1  -5   9 11784.9 869.718  49
   1   5  -9 11678.8 628.778  54
  -1  -5   9 13229.9 729.422  33
   1   5  -9 12577.9 664.944  36
   1   5  -8 62.2421 79.5125  56
  -1  -5   8 339.799 135.736  30
  -1  -5   8-24.4068 144.752  31
  -1  -5   8 99.3152 130.432  33
  -1  -5   8 17.1437 98.3544  94
   1   5  -8 311.606 119.171 107
   1   5  -8 55.4175 66.0269  25
   1   5  -8 16.2447 77.4073  36
   1   5  -8 42.9092 68.1631  54
   1   5  -8 32.9124 80.3494  55
  -1  -5   8-20.9841 134.117  44
  -1  -5   8 69.2426 143.360  46
  -1  -5   8 120.268 153.968  49
   1   5  -7 3658.90 328.711 107
   1   5  -7 3672.58 295.036  56
   1   5  -7 3207.27 286.894  55
   1   5  -7 4025.25 308.479  36
  -1  -5   7 3487.17 324.577  33
  -1  -5   7 3272.18 302.739  97
   1   5  -7 3650.51 459.844  84
   1   5  -7 3386.69 276.407  25
  -1  -5   7 3520.86 339.251  44
  -1  -5   7 3610.15 364.177  46
  -1  -5   7 3620.37 457.062  49
  -1  -5   7 3527.85 305.918  94
  -1  -5   7 3692.86 355.470  30
  -1  -5   7 3208.15 354.664  31
   1   5  -7 3046.15 261.245  54
  -1  -5   6 951.127 206.884  31
  -1  -5   6 1113.20 178.811  33
  -1  -5   6 1295.85 180.475  94
  -1  -5   6 983.627 176.976  93
   1   5  -6 803.337 137.793  55
   1   5  -6 1068.60 141.309  54
   1   5  -6 1362.39 168.297  56
   1   5  -6 1281.84 162.174  25
   1   5  -6 1395.20 199.520 107
   1   5  -6 1311.04 205.796 105
   1   5  -6 1127.02 159.045  36
  -1  -5   6 1047.34 173.500  97
   1   5  -6 999.716 248.908  84
  -1  -5   6 1336.21 219.259  46
  -1  -5   6 1050.85 189.683  44
  -1  -5   6 1155.54 204.088  30
   1   5  -5 3027.03 309.878 105
   1   5  -5 3325.68 324.010 106
  -1  -5   5 3551.83 327.905  31
  -1  -5   5 3089.58 309.413  30
  -1  -5   5 2880.38 259.233  94
  -1  -5   5 3645.45 286.179  93
   1   5  -5 3148.90 293.804 107
   1   5  -5 3763.89 271.473  56
   1   5  -5 3365.81 258.320  55
   1   5  -5 3797.44 457.153  84
  -1  -5   5 3755.17 297.137  44
  -1  -5   5 3316.07 315.736  46
  -1  -5   5 3301.11 416.544  49
  -1  -5   5 3491.01 280.210  97
   1   5  -5 3442.36 264.842  36
  -1  -5   5 3437.84 278.557  33
   1   5  -5 3146.25 238.046  54
   1   5  -5 3287.42 253.428  25
  -1  -5   4 16658.8 793.942  14
   1   5  -4 15787.0 793.586 107
  -1  -5   4 15437.4 735.181  94
  -1  -5   4 16197.1 751.125  93
   1   5  -4 15998.7 729.341  55
   1   5  -4 18187.0 756.630  56
   1   5  -4 15781.0 729.414  36
  -1  -5   4 15478.5 796.812  46
  -1  -5   4 16429.6 824.209  30
  -1  -5   4 16259.2 798.033  31
  -1  -5   4 16211.6 756.455  97
  -1  -5   4 16374.8 746.345  98
   1   5  -4 16890.4 745.974  25
   1   5  -4 15765.6 820.567 105
   1   5  -4 16188.5 843.302 106
   1   5  -3 72260.5 2814.10 107
  -1  -5   3 81216.3 2854.32  14
   1   5  -3 73152.7 3085.96  83
  -1  -5   3 72347.7 2914.36  89
   1   5  -3 75146.4 2861.10 105
   1   5  -3 77450.7 2892.97 106
  -1  -5   3 73882.4 2762.07  97
  -1  -5   3 76523.0 2757.02  98
   1   5  -3 64317.8 2717.12  22
  -1  -5   3 74394.5 2755.63  93
  -1  -5   3 79406.0 3068.34  49
  -1  -5   2 10140.1 531.051  14
   1   5  -2 8130.81 661.235  86
  -1  -5   2 8571.92 533.531  89
   1   5  -2 9592.19 675.016  83
   1   5  -2 9333.93 540.290 106
   1   5  -2 8041.73 498.894 105
  -1  -5   2 9080.30 440.109  98
  -1  -5   2 8631.26 435.939  97
  -1  -5   2 8975.23 434.657 100
   1   5  -2 8317.95 438.903  22
   1   5  -2 9930.63 593.403  91
  -1  -5   2 8046.42 422.831  93
  -1  -5   2 9792.27 633.933  49
  -1  -5   1 20713.2 915.030  14
   1   5  -1 18590.9 1062.95  86
   1   5  -1 19536.5 1068.13  83
  -1  -5   1 18899.1 979.250  49
   1   5  -1 19110.4 839.157  22
   1   5  -1 19513.9 795.834 101
  -1  -5   1 19127.2 799.359  97
  -1  -5   1 19357.2 803.688 100
  -1  -5   1 19606.5 806.937  98
   1   5  -1 20473.1 995.282  91
  -1  -5   1 18417.3 888.083  89
   1   5  -1 19208.8 906.012 106
   1   5   0 73943.4 2638.19 101
   1   5   0 77929.2 2739.20 106
  -1  -5   0 70267.5 2623.06 100
  -1  -5   0 72388.7 2625.77  98
  -1  -5   0 72276.9 2624.08  99
  -1  -5   0 72273.2 2808.86  49
   1   5   0 75236.6 2943.13  83
   1   5   0 73972.6 2916.92  86
  -1  -5   0 78074.7 2768.63  14
  -1  -5   0 72891.9 2661.36  13
   1   5   0 72978.1 2850.30  91
  -1  -5   0 69750.6 2698.06  89
  -1  -5   0 66086.6 2547.38  10
  -1  -5  -1 3921.44 321.923  49
   1   5   1 4232.65 372.718  86
   1   5   1 3954.03 390.068  83
  -1  -5  -1 4100.04 317.794  14
  -1  -5  -1 4085.75 269.308  13
   1   5   1 3863.65 354.591  91
  -1  -5  -1 4019.94 233.558  98
  -1  -5  -1 3730.42 232.290  99
  -1  -5  -1 3685.91 229.689 100
  -1  -5  -2 21554.6 815.851  99
  -1  -5  -2 22136.2 813.674 100
  -1  -5  -2 22599.6 892.853  13
  -1  -5  -2 23466.6 970.353  14
   1   5   2 21458.7 1047.34  83
  -1  -5  -2 22512.8 931.611  88
  -1  -5  -2 21745.5 927.767  49
   1   5   2 22943.2 1038.38  91
   1   5   2 22142.2 890.623  92
  -1  -5  -3 41233.3 1630.44  99
  -1  -5  -3 45136.4 1735.68  13
   1   5   3 41539.0 1658.44  18
   1   5   3 43472.4 1873.91  91
   1   5   3 42954.9 1734.19  92
  -1  -5  -3 43627.3 1615.27 103
   1   5   3 44271.1 1876.07  83
  -1  -5  -3 42001.7 1749.81  88
   1   5   4 22934.9 1120.39  21
  -1  -5  -4 20078.9 869.197  99
   1   5   4 20627.5 958.747  18
  -1  -5  -4 22288.4 991.830  13
   1   5   4 21353.1 1097.25  91
   1   5   4 22295.4 1009.53  92
  -1  -5  -4 21571.9 871.844 103
   1   5   4 20847.5 1070.61  83
  -1  -5  -4 20647.2 989.850  88
   1   5   5 7828.20 584.782  21
  -1  -5  -5 7055.11 367.904  99
  -1  -5  -5 7037.89 470.451  88
   1   5   5 6288.71 495.432  83
   1   5   5 8220.80 583.347  91
   1   5   5 8221.80 518.305  92
   1   5   5 7090.68 367.060  15
   1   5   5 6248.06 476.804  18
   1   5   5 7038.83 409.552 102
  -1  -5  -5 6617.87 369.723 103
  -1  -5  -6 72321.5 3015.73  17
  -1  -5  -6 77277.3 2861.20  28
   1   5   6 77745.6 2924.04  26
  -1  -5  -6 74678.4 2846.79  53
   1   5   6 80372.1 3224.87  21
  -1  -5  -6 76955.5 2886.78  39
   1   5   6 81138.9 3171.34  91
   1   5   6 79473.1 2943.81  45
   1   5   6 77433.9 2912.19 102
  -1  -5  -6 72102.2 2854.10 103
  -1  -5  -6 71471.9 2971.04  88
  -1  -5  -7 15092.8 715.837  28
   1   5   7 16571.1 802.904  26
   1   5   7 15248.8 765.899 110
  -1  -5  -7 14045.0 811.381  88
  -1  -5  -7 15543.8 762.428  39
   1   5   7 17604.0 991.205  91
  -1  -5  -7 15260.3 737.393 103
   1   5   7 16052.6 786.223 102
   1   5   7 16235.9 828.444  34
   1   5   7 16645.2 824.363  45
   1   5   8 1575.45 235.303  34
   1   5   8 1346.41 257.730  91
   1   5   8 1207.57 186.059 102
  -1  -5  -8 1347.81 177.797 103
  -1  -5  -8 1559.49 242.932  17
   1   5   8 1393.97 221.642  45
  -1  -5  -8 1552.46 176.059  27
  -1  -5  -8 1334.72 163.292  28
  -1  -5  -8 1192.17 148.176  52
  -1  -5  -8 1392.15 166.226  50
   1   5   8 1315.43 195.853  26
   1   5   8 1724.76 326.472  21
   1   5   8 1319.04 196.281 110
  -1  -5  -8 1449.44 157.886 108
  -1  -5  -8 1379.43 147.038  99
  -1  -5  -8 1102.86 192.363  88
  -1  -5  -9 422.714 145.622  17
  -1  -5  -9 563.711 116.463  28
  -1  -5  -9 586.425 116.839  27
  -1  -5  -9 745.406 130.244  50
  -1  -5  -9 772.444 126.591  52
  -1  -5  -9 636.258 112.550 108
   1   5   9 724.230 189.367  45
   1   5   9 696.123 184.773  34
  -1  -5  -9 818.163 169.947  88
   1   5   9 657.883 156.630 102
  -1  -5  -9 537.069 133.836 103
   1   5   9 430.408 167.701  33
   1   5   9 692.909 269.695  21
   1   5   9 559.546 143.040  26
   1   5  10 267.535 205.671  21
   1   5  10 179.597 117.475  26
   1   5  10 221.475 158.489  33
   1   5  10 215.496 154.757  34
  -1  -5 -10 248.739 84.1320  35
   1   5  10 332.798 174.976  45
  -1  -5 -10 310.016 92.9460  28
  -1  -5 -10 373.008 103.758  27
  -1  -5 -10 159.944 89.2248 103
   1   5  10 216.684 111.374 102
  -1  -5 -10 234.357 85.9089  52
  -1  -5 -10 204.955 90.8627  50
  -1  -5 -10 351.521 102.681  54
   1   5  11 8494.31 632.294  34
   1   5  11 9556.82 623.428  33
  -1  -5 -11 8740.25 491.934  35
   1   5  11 9202.94 869.406  21
   1   5  11 9125.18 656.577  45
   1   5  11 9104.15 647.848  48
  -1  -5 -11 8859.13 520.543  27
  -1  -5 -11 8719.39 498.529  28
   1   5  11 8106.41 575.587  26
  -1  -5 -11 8870.35 513.257  54
  -1  -5 -11 8773.83 523.449  50
   1   5  12 11090.1 694.457  26
  -1  -5 -12 11115.1 621.572  27
  -1  -5 -12 11289.6 590.625  28
  -1  -5 -12 12181.9 608.074  35
   1   5  12 11045.8 739.902  34
   1   5  12 11074.2 705.456  33
  -1  -5 -12 11884.4 637.514  50
  -1  -5 -12 11427.1 614.928  54
   1   5  12 11147.7 760.445  45
   1   5  12 11890.7 758.920  48
   1   5  12 12930.6 944.402  92
  -1  -5 -12 11884.8 666.313 103
  -1  -5 -13 8603.13 508.449  27
   1   5  13 7027.40 525.619  26
   1   5  13 8586.62 748.327  92
   1   5  13 8417.11 622.570  45
   1   5  13 8891.40 614.973  48
   1   5  13 8909.81 618.581  34
   1   5  13 7880.01 561.817  33
  -1  -5 -13 9205.69 492.903  35
  -1  -5 -13 9369.96 513.643  54
  -1  -5 -13 9117.76 545.458 103
   1   5  14 3159.41 421.748  92
   1   5  14 2178.66 293.841  45
   1   5  14 2678.00 308.131  48
   1   5  14 2369.71 286.823  34
  -1  -5 -14 2794.51 244.354  54
  -1  -5 -14 2931.37 248.748  51
  -1  -5 -14 3137.48 275.370 103
   1   5  15 4570.28 446.857  92
  -1  -5 -15 3924.78 272.107  51
  -1  -5 -15 4244.56 282.496  54
   1   5  15 4208.19 342.797  48
  -1  -5 -15 4366.10 305.896 103
  -1  -5 -16 502.616 87.2554 103
   1   5  16 576.422 125.875  32
  -1  -5 -16 445.433 80.7794  54
  -1  -5 -16 498.455 77.2148  51
   1   5  17 6765.83 327.089  32
  -1  -6  13 1330.58 143.157  31
   1   6 -13 1141.58 116.736  55
   1   6 -13 1154.21 118.178  36
   1   6 -12 351.350 86.6338  36
  -1  -6  12 348.664 92.9918  95
  -1  -6  12 305.369 110.188  31
   1   6 -12 217.195 79.2130  55
  -1  -6  12 358.473 93.3009  96
  -1  -6  11 166.956 85.7466  96
   1   6 -11 140.651 83.4371 107
   1   6 -11 54.6210 82.4876  55
  -1  -6  11 317.698 107.047  95
   1   6 -11 247.756 90.5658  36
  -1  -6  11 199.636 114.512  31
  -1  -6  11 126.114 110.261  46
   1   6 -11 170.303 80.0881  56
  -1  -6  10 6326.03 427.700  96
  -1  -6  10 5750.39 453.222  31
   1   6 -10 5776.07 394.367  36
   1   6 -10 5328.99 386.392  55
   1   6 -10 5481.52 408.692 107
   1   6  -9 3349.29 289.031  56
   1   6  -9 3132.93 287.167  55
  -1  -6   9 3030.02 408.566  49
  -1  -6   9 3480.58 323.750  96
  -1  -6   9 3658.42 356.704  46
   1   6  -9 3194.45 270.199  25
  -1  -6   9 2783.65 338.237  31
  -1  -6   9 2999.16 306.510  30
   1   6  -9 3254.97 293.033  36
   1   6  -9 3428.38 320.842 107
   1   6  -9 3085.39 420.563  84
   1   6  -8 117.248 93.1605  56
  -1  -6   8 130.472 131.343  30
  -1  -6   8 367.420 161.090  31
  -1  -6   8 332.260 142.075  33
   1   6  -8 274.396 102.122  36
   1   6  -8 404.589 108.642  25
   1   6  -8 253.182 87.8440  54
   1   6  -8 256.702 111.259  55
   1   6  -8 431.554 200.568  84
  -1  -6   8 371.240 206.276  49
  -1  -6   8 212.886 157.607  46
   1   6  -7 1450.47 217.021 107
   1   6  -7 1368.96 194.113  56
  -1  -6   7 1517.53 243.717  30
  -1  -6   7 1259.58 235.457  31
   1   6  -7 1578.19 190.626  25
   1   6  -7 1461.52 175.005  54
   1   6  -7 1409.74 193.746  55
   1   6  -7 1620.37 207.615  36
  -1  -6   7 1461.16 204.927  94
  -1  -6   7 1664.31 242.862  44
  -1  -6   7 1792.32 341.355  49
  -1  -6   7 1551.57 264.544  46
  -1  -6   7 2145.56 257.348  97
  -1  -6   6 705.134 190.899  31
   1   6  -6 665.100 227.893  84
   1   6  -6 610.923 156.368 105
   1   6  -6 503.431 142.137 107
   1   6  -6 753.238 148.015  56
  -1  -6   6 569.838 168.609  30
   1   6  -6 781.548 145.427  36
  -1  -6   6 777.608 161.010  93
  -1  -6   6 658.979 145.000  94
   1   6  -6 650.579 120.348  54
   1   6  -6 924.744 151.673  55
   1   6  -6 880.126 145.211  25
  -1  -6   6 848.341 199.124  46
  -1  -6   6 883.697 262.561  49
  -1  -6   6 712.556 153.609  97
   1   6  -5 2757.94 247.266  36
  -1  -6   5 2931.30 260.873  94
  -1  -6   5 2660.20 261.498  93
   1   6  -5 2210.41 291.838 106
   1   6  -5 2673.69 295.227 105
   1   6  -5 3419.73 276.293  56
   1   6  -5 2665.37 242.369  55
   1   6  -5 2766.00 227.081  54
  -1  -6   5 3106.46 321.764  30
  -1  -6   5 2521.93 294.439  31
   1   6  -5 2634.86 414.147  84
   1   6  -5 2355.10 261.509 107
   1   6  -5 2923.96 250.880  25
  -1  -6   5 3093.41 318.615  46
  -1  -6   5 3072.83 282.235  97
   1   6  -4 12215.4 699.920 105
   1   6  -4 12020.2 717.507 106
   1   6  -4 12604.9 625.566  56
   1   6  -4 11709.7 600.553  55
  -1  -6   4 12208.2 634.648  97
  -1  -6   4 12160.9 683.713  46
  -1  -6   4 12249.3 618.760  94
  -1  -6   4 12372.6 632.725  93
  -1  -6   4 12459.2 701.367  30
  -1  -6   4 12972.4 681.452  31
   1   6  -4 12045.6 607.519  36
   1   6  -4 11653.8 661.330 107
   1   6  -4 12741.4 624.120  25
  -1  -6   3 3305.01 282.697  31
  -1  -6   3 3897.89 325.976  30
   1   6  -3 3325.09 333.854 106
   1   6  -3 3108.70 310.709 105
  -1  -6   3 4445.09 348.041  14
  -1  -6   3 3703.53 309.015  46
   1   6  -3 3893.52 272.813  56
   1   6  -3 3465.02 248.145  55
  -1  -6   3 3799.89 433.306  49
   1   6  -3 3283.47 245.439  36
   1   6  -3 3482.37 298.975 107
  -1  -6   3 3552.68 277.751  97
  -1  -6   3 3151.34 259.072  98
  -1  -6   3 3344.75 258.153  94
  -1  -6   3 3035.66 259.360  93
   1   6  -3 3710.91 273.303  25
  -1  -6   2 13853.0 715.627  14
   1   6  -2 12711.7 710.194 106
   1   6  -2 12389.2 678.083 105
   1   6  -2 12884.5 595.748  56
  -1  -6   2 13313.3 824.168  49
  -1  -6   2 12331.1 573.822  94
  -1  -6   2 12408.9 590.366  93
   1   6  -2 12265.9 763.427  91
   1   6  -2 12563.3 592.830  25
   1   6  -2 11183.8 606.017  22
  -1  -6   2 12072.4 595.653  98
  -1  -6   2 12248.6 597.573  97
  -1  -6   2 12193.4 634.644  46
   1   6  -2 10540.2 842.562  86
  -1  -6   2 12897.9 736.754  89
   1   6  -2 11821.3 860.827  83
  -1  -6   2 12147.8 650.989  30
  -1  -6   1 74870.7 2798.11  13
  -1  -6   1 84522.8 2978.54  14
   1   6  -1 77399.8 2938.82 106
   1   6  -1 75260.8 2791.77  56
  -1  -6   1 71746.3 2770.62  93
   1   6  -1 76099.7 3057.42  91
  -1  -6   1 74997.9 3047.56  49
  -1  -6   1 74125.9 2797.55  98
  -1  -6   1 74581.8 2793.16  97
   1   6  -1 72056.2 2770.07 101
  -1  -6   1 76587.4 2799.54 100
  -1  -6   1 69640.7 2822.92  46
  -1  -6   1 76128.5 2941.67  89
   1   6  -1 71986.8 3171.77  86
   1   6  -1 70678.1 3158.32  83
   1   6  -1 77200.2 2797.95  25
  -1  -6   1 74549.0 2850.44  30
  -1  -6   0 34198.8 1379.33 100
  -1  -6   0 33114.1 1360.13  97
  -1  -6   0 33949.4 1377.67  98
   1   6   0 35585.1 1497.60 106
   1   6   0 36602.5 1386.70 101
   1   6   0 32709.5 1697.06  83
   1   6   0 35118.9 1704.28  86
  -1  -6   0 39352.3 1558.96  14
  -1  -6   0 36141.6 1411.35  13
  -1  -6   0 34293.0 1574.90  49
  -1  -6   0 33315.4 1470.96  89
   1   6   0 36170.7 1636.10  91
  -1  -6  -1 5094.31 300.962  99
  -1  -6  -1 4728.65 291.749  98
  -1  -6  -1 4937.27 296.445 100
   1   6   1 5410.28 370.918 106
   1   6   1 5006.82 494.262  83
   1   6   1 5469.48 482.626  86
  -1  -6  -1 5840.47 421.243  14
  -1  -6  -1 4953.23 332.086  13
  -1  -6  -1 4580.92 393.169  49
   1   6   1 5017.95 445.140  91
  -1  -6  -1 4480.17 334.691  89
  -1  -6  -2 50955.2 1823.15 103
   1   6   2 51811.5 2128.85  86
   1   6   2 45732.9 2169.45  83
  -1  -6  -2 50112.9 1950.50  13
  -1  -6  -2 48143.3 1859.33 100
  -1  -6  -2 46061.8 1856.48  99
  -1  -6  -2 47376.8 1851.24  98
   1   6   2 47554.5 2128.01  91
  -1  -6  -3 1252.54 118.818 103
   1   6   3 1134.89 233.380  83
   1   6   3 928.490 129.684  18
  -1  -6  -3 1344.80 185.557  13
  -1  -6  -3 1134.01 129.844  98
  -1  -6  -3 1005.15 125.145 100
  -1  -6  -3 995.997 128.852  99
   1   6   3 1328.06 245.161  91
   1   6   3 973.912 151.315  92
  -1  -6  -4 986.220 134.143  28
   1   6   4 981.287 146.808  26
  -1  -6  -4 849.199 125.898  99
  -1  -6  -4 970.150 124.891 100
  -1  -6  -4 896.302 113.782 103
  -1  -6  -4 761.161 165.656  88
   1   6   4 724.180 142.861  18
  -1  -6  -4 893.330 123.433  53
   1   6   4 1058.36 222.281  91
   1   6   4 896.915 162.815  92
  -1  -6  -5 39111.5 1559.19  53
   1   6   5 40903.9 1893.06  91
   1   6   5 40447.9 1720.78  92
  -1  -6  -5 37423.6 1536.72  99
  -1  -6  -5 37495.4 1524.98 100
   1   6   5 44431.0 1918.34  21
  -1  -6  -5 40842.9 1550.17 103
   1   6   5 39557.2 1840.76  83
  -1  -6  -5 37610.6 1694.05  88
  -1  -6  -5 39983.1 1576.12  28
   1   6   5 43688.0 1642.44  26
   1   6   5 38500.6 1556.15  38
  -1  -6  -5 38540.1 1542.55  43
   1   6   5 35364.4 1671.47  18
  -1  -6  -6 79053.0 3073.29  17
  -1  -6  -6 70481.8 2982.07  88
  -1  -6  -6 76595.9 2855.12  53
   1   6   6 77042.7 3220.96  91
   1   6   6 77312.8 3068.40  92
   1   6   6 81175.4 2946.93  45
   1   6   6 76377.4 2845.98  38
  -1  -6  -6 73084.3 2812.74  43
  -1  -6  -6 78472.2 2853.12 103
  -1  -6  -6 77194.2 2862.77  28
   1   6   6 79600.4 2936.02  26
  -1  -6  -6 71326.2 2812.17  99
  -1  -6  -6 68853.8 2790.63 100
  -1  -6  -7 252.365 123.608  17
   1   6   7 378.442 143.788  34
  -1  -6  -7 257.202 124.983  88
  -1  -6  -7 256.821 87.0468  28
   1   6   7 434.231 151.768  92
   1   6   7 266.579 140.920  91
   1   6   7 345.391 135.566  45
  -1  -6  -7 305.413 76.0974 100
  -1  -6  -7 339.829 84.5700  99
  -1  -6  -7 345.952 101.615 103
   1   6   7 383.947 94.0678  38
  -1  -6  -7 202.740 69.9624  43
   1   6   7 261.644 167.807  21
   1   6   7 454.324 132.650  26
  -1  -6  -8 1184.58 142.838  99
   1   6   8 1191.96 224.985  34
  -1  -6  -8 837.671 182.925  88
  -1  -6  -8 1185.79 161.037  50
  -1  -6  -8 1322.63 164.590  52
   1   6   8 1400.55 223.235  45
  -1  -6  -8 1178.63 139.266  43
   1   6   8 1143.19 194.650  26
   1   6   8 1270.32 310.487  21
   1   6   8 1040.10 246.052  91
   1   6   8 875.958 226.914  92
  -1  -6  -8 1140.03 222.733  17
  -1  -6  -8 1250.86 176.908 103
  -1  -6  -8 1328.80 170.500  27
  -1  -6  -8 845.451 143.953  28
  -1  -6  -9 1315.48 189.178 103
   1   6   9 1365.30 298.063  92
   1   6   9 1178.55 262.080  91
  -1  -6  -9 1103.94 159.963  28
  -1  -6  -9 1011.49 157.516  27
  -1  -6  -9 864.241 143.682  52
  -1  -6  -9 1154.38 166.010  50
  -1  -6  -9 1050.69 200.682  88
   1   6   9 1291.68 234.660  34
   1   6   9 1268.31 209.619  26
   1   6   9 965.834 293.905  21
   1   6   9 894.590 209.452  45
  -1  -6  -9 989.338 212.995  17
   1   6  10 6565.92 661.259  92
   1   6  10 6165.24 705.380  21
  -1  -6 -10 5912.65 377.102  35
   1   6  10 7199.34 557.968  34
   1   6  10 5936.52 474.554  33
   1   6  10 5902.39 519.006  45
   1   6  10 6488.18 496.463  26
  -1  -6 -10 6718.18 428.000  27
  -1  -6 -10 6253.11 414.006  28
  -1  -6 -10 6382.55 450.288 103
  -1  -6 -10 6494.81 410.911  54
  -1  -6 -10 6544.70 424.324  52
  -1  -6 -10 6468.52 428.575  50
   1   6  11 1140.89 285.029  92
   1   6  11 1217.94 334.026  21
   1   6  11 1087.26 212.802  26
  -1  -6 -11 694.941 136.721  52
  -1  -6 -11 922.258 160.411  50
  -1  -6 -11 822.089 145.569  54
  -1  -6 -11 691.844 156.131 103
   1   6  11 1157.02 250.028  48
   1   6  11 720.204 211.758  45
  -1  -6 -11 1012.68 140.782  35
   1   6  11 887.341 219.811  34
   1   6  11 806.482 206.915  33
  -1  -6 -11 834.064 146.570  28
  -1  -6 -11 746.125 141.204  27
  -1  -6 -12 1805.59 198.529  28
   1   6  12 1514.64 237.409  26
  -1  -6 -12 2013.99 219.329  27
   1   6  12 2058.89 302.001  34
  -1  -6 -12 1756.17 185.820  35
  -1  -6 -12 1826.87 232.646 103
  -1  -6 -12 1538.88 190.182  54
  -1  -6 -12 2001.39 225.181  50
   1   6  12 1766.33 354.495  92
   1   6  12 1743.87 281.636  48
   1   6  12 2002.16 305.775  45
   1   6  13 7665.02 576.347  34
  -1  -6 -13 9327.48 541.711 103
  -1  -6 -13 8816.37 504.634  27
   1   6  13 8696.91 731.632  92
   1   6  13 7657.21 593.162  45
   1   6  14 945.482 195.209  48
   1   6  14 990.635 204.990  45
  -1  -6 -14 1171.51 169.042 103
  -1  -6 -14 1055.08 138.020  54
  -1  -6 -14 857.030 136.383  51
   1   6  14 809.247 178.433  34
   1   6  14 1074.84 241.807  92
   1   6  15 627.899 163.011  92
  -1  -6 -15 680.901 117.511 103
   1   6  15 382.313 90.2320  80
   1   6  15 701.423 144.695  34
  -1  -6 -15 503.051 90.7686  54
  -1  -6 -15 587.001 99.5380  51
  -1  -6 -16 7949.21 370.194  51
  -1  -6 -16 7609.48 387.129 103
   1   6  16 7813.95 423.790  32
  -1  -7  13 3570.31 197.630  31
   1   7 -13 3534.32 184.432  36
  -1  -7  12 666.593 115.270  31
   1   7 -12 688.164 94.1593  55
   1   7 -12 790.728 100.968  36
   1   7 -11 1327.29 146.917  56
   1   7 -11 1560.84 163.769  55
  -1  -7  11 1625.08 177.354  96
  -1  -7  11 1503.52 192.032  31
   1   7 -11 1592.42 165.249  36
   1   7 -10 962.934 143.280  36
  -1  -7  10 614.628 146.424  46
  -1  -7  10 1033.60 205.458   6
   1   7 -10 749.435 113.956  25
  -1  -7  10 985.570 157.903  96
  -1  -7  10 881.365 141.760  95
  -1  -7  10 719.881 166.138  31
   1   7 -10 798.358 136.539  55
   1   7 -10 611.630 119.279  56
  -1  -7   9 5731.20 399.127  96
   1   7  -9 4906.35 518.045  84
   1   7  -9 4303.14 352.634 107
   1   7  -8 4257.95 345.640  56
   1   7  -8 4312.13 345.741  55
  -1  -7   8 4227.42 500.007  49
   1   7  -8 4603.26 353.364  36
   1   7  -8 4531.39 337.231  25
   1   7  -8 3733.66 340.295 107
   1   7  -8 4155.29 514.426  84
  -1  -7   8 5435.00 401.165  96
  -1  -7   8 4254.45 376.692  30
  -1  -7   8 4873.01 421.079  31
  -1  -7   8 4738.93 416.471  46
   1   7  -7 574.467 135.970 107
  -1  -7   7 260.926 191.460  49
  -1  -7   7 214.704 155.154  46
  -1  -7   7 528.486 130.615  94
   1   7  -7 443.061 125.947  56
  -1  -7   7 406.625 158.363  30
   1   7  -7 93.6372 132.634  84
   1   7  -7 387.968 108.382  25
  -1  -7   7 467.635 171.273  31
   1   7  -7 380.344 114.323  36
   1   7  -7 391.406 119.633  55
   1   7  -6 977.164 172.215 107
  -1  -7   6 1207.39 295.874  49
  -1  -7   6 1206.80 228.373  46
  -1  -7   6 1179.46 180.223  94
   1   7  -6 886.113 165.374  56
  -1  -7   6 1176.34 230.744  30
  -1  -7   6 1148.39 216.284  31
   1   7  -6 1078.21 171.320  36
   1   7  -6 1024.69 291.666  84
   1   7  -6 924.299 156.580  25
   1   7  -6 938.248 164.797  55
  -1  -7   5 248.960 128.990  31
  -1  -7   5 323.308 125.596  97
   1   7  -5 318.914 118.364 107
   1   7  -5 388.489 131.214 105
  -1  -7   5 112.386 141.762  46
  -1  -7   5 615.821 229.599  49
  -1  -7   5 285.460 107.518  94
  -1  -7   5 203.118 105.297  93
   1   7  -5 85.0180 87.0669  56
  -1  -7   5 67.5908 110.135  30
   1   7  -5 141.420 83.9012  36
   1   7  -5 193.200 83.3681  38
  -1  -7   5 217.855 94.6428  43
   1   7  -5 162.777 77.7727  25
   1   7  -5 46.0273 61.4445  55
   1   7  -4 442.683 138.682 105
   1   7  -4 301.451 129.622 106
   1   7  -4 635.166 140.584 107
   1   7  -4 622.642 119.315  55
   1   7  -4 724.729 140.591  56
  -1  -7   4 616.505 161.154  30
  -1  -7   4 496.910 152.291  46
  -1  -7   4 334.208 199.832  49
  -1  -7   4 502.988 137.231  97
  -1  -7   4 532.459 128.824  94
  -1  -7   4 521.453 138.976  93
   1   7  -4 512.468 119.536  25
  -1  -7   4 480.489 147.123  31
   1   7  -4 536.583 114.032  36
   1   7  -4 455.763 109.875  38
  -1  -7   4 538.463 134.663  43
   1   7  -3 23313.7 1031.13  55
   1   7  -3 25090.1 1072.11  56
   1   7  -3 25657.6 1071.11  38
  -1  -7   3 24785.9 1116.64  43
  -1  -7   3 23033.2 1114.83  46
   1   7  -3 22148.7 1169.79 106
   1   7  -3 23149.7 1144.06 105
  -1  -7   3 24195.9 1082.30  97
  -1  -7   3 23885.7 1042.91  94
  -1  -7   3 23147.0 1062.48  93
  -1  -7   3 25413.4 1154.63  30
  -1  -7   3 23502.6 1087.14  31
   1   7  -3 23047.6 1027.47  36
   1   7  -3 25411.1 1072.86  25
   1   7  -2 19706.4 1045.86 105
   1   7  -2 21693.3 1110.84 106
   1   7  -2 22046.9 951.675  55
   1   7  -2 22391.4 982.153  56
   1   7  -2 22081.3 1353.47  83
   1   7  -2 21123.8 1329.54  86
   1   7  -2 22134.4 948.717  36
   1   7  -2 19838.0 1173.68  91
  -1  -7   2 22096.3 980.477  93
   1   7  -2 23555.0 990.415  25
  -1  -7   2 21489.6 988.413  31
  -1  -7   2 22223.5 1055.01  30
  -1  -7   2 22928.8 999.999  97
  -1  -7   2 23264.4 1006.39  98
  -1  -7   2 22295.3 1035.02  46
   1   7  -2 23578.3 1001.16  38
  -1  -7   2 22693.4 1041.61  43
   1   7  -1 10693.3 512.227  36
  -1  -7   1 10610.0 545.035  31
  -1  -7   1 11403.0 603.647  30
   1   7  -1 11502.7 772.347  91
  -1  -7   1 10378.9 535.361  93
   1   7  -1 10143.9 513.185  55
   1   7  -1 10452.0 539.630  56
  -1  -7   1 9721.78 732.094  49
  -1  -7   1 10383.5 577.741  46
   1   7  -1 11481.6 550.884  25
  -1  -7   1 9760.03 539.324  97
  -1  -7   1 10650.0 558.942  98
   1   7  -1 10371.2 652.388 106
   1   7  -1 10444.0 617.909 105
  -1  -7   1 11590.1 610.898  43
   1   7  -1 11645.1 575.666  38
  -1  -7   1 10496.8 681.742  89
   1   7  -1 10035.0 821.128  86
   1   7  -1 8541.72 777.332  83
  -1  -7   0 162869. 6068.63  30
  -1  -7   0 158687. 5982.70  93
   1   7   0 165786. 6360.46  91
   1   7   0 164325. 6011.96  56
  -1  -7   0 171577. 6313.42  49
  -1  -7   0 160810. 6048.86  46
   1   7   0 165130. 6009.15  25
   1   7   0 165552. 6010.31 101
  -1  -7   0 166465. 6030.82 100
  -1  -7   0 164260. 6011.67  97
  -1  -7   0 167383. 6034.19  98
  -1  -7   0 170833. 6085.82  43
   1   7   0 176924. 6051.67  38
   1   7   0 167321. 6179.62 106
  -1  -7   0 162914. 6179.68  89
   1   7   0 154542. 6432.36  86
   1   7   0 160514. 6486.48  83
   1   7   1 128752. 4678.23 106
   1   7   1 128448. 4551.58 101
   1   7   1 122791. 4516.52  56
   1   7   1 118219. 4972.91  83
   1   7   1 120707. 4927.15  86
  -1  -7  -1 121667. 4643.84  89
  -1  -7  -1 121535. 4555.84  30
   1   7   1 125453. 4886.12  91
   1   7   1 124605. 4516.94  25
  -1  -7  -1 123455. 4534.46 100
  -1  -7  -1 120584. 4528.25  98
  -1  -7  -1 120689. 4503.36  97
  -1  -7  -1 120397. 4547.00  46
  -1  -7  -1 125923. 4582.04  43
   1   7   1 122158. 4545.92  38
  -1  -7  -2 2018.63 192.064  30
   1   7   2 2576.72 263.630 106
  -1  -7  -2 2102.25 232.238  13
   1   7   2 2031.14 179.413  56
   1   7   2 2061.80 354.886  83
   1   7   2 2051.08 316.272  86
  -1  -7  -2 1979.78 224.447  89
   1   7   2 2065.37 314.747  91
   1   7   2 2183.24 184.359  25
  -1  -7  -2 1984.07 170.347  97
  -1  -7  -2 1987.37 191.330 100
  -1  -7  -2 2000.09 189.713  98
  -1  -7  -2 2186.84 200.569  99
  -1  -7  -2 1879.20 192.864  46
  -1  -7  -2 2008.73 199.926  53
  -1  -7  -2 2185.20 210.810  43
   1   7   2 2518.06 214.989  38
  -1  -7  -3 21615.8 933.526  30
  -1  -7  -3 22689.3 981.772  28
   1   7   3 24442.7 1019.28  26
   1   7   3 21531.3 916.727  25
   1   7   3 21875.5 961.086  38
  -1  -7  -3 21152.0 961.833  43
  -1  -7  -3 20132.4 931.544 100
  -1  -7  -3 20830.3 941.387  99
  -1  -7  -3 20318.1 923.954  98
  -1  -7  -3 22352.2 970.569  53
  -1  -7  -3 24498.1 914.234 103
   1   7   3 21177.9 1231.65  91
   1   7   3 20836.4 1271.36  83
  -1  -7  -4 656.403 103.872  30
  -1  -7  -4 532.845 108.137  99
  -1  -7  -4 519.847 96.5262  98
  -1  -7  -4 342.024 92.3423 100
  -1  -7  -4 411.733 101.413  28
   1   7   4 303.382 162.311  91
   1   7   4 253.553 102.950  92
   1   7   4 532.146 109.955  38
  -1  -7  -4 526.041 109.574  43
  -1  -7  -4 324.105 81.4424 103
  -1  -7  -4 444.049 100.549  53
   1   7   4 344.940 77.9363  25
   1   7   4 715.949 139.374  26
   1   7   4 775.105 217.807  83
  -1  -7  -5 5453.72 479.584  17
  -1  -7  -5 4712.41 310.933 100
  -1  -7  -5 4590.75 320.003  99
  -1  -7  -5 4593.84 299.434  98
  -1  -7  -5 4861.39 336.158  53
   1   7   5 5214.38 547.543  83
  -1  -7  -5 5213.67 335.989  43
   1   7   5 4970.79 337.891  38
  -1  -7  -5 5562.04 327.405 103
   1   7   5 4342.55 507.552  91
   1   7   5 5330.16 432.121  92
   1   7   5 5970.75 405.417  26
  -1  -7  -5 5055.02 348.738  28
   1   7   5 4512.22 509.733  21
  -1  -7  -6 26207.7 1148.05  53
  -1  -7  -6 25193.8 1094.66 100
  -1  -7  -6 25738.5 1119.65  99
   1   7   6 25525.0 1484.60  91
   1   7   6 27417.3 1330.06  92
   1   7   6 28009.7 1235.78  26
  -1  -7  -6 26286.2 1163.55  28
   1   7   6 25509.5 1139.78  38
  -1  -7  -6 26999.9 1130.88  43
  -1  -7  -6 28529.6 1396.39  17
   1   7   6 25896.8 1221.68  34
   1   7   6 29499.9 1552.44  21
  -1  -7  -6 27557.4 1138.14 103
   1   7   7 20459.4 1014.88  26
  -1  -7  -7 21280.9 939.041  27
  -1  -7  -7 19341.7 930.411  28
  -1  -7  -7 18819.8 886.999  99
   1   7   7 18606.6 915.807  38
  -1  -7  -7 20269.7 903.056  43
   1   7   7 21082.9 1324.69  21
   1   7   7 21155.9 1150.50  92
   1   7   7 20814.7 1281.69  91
  -1  -7  -7 21483.2 1158.88  17
   1   7   7 18995.3 1013.72  34
  -1  -7  -7 21986.8 946.308 103
   1   7   7 22019.8 1050.52  45
  -1  -7  -8 479.224 112.758 103
  -1  -7  -8 415.012 111.635  50
  -1  -7  -8 334.036 92.5050  99
   1   7   8 581.928 175.566  34
   1   7   8 722.387 231.321  91
   1   7   8 472.377 178.262  92
  -1  -7  -8 775.140 123.128  43
   1   7   8 559.688 122.959  38
   1   7   8 302.104 152.744  45
  -1  -7  -8 409.554 155.268  17
  -1  -7  -8 649.063 126.636  27
  -1  -7  -8 518.605 123.372  28
   1   7   8 1073.51 292.059  21
   1   7   8 554.257 156.602  26
  -1  -7  -9 168.479 91.4996  50
  -1  -7  -9-16.8634 64.7596  52
   1   7   9-55.3997 138.380  45
   1   7   9 115.440 162.653  21
   1   7   9-24.3776 103.857  26
  -1  -7  -9 35.9353 78.9046 103
  -1  -7  -9-106.561 113.497  17
  -1  -7  -9-16.7446 77.7386  28
  -1  -7  -9 64.2547 70.5433  27
   1   7   9 82.2126 133.756  34
   1   7  10 7308.35 574.921  45
   1   7  10 5214.75 687.200  21
   1   7  10 7025.83 566.231  34
  -1  -7 -10 7161.48 461.901  52
  -1  -7 -10 7164.00 461.712  50
  -1  -7 -10 7012.43 428.243  54
  -1  -7 -10 6614.90 444.484  28
  -1  -7 -10 7432.92 459.591  27
   1   7  10 6992.74 532.076  26
   1   7  10 6783.04 663.916  92
  -1  -7 -11 10039.4 573.664  27
   1   7  11 9961.07 658.403  26
  -1  -7 -11 9595.98 567.034  28
   1   7  11 10345.9 684.250  48
   1   7  11 10848.0 730.646  45
   1   7  11 10369.1 956.668  21
   1   7  11 10671.6 713.910  34
  -1  -7 -11 10413.2 588.258  50
  -1  -7 -11 10554.3 556.605  54
  -1  -7 -11 10432.9 586.204  52
  -1  -7 -11 9972.49 602.018 103
   1   7  11 10087.0 826.490  92
  -1  -7 -12 32240.6 1397.37  28
  -1  -7 -12 33820.7 1422.58  27
   1   7  12 30663.6 1494.34  26
   1   7  12 32525.4 1524.23  48
   1   7  12 32712.2 1581.61  45
   1   7  12 35035.7 1581.30  34
  -1  -7 -12 34255.1 1390.95  54
  -1  -7 -12 36135.1 1446.17  50
   1   7  12 29559.4 1835.98  21
   1   7  12 33794.9 1756.70  92
  -1  -7 -12 34294.1 1458.28 103
   1   7  13 19.6894 86.4669  26
  -1  -7 -13 72.2638 62.8458  28
  -1  -7 -13-23.8112 63.4048  54
   1   7  13 36.9257 104.057  92
  -1  -7 -13-16.2278 73.3318 103
   1   7  14 2401.55 267.016  34
  -1  -7 -14 2844.22 241.328 103
   1   7  14 2759.48 298.770  45
   1   7  14 3146.39 367.753  92
   1   7  14 1959.15 224.516  26
  -1  -7 -14 2469.03 188.538  28
  -1  -7 -14 3013.40 233.930  51
   1   7  15 10039.7 661.347  92
  -1  -7 -15 11676.4 539.069 103
   1   7  15 9380.09 553.143  34
  -1  -7 -15 12018.5 526.776  51
   1   7  16 195.565 73.8403  32
  -1  -7 -16 170.771 46.2527  51
   1   8 -12 617.858 63.8567  36
  -1  -8  12 795.128 80.9248  31
  -1  -8  11 3441.53 240.734  31
   1   8 -11 3237.14 206.147  56
   1   8 -11 3205.20 207.335  55
   1   8 -11 3701.80 222.512  36
  -1  -8  10 67.1161 90.4220  31
  -1  -8  10 41.8050 70.4024   6
   1   8 -10 31.7529 55.2279  36
  -1  -8  10 74.0757 73.2140  96
  -1  -8  10 62.4123 80.8702  46
   1   8 -10-50.4022 74.3855  55
   1   8 -10-51.8922 69.0325  56
   1   8  -9 1440.36 172.110  36
   1   8  -9 1708.85 175.064  25
  -1  -8   9 1730.84 202.054  96
   1   8  -9 1335.82 249.575  84
  -1  -8   9 1574.58 192.409  30
  -1  -8   9 2179.99 245.142  31
  -1  -8   9 1571.77 207.684  46
   1   8  -9 1469.12 174.014  55
   1   8  -9 1553.04 176.500  56
   1   8  -8 552.325 193.859  84
  -1  -8   8 681.996 142.394  96
   1   8  -7 11143.4 626.703  36
   1   8  -7 10993.0 620.429  25
  -1  -8   7 13114.3 692.725  96
   1   8  -7 11303.9 899.207  84
  -1  -8   7 11539.9 701.835  46
  -1  -8   7 11785.1 701.112  31
  -1  -8   7 12535.2 703.434  30
   1   8  -7 11667.1 646.753  56
   1   8  -7 11567.2 630.733  55
   1   8  -6 5511.23 393.892  36
   1   8  -6 5718.62 400.843  25
  -1  -8   6 6258.55 467.741  31
  -1  -8   6 6224.89 467.327  30
  -1  -8   6 5601.81 461.100  46
  -1  -8   6 4738.47 569.731  49
   1   8  -6 4970.52 380.926  55
   1   8  -6 5750.98 416.738  56
   1   8  -6 5683.53 636.803  84
   1   8  -5 3333.35 506.817  84
  -1  -8   5 3143.89 323.695  31
  -1  -8   5 3178.25 340.281  30
  -1  -8   5 3359.53 470.483  49
  -1  -8   5 3197.47 342.121  46
  -1  -8   5 2876.57 277.159  43
   1   8  -5 2985.27 265.150  38
   1   8  -5 3150.24 282.358  36
   1   8  -5 3203.13 292.859  25
   1   8  -5 3373.88 289.775  55
   1   8  -5 3210.94 299.759  56
  -1  -8   4 3174.26 318.796  31
  -1  -8   4 3797.60 369.702  30
   1   8  -4 3627.25 535.023  84
   1   8  -4 3363.19 373.124 106
   1   8  -4 3391.81 341.030 105
   1   8  -4 4057.14 309.127  55
   1   8  -4 3857.01 321.364  56
  -1  -8   4 4217.22 528.353  49
  -1  -8   4 3038.25 335.659  46
  -1  -8   4 2979.04 308.331  43
   1   8  -4 3832.41 305.805  38
   1   8  -4 3807.57 315.013  25
   1   8  -4 3699.33 298.315  36
  -1  -8   4 3488.42 322.925  97
  -1  -8   4 2990.31 366.860 113
   1   8  -3 2905.64 264.980  56
   1   8  -3 2368.44 227.967  55
   1   8  -3 2474.58 248.342  38
  -1  -8   3 2326.53 264.265  43
  -1  -8   3 2309.87 279.589  46
  -1  -8   3 2077.83 378.400  49
  -1  -8   3 2147.43 279.514  30
  -1  -8   3 2353.74 256.754  31
  -1  -8   3 2238.37 254.412  97
  -1  -8   3 2533.21 257.337  93
   1   8  -3 2499.10 231.593  36
   1   8  -3 2044.23 292.396 106
   1   8  -3 2233.07 277.509 105
   1   8  -3 2651.33 254.493  25
   1   8  -2 5494.15 440.500 105
   1   8  -2 5939.45 495.834 106
   1   8  -2 5623.83 363.097  55
   1   8  -2 6121.44 400.525  56
  -1  -8   2 5825.07 585.744  49
  -1  -8   2 5529.30 429.442  46
  -1  -8   2 6677.27 427.849  97
   1   8  -2 5724.94 557.189  91
  -1  -8   2 5613.68 390.097  93
   1   8  -2 5742.75 393.075  25
   1   8  -2 5979.59 365.785  36
  -1  -8   2 5421.28 388.149  31
  -1  -8   2 5414.51 435.785  30
  -1  -8   2 6665.08 446.588  43
   1   8  -2 5946.92 405.546  38
   1   8  -1 75641.8 2872.16  56
   1   8  -1 69618.1 3348.98  83
   1   8  -1 68002.2 3305.70  86
  -1  -8   1 74694.7 2923.78  46
   1   8  -1 75041.5 2868.79  25
  -1  -8   1 74640.5 2885.90  97
  -1  -8   1 75997.0 2910.36  98
  -1  -8   1 71264.8 2851.03  31
  -1  -8   1 75931.0 2947.07  30
   1   8  -1 71005.8 3190.38  91
   1   8  -1 71838.7 3027.13 106
   1   8  -1 81319.3 2914.22  38
  -1  -8   1 79364.0 2949.63  43
   1   8   0 101886. 4185.50 106
   1   8   0 106950. 4023.08  56
  -1  -8   0 116509. 4069.52  28
   1   8   0 110021. 4028.24  25
   1   8   0 111050. 4072.14  38
  -1  -8   0 110396. 4102.32  43
  -1  -8   0 106451. 4033.47  97
  -1  -8   0 107527. 4059.45  98
  -1  -8   0 107778. 4078.43  46
  -1  -8   0 105978. 4084.91  30
   1   8   0 101387. 4537.58  83
   1   8   0 95343.7 4457.59  86
   1   8   0 107950. 4412.88  91
   1   8   1 16407.3 1125.45  86
   1   8   1 16468.8 1161.95  83
   1   8   1 16926.0 799.810 101
   1   8   1 16887.5 925.866 106
   1   8   1 16512.2 785.427  56
  -1  -8  -1 18757.4 844.494  28
   1   8   1 17789.3 826.644  38
  -1  -8  -1 17822.1 852.041  43
   1   8   1 16315.0 782.971  25
  -1  -8  -1 17529.4 820.213  98
  -1  -8  -1 16310.2 783.159  97
  -1  -8  -1 18031.5 825.793 100
  -1  -8  -1 16308.8 819.878  46
  -1  -8  -1 17705.9 837.667  30
   1   8   1 16702.6 1078.99  91
  -1  -8  -1 17089.0 831.423  53
   1   8   2 26953.3 1606.77  83
  -1  -8  -2 28539.8 1204.94  30
   1   8   2 27413.9 1514.33  91
   1   8   2 28328.3 1321.27 106
   1   8   2 29897.1 1224.97 101
  -1  -8  -2 25757.4 1183.34  46
   1   8   2 26873.3 1161.17  56
  -1  -8  -2 27163.9 1192.40 100
  -1  -8  -2 26164.5 1180.82  98
  -1  -8  -2 27249.6 1209.68  53
   1   8   2 28541.9 1167.87  25
  -1  -8  -2 29722.7 1227.04  28
   1   8   2 29940.7 1259.68  26
   1   8   2 27309.6 1203.33  38
  -1  -8  -2 27189.5 1222.20  43
  -1  -8  -3 19861.5 929.513  53
   1   8   3 18682.3 1279.62  83
  -1  -8  -3 19569.0 895.149  98
  -1  -8  -3 18680.3 895.918 100
  -1  -8  -3 18989.7 892.232  30
   1   8   3 19790.0 875.716  25
   1   8   3 20059.1 1229.50  91
  -1  -8  -3 21187.9 1145.39  17
   1   8   3 21141.6 974.042  26
  -1  -8  -3 21295.5 946.179  28
  -1  -8  -3 19458.3 927.432  43
   1   8   3 21020.9 934.030  38
  -1  -8  -4 5351.97 368.861  53
   1   8   4 4834.41 592.645  83
  -1  -8  -4 4864.06 330.172  30
  -1  -8  -4 5205.43 350.043 100
  -1  -8  -4 4789.85 349.168  99
  -1  -8  -4 5480.40 346.548  98
   1   8   4 6800.96 619.057  21
   1   8   4 5207.25 330.927  25
   1   8   4 5362.78 584.114  91
   1   8   4 5270.63 404.243  26
  -1  -8  -4 5436.86 380.893  28
  -1  -8  -4 6219.91 539.960  17
  -1  -8  -4 5860.19 381.596  43
   1   8   4 5017.06 363.655  38
  -1  -8  -5 29572.6 1495.15  17
   1   8   5 27573.6 1627.77  91
  -1  -8  -5 29924.2 1273.18  53
   1   8   5 28225.8 1658.75  83
  -1  -8  -5 30143.4 1281.02  28
   1   8   5 30810.6 1346.56  26
  -1  -8  -5 31937.8 1226.37 103
   1   8   5 30963.6 1642.95  21
  -1  -8  -5 26679.5 1197.96  98
  -1  -8  -5 26849.0 1215.83 100
  -1  -8  -5 27883.0 1239.70  99
  -1  -8  -5 30391.3 1268.93  43
   1   8   5 29692.0 1272.80  38
  -1  -8  -6 1007.64 160.976  53
  -1  -8  -6 1087.57 148.554 100
  -1  -8  -6 1138.51 162.551  99
   1   8   6 917.543 155.171  38
  -1  -8  -6 734.996 134.148  43
   1   8   6 933.230 196.660  26
  -1  -8  -6 1012.68 147.756 103
   1   8   6 1526.59 335.819  91
   1   8   6 830.615 257.188  21
  -1  -8  -6 1053.95 236.124  17
   1   8   6 652.267 179.592  34
  -1  -8  -6 918.281 144.108  27
  -1  -8  -6 1141.83 174.861  28
   1   8   7 4933.14 431.107  34
  -1  -8  -7 5486.41 377.806  50
  -1  -8  -7 4648.31 339.995  99
   1   8   7 4683.57 363.589  38
  -1  -8  -7 4816.28 347.511  43
   1   8   7 4792.16 602.989  21
  -1  -8  -7 5753.89 374.166 103
   1   8   7 4576.47 463.198  92
  -1  -8  -7 4123.27 478.202  17
  -1  -8  -7 5647.18 370.394  27
  -1  -8  -7 4993.66 379.722  28
   1   8   7 5483.89 444.869  26
   1   8   7 6201.87 470.692  45
   1   8   8 13152.5 800.777  34
  -1  -8  -8 14050.1 714.470  50
  -1  -8  -8 13193.4 662.976  99
   1   8   8 12125.3 685.957  38
  -1  -8  -8 14070.3 681.179  43
   1   8   8 13223.3 1077.63  21
   1   8   8 14227.3 805.830  26
  -1  -8  -8 14391.8 702.917  27
  -1  -8  -8 12126.1 698.656  28
  -1  -8  -8 14177.2 717.241 103
   1   8   8 13680.3 1034.17  91
   1   8   8 12205.8 871.855  92
   1   8   8 13599.9 816.866  45
  -1  -8  -8 13972.0 928.262  17
  -1  -8  -9 16559.3 1041.11  17
  -1  -8  -9 16488.7 818.197  50
  -1  -8  -9 16324.5 822.083  52
   1   8   9 16273.8 944.196  45
  -1  -8  -9 15718.5 761.903  43
   1   8   9 15184.0 1209.98  21
   1   8   9 15948.1 923.328  34
  -1  -8  -9 15863.0 791.391  27
  -1  -8  -9 16727.8 825.468  28
   1   8   9 17051.9 923.612  26
   1   8   9 16497.9 1130.63  91
   1   8   9 14492.4 1008.98  92
  -1  -8 -10 35.4654 68.1110  52
  -1  -8 -10 25.5442 62.3531  54
  -1  -8 -10 120.917 80.2072  50
   1   8  10 146.582 143.096  45
  -1  -8 -10 18.2101 82.2987 103
   1   8  10-60.5647 170.674  21
   1   8  10 25.5383 105.356  26
   1   8  10 192.258 154.799  34
  -1  -8 -10 15.8849 77.5434  27
  -1  -8 -10 17.5360 87.6150  28
   1   8  10 85.1799 111.122  91
   1   8  10-40.1918 104.866  92
  -1  -8 -11 784.196 145.728  52
  -1  -8 -11 762.282 139.285  50
   1   8  11 746.824 202.375  45
  -1  -8 -11 797.600 152.188 103
   1   8  11 756.789 180.235  26
   1   8  11 812.056 277.566  21
   1   8  11 894.385 207.601  34
  -1  -8 -11 664.597 133.346  27
  -1  -8 -11 815.569 145.715  28
   1   8  11 520.314 210.530  92
   1   8  12 1305.15 322.893  21
  -1  -8 -12 1468.70 197.706 103
   1   8  12 1144.00 253.036  92
   1   8  13 20258.3 1013.79  34
  -1  -8 -13 22587.8 940.551  27
   1   8  13 19709.8 988.163  26
  -1  -8 -13 20653.5 909.634  28
   1   8  13 20524.4 1058.58  45
   1   8  13 20597.3 1157.23  92
  -1  -8 -13 21596.5 952.961 103
  -1  -8 -14 5890.05 316.354  28
   1   8  14 5379.86 363.182  26
   1   8  14 5327.80 461.042  92
   1   8  14 5866.18 396.868  34
   1   8  14 5823.04 420.736  45
  -1  -8 -14 6875.69 364.182  51
  -1  -8 -14 6403.89 364.375 103
  -1  -8 -15 1118.51 112.193  51
   1   8  15 997.617 110.813  80
  -1  -8 -16 1598.94 102.496  51
  -1  -9  10 152.982 68.2749  31
   1   9 -10 148.761 46.9829  36
   1   9 -10 151.056 52.4950  56
   1   9  -9 60.1412 59.4412  56
  -1  -9   9 58.9808 82.3874  31
  -1  -9   9-33.4304 66.0826  96
   1   9  -9 54.1542 49.0177  25
   1   9  -9-27.2500 46.3976  36
  -1  -9   9-12.0298 75.8017  46
   1   9  -8 3631.95 277.616  56
   1   9  -8 3409.46 256.474  55
  -1  -9   8 3648.83 305.243  31
  -1  -9   8 3594.40 291.852  30
   1   9  -8 3836.11 419.508  84
  -1  -9   8 4365.69 308.990  96
   1   9  -8 3851.58 273.212  25
   1   9  -8 3439.32 263.395  36
  -1  -9   8 3970.95 321.221  46
   1   9  -7 14836.2 725.232  56
   1   9  -7 13505.8 680.385  55
  -1  -9   7 13984.4 747.413  30
  -1  -9   7 14017.5 748.649  31
   1   9  -7 14634.5 710.857  25
  -1  -9   7 14230.9 769.162  46
  -1  -9   7 15352.1 742.518  96
   1   9  -7 13828.9 689.338  36
   1   9  -7 13376.0 953.686  84
   1   9  -6 1146.91 175.206  25
  -1  -9   6 1218.58 201.737  30
   1   9  -6 1010.38 275.968  84
  -1  -9   6 1346.67 194.827  96
   1   9  -6 1331.73 191.587  56
  -1  -9   6 1473.53 230.481  46
   1   9  -5 1538.01 188.945  36
   1   9  -5 1150.96 165.750  38
   1   9  -5 1521.83 211.000  56
   1   9  -5 1344.51 178.996  55
  -1  -9   5 1388.91 217.124  31
   1   9  -5 1435.60 331.924  84
  -1  -9   5 1961.92 255.746  30
  -1  -9   5 2098.87 275.737  46
   1   9  -5 1886.41 224.898  25
  -1  -9   4 8593.99 544.718  31
  -1  -9   4 8765.02 590.483  30
   1   9  -4 8584.87 837.309  84
  -1  -9   4 9468.51 610.600  46
   1   9  -4 8936.53 541.308  25
   1   9  -4 8483.88 503.376  36
  -1  -9   4 8589.28 530.647  43
   1   9  -4 9160.02 528.302  38
  -1  -9   4 9238.70 551.399  97
   1   9  -4 8078.89 529.357  56
   1   9  -4 8684.50 502.826  55
   1   9  -3 4409.26 441.702 106
   1   9  -3 5467.23 393.757  56
  -1  -9   3 5677.60 534.761 113
  -1  -9   3 5106.19 388.622  31
  -1  -9   3 4877.38 421.527  30
   1   9  -3 4784.38 626.285  84
  -1  -9   3 4523.77 378.984  97
   1   9  -3 5884.32 405.073  25
  -1  -9   3 5256.16 440.473  46
   1   9  -3 5068.30 351.780  36
   1   9  -3 5280.80 385.561  38
  -1  -9   3 5518.69 407.916  43
  -1  -9   2 20036.3 998.969  46
  -1  -9   2 19789.3 981.161  43
   1   9  -2 19813.7 957.518  38
  -1  -9   2 19981.3 1004.38  30
  -1  -9   2 19249.5 923.569  31
   1   9  -2 19130.0 931.581  56
   1   9  -2 19954.0 946.181  25
   1   9  -1 3913.10 306.743  56
  -1  -9   1 3387.26 311.119  53
  -1  -9   1 3785.36 340.612  46
   1   9  -1 3632.36 297.948  25
  -1  -9   1 3271.32 317.443  43
   1   9  -1 3506.28 316.068  38
  -1  -9   1 3220.55 322.123  30
   1   9  -1 2865.91 412.021  91
   1   9  -1 3473.53 375.899 106
  -1  -9   1 3516.57 307.103  97
  -1  -9   0 7694.89 511.367  30
   1   9   0 7779.26 498.767  38
  -1  -9   0 7969.04 520.320  43
   1   9   0 7962.96 590.616 106
   1   9   0 7743.76 470.474  56
   1   9   0 8577.14 527.628  26
   1   9   0 7861.40 471.859  25
   1   9   0 6866.45 757.375  83
  -1  -9   0 7979.86 513.636  98
  -1  -9   0 8118.39 519.458  46
  -1  -9   0 7761.46 504.832  53
  -1  -9  -1 62990.2 2722.16  17
   1   9   1 59314.0 2599.83 106
   1   9   1 59669.1 2433.78  56
   1   9   1 62877.1 2443.74  25
   1   9   1 69280.1 2553.18  26
  -1  -9  -1 63412.9 2476.27  28
  -1  -9  -1 61529.7 2489.40  30
  -1  -9  -1 63043.9 2493.55  98
  -1  -9  -1 63958.2 2494.27  46
  -1  -9  -1 61359.9 2495.87  53
  -1  -9  -1 62552.6 2516.88  43
   1   9   1 63675.2 2492.32  38
   1   9   2 40482.5 1646.09  25
   1   9   2 43203.9 2044.30  21
  -1  -9  -2 40490.0 1707.40  53
  -1  -9  -2 39549.5 1682.55  30
  -1  -9  -2 37962.9 1675.97  98
  -1  -9  -2 41593.2 1950.34  17
   1   9   2 44526.6 1770.56  26
  -1  -9  -2 41498.9 1701.83  28
   1   9   2 40518.4 1701.40  38
  -1  -9  -2 40555.7 1718.06  43
   1   9   2 39595.5 1674.06 101
  -1  -9  -3-36.0275 87.9527  43
   1   9   3 103.303 82.0413  38
   1   9   3 130.916 139.457  21
  -1  -9  -3 180.334 143.752  17
  -1  -9  -3 35.0511 76.9975  53
   1   9   3 105.305 107.604  26
   1   9   3 53.4597 68.3068  25
  -1  -9  -3 156.163 98.4274  98
   1   9   3-17.8744 80.8037 101
  -1  -9  -3 120.844 83.6311  30
  -1  -9  -3 241.629 105.625  28
  -1  -9  -4-17.6235 77.3934  43
   1   9   4 17.4018 71.7838  38
  -1  -9  -4-73.8100 130.367  17
   1   9   4 46.3795 139.720  21
  -1  -9  -4 17.6657 92.1773  53
  -1  -9  -4-27.6869 72.2333  30
   1   9   4 21.9046 98.9825  26
  -1  -9  -4 14.6788 81.2379  98
  -1  -9  -4 47.5568 80.9734 100
  -1  -9  -4 87.9501 85.8544  28
   1   9   5 27675.4 1721.32  91
   1   9   5 30910.7 1406.28  26
  -1  -9  -5 30518.8 1336.61  28
   1   9   5 28789.7 1324.04  38
  -1  -9  -5 30425.0 1328.00  43
  -1  -9  -5 31397.0 1591.70  17
  -1  -9  -5 29754.0 1294.01 100
  -1  -9  -5 31335.9 1348.09  53
   1   9   5 31586.9 1736.59  21
   1   9   6 14295.7 811.480  26
  -1  -9  -6 15873.4 764.961  28
   1   9   6 15198.7 1119.95  91
  -1  -9  -6 13478.9 702.930  50
  -1  -9  -6 13750.7 738.867  53
   1   9   6 13141.5 722.300  38
  -1  -9  -6 13240.7 708.759  43
   1   9   6 13129.2 774.293  34
  -1  -9  -6 14148.6 951.133  17
  -1  -9  -6 13061.0 681.140 100
   1   9   6 14424.6 802.710  45
   1   9   6 14408.0 1082.21  21
  -1  -9  -7 8147.24 478.346  27
  -1  -9  -7 8830.96 534.295  28
   1   9   7 8175.25 584.779  26
  -1  -9  -7 8819.59 512.404  50
   1   9   7 8235.74 814.151  91
   1   9   7 6211.92 724.563  21
   1   9   7 8147.23 578.592  34
  -1  -9  -7 6639.40 598.380 113
   1   9   7 8769.61 597.998  45
  -1  -9  -7 9226.71 727.650  17
   1   9   7 8742.37 528.266  38
  -1  -9  -7 8378.22 500.537  43
  -1  -9  -8 6145.49 542.628   3
   1   9   8 6857.10 529.939  34
  -1  -9  -8 6343.34 446.772  28
   1   9   8 7063.24 529.600  26
  -1  -9  -8 6505.51 412.623  27
  -1  -9  -8 6778.33 454.305  52
  -1  -9  -8 6566.24 435.902  50
  -1  -9  -8 5554.27 514.420 113
   1   9   8 6181.99 687.989  91
   1   9   8 7279.17 548.367  45
  -1  -9  -8 8344.51 684.755  17
   1   9   8 6073.75 718.896  21
  -1  -9  -8 6460.13 429.243 103
  -1  -9  -8 6672.67 424.346  43
   1   9   8 6470.04 440.684  38
   1   9   9 1997.33 417.581  21
  -1  -9  -9 2596.32 231.906  43
   1   9   9 2462.00 318.634  45
   1   9   9 2389.91 302.443  34
  -1  -9  -9 2353.91 249.396  28
  -1  -9  -9 1900.58 206.517  27
   1   9   9 2363.39 299.805  26
   1   9   9 1754.22 349.088  91
   1   9   9 1789.85 295.034  92
  -1  -9  -9 2130.83 232.405 103
  -1  -9  -9 2192.63 244.289  52
  -1  -9  -9 2338.33 241.358  50
   1   9  10 1767.24 258.779  26
   1   9  10 1834.71 390.096  21
   1   9  10 1401.07 252.580  45
  -1  -9 -10 1489.58 196.450  28
  -1  -9 -10 1557.55 182.630  27
   1   9  10 1349.07 259.864  92
   1   9  10 1206.72 278.658  91
  -1  -9 -10 1576.25 194.765  50
  -1  -9 -10 1863.24 219.669  52
  -1  -9 -10 1599.54 199.698 103
   1   9  10 1484.11 246.493  34
  -1  -9 -11 1234.63 160.186  27
  -1  -9 -11 1085.90 161.137 103
   1   9  11 1009.93 220.247  92
   1   9  11 689.581 261.883  21
   1   9  11 1379.21 230.648  34
  -1  -9 -12 873.816 130.168  28
  -1  -9 -12 779.375 123.134  27
  -1  -9 -12 781.692 128.503 103
   1   9  12 534.881 144.676  34
   1   9  12 552.646 165.890  92
   1   9  12 603.585 154.498  26
   1   9  12 864.126 202.789  45
  -1  -9 -13 68.1601 55.9998  28
   1   9  13 260.236 105.744  26
   1   9  13-18.4614 109.556  45
   1   9  13 106.164 92.8851  34
   1   9  13 141.895 103.936  92
  -1  -9 -13 252.621 76.8213 103
  -1  -9 -13 74.3829 68.0305  51
  -1  -9 -14 1433.06 134.824  51
  -1  -9 -14 1366.76 118.747  28
   1   9  14 1116.76 139.221  26
   1   9  14 1364.62 155.804  34
  -1  -9 -14 1599.27 140.398 103
   1   9  14 1448.16 152.645 101
   1   9  14 1179.00 163.384  45
   1   9  15 6384.84 327.512  32
   1   9  15 6407.82 305.356  80
  -1  -9 -15 7163.23 311.174  51
   1  10  -9 172.762 48.1310  56
  -1 -10   9 89.5727 50.4113  31
   1  10  -8-6.18182 34.8462  36
  -1 -10   8-63.9259 58.3636  30
  -1 -10   8-35.6542 60.0470  31
   1  10  -8 8.43691 43.1005  25
  -1 -10   8 26.8672 46.7341  96
   1  10  -8-44.7219 59.4968  56
   1  10  -7-11.5651 59.0769  56
  -1 -10   7-65.0767 79.6359  30
   1  10  -7-51.1989 52.2128  36
   1  10  -7 28.9649 87.2593  84
  -1 -10   7 59.3659 75.8780  31
   1  10  -7 66.5366 60.2283  25
  -1 -10   7-43.1471 87.9998  46
  -1 -10   7 11.4757 58.6204  96
  -1 -10   6 15910.1 796.731  46
   1  10  -6 14018.8 960.310  84
   1  10  -6 14362.5 683.158  36
   1  10  -6 15106.4 729.171  25
  -1 -10   6 15915.3 776.195  30
  -1 -10   6 15234.6 741.616  31
  -1 -10   6 16275.7 745.512  96
   1  10  -6 14796.8 734.291  56
   1  10  -5 4883.58 347.898  25
   1  10  -5 3905.63 503.947  84
  -1 -10   5 4390.46 332.740  96
  -1 -10   5 4396.09 369.228  30
  -1 -10   5 4225.23 336.083  31
  -1 -10   5 4240.46 370.279  46
   1  10  -5 4746.71 346.617  56
   1  10  -4 149.398 150.098  84
  -1 -10   4 130.090 88.4416  96
   1  10  -3 2923.75 270.798  56
  -1 -10   3 2337.63 241.370  53
  -1 -10   3 1525.35 288.467   3
  -1 -10   3 3021.29 318.431  46
  -1 -10   3 1821.84 302.925 113
   1  10  -3 1508.28 293.936 111
   1  10  -3 3003.99 277.527  25
   1  10  -3 2237.78 431.546  84
  -1 -10   3 2252.98 246.293  43
   1  10  -3 2801.86 269.343  38
  -1 -10   3 2961.25 304.614  30
   1  10  -2 10910.8 602.257  56
  -1 -10   2 10068.4 600.198  53
  -1 -10   2 9849.46 784.486   3
  -1 -10   2 9406.75 759.741 113
   1  10  -2 10898.8 961.349  84
   1  10  -2 10764.4 613.176  38
  -1 -10   2 9838.73 607.870  43
  -1 -10   2 10785.1 653.795  30
   1  10  -2 11668.8 620.448  25
  -1 -10   2 10729.3 648.123  46
  -1 -10   1 33726.3 1459.37  53
   1  10  -1 32574.7 1430.18  25
   1  10  -1 30353.9 1528.34 106
   1  10  -1 36275.1 1490.54  38
  -1 -10   1 34316.4 1485.43  43
  -1 -10   1 33027.6 1726.16 113
  -1 -10   1 33866.9 1495.38  30
  -1 -10   1 34310.6 1497.62  46
   1  10  -1 32444.7 1426.54  56
  -1 -10   0 1637.76 215.613  53
  -1 -10   0 1143.23 281.734 113
   1  10   0 1249.05 176.191  25
   1  10   0 1459.45 210.204  38
  -1 -10   0 1274.09 206.044  43
   1  10   0 979.926 201.400 106
  -1 -10   0 1282.67 203.480  30
   1  10   0 1446.86 185.726  56
   1  10   0 1067.57 267.716  91
  -1 -10  -1 834.744 165.649  30
   1  10   1 767.318 276.365  83
   1  10   1 1322.55 204.404  26
   1  10   1 970.967 155.533  25
  -1 -10  -1 1026.37 176.947  53
   1  10   1 612.818 227.383  91
   1  10   1 1115.61 181.007  38
  -1 -10  -1 1384.88 208.155  43
   1  10   2 4132.71 367.460  26
  -1 -10  -2 3342.07 300.367  28
   1  10   2 2899.85 501.349  83
   1  10   2 3334.69 280.316  25
  -1 -10  -2 3303.67 300.590  30
   1  10   2 2762.90 450.693  91
  -1 -10  -2 3796.40 328.320  53
  -1 -10  -2 3392.62 424.594  17
   1  10   2 3899.19 333.743  38
  -1 -10  -2 3798.97 334.251  43
  -1 -10  -3 38000.9 1602.50  28
   1  10   3 39657.9 1682.73  26
  -1 -10  -3 38451.2 1619.54  53
   1  10   3 34282.6 2071.40  83
   1  10   3 37173.9 1545.41  25
  -1 -10  -3 37713.7 1570.79  30
   1  10   3 34227.4 1972.57  91
   1  10   3 37911.7 1613.06  38
  -1 -10  -3 36940.7 1615.58  43
  -1 -10  -3 37448.3 1849.74  17
  -1 -10  -4 1179.84 187.230  28
  -1 -10  -4 1695.41 219.219  53
   1  10   4 1385.08 198.816 101
   1  10   4 1381.07 229.157  26
   1  10   4 1476.59 205.407  38
  -1 -10  -4 1511.85 213.342  43
  -1 -10  -4 1089.24 161.530  30
   1  10   4 843.753 304.655  83
   1  10   4 790.196 267.092  21
  -1 -10  -4 1620.23 291.353  17
   1  10   4 2051.61 379.937  91
   1  10   5 954.355 289.945  91
  -1 -10  -5 1098.22 254.295  17
   1  10   5 1415.29 338.446  83
  -1 -10  -5 1232.06 188.673  28
  -1 -10  -5 1157.92 188.038  53
  -1 -10  -5 1062.04 258.422 113
   1  10   5 1435.80 222.357  45
   1  10   5 1120.82 206.114  26
   1  10   5 1648.22 349.603  21
   1  10   5 1277.90 199.191 101
  -1 -10  -5 1246.35 190.102  43
   1  10   5 1137.26 184.860  38
   1  10   6 6436.24 506.016  26
  -1 -10  -6 6306.09 443.883  28
  -1 -10  -6 6347.96 417.414  50
  -1 -10  -6 6488.48 606.548   3
   1  10   6 7270.04 516.556  45
  -1 -10  -6 6873.86 611.112 113
  -1 -10  -6 6639.89 614.316  17
   1  10   6 5839.26 437.802  38
  -1 -10  -6 6873.40 450.391  43
   1  10   6 7799.46 780.394  91
   1  10   6 6154.97 684.320  21
  -1 -10  -7 4617.08 366.076  28
   1  10   7 4844.73 426.188  26
  -1 -10  -7 5173.06 357.779  50
  -1 -10  -7 4110.21 464.629   3
   1  10   7 4526.95 415.830  45
  -1 -10  -7 4267.75 462.079 113
  -1 -10  -7 5117.30 531.645  17
   1  10   7 4608.49 595.452  21
   1  10   7 4554.39 604.062  91
   1  10   7 4888.01 373.743  38
  -1 -10  -7 4764.07 356.258  43
  -1 -10  -8 36815.4 1482.95  52
  -1 -10  -8 34975.8 1429.29  50
  -1 -10  -8 31936.3 1608.02   3
  -1 -10  -8 33092.2 1612.92 114
   1  10   8 31449.9 1649.96 111
   1  10   8 33142.0 1906.55  21
   1  10   8 32127.0 1434.77  38
  -1 -10  -8 34774.0 1427.51  43
   1  10   8 32011.8 1535.13  26
  -1 -10  -8 35846.3 1475.30  28
   1  10   8 32706.7 1857.73  91
   1  10   8 32183.8 1538.85  45
   1  10   9 3346.26 502.787  21
   1  10   9 3406.76 460.126  91
  -1 -10  -9 3112.49 262.527 103
  -1 -10 -10 130.975 71.4310 103
   1  10  10 353.910 137.527  26
  -1 -10 -10 230.700 88.4566  28
  -1 -10 -10 155.730 78.0723  52
  -1 -10 -10 215.123 81.2714  50
   1  10  10 140.784 125.127  45
  -1 -10 -11 433.246 97.5559 103
   1  10  11 408.426 128.416  26
  -1 -10 -11 306.722 95.1930  52
   1  10  11 399.452 136.883  45
  -1 -10 -11 395.706 99.2767  28
  -1 -10 -12 1564.49 156.476 103
   1  10  12 1945.36 231.394  45
   1  10  12 2036.01 223.900  26
  -1 -10 -12 1938.65 175.751  28
   1  10  13 2583.76 215.083 101
   1  10  13 1979.76 210.224  45
  -1 -10 -13 2452.54 175.760  51
   1  10  13 2296.31 210.537  26
  -1 -10 -13 2412.93 172.477  28
   1  10  14 168.482 63.0412  45
  -1 -10 -14 139.636 32.9795  28
  -1 -10 -14 171.563 42.5112  51
  -1 -11   7 564.220 84.8025  30
   1  11  -7 796.565 94.9103  25
   1  11  -6 429.117 85.6583  25
   1  11  -6 685.573 101.627  56
  -1 -11   6 455.132 98.8979  30
  -1 -11   6 504.646 84.1165  31
  -1 -11   5 69.1098 75.0664  30
   1  11  -5-11.6804 57.0111  25
  -1 -11   5 17.6591 62.3817  31
   1  11  -5 11.4772 62.3322  56
   1  11  -5-32.2288 97.0906  84
   1  11  -4 25552.8 1083.41  25
   1  11  -4 22890.0 1353.47  84
  -1 -11   4 24442.8 1114.67  30
   1  11  -4 24905.4 1073.68  56
  -1 -11   3 141.398 103.366  30
  -1 -11   3 233.412 129.766   3
  -1 -11   3 347.025 127.358 114
   1  11  -3 178.354 87.0102  25
   1  11  -3 182.654 88.8311  38
   1  11  -3 133.615 150.186  84
   1  11  -3 243.918 91.9802  56
  -1 -11   2-64.0281 122.941   3
   1  11  -2 187.936 129.208 111
  -1 -11   2-32.6304 98.3000 114
   1  11  -2-46.7101 81.2421  25
   1  11  -2-49.3409 148.641  84
   1  11  -2 48.8448 64.8855  38
  -1 -11   2-15.6518 64.5649  43
   1  11  -2 104.695 76.3973  56
   1  11  -1 479.655 235.459  84
  -1 -11   1 729.010 210.651 113
  -1 -11   1 989.883 242.088   3
  -1 -11   0 198.041 146.198 113
  -1 -11   0 80.0645 134.899   3
   1  11   0 112.683 93.9168  38
  -1 -11   0 111.501 101.013  43
  -1 -11  -1 61907.8 2382.10  30
  -1 -11  -1 60649.6 2407.69  43
   1  11   1 60330.5 2404.31  38
  -1 -11  -1 60051.6 2380.18  53
  -1 -11  -1 55864.4 2681.69 113
   1  11   1 53275.4 2685.98  91
  -1 -11  -1 58738.5 2717.90   3
   1  11   2 2124.03 380.673  91
  -1 -11  -2 3448.66 453.343   3
   1  11   2 2890.65 287.933  38
  -1 -11  -2 2893.25 292.714  43
  -1 -11  -2 2986.27 269.840  30
  -1 -11  -2 2706.08 271.273  53
   1  11   2 2367.30 280.484  26
  -1 -11  -2 3098.01 430.318 113
   1  11   2 2692.19 247.033  25
   1  11   3 827.489 261.753  91
  -1 -11  -3 797.492 153.881  53
  -1 -11  -3 1241.06 283.315   3
   1  11   3 1101.75 179.372  38
  -1 -11  -3 1373.01 198.604  43
  -1 -11  -3 925.596 148.497  30
  -1 -11  -3 756.628 235.455 113
   1  11   3 1237.02 208.299  26
  -1 -11  -3 1143.20 166.580  28
  -1 -11  -4 6831.96 450.481  53
  -1 -11  -4 7032.40 646.642   3
   1  11   4 6131.95 667.480  91
  -1 -11  -4 5965.76 431.452  43
   1  11   4 5420.22 420.975  38
  -1 -11  -4 7017.25 642.856 113
  -1 -11  -4 6354.32 425.748  28
   1  11   4 6346.24 483.331  26
  -1 -11  -4 6582.76 586.562  17
   1  11   5 34224.3 1511.03  26
  -1 -11  -5 31418.2 1685.57   3
   1  11   5 32636.6 1426.67 101
   1  11   5 32991.6 1811.47  21
  -1 -11  -5 29928.6 1655.37 113
   1  11   5 32387.2 1430.96  38
  -1 -11  -5 34018.6 1433.49  43
  -1 -11  -5 34877.4 1694.39  17
   1  11   5 33315.6 1848.83  91
   1  11   6 471.224 209.031  91
   1  11   6 390.133 194.745  21
  -1 -11  -6 500.875 187.095   3
  -1 -11  -6 279.792 149.524 113
   1  11   6 301.181 110.520 101
  -1 -11  -7 974.022 220.210 114
   1  11   7 812.593 225.866 111
   1  11   7 1453.61 322.586  91
   1  11   7 996.684 172.097 101
  -1 -11  -7 1107.71 231.786   3
   1  11   7 1099.59 167.787  38
   1  11   7 1332.32 211.141  45
  -1 -11  -8 11304.1 571.354  43
   1  11   8 10648.9 646.542  45
   1  11   8 11710.1 649.588 101
   1  11   8 9413.06 814.823  91
   1  11   8 9700.87 525.186  57
  -1 -11  -8 11050.8 598.543  52
  -1 -11  -8 11613.3 600.151  28
   1  11   8 10571.9 654.357  26
   1  11   9 151.483 92.5894 101
  -1 -11  -9 102.088 69.6914  52
   1  11   9 187.801 132.799  91
  -1 -11  -9 182.115 76.2854  28
   1  11   9 99.8841 102.194  26
  -1 -11  -9 187.135 69.5874  43
   1  11   9 234.797 118.021  45
   1  11  10 6542.81 463.323  26
  -1 -11 -10 7990.94 429.094  28
   1  11  10 7318.60 471.269 101
   1  11  10 6657.13 463.519  45
  -1 -11 -10 7242.09 368.851  43
  -1 -11 -10 7482.80 427.430  52
  -1 -11 -11 1632.07 161.166  28
   1  11  11 1735.79 202.823  26
   1  11  11 1752.41 196.913 101
   1  11  11 1691.99 204.598  45
  -1 -11 -11 1917.29 172.610  52
   1  11  12 1566.05 170.010  26
  -1 -11 -12 1805.93 145.792  28
   1  11  12 1705.56 169.339 101
  -1 -11 -13 188.142 41.6330  28
   1  11  13 92.8923 45.5378  26
   1  12  -6 2578.02 149.652  25
  -1 -12   5 213.551 64.1443  30
   1  12  -5 317.638 61.8184  25
  -1 -12   4 193.367 73.7108  30
   1  12  -4 123.500 59.6617  25
   1  12  -3 603.202 107.264  25
   1  12  -3 737.965 189.683  84
  -1 -12   3 785.230 130.289  30
  -1 -12   2 9109.74 490.370  30
   1  12  -2 8759.42 694.237  84
   1  12  -2 8570.19 457.466  25
  -1 -12   2 7399.91 544.075 114
   1  12  -2 8433.39 460.668  38
  -1 -12   1 4611.11 432.542   3
   1  12  -1 4626.17 326.742  38
  -1 -12   1 4361.31 311.447  43
  -1 -12   1 4551.44 329.377  30
   1  12  -1 5592.73 556.387  84
   1  12  -1 4686.16 312.217  25
  -1 -12   1 4961.23 447.528 114
   1  12  -1 4036.72 405.920 111
   1  12  -1 4378.17 292.589  57
  -1 -12   0 1103.89 158.935  30
   1  12   0 1332.30 288.578  84
   1  12   0 1030.61 140.219  25
  -1 -12   0 982.198 151.198  43
   1  12   0 1228.30 171.850  38
   1  12   0 1279.83 242.980 111
  -1 -12   0 1252.50 242.676 114
  -1 -12   0 1139.05 231.949   3
  -1 -12  -1 588.788 195.685   3
  -1 -12  -1 325.087 106.473  43
   1  12   1 376.603 112.519  38
  -1 -12  -1 352.665 108.027  30
   1  12   1 454.356 200.006  84
   1  12   1 358.649 89.2911  25
   1  12   1 353.124 164.522 111
  -1 -12  -1 489.805 175.324 114
  -1 -12  -1 460.113 107.973  53
  -1 -12  -2 9463.74 500.823  30
   1  12   2 9836.32 760.228 111
  -1 -12  -2 8088.70 692.082 114
  -1 -12  -2 8755.23 526.120  43
   1  12   2 9547.90 544.668  38
   1  12   2 9395.13 813.414  84
  -1 -12  -2 9037.26 516.445  53
  -1 -12  -2 8793.98 710.719   3
   1  12   3 17322.9 862.635  38
  -1 -12  -3 18205.3 867.424  43
   1  12   3 15730.0 1073.95  91
  -1 -12  -3 17840.3 1086.97   3
  -1 -12  -3 18053.5 1092.46 114
   1  12   3 17608.8 1180.49  84
  -1 -12  -3 18495.7 806.239  30
   1  12   4 5857.60 593.621 111
  -1 -12  -4 6788.25 594.650 114
   1  12   4 5898.67 436.227  26
   1  12   4 5801.34 588.845  91
  -1 -12  -4 6536.46 581.101   3
   1  12   4 6306.65 419.214  38
  -1 -12  -4 6647.91 418.846  43
  -1 -12  -5 3855.08 421.609 114
   1  12   5 3587.47 327.429  26
   1  12   5 3515.63 458.522  91
  -1 -12  -5 4107.30 303.261  43
   1  12   5 4012.73 303.899  38
  -1 -12  -5 3241.24 394.137   3
   1  12   6 7309.76 415.226  57
  -1 -12  -6 6826.40 424.353  52
  -1 -12  -6 8415.04 605.238   3
   1  12   6 7373.36 662.919  91
   1  12   6 6677.76 422.412  38
  -1 -12  -6 6864.45 417.194  43
   1  12   6 6144.47 400.908 101
  -1 -12  -6 7187.25 414.696  28
   1  12   6 6733.29 467.041  26
   1  12   6 8152.76 629.514 111
  -1 -12  -6 6837.70 557.615 114
   1  12   7 2527.96 337.517 111
   1  12   7 3075.68 410.408  91
  -1 -12  -7 3325.88 252.441  43
  -1 -12  -7 3254.78 250.717  28
   1  12   7 3461.58 305.612  26
   1  12   7 3209.37 236.773  57
  -1 -12  -7 3372.49 264.360  52
   1  12   7 2892.02 250.736 101
  -1 -12  -8 1323.35 149.498  28
   1  12   8 1300.88 252.854  91
  -1 -12  -8 1640.98 157.288  43
   1  12   8 1326.24 162.309 101
   1  12   8 1340.87 183.841  26
  -1 -12  -8 851.277 123.981  58
   1  12   8 1357.69 130.126  57
  -1 -12  -8 1591.13 169.314  52
   1  12   9 4519.40 333.562  26
  -1 -12  -9 4979.45 294.028  28
   1  12   9 4206.34 301.895 101
  -1 -12  -9 4549.73 262.173  43
  -1 -12  -9 4633.43 296.243  52
   1  12  10 5061.76 340.457  26
  -1 -12 -10 5420.92 297.501  28
  -1 -12 -10 5457.98 308.923  52
   1  12  11 37.7274 52.2191  26
  -1 -12 -11 42.1972 35.7770  28
  -1 -13   3 102.235 40.2792  30
   1  13  -2 1625.80 127.583  25
  -1 -13   2 2311.60 160.176  30
   1  13  -1 1076.54 104.571  25
  -1 -13   1 1344.24 129.325  30
   1  13  -1 1179.76 125.466  38
   1  13   0 40.9786 51.1899  38
   1  13   0 50.0897 41.6594  25
  -1 -13   0 16.6450 57.4561  30
   1  13   0 7.55754 41.0576  57
  -1 -13  -1 7134.58 386.532  43
   1  13   1 7515.72 406.166  38
   1  13   1 7070.23 371.982  57
  -1 -13  -1 6445.85 356.117  30
  -1 -13  -2 1775.02 147.400  30
  -1 -13  -2 1687.32 244.123   3
   1  13   2 1814.24 170.506  57
  -1 -13  -2 1757.70 171.094  43
   1  13   2 1669.96 178.306  38
  -1 -13  -2 1431.80 233.537 114
   1  13   2 1805.11 255.030 111
  -1 -13  -3 1270.53 222.919   3
   1  13   3 1079.91 136.424  57
  -1 -13  -3 1754.92 168.654  43
   1  13   3 1277.11 154.046  38
  -1 -13  -3 1229.08 214.393 114
   1  13   3 1198.11 220.731 111
  -1 -13  -4 392.303 87.9590  43
   1  13   4 295.026 89.9558  38
  -1 -13  -4 445.254 89.3087  52
  -1 -13  -4 590.180 159.920   3
   1  13   4 333.687 90.6135  57
  -1 -13  -4 394.793 132.135 114
   1  13   4 504.442 150.274 111
  -1 -13  -5 24024.4 980.885  52
  -1 -13  -5 23987.4 983.204  43
   1  13   5 24025.5 974.822  57
   1  13   5 21155.9 977.105  38
  -1 -13  -6 10985.2 514.124  52
  -1 -13  -6 9868.14 511.308  58
   1  13   6 10566.3 494.303  57
  -1 -13  -6 10723.4 506.801  43
   1  13   7 160.456 75.4867  26
  -1 -13  -7 183.433 59.8703  52
   1  13   7 166.745 51.3000  57
  -1 -13  -7 116.384 46.3985  58
  -1 -13  -7 267.961 63.9673  43
  -1 -13  -8 4229.59 234.415  43
  -1 -13  -8 4768.30 263.929  52
   1  13   8 4976.88 299.431  26
   1  13   9 197.404 62.9498  26
   1  14   2 106.863 33.5517  57
  -1 -14  -3 5008.30 243.997  43
   1  14   3 4902.93 239.998  57
  -1 -14  -3 4675.32 251.099  58
  -1 -14  -4 5051.62 251.364  43
  -1 -14  -4 5088.00 261.541  58
   1  14   4 5268.20 250.675  57
  -1 -14  -5 1701.52 115.560  43
   2 -12  -9 124.205 32.3339  59
  -2  12   8 1325.67 140.360  26
  -2  12   8 1250.90 138.952  45
   2 -12  -8 1482.03 115.306  43
  -2  12   7 144.510 71.1784  26
  -2  12   7 98.1377 37.9506  57
   2 -12  -7 176.323 54.9564  43
  -2  12   7 133.330 75.9060  45
  -2  12   6 37.1475 68.5532  26
   2 -12  -6 92.3841 48.2055  58
   2 -12  -6 17.1060 49.0906  43
  -2  12   5 1175.67 152.956  26
   2 -12  -5 1100.59 135.093  58
  -2  12   5 968.086 104.937  38
   2 -12  -5 1326.94 136.959  43
  -2  12   4 66.2690 77.3665  26
   2 -12  -4 68.2720 65.3205  58
   2 -12  -4 68.1699 57.8146  43
  -2  12   4 95.7682 56.4696  38
   2 -12  -3 20391.8 870.350  43
  -2  12   3 19405.0 865.881  38
   2 -12  -3 20648.4 905.495  58
  -2  12   3 20072.9 911.520  26
   2 -12  -3 22034.3 873.356  30
   2 -12  -2 5794.50 322.105  30
   2 -12  -2 5098.85 330.435  58
  -2  12   2 5007.26 315.488  38
   2 -12  -1 2177.19 184.663  30
   2 -12  -1 2187.59 193.328  58
  -2  12   1 2230.44 188.589  38
   2 -12   0 13981.0 596.301  30
  -2  12   0 12767.7 587.753  38
   2 -12   1 3048.40 214.998  30
  -2  12  -1 3362.62 220.131  38
   2 -12   2 72.2891 47.6095  30
  -2  12  -2 146.104 52.0058  38
   2 -12   3 711.509 77.5773  30
  -2  12  -3 700.302 73.0640  38
  -2  11  11 767.597 106.339  45
  -2  11  10 47.5003 57.2532  26
   2 -11 -10 49.1213 42.7378  59
  -2  11  10-12.1774 87.0150  45
   2 -11  -9 24.3553 43.2347  43
  -2  11   9-12.7303 73.0172  26
  -2  11   9-29.5035 81.6417  45
   2 -11  -8 7.92608 39.6016  58
   2 -11  -8 10.1557 50.7391  43
  -2  11   8 136.781 126.168  91
  -2  11   8-16.5165 87.9600  45
  -2  11   8 59.6426 72.7795  26
  -2  11   7 3357.43 428.454  91
  -2  11   7 4136.15 332.522  26
  -2  11   7 4550.89 351.546  45
   2 -11  -7 4497.67 294.818  43
   2 -11  -7 3668.84 268.553  58
  -2  11   6 13766.5 716.567  45
   2 -11  -6 13025.0 643.225  43
   2 -11  -6 12143.2 767.122 114
  -2  11   6 13325.7 703.017  26
  -2  11   6 13117.3 917.164  91
   2 -11  -6 12525.0 773.319   3
   2 -11  -6 12695.8 646.204  58
  -2  11   5 1017.19 174.728  26
   2 -11  -5 825.209 193.643   3
  -2  11   5 1179.38 294.750  83
   2 -11  -5 679.382 180.869 114
  -2  11   5 718.546 219.184  91
   2 -11  -5 875.042 143.086  43
  -2  11   5 976.566 132.400  38
   2 -11  -5 1049.53 160.669  58
  -2  11   4 37.6073 89.5965  26
   2 -11  -4 65.4519 104.594 114
   2 -11  -4-32.5745 98.1594   3
   2 -11  -4 58.9758 68.4904  43
  -2  11   4 104.817 75.1859  38
   2 -11  -4 51.7765 73.5659  58
  -2  11   4 149.130 183.424  83
   2 -11  -4 90.8455 69.1527  30
  -2  11   4 196.482 125.584  91
  -2  11   3 1305.69 270.567  91
  -2  11   3 2074.95 240.933  26
   2 -11  -3 1381.41 264.646   3
  -2  11   3 1771.86 354.752  83
  -2  11   3 1746.83 192.281  38
   2 -11  -3 1753.96 192.516  30
   2 -11  -3 1765.88 221.036  58
   2 -11  -3 1835.17 201.115  43
   2 -11  -3 1774.78 300.482 114
  -2  11   2 10369.6 782.747  91
   2 -11  -2 11938.1 661.197  58
  -2  11   2 11652.5 656.287  26
   2 -11  -2 10945.3 799.741   3
  -2  11   2 10569.7 909.301  83
  -2  11   2 11776.5 616.665  38
   2 -11  -2 12870.5 628.392  30
   2 -11  -2 12449.2 626.896  43
   2 -11  -2 10929.0 802.909 114
   2 -11  -1 27011.9 1150.40  65
   2 -11  -1 29572.6 1278.30  58
  -2  11   1 30807.0 1281.15  26
   2 -11  -1 29563.4 1485.45   3
  -2  11   1 27349.4 1609.77  83
   2 -11  -1 27951.8 1210.14  43
  -2  11   1 29069.5 1236.41  38
   2 -11  -1 30438.0 1496.34 114
   2 -11  -1 31609.9 1249.74  30
   2 -11   0 1870.40 207.409  30
  -2  11   0 2331.75 225.729  38
  -2  11   0 2057.33 221.329  26
   2 -11   0 2030.51 296.084   3
  -2  11   0 1973.94 354.959  83
   2 -11   0 2404.93 236.866  58
   2 -11   0 1759.02 169.532  65
  -2  11   0 1787.94 250.392 106
   2 -11   0 2134.27 312.637 114
  -2  11  -1 1574.86 221.791 106
   2 -11   1 1248.23 223.950   3
   2 -11   1 1876.40 198.809  30
  -2  11  -1 1809.24 191.218  38
   2 -11   1 1404.94 150.519  65
   2 -11   1 1511.48 176.778  58
   2 -11   1 1362.05 231.203 114
  -2  11  -2-32.4810 46.5751  25
  -2  11  -2-37.4247 112.743  84
  -2  11  -2 17.9665 78.8994 106
   2 -11   2 9.62222 48.0698  65
  -2  11  -2 109.074 74.1519  38
   2 -11   2-13.0754 72.3638  30
   2 -11   3 4385.56 277.885  65
  -2  11  -3 4499.05 264.541  25
  -2  11  -3 4820.55 299.960  38
   2 -11   3 5172.91 317.622  30
   2 -11   4 676.935 94.8746  65
  -2  11  -4 788.430 90.8105  25
  -2  11  -4 766.635 100.486  38
   2 -11   4 705.499 108.718  30
   2 -11   5 1515.07 125.353  65
  -2  11  -5 1639.77 118.780  25
  -2  10  12 1927.33 193.703  45
   2 -10 -12 2064.46 144.896  28
  -2  10  12 2056.93 176.020  34
  -2  10  11 827.150 125.851  26
  -2  10  11 543.477 123.309  34
  -2  10  11 704.522 145.409  45
   2 -10 -11 884.988 105.266  28
   2 -10 -11 668.204 84.6641  59
  -2  10  10 403.664 131.994  45
  -2  10  10 427.100 161.090  91
   2 -10 -10 424.346 85.3438  43
   2 -10 -10 568.075 97.3437  28
  -2  10  10 359.941 124.175  34
  -2  10  10 368.185 111.977  26
  -2  10   9 60.9925 103.854  45
  -2  10   9 121.230 149.099  91
   2 -10  -9 128.662 64.7401  43
  -2  10   9 18.6073 115.565  34
   2 -10  -9-34.8175 56.6548  28
  -2  10   9 34.9295 78.9257  26
   2 -10  -8 5401.88 352.796  43
  -2  10   8 4479.53 398.540  45
  -2  10   8 4483.49 546.342  91
  -2  10   8 5605.79 413.460  26
   2 -10  -8 5424.94 345.859  28
   2 -10  -8 5396.62 355.151  52
  -2  10   8 4991.45 404.777  34
   2 -10  -8 4766.25 322.710  58
   2 -10  -7 3753.31 302.132  52
  -2  10   7 4748.46 564.559  91
   2 -10  -7 3937.62 404.842   3
   2 -10  -7 3790.46 396.431 114
   2 -10  -7 4281.42 318.366  58
   2 -10  -7 3980.84 311.144  43
  -2  10   7 4650.07 387.818  45
  -2  10   7 3349.81 331.080  26
   2 -10  -7 3980.35 300.187  28
   2 -10  -6 198.585 81.5332  28
   2 -10  -6 125.195 76.5683  52
  -2  10   6 100.364 169.102  91
   2 -10  -6 131.031 110.460   3
  -2  10   6 484.673 212.910  21
  -2  10   6 333.994 229.687  83
   2 -10  -6 65.5198 92.4702 114
  -2  10   5 12494.5 962.736  21
  -2  10   5 11853.4 948.610  91
   2 -10  -5 12193.7 853.177   3
   2 -10  -5 11168.7 828.839 114
  -2  10   5 11361.9 1003.82  83
   2 -10  -4 1760.35 242.391  58
  -2  10   4 1950.36 248.694  26
   2 -10  -4 1799.33 223.203  43
  -2  10   4 1887.78 410.083  83
  -2  10   4 1570.25 344.713  91
   2 -10  -4 1867.59 332.696   3
   2 -10  -4 1831.35 330.632 114
   2 -10  -3 7324.77 683.065   3
  -2  10   3 6362.29 664.939  91
   2 -10  -3 7367.33 525.245  58
  -2  10   3 7660.15 515.902  26
  -2  10   3 6547.03 441.076  38
  -2  10   3 6154.64 542.757 106
   2 -10  -3 7396.98 463.785  30
  -2  10   3 7580.67 818.079  83
   2 -10  -3 7811.91 489.476  43
   2 -10  -3 5879.62 637.160 114
   2 -10  -2 15219.2 1054.76 114
  -2  10   2 13822.5 1156.13  83
  -2  10   2 13687.5 1148.47  86
   2 -10  -2 16404.6 800.879  30
  -2  10   2 14762.5 920.261 106
   2 -10  -2 15203.8 1062.27   3
   2 -10  -2 16460.3 875.418  58
  -2  10   2 13950.7 1027.14  91
   2 -10  -2 16028.9 810.701  43
  -2  10   2 15527.6 781.232  38
   2 -10  -1 799.705 237.217 114
  -2  10   1 360.592 212.987  86
  -2  10   1 664.394 257.891  83
   2 -10  -1 578.831 137.301  30
   2 -10  -1 701.908 224.736   3
  -2  10   1 331.359 114.276  38
   2 -10  -1 392.349 133.477  58
  -2  10   1 560.599 196.191  91
  -2  10   1 500.019 191.974 106
  -2  10   0 1969.79 423.850  86
  -2  10   0 2377.51 434.682  83
   2 -10   0 3090.71 418.781   3
  -2  10   0 1650.40 286.864  91
   2 -10   0 2095.36 365.175 114
  -2  10   0 2438.06 335.876 106
   2 -10   1 5079.92 509.133   3
  -2  10  -1 3976.48 415.242 106
   2 -10   1 4320.50 325.867  31
   2 -10   1 4009.38 462.293 114
  -2  10  -1 3728.78 534.427  83
  -2  10  -1 3849.74 565.865  86
  -2  10  -1 3805.43 286.504  25
   2 -10   2 37592.9 1642.15  58
   2 -10   2 39038.7 1866.97 114
  -2  10  -2 41320.0 1612.81  25
  -2  10  -2 42632.0 1670.39  38
   2 -10   2 40365.3 1680.43  30
   2 -10   2 39842.5 1640.23  31
  -2  10  -2 38262.1 1794.37 106
   2 -10   2 39900.2 1868.97   3
  -2  10  -2 35405.9 2006.24  83
   2 -10   3 4863.38 438.508 114
  -2  10  -3 5350.95 360.297  38
   2 -10   3 4326.16 447.174   6
  -2  10  -3 4803.97 319.252  25
   2 -10   3 4425.97 291.032  79
   2 -10   3 4926.43 349.739  31
   2 -10   3 4339.02 346.420  30
   2 -10   3 4212.38 306.860  76
  -2  10  -3 4242.73 409.226 106
   2 -10   4 19414.0 971.007  76
  -2  10  -4 25313.6 1004.31  25
  -2  10  -4 22147.0 960.984  56
  -2  10  -4 24002.4 1126.97 106
  -2  10  -4 24087.0 1017.23  38
  -2  10  -4 22888.7 1295.47  84
   2 -10   4 25260.6 1050.93  30
   2 -10   4 25806.6 1042.65  31
   2 -10   4 25374.7 1234.83   6
   2 -10   4 20782.5 951.922  79
   2 -10   5 616.948 152.077   6
  -2  10  -5 515.528 91.6247  56
   2 -10   5 509.027 101.640  76
  -2  10  -5 307.240 166.625  84
   2 -10   5 535.777 113.773  30
   2 -10   5 485.739 117.060  31
   2 -10   5 376.683 86.2923  79
  -2  10  -5 704.417 108.499  25
  -2  10  -5 600.671 107.487  38
  -2  10  -6 3009.54 214.224  25
   2 -10   6 3271.32 227.502  76
   2 -10   6 2878.78 199.392  79
  -2  10  -6 2956.51 199.631  56
   2 -10   6 3596.84 246.488  31
  -2  10  -7 11054.3 431.459  25
   2 -10   7 10322.9 440.110  31
   2 -10   7 7307.51 375.176  79
  -2  10  -7 8356.18 386.507  56
   2 -10   7 9194.92 417.994  76
  -2  10  -8 990.844 79.9742  25
   2 -10   8 740.389 73.4743  65
  -2   9  13 3384.36 272.116  45
  -2   9  13 3690.01 266.821  34
   2  -9 -13 4127.43 225.468  28
   2  -9 -12 8722.55 395.286  59
  -2   9  12 9113.52 518.664  34
   2  -9 -12 8946.20 438.524  28
  -2   9  12 8323.83 446.281  26
  -2   9  12 8616.54 528.230  45
   2  -9 -11 12226.2 624.827 103
  -2   9  11 12772.0 839.244  91
  -2   9  11 12361.3 698.444  34
   2  -9 -11 12984.0 611.900  28
  -2   9  11 12608.0 655.657  26
  -2   9  11 12686.6 722.094  45
  -2   9  10 389.564 130.217  26
   2  -9 -10 387.794 97.4735  28
   2  -9 -10 361.881 107.323 103
  -2   9  10 450.774 195.629  91
  -2   9  10 283.052 137.814  34
  -2   9  10 555.245 176.454  45
   2  -9 -10 323.560 88.4691  43
  -2   9   9 48.0736 125.502  91
   2  -9  -9 207.104 89.9006  52
   2  -9  -9 132.354 91.6740 103
  -2   9   9 70.0206 131.622  34
  -2   9   9 145.189 108.320  26
  -2   9   9 50.4229 142.162  21
   2  -9  -9 120.145 71.6784  28
   2  -9  -9 143.201 77.9030  43
   2  -9  -8 1495.17 198.260 103
  -2   9   8 2131.29 403.367  21
  -2   9   8 1693.28 369.744  91
  -2   9   7 1129.02 320.160  83
  -2   9   7 1200.98 301.627  21
   2  -9  -7 882.507 158.297  58
   2  -9  -7 1115.96 174.551  52
  -2   9   7 943.024 188.664  26
  -2   9   7 715.454 264.574  91
   2  -9  -7 1389.96 187.571  43
   2  -9  -7 1182.66 240.982 114
   2  -9  -7 787.746 152.438  28
   2  -9  -7 1088.84 229.066   3
   2  -9  -6 12565.3 878.311   3
   2  -9  -6 12674.0 702.668  43
   2  -9  -6 12601.0 715.537  58
   2  -9  -6 12719.3 697.381  52
  -2   9   6 13043.0 1023.24  21
   2  -9  -6 14008.4 915.368 114
  -2   9   6 11785.4 1059.95  83
   2  -9  -6 13605.9 706.908  28
  -2   9   6 13349.2 760.094  26
   2  -9  -6 13353.2 680.785  30
  -2   9   6 13462.0 1056.69  91
   2  -9  -5 361.648 172.256   3
   2  -9  -5 677.806 139.954  30
   2  -9  -5 472.817 122.376  28
   2  -9  -5 497.389 121.176  52
  -2   9   5 767.764 174.483  26
   2  -9  -5 721.969 218.666 114
  -2   9   5 448.183 109.616  38
   2  -9  -5 585.461 143.512  43
  -2   9   5 622.471 281.929  83
  -2   9   5 595.418 231.398  91
   2  -9  -4 165.300 68.0235  65
   2  -9  -4 525.495 203.409   3
   2  -9  -4 69.8346 79.1568  52
   2  -9  -4 339.637 180.988 113
   2  -9  -4 481.293 203.235 114
   2  -9  -4 115.829 92.1808  43
  -2   9   4 160.200 87.2432  38
   2  -9  -4 258.914 107.394  30
   2  -9  -4 183.545 87.3045  28
  -2   9   4 566.869 268.418  83
  -2   9   4 261.346 184.754  91
   2  -9  -3 33616.5 1838.84 113
   2  -9  -3 37282.7 1929.94 114
  -2   9   3 34477.2 1910.77  91
   2  -9  -3 35753.4 1524.56  30
   2  -9  -3 34752.4 1869.48   3
   2  -9  -3 35060.2 1459.63  65
  -2   9   3 34861.3 2047.77  83
  -2   9   3 35346.7 1508.18  38
   2  -9  -3 38755.9 1572.63  43
   2  -9  -3 34734.6 1507.82  52
   2  -9  -2 637.043 241.455 114
   2  -9  -2 808.863 255.536 113
   2  -9  -2 1025.37 177.086  43
  -2   9   2 1026.95 170.098  38
  -2   9   2 1191.70 297.884  91
  -2   9   2 1117.79 357.715  86
  -2   9   2 1137.08 331.273  83
   2  -9  -2 781.303 251.615   3
   2  -9  -2 912.959 166.953  30
   2  -9  -2 901.867 144.631  65
  -2   9   1 30968.5 1878.66  86
  -2   9   1 28505.7 1821.76  83
  -2   9   1 27875.6 1620.54  91
   2  -9  -1 29609.7 1344.78  30
   2  -9  -1 28225.3 1658.50 113
   2  -9  -1 28861.6 1690.88 114
   2  -9  -1 29677.0 1687.32   3
  -2   9   1 32561.6 1352.06  38
   2  -9  -1 31079.1 1365.39  43
  -2   9   0 10963.9 1018.33  86
  -2   9   0 8294.22 882.583  83
  -2   9   0 11210.5 618.573  38
   2  -9   0 9988.68 607.560  43
   2  -9   0 10964.4 597.900  31
   2  -9   0 10271.2 615.396  30
  -2   9   0 10887.8 762.018 106
   2  -9   0 9681.48 823.246 113
   2  -9   0 9506.80 837.857 114
   2  -9   0 9896.39 836.296   3
  -2   9   0 9044.27 762.445  91
  -2   9  -1 954.440 226.199 106
   2  -9   1 994.520 170.781  43
  -2   9  -1 984.866 174.288  38
   2  -9   1 907.237 180.073  30
   2  -9   1 886.922 171.103  31
  -2   9  -1 894.572 141.318  25
   2  -9   1 1342.89 293.648   3
  -2   9  -1 1028.89 317.502  83
  -2   9  -1 1076.17 337.615  86
   2  -9   1 641.607 220.940 113
   2  -9   1 837.014 250.442 114
   2  -9   2 2857.46 294.956  58
   2  -9   2 3286.13 427.518 114
  -2   9  -2 2769.95 383.065 106
  -2   9  -2 3183.89 297.114  38
   2  -9   2 2772.87 285.373  31
   2  -9   2 3193.72 316.910  30
  -2   9  -2 3260.50 272.405  25
   2  -9   2 2867.49 402.351   3
   2  -9   2 2789.85 250.835  79
  -2   9  -2 1851.14 445.759  86
  -2   9  -2 1884.29 397.781  83
   2  -9   3 34865.3 1539.26  58
   2  -9   3 40105.6 1809.96 114
  -2   9  -3 34475.1 1716.75 106
  -2   9  -3 32542.8 1678.09 105
  -2   9  -3 39210.9 1581.38  38
   2  -9   3 37399.3 1601.85  30
   2  -9   3 39235.3 1589.15  31
   2  -9   3 40079.8 1805.15   3
  -2   9  -3 37002.1 1527.30  25
   2  -9   3 34271.9 1503.19  79
  -2   9  -3 33554.8 1933.32  83
  -2   9  -3 33384.9 2045.11  86
  -2   9  -4 10833.5 729.349 105
  -2   9  -4 11333.1 755.854 106
  -2   9  -4 13030.0 738.402 107
   2  -9   4 11489.2 756.781 114
  -2   9  -5 1063.01 264.037  84
   2  -9   5 960.823 180.819  31
   2  -9   5 1077.42 181.567  30
  -2   9  -5 973.172 150.538  25
  -2   9  -5 1127.26 161.264  38
  -2   9  -5 1094.49 150.942  56
  -2   9  -5 1209.93 226.386 106
  -2   9  -5 1239.67 216.230 105
  -2   9  -6 5718.72 432.181 105
  -2   9  -6 5280.97 503.715  84
  -2   9  -6 6116.19 375.962  25
  -2   9  -6 5871.65 364.218  56
   2  -9   6 6712.83 426.849  31
   2  -9   6 5945.15 387.141  30
  -2   9  -6 5469.10 358.347  38
   2  -9   6 5853.31 516.454   6
   2  -9   7 698.074 166.863   6
  -2   9  -7 525.835 107.050  56
   2  -9   7 827.420 145.790  31
  -2   9  -7 698.283 110.873  25
   2  -9   8 6335.11 364.150  31
  -2   9  -8 6385.91 334.039  56
  -2   9  -8 6365.54 336.857  25
   2  -9   8 5341.29 327.253  79
  -2   9  -9 1438.22 117.552  25
   2  -9   9 1382.07 127.286  31
   2  -9   9 1202.28 116.248  76
  -2   9  -9 1440.70 114.486  56
   2  -8 -14 3708.45 195.435  62
  -2   8  14 3984.65 272.830  45
  -2   8  14 4250.90 281.589  34
   2  -8 -14 4385.33 224.733  28
  -2   8  13 23763.6 1073.24  48
  -2   8  13 23559.9 1090.50  45
   2  -8 -13 23599.4 981.477  28
  -2   8  13 23310.1 1076.81  34
   2  -8 -13 25221.4 1015.35 103
  -2   8  12 949.399 148.462  26
  -2   8  12 1073.59 199.519  34
   2  -8 -12 823.242 138.380 103
  -2   8  12 1028.33 200.557  45
   2  -8 -12 1082.11 141.829  28
   2  -8 -12 963.307 112.369  59
  -2   8  11 707.095 183.788  34
   2  -8 -11 721.876 127.813  28
  -2   8  11 382.795 119.681  26
  -2   8  11 370.142 163.174  45
   2  -8 -11 559.074 125.371 103
  -2   8  11 531.095 186.172  91
   2  -8 -11 593.454 106.437  43
  -2   8  10 19411.9 1244.28  91
   2  -8 -10 19324.2 937.726 103
  -2   8  10 19904.7 1322.44  21
   2  -8  -9 3447.37 304.700  28
  -2   8   9 4306.95 371.143  26
   2  -8  -9 3917.01 333.901 103
  -2   8   9 3301.21 508.328  21
   2  -8  -9 3421.27 311.490  52
   2  -8  -9 3381.81 275.753  51
  -2   8   9 3443.30 505.525  91
   2  -8  -9 3492.91 296.550  43
  -2   8   9 3484.59 375.598  45
  -2   8   9 3599.47 381.466  34
  -2   8   8 710.312 252.329  18
  -2   8   8 862.469 277.275  21
   2  -8  -8 966.187 169.570 103
   2  -8  -8 928.551 161.328  28
  -2   8   8 861.089 185.124  26
   2  -8  -8 1015.61 167.467  43
  -2   8   8 787.505 258.322  83
   2  -8  -8 1165.25 179.206  52
  -2   8   8 1100.46 300.605  91
   2  -8  -8 760.510 185.388   3
  -2   8   7 262.238 167.935  21
  -2   8   7 364.980 183.573  18
   2  -8  -7 298.433 109.351 103
   2  -8  -7 64.9546 98.4391 114
   2  -8  -7 553.587 180.547   3
   2  -8  -7 314.874 117.214  52
   2  -8  -7 317.049 113.084  58
  -2   8   7 681.081 283.748  83
  -2   8   7 471.516 139.867  26
  -2   8   7 168.254 179.533  91
   2  -8  -7 348.174 117.608  28
   2  -8  -7 389.311 115.159  43
   2  -8  -6 2805.74 378.118   3
   2  -8  -6 2567.72 250.652  30
   2  -8  -6 2733.87 272.966  28
  -2   8   6 2713.75 296.652  26
   2  -8  -6 2360.45 254.520  52
   2  -8  -6 2209.46 243.471  43
  -2   8   6 2365.61 427.824  91
  -2   8   6 2456.51 466.358  83
  -2   8   6 2729.05 382.253  18
   2  -8  -6 2510.61 363.276 114
  -2   8   5 14790.5 959.221  18
   2  -8  -5 17804.9 842.774  28
   2  -8  -5 15786.6 805.488  52
  -2   8   5 14178.9 1114.95  91
  -2   8   5 14851.8 1177.97  83
   2  -8  -5 17142.1 806.890  30
   2  -8  -5 14779.6 1007.55   3
   2  -8  -5 15837.3 742.107  65
   2  -8  -5 15561.9 817.447  43
  -2   8   5 16485.7 779.136  38
   2  -8  -5 15033.4 1004.35 113
   2  -8  -5 15445.1 1020.33 114
  -2   8   4 14300.9 917.372  18
   2  -8  -4 16229.4 805.151  28
   2  -8  -4 15273.7 781.176  52
  -2   8   4 15460.2 1113.25  91
  -2   8   4 15776.5 1187.62  83
   2  -8  -4 15918.6 782.418  30
   2  -8  -4 16611.6 1076.13   3
   2  -8  -4 15929.9 1044.75 113
   2  -8  -4 16516.1 1077.26 114
  -2   8   4 15375.2 757.746  38
   2  -8  -4 15278.3 796.892  43
   2  -8  -4 14962.1 725.605  65
   2  -8  -3 33.1697 68.4823  28
   2  -8  -3 89.8526 143.584 114
   2  -8  -3 130.306 160.288 113
   2  -8  -3 224.816 109.336  43
  -2   8   3 108.028 87.0306  38
   2  -8  -3 105.498 70.2950  65
  -2   8   3 47.6104 124.250  91
   2  -8  -3 102.799 83.6803  30
  -2   8   3-57.7744 150.760  83
   2  -8  -3 134.979 143.797   3
  -2   8   2 3179.91 281.170  38
   2  -8  -2 3195.55 302.492  43
   2  -8  -2 3404.49 471.152 114
   2  -8  -2 2787.80 429.455 113
   2  -8  -2 3388.34 297.024  30
  -2   8   2 2656.59 464.522  83
   2  -8  -2 1982.36 391.138   3
  -2   8   1 6374.32 567.575  22
   2  -8  -1 6270.28 419.491  31
   2  -8  -1 5777.87 428.439  30
   2  -8  -1 6842.19 669.758 113
   2  -8  -1 6744.93 688.866 114
   2  -8  -1 6080.29 647.924   3
   2  -8  -1 6053.28 440.373  43
  -2   8   1 6444.55 719.942  83
  -2   8   0 8504.24 477.216  25
  -2   8   0 8588.24 673.554  22
   2  -8   0 8697.24 528.610  31
   2  -8   0 8255.15 541.381  30
   2  -8   0 8918.21 793.331 114
   2  -8   0 9526.01 795.977 113
   2  -8   0 10394.0 582.082  43
   2  -8   0 7656.85 466.229  79
  -2   8   0 9000.53 893.093  86
  -2   8   0 9512.31 877.492  83
   2  -8   0 9709.42 803.202   3
  -2   8  -1 50674.8 2326.04  22
  -2   8  -1 53420.3 2081.83  25
   2  -8   1 54813.4 2157.06  43
  -2   8  -1 48457.2 2354.71  91
   2  -8   1 53937.8 2511.21   3
   2  -8   1 56196.7 2509.04 113
   2  -8   1 54266.3 2511.58 114
   2  -8   1 51507.7 2128.54  31
   2  -8   1 50765.0 2157.42  30
  -2   8  -1 52385.8 2654.76  83
  -2   8  -1 51191.2 2714.02  86
   2  -8   2 7049.01 661.322 114
   2  -8   2 7293.00 659.282 113
   2  -8   2 6916.86 464.604  43
  -2   8  -2 6627.77 580.630  22
  -2   8  -2 7302.39 453.226  25
   2  -8   2 7505.38 515.682  30
   2  -8   2 6911.76 485.166  31
   2  -8   2 8622.98 708.673   3
  -2   8  -2 7534.23 450.676  56
  -2   8  -2 7691.15 852.193  86
  -2   8  -2 6757.30 761.526  83
  -2   8  -3 389.819 214.947  83
  -2   8  -3 612.418 272.039  86
   2  -8   3 645.152 141.680  58
  -2   8  -3 686.074 142.569  56
   2  -8   3 792.705 178.381  30
   2  -8   3 543.987 156.247  31
  -2   8  -3 612.769 215.595 106
   2  -8   3 401.710 175.288   3
   2  -8   3 634.692 207.753 114
  -2   8  -3 665.286 177.734  22
  -2   8  -3 635.530 138.364  25
  -2   8  -4 15278.2 1169.12  83
  -2   8  -4 15838.3 1296.50  86
   2  -8   4 16495.9 841.104  58
  -2   8  -4 18905.6 863.622  56
   2  -8   4 17247.1 904.195  31
   2  -8   4 19264.3 940.275  30
  -2   8  -4 16548.0 1016.11 105
  -2   8  -4 15628.1 1010.51 106
   2  -8   4 18219.7 1047.15   3
   2  -8   4 18245.8 1052.75 114
  -2   8  -4 18284.8 865.368  25
   2  -8   5 1226.35 179.065  96
  -2   8  -5 1278.46 186.699  25
  -2   8  -5 1129.40 174.892  56
   2  -8   5 1399.23 218.703  31
   2  -8   5 1126.21 198.603  30
  -2   8  -5 1331.46 257.579 106
  -2   8  -5 1235.85 246.359 105
  -2   8  -5 1442.63 256.553 107
   2  -8   6 1434.65 189.218  96
  -2   8  -6 1380.00 292.138  84
  -2   8  -6 1040.00 211.610 106
  -2   8  -6 1122.16 224.973 105
  -2   8  -6 1389.01 239.431 107
  -2   8  -7 2876.06 315.036 105
  -2   8  -7 2736.03 292.134 107
  -2   8  -7 2932.10 254.232  25
  -2   8  -7 2753.76 240.868  38
  -2   8  -7 3191.69 264.495  56
   2  -8   7 2902.60 377.517   6
   2  -8   7 2750.38 255.417  30
   2  -8   7 2817.04 296.116  31
  -2   8  -8 4503.83 348.839 107
  -2   8  -8 4678.72 316.548  25
   2  -8   8 5187.92 464.572   6
   2  -8   8 4729.29 361.092  31
  -2   8  -8 4801.58 323.051  56
  -2   8  -9 4469.22 262.184  36
  -2   8  -9 4932.57 300.903  25
   2  -8   9 5237.91 342.496  31
   2  -8   9 5190.25 424.110   6
  -2   8  -9 5363.58 313.966  56
   2  -8  10 6509.15 347.917  31
  -2   8 -10 6078.21 314.768  25
  -2   8 -10 6163.54 322.540  56
   2  -8  11 733.630 71.8097  79
  -2   8 -11 884.527 75.4164  56
  -2   7  15 1219.69 131.880  34
   2  -7 -15 1218.47 101.258  51
  -2   7  15 1444.21 143.882  48
   2  -7 -14 1582.43 152.180 103
   2  -7 -14 1431.76 137.048  51
  -2   7  14 1524.00 191.646  34
   2  -7 -14 1415.38 118.303  62
   2  -7 -14 1488.16 133.202  28
  -2   7  14 1511.04 187.138  45
  -2   7  14 1318.27 189.771  48
   2  -7 -13 5445.69 348.603 103
  -2   7  13 5458.33 426.050  48
  -2   7  13 5126.41 416.214  45
   2  -7 -13 4958.51 316.283  51
   2  -7 -13 4928.90 315.066  28
  -2   7  13 5392.59 461.749  92
  -2   7  13 5557.13 416.442  34
  -2   7  12 28414.2 1334.73  34
   2  -7 -12 30012.8 1240.48 103
  -2   7  12 29041.6 1357.89  45
   2  -7 -12 26865.3 1174.93  51
   2  -7 -12 26973.9 1123.78  59
  -2   7  12 27654.6 1425.52  92
   2  -7 -12 28463.8 1194.83  28
  -2   7  11 26334.1 1235.41 102
   2  -7 -11 26656.8 1197.67 103
  -2   7  11 25808.9 1580.21  21
  -2   7  11 25470.1 1457.53  91
  -2   7  11 26908.0 1415.21  92
  -2   7  10 560.475 228.818  91
   2  -7 -10 726.717 144.229  28
  -2   7  10 653.524 260.155  21
  -2   7  10 564.248 154.587  26
   2  -7 -10 578.910 145.217 103
  -2   7  10 334.838 140.030 102
  -2   7  10 415.938 165.618  45
   2  -7 -10 523.111 118.499  43
   2  -7 -10 680.419 129.339  51
  -2   7  10 600.248 208.464  34
   2  -7  -9 106.085 92.3166  28
  -2   7   9 44.1352 96.9668  26
   2  -7  -9 15.3932 75.2062  51
   2  -7  -9 258.709 100.414  52
  -2   7   9 114.334 139.950 102
   2  -7  -9 157.672 100.728 103
  -2   7   9 153.265 163.275  91
  -2   7   9 162.257 191.087  21
  -2   7   9 53.9161 111.254  45
   2  -7  -9 63.1625 78.9561  43
   2  -7  -8 2586.18 257.997  43
  -2   7   8 3135.43 454.969  18
  -2   7   8 3127.15 488.125  21
   2  -7  -8 3107.15 286.279  28
  -2   7   8 2921.86 307.774  26
  -2   7   8 2607.39 461.081  91
   2  -7  -8 2840.37 279.556  52
   2  -7  -7 654.808 134.160  43
   2  -7  -7 655.211 134.403  58
  -2   7   7 531.434 234.255  91
  -2   7   7 357.234 194.790  18
   2  -7  -7 441.708 122.523 103
  -2   7   7 460.037 155.627 102
   2  -7  -7 537.353 132.349  28
   2  -7  -7 734.242 149.128  52
  -2   7   7 713.447 156.161  26
   2  -7  -6 1090.74 163.786  30
  -2   7   6 1005.31 231.281  18
   2  -7  -6 1306.07 187.771  28
   2  -7  -6 1246.28 180.101  52
   2  -7  -6 1378.49 253.062 113
   2  -7  -6 1106.70 166.859  43
   2  -7  -6 979.243 167.741 103
  -2   7   6 1481.24 213.215 102
   2  -7  -6 1118.90 140.712  65
   2  -7  -5 51.8774 80.2836  28
   2  -7  -5 16.1169 64.2307  52
   2  -7  -5 14.6816 76.6079  30
  -2   7   5 62.0592 119.162  18
   2  -7  -5-16.6175 70.7980  43
  -2   7   5-12.8029 57.8555  38
   2  -7  -5 34.7576 104.709   3
   2  -7  -5 34.6084 104.260 114
   2  -7  -5-66.8034 94.1258 113
   2  -7  -5 23.1682 47.7877  65
   2  -7  -5 16.0180 78.1828 103
  -2   7   5 118.550 97.1391 102
  -2   7   4 3712.41 298.458 102
   2  -7  -4 3596.27 302.262 103
  -2   7   4 4074.81 293.415  38
   2  -7  -4 3902.73 313.818  43
   2  -7  -4 3005.74 249.671  65
   2  -7  -4 4441.38 486.577   3
   2  -7  -4 4844.16 486.219 113
   2  -7  -4 4535.81 486.523 114
  -2   7   4 4397.91 531.659  91
   2  -7  -4 3610.07 291.113  30
   2  -7  -4 3989.00 319.131  28
   2  -7  -3 34421.1 1397.95  28
  -2   7   3 31626.7 1703.61  91
   2  -7  -3 31189.0 1322.52  65
   2  -7  -3 30419.4 1670.68   3
   2  -7  -3 32274.9 1686.29 114
   2  -7  -3 30373.0 1647.13 113
   2  -7  -3 32695.2 1379.61  30
  -2   7   3 30781.6 1777.15  83
  -2   7   3 33843.3 1361.33  38
   2  -7  -3 32799.1 1393.36  43
   2  -7  -2 100.519 79.5225  28
   2  -7  -2 166.074 165.483   3
   2  -7  -2 120.523 121.059 113
   2  -7  -2 248.986 171.204 114
   2  -7  -2 15.6261 76.3203  30
   2  -7  -2 82.4540 84.1288  31
  -2   7   2 39.5808 119.271  91
   2  -7  -2 124.202 62.4234  79
  -2   7   2-48.7977 116.251  83
   2  -7  -2 66.5089 77.2447  43
  -2   7   2 59.1136 94.4835  22
  -2   7   1 1293.66 241.229  22
  -2   7   1 1864.95 362.350  83
   2  -7  -1 1342.26 168.564  53
   2  -7  -1 1947.53 218.573  43
  -2   7   1 1689.98 301.453  91
   2  -7  -1 1460.22 162.555  79
   2  -7  -1 1485.47 296.417 113
   2  -7  -1 1279.46 295.763 114
   2  -7  -1 1189.43 276.714   3
   2  -7  -1 1836.32 210.282  30
   2  -7  -1 1523.65 191.200  31
  -2   7   0 9606.20 749.093  91
   2  -7   0 11744.8 624.438  43
   2  -7   0 10996.0 614.133  30
   2  -7   0 10465.3 584.554  31
   2  -7   0 9891.19 798.686 113
   2  -7   0 11161.3 845.617 114
  -2   7   0 10818.8 889.842  83
   2  -7   0 10898.0 843.380   3
  -2   7   0 11230.9 730.088  22
  -2   7   0 10422.0 536.934  25
   2  -7   1 721.455 213.988   3
   2  -7   1 901.331 243.852 113
   2  -7   1 1097.02 256.468 114
  -2   7  -1 369.675 136.298  22
  -2   7  -1 427.960 105.383  25
  -2   7  -1 467.822 167.625  91
  -2   7  -1 509.708 217.684  83
   2  -7   1 398.182 129.539  31
   2  -7   1 448.301 121.379  43
  -2   7  -1 252.237 87.1526  56
   2  -7   1 490.694 134.965  30
   2  -7   2 96414.4 3816.70  31
   2  -7   2 100602. 3855.39  30
   2  -7   2 95218.3 4106.09 114
   2  -7   2 103264. 4130.62 113
   2  -7   2 100874. 3807.81  43
  -2   7  -2 101836. 3761.66  56
  -2   7  -2 97818.6 3981.31  22
  -2   7  -2 104541. 3784.04  25
  -2   7  -2 98248.2 3980.54  24
   2  -7   2 99512.6 4121.87   3
   2  -7   3 77964.7 3121.48  96
   2  -7   3 82167.0 3396.24 113
  -2   7  -3 84059.7 3374.17 106
  -2   7  -3 80040.1 3302.27  22
  -2   7  -3 80255.1 3328.18  24
  -2   7  -3 84161.4 3124.07  25
  -2   7  -3 82414.2 3107.74  56
   2  -7   3 79609.8 3188.74  30
   2  -7   3 79754.1 3168.13  31
   2  -7   3 81545.4 3196.86  46
   2  -7   4 20541.4 989.262  96
  -2   7  -4 18293.0 1298.65  83
  -2   7  -4 19897.6 1450.94  86
   2  -7   4 20584.5 1154.84   3
   2  -7   4 21690.2 1176.53 114
  -2   7  -4 19202.7 1086.11  22
  -2   7  -4 22093.7 979.447  25
  -2   7  -4 20418.3 1140.76  24
  -2   7  -4 20662.8 961.326  56
   2  -7   4 19022.5 952.132  58
   2  -7   4 21879.6 1044.62  30
   2  -7   4 20315.7 1019.99  31
   2  -7   4 20776.5 1032.43  46
   2  -7   5 4575.06 395.021  46
  -2   7  -5 3419.47 578.753  86
  -2   7  -5 4556.84 346.237  25
  -2   7  -5 3841.55 427.320  24
   2  -7   5 3860.49 372.278  31
   2  -7   5 4241.81 374.591  30
  -2   7  -5 3827.26 433.680 106
  -2   7  -5 4050.82 455.359 105
  -2   7  -5 3981.21 327.976  56
   2  -7   6 18569.5 947.131  96
  -2   7  -6 18896.2 1056.80 107
  -2   7  -6 19331.3 927.328  56
  -2   7  -6 19242.1 883.598  36
  -2   7  -6 20938.4 940.797  25
   2  -7   6 19509.1 971.301  30
   2  -7   6 19213.1 991.431  31
  -2   7  -6 18102.6 1060.45 106
  -2   7  -6 18500.3 1079.91 105
   2  -7   6 19026.4 981.406  46
   2  -7   7 394.975 124.602  96
  -2   7  -7 560.488 130.090  56
  -2   7  -7 506.847 109.472  36
  -2   7  -7 388.027 115.428  25
   2  -7   7 400.087 152.494  31
  -2   7  -7 541.322 178.482 106
  -2   7  -7 622.709 176.571 105
  -2   7  -7 471.133 168.090 107
   2  -7   7 444.956 145.459  46
   2  -7   7 468.667 129.858  30
   2  -7   8-71.3306 131.590   6
   2  -7   8 104.099 96.0199  96
  -2   7  -8 12.9872 64.8803  36
  -2   7  -8 24.4066 110.288 105
  -2   7  -8 66.9372 103.588 107
  -2   7  -9 11380.3 668.303 107
   2  -7   9 13355.3 698.007  31
   2  -7   9 13618.7 851.996   6
  -2   7  -9 12986.6 631.520  25
  -2   7  -9 13100.2 642.297  56
  -2   7  -9 11905.2 602.294  36
  -2   7 -10 8722.48 431.967  56
  -2   7 -10 7009.26 435.770 107
  -2   7 -10 8041.37 403.169  36
   2  -7  10 8049.85 457.131  31
   2  -7  10 8942.62 580.544   6
  -2   7 -10 8043.44 412.186  25
  -2   7 -11 39.7803 40.5989  36
   2  -7  11 57.5868 69.3518  31
  -2   7 -11 48.2735 48.5028  56
  -2   7 -11 48.3854 41.0233  25
   2  -7  12 119.513 43.6849  31
  -2   7 -12 108.333 34.8961  56
  -2   6  15 9559.05 514.946  48
   2  -6 -15 10251.9 451.158  20
   2  -6 -15 9714.09 443.109  51
  -2   6  14 1592.05 252.084  92
   2  -6 -14 1893.73 174.811  51
   2  -6 -14 1961.48 168.808  28
  -2   6  14 1983.49 229.912  45
  -2   6  14 2509.80 277.085  48
   2  -6 -14 1983.61 152.469  62
  -2   6  14 2017.86 234.221  34
   2  -6 -14 1963.67 188.059 103
   2  -6 -13 18078.0 818.742  51
   2  -6 -13 17803.3 840.118 103
  -2   6  13 16400.1 886.773  33
  -2   6  13 19568.3 1089.98  92
   2  -6 -13 17643.8 800.066  28
  -2   6  13 17674.6 933.518  34
  -2   6  13 17130.2 942.452  48
  -2   6  13 18434.6 949.184  45
  -2   6  12 3810.48 340.218 102
   2  -6 -12 3551.32 310.663 103
  -2   6  12 4021.76 520.637  21
   2  -6 -11 18122.5 828.058  51
  -2   6  11 15619.7 1170.55  21
   2  -6 -11 15949.6 840.318 103
  -2   6  11 16994.5 884.543 102
  -2   6  11 16435.2 1079.97  91
  -2   6  11 16832.1 883.164 110
   2  -6 -11 15910.7 803.970  28
  -2   6  11 16430.1 958.486  45
  -2   6  11 15854.1 938.282  34
   2  -6 -10 33851.0 1430.64  51
  -2   6  10 33069.6 1884.82  21
   2  -6 -10 32417.9 1473.94 103
  -2   6  10 33948.4 1514.13 102
  -2   6  10 34151.7 1804.37  91
  -2   6  10 33214.1 1507.41 110
   2  -6 -10 33529.4 1439.48  28
  -2   6  10 32648.2 1497.65  26
  -2   6  10 32543.0 1571.76  34
   2  -6 -10 35211.5 1418.28  43
  -2   6  10 32856.1 1574.84  45
   2  -6  -9 22050.2 1014.00  43
  -2   6   9 22053.3 1154.09  45
  -2   6   9 23072.1 1094.24  26
   2  -6  -9 23336.9 1048.58  28
  -2   6   9 21564.5 1368.19  91
  -2   6   9 22229.3 1410.83  21
   2  -6  -9 22584.5 1054.92  52
  -2   6   9 20272.8 1384.99  18
  -2   6   8 7537.58 500.388  26
   2  -6  -8 7490.60 470.036  28
   2  -6  -8 7264.98 471.344  52
  -2   6   8 7096.58 704.617  21
  -2   6   8 6309.93 651.111  18
  -2   6   8 7083.36 603.667  15
  -2   6   8 7644.19 510.990 110
   2  -6  -8 7750.64 463.748  43
   2  -6  -8 6549.02 473.195 103
  -2   6   8 7474.86 521.593 102
   2  -6  -7 241.137 92.7736  43
   2  -6  -7 573.784 157.470   3
   2  -6  -7 337.638 127.175 114
  -2   6   7 142.849 111.362 110
  -2   6   7 373.297 168.993  18
  -2   6   7 334.861 183.989  91
   2  -6  -7 200.498 70.9238  65
   2  -6  -7 341.989 94.1114  58
   2  -6  -7 139.202 91.3624 103
  -2   6   7 278.297 129.188 102
   2  -6  -7 429.195 117.070  52
  -2   6   7 373.518 124.640  26
   2  -6  -7 498.933 150.961   7
   2  -6  -7 330.295 110.320  28
  -2   6   6 3466.88 404.695  18
  -2   6   6 4300.87 326.952 110
   2  -6  -6 4767.48 426.702 113
   2  -6  -6 4955.34 444.614 114
   2  -6  -6 3860.42 269.180  65
   2  -6  -6 5002.98 444.243   3
   2  -6  -6 3976.99 320.496 103
  -2   6   6 4031.66 342.362 102
   2  -6  -6 4186.89 322.921  28
   2  -6  -6 3930.99 309.261  43
   2  -6  -6 3829.12 383.329   7
   2  -6  -6 3549.28 297.238  52
   2  -6  -6 4102.77 300.797  50
   2  -6  -6 3887.81 296.371  30
  -2   6   6 3947.70 508.498  91
   2  -6  -5 11723.6 765.086   3
   2  -6  -5 12565.7 619.809 103
  -2   6   5 10940.6 615.369 102
   2  -6  -5 11284.1 551.658  65
  -2   6   5 11267.9 742.376  18
   2  -6  -5 10985.7 578.895  30
   2  -6  -5 11698.9 616.843  28
   2  -6  -5 11028.7 593.592  52
   2  -6  -5 11569.3 577.580  50
  -2   6   5 10945.3 853.514  91
  -2   6   5 11713.7 598.455 110
   2  -6  -5 11926.8 752.062 113
   2  -6  -5 11902.2 765.056 114
   2  -6  -5 11997.9 722.894   7
  -2   6   5 9973.63 663.714   9
   2  -6  -5 11571.6 602.732  43
  -2   6   5 11856.6 560.529  38
   2  -6  -4 2259.49 190.303  65
   2  -6  -4 2345.26 320.771   3
  -2   6   4 2200.61 258.735   9
   2  -6  -4 2415.03 293.052   7
   2  -6  -4 2307.72 227.341  28
   2  -6  -4 2329.78 219.294  43
  -2   6   4 2458.32 203.001  38
   2  -6  -4 2075.29 205.527  30
   2  -6  -4 2364.64 218.155 103
  -2   6   4 2290.55 222.336 102
   2  -6  -4 2915.72 347.982 114
   2  -6  -4 2492.94 318.860 113
  -2   6   4 2225.64 209.591 110
  -2   6   4 2786.56 388.822  91
   2  -6  -3 21652.3 948.669  30
   2  -6  -3 21909.5 1197.75   3
  -2   6   3 21355.0 1109.13  22
   2  -6  -3 20594.2 905.105  65
   2  -6  -3 22214.5 968.139  28
   2  -6  -3 19368.3 876.405  79
  -2   6   3 22607.5 1042.75   9
   2  -6  -3 21476.9 957.618  43
  -2   6   3 23233.3 1248.87  91
   2  -6  -3 20482.8 1154.71 113
   2  -6  -3 23386.2 1218.33 114
   2  -6  -3 23287.6 961.569 103
  -2   6   3 21082.8 933.364 102
   2  -6  -2 4027.48 439.269   3
   2  -6  -2 4624.45 459.686 113
   2  -6  -2 3366.14 263.474  28
   2  -6  -2 3006.56 245.179  53
   2  -6  -2 3798.07 282.005  43
  -2   6   2 3321.34 347.644  22
   2  -6  -2 3040.21 221.433  79
  -2   6   2 4158.75 434.416  91
   2  -6  -2 3210.88 257.397  31
   2  -6  -2 3600.53 272.967  30
  -2   6   2 3300.70 240.148 102
   2  -6  -1 52039.2 1973.89  53
  -2   6   1 52256.9 2269.49  91
   2  -6  -1 53309.6 2020.75  43
   2  -6  -1 49616.5 1946.26  79
   2  -6  -1 48728.4 2284.71 113
   2  -6  -1 48848.5 2301.03   3
  -2   6   1 52063.0 1930.03  25
  -2   6   1 48076.1 2131.93  22
   2  -6  -1 50490.9 1987.57  31
   2  -6  -1 48543.5 2001.16  30
  -2   6   0 207.999 110.539  91
   2  -6   0 372.919 101.166  30
  -2   6   0 356.501 120.163  24
  -2   6   0 581.079 151.246  22
   2  -6   0 387.302 159.729   3
   2  -6   0 582.895 186.750 113
   2  -6   0 319.448 161.012 114
   2  -6   0 359.689 109.899  31
  -2   6   0 525.438 197.781  83
   2  -6   0 560.866 114.470  43
  -2   6  -1 26857.4 1087.86  56
  -2   6  -1 26890.4 1330.92  91
   2  -6   1 26729.0 1396.11   3
   2  -6   1 27797.5 1423.29 114
   2  -6   1 25510.9 1371.26 113
   2  -6   1 26018.8 1158.88  30
   2  -6   1 24714.0 1133.71  31
  -2   6  -1 27392.2 1279.77  22
  -2   6  -1 27111.5 1260.14  24
   2  -6   1 24235.6 1142.55  46
  -2   6  -1 27313.1 1490.66  83
   2  -6   1 26883.6 1149.66  43
   2  -6   2 50824.4 2201.02   3
   2  -6   2 50076.3 2191.42 113
   2  -6   2 52905.4 2234.07 114
   2  -6   2 47682.2 1964.78  30
   2  -6   2 46855.3 1940.06  31
  -2   6  -2 50167.2 1893.84  56
  -2   6  -2 47408.8 2099.25  91
  -2   6  -2 47875.0 2315.84  83
   2  -6   2 45925.3 1901.18  96
   2  -6   2 45230.3 1944.14  46
   2  -6   2 47926.8 1924.69  43
  -2   6  -2 50109.2 2089.27  22
  -2   6  -2 49289.0 2085.29  24
  -2   6  -3 6504.54 405.177  56
  -2   6  -3 6004.18 691.262  86
  -2   6  -3 6768.09 665.813  83
   2  -6   3 7027.72 464.659  46
   2  -6   3 7242.72 476.264  30
   2  -6   3 6111.92 439.368  31
  -2   6  -3 7534.71 557.933 106
   2  -6   3 6834.07 573.923   3
   2  -6   3 6554.54 431.177  96
   2  -6   3 6760.74 559.072 113
   2  -6   3 7764.23 603.520 114
   2  -6   4 10763.9 633.999  30
   2  -6   4 9928.26 611.365  31
  -2   6  -4 10708.0 726.558 106
   2  -6   4 10571.4 717.215   3
   2  -6   4 10012.6 566.887  58
  -2   6  -4 10101.9 564.244  56
  -2   6  -4 8745.52 811.341  83
  -2   6  -4 8878.99 893.640  86
   2  -6   4 10576.8 725.255 114
   2  -6   4 10857.5 626.811  46
   2  -6   4 9876.64 586.868  96
  -2   6  -4 10600.7 532.643  36
  -2   6  -4 11499.1 732.445  24
   2  -6   5 58.9006 70.3262  78
  -2   6  -5 30.0719 111.071  24
   2  -6   5 146.090 127.795  46
  -2   6  -5 31.0215 132.262 106
   2  -6   5 105.439 131.065  31
  -2   6  -5 419.033 100.704  36
   2  -6   5 207.192 114.782  30
   2  -6   5 207.522 104.535  96
   2  -6   6 79200.1 3365.59  78
  -2   6  -6 93542.6 3626.55  24
  -2   6  -6 77240.1 3952.02  86
   2  -6   6 90639.5 3474.21  46
  -2   6  -6 87097.1 3349.91  36
  -2   6  -6 93342.3 3413.50  56
   2  -6   6 97019.6 3478.85  30
   2  -6   6 90031.9 3494.11  31
   2  -6   7 1425.71 206.850  96
  -2   6  -7 1406.82 192.724  56
   2  -6   7 1083.83 185.555  30
  -2   6  -7 1044.44 237.094  24
  -2   6  -7 1257.17 166.783  55
  -2   6  -7 1009.32 157.677  36
   2  -6   7 1276.49 218.701  46
   2  -6   7 837.315 163.763  78
   2  -6   7 1153.88 226.529  31
  -2   6  -7 984.009 219.495 106
  -2   6  -7 1184.36 253.833 105
  -2   6  -7 1271.81 255.209 107
   2  -6   8 8481.20 566.571  31
   2  -6   8 7664.53 484.845  30
   2  -6   8 6569.38 474.809  78
  -2   6  -8 8288.78 501.855  56
  -2   6  -8 7871.04 460.492  55
   2  -6   8 9118.37 726.194   6
   2  -6   8 7472.78 511.002  46
  -2   6  -8 7590.31 588.296 105
  -2   6  -8 7742.97 602.920  24
   2  -6   8 8046.88 520.966  96
  -2   6  -8 7781.00 579.220 107
  -2   6  -8 8062.66 475.247  36
  -2   6  -9 1260.46 180.598  56
   2  -6   9 1671.68 239.935  31
   2  -6   9 1265.04 191.102  96
   2  -6   9 1567.33 280.162   6
  -2   6  -9 1017.96 219.899 105
  -2   6  -9 1401.73 224.713 107
  -2   6 -10 239.910 82.0437  25
   2  -6  10 53.8443 99.5276  31
  -2   6 -10 162.133 79.2277  55
   2  -6  10 302.323 128.952   6
  -2   6 -10 154.060 100.677 107
   2  -6  10 127.393 82.8110  78
  -2   6 -10 368.922 97.9061  36
  -2   6 -10 96.8219 79.5799  56
  -2   6 -11 10919.1 510.117  36
   2  -6  11 10741.4 658.414   6
  -2   6 -11 10067.4 554.914 107
  -2   6 -11 9131.21 480.524  25
   2  -6  11 10079.7 541.645  31
  -2   6 -11 10583.2 517.235  56
  -2   6 -11 9924.57 483.401  55
   2  -6  11 8873.31 494.699  78
   2  -6  12 1037.74 112.020  78
  -2   6 -12 1459.26 153.157 107
   2  -6  12 1439.11 149.749  31
  -2   6 -12 1135.99 108.381  55
  -2   6 -12 1343.80 130.195  56
  -2   6 -12 1241.13 123.447  36
  -2   6 -13 25.2076 23.2536  56
  -2   6 -13-3.98921 23.6589  36
   2  -5 -16 4660.99 240.203  20
  -2   5  16 4502.23 279.274  48
   2  -5 -15 130.570 56.4154 103
   2  -5 -15 8.90049 50.1855  20
  -2   5  15 12.1782 71.0608  34
  -2   5  15 12.2371 91.2482  33
  -2   5  15 105.357 111.074  48
   2  -5 -15 25.4834 47.0361  51
   2  -5 -14 4657.65 312.241 103
   2  -5 -14 5077.39 315.505  51
  -2   5  14 4673.44 377.060  33
  -2   5  14 4551.36 374.655  34
  -2   5  14 4575.21 396.429  48
  -2   5  14 4127.90 354.882  45
   2  -5 -14 4737.26 267.040  62
   2  -5 -14 4066.61 272.464  28
  -2   5  13 16258.1 969.706  45
  -2   5  13 19549.4 1003.55  34
  -2   5  13 18450.2 975.814  33
   2  -5 -13 19273.8 856.996  28
  -2   5  13 19901.9 940.377 110
  -2   5  13 19843.8 929.104 102
   2  -5 -13 18690.3 892.141 103
   2  -5 -12 9753.56 574.816 103
  -2   5  12 9267.28 585.066 102
  -2   5  12 10200.1 610.667 110
   2  -5 -12 9765.98 554.282  51
  -2   5  12 9932.72 861.871  21
  -2   5  12 10236.1 682.838  34
   2  -5 -12 9660.57 536.215  28
  -2   5  12 9043.17 664.123  45
  -2   5  11 2065.91 305.811  45
   2  -5 -11 1994.35 220.108  51
  -2   5  11 1827.48 326.878  91
  -2   5  11 2053.53 263.371 110
  -2   5  11 2316.11 413.991  21
  -2   5  11 1787.33 287.493  34
   2  -5 -11 2283.34 198.478  59
   2  -5 -11 1613.66 222.234 103
  -2   5  11 2042.38 264.257 102
   2  -5 -11 1749.35 206.958  28
   2  -5 -10 4675.56 354.173  51
   2  -5 -10 4974.33 342.049  43
  -2   5  10 4872.96 455.751  45
  -2   5  10 4814.11 555.773 109
  -2   5  10 4190.68 424.012  34
   2  -5 -10 5146.73 368.671  28
  -2   5  10 4539.65 575.115  21
  -2   5  10 5097.30 561.628  91
  -2   5   9 20391.6 1025.60 110
  -2   5   9 21992.3 1341.31  21
  -2   5   9 21145.8 1083.72  45
   2  -5  -9 20922.8 943.858  43
  -2   5   9 21689.1 1016.35  26
   2  -5  -9 20766.6 966.770  28
  -2   5   9 21034.2 1238.02  15
  -2   5   9 17970.2 1286.16  18
   2  -5  -9 20019.5 972.714  52
   2  -5  -9 19363.1 991.602 103
  -2   5   9 22117.1 1048.01 102
   2  -5  -8 25846.2 1213.83 103
  -2   5   8 27614.0 1257.49 102
  -2   5   8 27179.7 1219.43  26
   2  -5  -8 26073.2 1179.50  28
   2  -5  -8 28117.7 1204.36  52
   2  -5  -8 27685.0 1176.60  43
  -2   5   8 28670.8 1545.83  21
  -2   5   8 27634.4 1525.44  18
  -2   5   8 26423.3 1399.46  15
  -2   5   8 27413.3 1488.45 109
  -2   5   8 26678.8 1235.26 110
   2  -5  -8 27030.1 1303.07   7
   2  -5  -7 17504.3 785.246  65
   2  -5  -7 17880.7 859.068 103
  -2   5   7 17061.5 881.039 102
   2  -5  -7 19312.6 839.357  27
  -2   5   7 18600.8 866.338  26
   2  -5  -7 17332.1 832.416  28
   2  -5  -7 17386.1 818.177  50
   2  -5  -7 18552.5 846.769  52
   2  -5  -7 18893.1 939.546   3
   2  -5  -7 17378.5 818.685  43
   2  -5  -7 17723.2 922.838 114
  -2   5   7 16337.1 1049.65 109
  -2   5   7 16135.8 849.930 110
   2  -5  -7 17278.4 938.035   7
  -2   5   7 16775.0 1048.00  18
   2  -5  -6 755.695 106.607  65
   2  -5  -6 665.129 131.575 103
  -2   5   6 826.765 157.806 102
   2  -5  -6 927.331 138.400  30
   2  -5  -6 1007.51 138.342  27
   2  -5  -6 726.276 125.530  28
   2  -5  -6 665.596 118.769  52
   2  -5  -6 743.391 124.547  50
  -2   5   6 548.853 164.971  18
   2  -5  -6 647.764 112.273  43
   2  -5  -6 861.672 174.522   3
   2  -5  -6 722.284 156.223 114
  -2   5   6 823.280 145.121 110
   2  -5  -6 672.198 148.477 113
  -2   5   6 588.375 185.563 109
   2  -5  -6 982.829 181.583   7
   2  -5  -5 4414.64 298.708  30
   2  -5  -5 4587.48 318.791 103
  -2   5   5 4987.87 348.761 102
   2  -5  -5 4869.06 316.237  52
   2  -5  -5 4970.45 310.451  50
  -2   5   5 4272.61 311.050 110
  -2   5   5 4333.09 421.987 109
   2  -5  -5 4734.91 412.330 114
   2  -5  -5 4648.57 320.874  28
   2  -5  -5 4581.03 310.262  43
  -2   5   5 4325.56 378.301   9
   2  -5  -5 4979.55 396.123   7
   2  -5  -5 4762.30 287.139  65
   2  -5  -5 4924.89 417.165   3
   2  -5  -4 2551.71 192.510  65
   2  -5  -4 2681.03 213.507  30
   2  -5  -4 2420.24 210.322  43
   2  -5  -4 2672.56 218.481 103
  -2   5   4 2449.18 225.064 102
  -2   5   4 2448.07 208.463 110
  -2   5   4 2892.25 310.475 109
   2  -5  -4 3132.64 327.922 114
   2  -5  -4 3125.87 333.876   3
   2  -5  -4 2569.23 222.951  28
   2  -5  -4 2659.18 285.320   7
  -2   5   4 2330.00 251.565   9
   2  -5  -4 2246.91 213.848  11
  -2   5   3 124636. 4421.42   9
  -2   5   3 111524. 4287.34   8
   2  -5  -3 122520. 4439.14   7
   2  -5  -3 113612. 4290.28  43
   2  -5  -3 119976. 4541.45   3
  -2   5   3 113949. 4254.46 110
   2  -5  -3 120114. 4539.48 114
  -2   5   3 117078. 4454.29  22
   2  -5  -3 114090. 4281.56  30
  -2   5   3 115406. 4287.53 102
   2  -5  -3 121134. 4294.44 103
   2  -5  -2 1052.04 134.270  43
  -2   5   2 978.694 171.793  22
   2  -5  -2 1039.90 125.627  73
   2  -5  -2 1155.33 224.031   3
  -2   5   2 1166.83 148.534   8
   2  -5  -2 1112.80 184.253   7
   2  -5  -2 784.597 125.727  30
   2  -5  -2 1063.76 130.051 103
  -2   5   2 918.043 119.703 102
   2  -5  -1 16561.6 785.603  73
   2  -5  -1 18296.4 1020.85   3
  -2   5   1 20069.4 1016.29  91
   2  -5  -1 19121.4 813.715  30
  -2   5   1 17588.8 906.618  22
  -2   5   1 18651.2 850.865  24
   2  -5   0 3971.33 423.749   3
  -2   5   0 4833.01 421.697  91
   2  -5   0 4838.00 318.023  30
   2  -5   0 4717.06 308.975  31
  -2   5   0 4784.07 380.197  22
  -2   5   0 5103.55 363.123  24
  -2   5   0 5344.58 385.486  23
   2  -5   1 18238.5 822.075  46
   2  -5   1 17640.5 772.522  96
  -2   5  -1 19344.6 1085.66  83
   2  -5   1 17711.1 818.233  30
   2  -5   1 18012.0 814.885  31
   2  -5   1 17564.9 1000.62   3
  -2   5  -1 18707.5 956.425  91
  -2   5  -1 17965.7 893.126  24
   2  -5   1 17394.7 1003.69 114
   2  -5   2 15671.6 740.548  96
   2  -5   2 15297.5 764.367  30
   2  -5   2 15880.6 763.590  31
   2  -5   2 16225.5 925.361   3
  -2   5  -2 17119.1 876.642  91
   2  -5   2 16136.8 766.835  46
   2  -5   2 17136.1 944.196 114
  -2   5  -2 18153.8 879.378  24
  -2   5  -2 16282.2 1003.68  83
  -2   5  -2 15881.4 765.925  41
   2  -5   3 16249.1 766.776  66
   2  -5   3 17132.2 918.049   3
  -2   5  -3 14732.7 778.834  41
   2  -5   3 15295.3 761.318  31
   2  -5   3 15389.1 766.540  30
  -2   5  -3 18952.4 1167.11  86
  -2   5  -3 16994.6 1029.35  83
   2  -5   3 14855.4 743.285  96
   2  -5   3 14669.8 700.208  78
   2  -5   3 16310.8 891.016 113
   2  -5   3 17577.6 930.013 114
  -2   5  -3 14896.9 843.458  23
  -2   5  -3 14943.5 843.405  24
   2  -5   3 15692.3 763.600  46
   2  -5   4 49740.8 2000.91  33
  -2   5  -4 49023.4 1924.92  36
   2  -5   4 51101.1 2133.16 113
   2  -5   4 51083.3 2150.12 114
  -2   5  -4 50004.3 2069.76  41
   2  -5   4 50706.8 2008.91  66
   2  -5   4 54345.0 2165.49   3
   2  -5   4 51166.5 2028.50  30
   2  -5   4 49352.0 2018.20  31
  -2   5  -4 51364.0 2143.23  23
  -2   5  -4 49018.0 2130.80  24
   2  -5   4 46168.7 1948.38  58
   2  -5   4 51378.0 2009.91  96
  -2   5  -4 54411.5 2171.45 106
   2  -5   4 45193.1 1938.10  78
  -2   5  -4 53559.3 2523.72  86
  -2   5  -4 50485.4 2341.03  83
   2  -5   4 49218.3 2013.44  46
   2  -5   5 14794.8 787.426  66
  -2   5  -5 14718.7 851.136  41
  -2   5  -5 16104.4 726.996  55
   2  -5   5 15943.1 798.934  96
  -2   5  -5 16390.4 897.316  23
  -2   5  -5 15875.9 912.083 106
  -2   5  -5 15817.2 733.734  36
   2  -5   5 14462.1 789.069  33
   2  -5   5 16372.6 832.009  31
   2  -5   5 16619.4 825.306  30
  -2   5  -5 14653.7 1146.43  86
  -2   5  -5 16154.9 1049.15  83
   2  -5   5 15303.5 806.733  46
   2  -5   6 10797.8 653.855  31
   2  -5   6 11239.6 635.990  30
  -2   5  -6 10067.4 683.686  41
  -2   5  -6 10405.3 552.220  55
   2  -5   6 10805.5 595.841  95
   2  -5   6 10598.5 617.352  96
  -2   5  -6 10542.1 715.795 106
  -2   5  -6 10992.3 750.463 105
  -2   5  -6 10280.4 556.963  36
   2  -5   6 9518.92 616.440  33
  -2   5  -6 10895.1 701.326  23
  -2   5  -6 11494.3 737.218  24
   2  -5   6 11014.8 632.587  66
   2  -5   6 10674.9 635.742  46
   2  -5   7 11958.6 675.352  30
   2  -5   7 11541.5 722.232  31
  -2   5  -7 11698.7 777.314  41
  -2   5  -7 12467.9 633.462  55
  -2   5  -7 11656.6 785.700 107
   2  -5   7 11887.8 698.374  46
  -2   5  -7 13016.2 646.206  36
   2  -5   7 11569.5 707.347  33
  -2   5  -7 12486.7 782.655 106
  -2   5  -7 11337.2 791.435 105
   2  -5   7 12073.4 697.694  66
  -2   5  -7 11893.8 763.444  23
  -2   5  -7 12340.8 788.644  24
   2  -5   7 13729.8 697.897  95
   2  -5   7 12808.0 701.329  96
   2  -5   8 16595.8 916.522  31
   2  -5   8 17201.6 872.024  46
   2  -5   8 16923.5 866.061  66
  -2   5  -8 16893.7 812.210  36
   2  -5   8 15546.8 888.343  33
  -2   5  -8 17205.1 808.734  55
  -2   5  -8 15693.3 950.249  24
  -2   5  -9 15084.4 905.226 105
   2  -5   9 15600.1 815.583  66
  -2   5  -9 16291.2 911.571 107
   2  -5   9 16255.8 836.567  96
   2  -5   9 17137.3 830.608  95
  -2   5  -9 14866.7 908.097  24
  -2   5  -9 14560.2 1022.25  85
  -2   5  -9 16279.3 778.246  55
   2  -5   9 16037.1 872.802  31
   2  -5   9 16442.6 1033.32   6
   2  -5   9 14415.8 844.012  33
  -2   5  -9 15517.9 778.191  36
   2  -5  10 3640.79 354.504  31
  -2   5 -10 4680.52 342.655  56
   2  -5  10 4477.23 347.497  95
  -2   5 -10 4280.55 321.712  25
   2  -5  10 4431.28 462.791   6
  -2   5 -10 4240.89 389.597 107
   2  -5  10 4681.76 400.695  33
  -2   5 -10 4128.49 317.883  36
  -2   5 -11 188.617 84.1909  56
  -2   5 -11 212.381 80.3810  55
  -2   5 -11 326.604 90.6581  36
  -2   5 -11 309.616 86.5280  25
   2  -5  11 283.513 131.955   6
   2  -5  11 361.125 125.913  31
   2  -5  11 305.257 150.880  33
   2  -5  11 234.408 100.301  78
  -2   5 -11 252.962 119.422 107
   2  -5  12 1370.53 165.724  78
  -2   5 -12 1539.13 159.025  36
  -2   5 -12 1762.87 205.539 107
  -2   5 -12 1608.15 160.426  55
  -2   5 -12 1524.98 160.854  56
   2  -5  12 1705.86 230.024   6
   2  -5  12 1690.88 186.400  31
   2  -5  13 2654.62 195.097  78
  -2   5 -13 2713.51 190.713  36
  -2   5 -13 2938.01 223.232 107
  -2   5 -13 2896.56 186.237  55
  -2   5 -13 2915.78 192.372  56
  -2   5 -14 1143.91 87.1203  36
  -2   4  16 273.861 88.2516  33
  -2   4  16 242.030 96.2086  48
   2  -4 -16 265.293 60.8835  20
  -2   4  15 9452.09 539.482  34
  -2   4  15 10737.8 586.743  33
   2  -4 -15 10834.9 514.337  51
  -2   4  15 11707.8 628.554  48
  -2   4  15 12046.7 740.771  92
  -2   4  14 3870.09 359.251  33
  -2   4  14 3949.55 338.980  34
   2  -4 -14 3409.72 271.090 103
  -2   4  14 3621.51 291.366 102
  -2   4  14 3936.52 380.281  48
  -2   4  14 3305.46 312.677  45
  -2   4  14 3216.78 287.438 110
   2  -4 -14 3329.07 263.165  51
  -2   4  13 689.074 154.726 110
   2  -4 -13 761.334 157.608 108
  -2   4  13 670.400 148.023 102
   2  -4 -13 934.888 152.406 103
   2  -4 -12 7450.61 457.552  28
  -2   4  12 7886.72 588.486  34
   2  -4 -12 7951.61 501.309 103
  -2   4  12 8138.79 521.504 102
   2  -4 -12 7394.29 451.094  54
   2  -4 -12 7566.95 472.628  51
  -2   4  12 8067.76 603.024  45
   2  -4 -12 8095.61 516.095 108
  -2   4  12 7314.75 512.298 110
   2  -4 -11 150.576 87.9735  28
   2  -4 -11 147.380 85.5804  51
   2  -4 -11 171.523 82.1244  54
  -2   4  11 20.4947 115.606 110
  -2   4  11 325.925 194.116 109
   2  -4 -11 235.631 108.779 108
  -2   4  11 56.4078 127.538  45
  -2   4  11 165.747 138.087  34
   2  -4 -11 76.3784 83.9912 103
  -2   4  11 100.870 113.801 102
  -2   4  11 224.416 138.084  91
  -2   4  11 100.284 141.380  21
   2  -4 -10 51524.3 2002.16  54
   2  -4 -10 50303.8 2028.16  51
   2  -4 -10 49415.6 2071.66 108
  -2   4  10 49548.3 2361.62 109
  -2   4  10 50986.1 2095.49 110
  -2   4  10 53470.7 2203.27  45
  -2   4  10 52991.5 2104.10 102
   2  -4 -10 47307.9 2059.92 103
  -2   4  10 50035.0 2174.05  34
  -2   4  10 45423.9 2389.84  15
  -2   4  10 51543.7 2477.57  21
   2  -4 -10 51150.8 2021.58  28
   2  -4  -9 17535.6 789.504  54
   2  -4  -9 16667.7 847.896 108
  -2   4   9 16814.6 863.621 110
   2  -4  -9 17371.1 791.033  43
  -2   4   9 16358.3 915.994  45
   2  -4  -9 15373.7 833.765 103
  -2   4   9 17088.7 867.867 102
  -2   4   9 17107.2 925.127  34
   2  -4  -9 17356.8 812.671  28
  -2   4   9 16266.1 1103.77  21
  -2   4   9 17302.7 1098.87  15
  -2   4   8 33985.6 1669.39  15
  -2   4   8 32093.6 1742.69  18
   2  -4  -8 31635.2 1444.86 103
  -2   4   8 34457.2 1487.02 102
   2  -4  -8 36312.4 1437.85  27
   2  -4  -8 34639.9 1428.40  28
  -2   4   8 34669.1 1449.79  26
   2  -4  -8 33221.7 1429.39  52
   2  -4  -8 34399.7 1386.94  54
  -2   4   8 35877.7 1772.12  21
  -2   4   8 34377.2 1632.33  90
  -2   4   8 34593.2 1515.31  45
   2  -4  -8 33750.8 1402.01  43
  -2   4   8 33500.8 1701.61 109
   2  -4  -8 36636.6 1468.82 108
  -2   4   8 34379.3 1478.69 110
   2  -4  -8 32240.0 1521.81   7
  -2   4   7 402.187 121.302 110
   2  -4  -7 157.262 79.4768 108
  -2   4   7 31.6770 130.885 109
   2  -4  -7 240.630 92.3229 103
  -2   4   7 263.929 145.073  18
   2  -4  -7 189.258 64.0959  65
   2  -4  -7 246.863 78.6404  28
   2  -4  -7 271.626 80.6789  27
   2  -4  -7 126.910 90.4248   7
   2  -4  -7 232.541 77.6995  43
   2  -4  -7 160.842 71.7724  52
  -2   4   7 333.095 147.155  90
  -2   4   7 264.978 88.1965  26
   2  -4  -6 6367.33 391.159 103
   2  -4  -6 6145.33 361.347  43
   2  -4  -6 6381.40 348.712  65
   2  -4  -6 6236.33 376.071  52
   2  -4  -6 6347.31 370.107  50
  -2   4   6 6069.73 519.995 109
   2  -4  -6 6920.88 395.211 108
  -2   4   6 6531.32 404.291 110
   2  -4  -6 6557.58 442.710 114
   2  -4  -6 6488.06 442.075   3
  -2   4   6 6113.91 474.743  90
   2  -4  -6 5963.74 443.238   7
   2  -4  -6 6285.47 373.342  27
   2  -4  -6 6164.86 378.271  28
   2  -4  -5 3477.18 254.895  28
   2  -4  -5 3345.34 244.129  52
  -2   4   5 3100.10 308.816  90
  -2   4   5 3411.59 335.333  18
   2  -4  -5 4055.59 329.445   7
  -2   4   5 3384.43 320.858   9
   2  -4  -5 3449.88 314.718   3
   2  -4  -5 3834.89 320.355 113
  -2   4   5 3504.91 362.333 109
  -2   4   5 3287.46 258.498 110
   2  -4  -5 3881.85 327.685 114
   2  -4  -5 3531.05 256.577 103
   2  -4  -5 3329.78 240.355  43
   2  -4  -4 3053.64 219.442  11
   2  -4  -4 3071.70 282.733   7
  -2   4   4 3323.80 280.492  90
   2  -4  -4 3352.67 309.395 113
  -2   4   4 2450.93 290.375 109
  -2   4   4 3031.40 228.328 110
   2  -4  -4 3480.76 314.031 114
   2  -4  -4 3535.89 316.682   3
   2  -4  -4 2853.32 223.291 103
  -2   4   4 2795.32 282.921  22
   2  -4  -3 46689.3 1902.50   7
  -2   4   3 45503.2 1813.53   8
   2  -4  -3 45480.0 1827.93  11
   2  -4  -3 50615.2 1995.12   3
  -2   4   3 43599.3 1817.81  90
  -2   4   3 45098.1 1916.81 109
   2  -4  -3 51259.8 1990.46 113
  -2   4   3 46307.0 1783.61 110
   2  -4  -3 49421.1 1985.36 114
   2  -4  -3 49146.6 1807.81 103
  -2   4   3 49253.7 1931.45  22
   2  -4  -2 15988.4 793.226  11
   2  -4  -2 19738.7 859.815   7
  -2   4   2 18318.8 782.942   8
  -2   4   2 17443.3 825.062 109
   2  -4  -2 16644.5 893.638 113
   2  -4  -2 14733.9 876.818   3
   2  -4  -2 17278.6 754.799  73
  -2   4   2 17696.8 741.363 102
   2  -4  -2 18584.9 751.655 103
  -2   4   2 17109.7 755.711  24
  -2   4   2 16971.3 835.084  22
   2  -4  -1 94721.4 3332.34   7
   2  -4  -1 82629.1 3301.04  11
[truncated: 1,125,935 more chars]
