# Supplementary material for: Mitochondria and Neuromast Tagging With Fluorescent Gallium‐Triapine Analogues: In Cellulo MP FLIM and Zebrafish Live Imaging
Source: Adv Sci (Weinh). 2026 Apr 16:e19815. Online ahead of print. doi: 10.1002/advs.202519815 (PMC13335005; doi:10.1002/advs.202519815)
Supplement: Supplementary file 2 — Supporting File: advs75212‐sup‐0002‐Data.zip. [file ADVS-9999-e19815-s001.zip › advs75212-sup-0002-Data/GaL2_s25sip7.cif]

 
data_s25sip7
 
_audit_creation_method            'SHELXL-2019/3'
_shelx_SHELXL_version_number      '2019/3'
_chemical_name_systematic         ?
_chemical_name_common             ?
_chemical_melting_point           ?
_chemical_formula_moiety          ?
_chemical_formula_sum
 'C52 H52 F12 Ga2 N16 O0 P2 S4' 
_chemical_formula_weight          1458.71

loop_
 _atom_type_symbol
 _atom_type_description
 _atom_type_scat_dispersion_real
 _atom_type_scat_dispersion_imag
 _atom_type_scat_source
 'C'  'C'   0.0181   0.0091
 'International Tables Vol C Tables 4.2.6.8 and 6.1.1.4'
 'H'  'H'   0.0000   0.0000
 'International Tables Vol C Tables 4.2.6.8 and 6.1.1.4'
 'F'  'F'   0.0727   0.0534
 'International Tables Vol C Tables 4.2.6.8 and 6.1.1.4'
 'Ga'  'Ga'  -1.2846   0.7763
 'International Tables Vol C Tables 4.2.6.8 and 6.1.1.4'
 'N'  'N'   0.0311   0.0180
 'International Tables Vol C Tables 4.2.6.8 and 6.1.1.4'
 'O'  'O'   0.0492   0.0322
 'International Tables Vol C Tables 4.2.6.8 and 6.1.1.4'
 'P'  'P'   0.2955   0.4335
 'International Tables Vol C Tables 4.2.6.8 and 6.1.1.4'
 'S'  'S'   0.3331   0.5567
 'International Tables Vol C Tables 4.2.6.8 and 6.1.1.4'
 
_space_group_crystal_system       triclinic
_space_group_IT_number            2
_space_group_name_H-M_alt         'P -1'
_space_group_name_Hall            '-P 1'
 
_shelx_space_group_comment
;
The symmetry employed for this shelxl refinement is uniquely defined
by the following loop, which should always be used as a source of
symmetry information in preference to the above space-group names.
They are only intended as comments.
;
 
loop_
 _space_group_symop_operation_xyz
 'x, y, z'
 '-x, -y, -z'
 
_cell_length_a                    10.2428(6)
_cell_length_b                    13.5493(7)
_cell_length_c                    13.6565(5)
_cell_angle_alpha                 90.957(4)
_cell_angle_beta                  102.821(4)
_cell_angle_gamma                 94.743(5)
_cell_volume                      1840.50(17)
_cell_formula_units_Z             1
_cell_measurement_temperature     150(2)
_cell_measurement_reflns_used     ?
_cell_measurement_theta_min       ?
_cell_measurement_theta_max       ?
 
_exptl_crystal_description        ?
_exptl_crystal_colour             ?
_exptl_crystal_density_meas       ?
_exptl_crystal_density_method     ?
_exptl_crystal_density_diffrn     1.316          
_exptl_crystal_F_000              740
_exptl_transmission_factor_min    ?
_exptl_transmission_factor_max    ?
_exptl_crystal_size_max           ?
_exptl_crystal_size_mid           ?
_exptl_crystal_size_min           ?
_exptl_absorpt_coefficient_mu     3.014
_shelx_estimated_absorpt_T_min    ?
_shelx_estimated_absorpt_T_max    ?
_exptl_absorpt_correction_type    ?
_exptl_absorpt_correction_T_min   ?
_exptl_absorpt_correction_T_max   ?
_exptl_absorpt_process_details    ?
_exptl_absorpt_special_details    ?
_diffrn_ambient_temperature       150(2)
_diffrn_radiation_wavelength      1.54184
_diffrn_radiation_type            CuK\a
_diffrn_source                    ?
_diffrn_measurement_device_type   ?
_diffrn_measurement_method        ?
_diffrn_detector_area_resol_mean  ?
_diffrn_reflns_number             11192
_diffrn_reflns_av_unetI/netI      0.0529
_diffrn_reflns_av_R_equivalents   0.0308
_diffrn_reflns_limit_h_min        -11
_diffrn_reflns_limit_h_max        12
_diffrn_reflns_limit_k_min        -16
_diffrn_reflns_limit_k_max        16
_diffrn_reflns_limit_l_min        -16
_diffrn_reflns_limit_l_max        10
_diffrn_reflns_theta_min          4.582
_diffrn_reflns_theta_max          68.239
_diffrn_reflns_theta_full         67.684
_diffrn_measured_fraction_theta_max   0.965
_diffrn_measured_fraction_theta_full  0.967
_diffrn_reflns_Laue_measured_fraction_max    0.965
_diffrn_reflns_Laue_measured_fraction_full   0.967
_diffrn_reflns_point_group_measured_fraction_max   0.965
_diffrn_reflns_point_group_measured_fraction_full  0.967
_reflns_number_total              6531
_reflns_number_gt                 4748
_reflns_threshold_expression      'I > 2\s(I)'
_reflns_Friedel_coverage          0.000
_reflns_Friedel_fraction_max      .
_reflns_Friedel_fraction_full     .
 
_reflns_special_details
;
 Reflections were merged by SHELXL according to the crystal
 class for the calculation of statistics and refinement.
 
 _reflns_Friedel_fraction is defined as the number of unique
 Friedel pairs measured divided by the number that would be
 possible theoretically, ignoring centric projections and
 systematic absences.
;
 
_computing_data_collection        ?
_computing_cell_refinement        ?
_computing_data_reduction         ?
_computing_structure_solution     ?
_computing_structure_refinement 'SHELXL-2019/2 (Sheldrick, 2019)'
_computing_molecular_graphics     ?
_computing_publication_material   ?
_refine_special_details           ?
_refine_ls_structure_factor_coef  Fsqd
_refine_ls_matrix_type            full
_refine_ls_weighting_scheme       calc
_refine_ls_weighting_details
'w=1/[\s^2^(Fo^2^)+(0.1206P)^2^+1.7897P] where P=(Fo^2^+2Fc^2^)/3'
_atom_sites_solution_primary      ?
_atom_sites_solution_secondary    ?
_atom_sites_solution_hydrogens    geom
_refine_ls_hydrogen_treatment     constr
_refine_ls_extinction_method      none
_refine_ls_extinction_coef        .
_refine_ls_number_reflns          6531
_refine_ls_number_parameters      401
_refine_ls_number_restraints      0
_refine_ls_R_factor_all           0.1225
_refine_ls_R_factor_gt            0.0994
_refine_ls_wR_factor_ref          0.3026
_refine_ls_wR_factor_gt           0.2855
_refine_ls_goodness_of_fit_ref    1.435
_refine_ls_restrained_S_all       1.435
_refine_ls_shift/su_max           0.002
_refine_ls_shift/su_mean          0.000
 
loop_
 _atom_site_label
 _atom_site_type_symbol
 _atom_site_fract_x
 _atom_site_fract_y
 _atom_site_fract_z
 _atom_site_U_iso_or_equiv
 _atom_site_adp_type
 _atom_site_occupancy
 _atom_site_site_symmetry_order  
 _atom_site_calc_flag
 _atom_site_refinement_flags_posn
 _atom_site_refinement_flags_adp
 _atom_site_refinement_flags_occupancy
 _atom_site_disorder_assembly
 _atom_site_disorder_group
Ga1 Ga 0.49810(11) 0.26283(6) 0.78205(6) 0.0530(3) Uani 1 1 d . . . . .
S1 S 0.4260(3) 0.17563(14) 0.91374(13) 0.0679(6) Uani 1 1 d . . . . .
S2 S 0.5083(3) 0.42961(12) 0.84226(12) 0.0633(6) Uani 1 1 d . . . . .
N1 N 0.5962(11) 0.1255(5) 1.0768(5) 0.084(3) Uani 1 1 d . . . . .
N2 N 0.6997(9) 0.1985(5) 0.9620(5) 0.070(2) Uani 1 1 d . . . . .
N3 N 0.6829(8) 0.2387(4) 0.8702(4) 0.0622(18) Uani 1 1 d . . . . .
N4 N 0.6314(8) 0.3087(4) 0.6884(5) 0.0583(17) Uani 1 1 d . . . . .
N5 N 0.2911(10) 0.5282(5) 0.8193(5) 0.080(2) Uani 1 1 d . . . . .
N6 N 0.2467(9) 0.3744(5) 0.7462(5) 0.0669(19) Uani 1 1 d . . . . .
N7 N 0.3036(7) 0.2912(4) 0.7251(4) 0.0550(15) Uani 1 1 d . . . . .
N8 N 0.4227(8) 0.1363(4) 0.6830(4) 0.0550(16) Uani 1 1 d . . . . .
C1 C 0.4811(15) 0.0917(7) 1.1166(6) 0.100(4) Uani 1 1 d . . . . .
H1A H 0.398367 0.097659 1.065684 0.150 Uiso 1 1 calc R U . . .
H1B H 0.480188 0.132302 1.176494 0.150 Uiso 1 1 calc R U . . .
H1C H 0.486923 0.022233 1.134678 0.150 Uiso 1 1 calc R U . . .
C2 C 0.7246(17) 0.1137(8) 1.1417(7) 0.125(6) Uani 1 1 d . . . . .
H2A H 0.739211 0.043149 1.145195 0.187 Uiso 1 1 calc R U . . .
H2B H 0.726492 0.140541 1.209129 0.187 Uiso 1 1 calc R U . . .
H2C H 0.795657 0.149329 1.115071 0.187 Uiso 1 1 calc R U . . .
C3 C 0.5827(11) 0.1667(5) 0.9850(5) 0.067(3) Uani 1 1 d . . . . .
C4 C 0.7849(10) 0.2753(6) 0.8391(7) 0.070(2) Uani 1 1 d . . . . .
H4 H 0.873469 0.277053 0.879655 0.084 Uiso 1 1 calc R U . . .
C5 C 0.7590(10) 0.3140(6) 0.7394(7) 0.068(2) Uani 1 1 d . . . . .
C6 C 0.8634(13) 0.3503(8) 0.6985(9) 0.092(3) Uani 1 1 d . . . . .
H6 H 0.953176 0.351243 0.736683 0.110 Uiso 1 1 calc R U . . .
C7 C 0.8394(14) 0.3851(9) 0.6029(10) 0.100(4) Uani 1 1 d . . . . .
H7 H 0.911281 0.410901 0.574587 0.120 Uiso 1 1 calc R U . . .
C8 C 0.7032(13) 0.3815(7) 0.5471(7) 0.080(3) Uani 1 1 d . . . . .
C9 C 0.6686(17) 0.4144(7) 0.4459(9) 0.096(4) Uani 1 1 d . . . . .
H9 H 0.737044 0.439995 0.413985 0.115 Uiso 1 1 calc R U . . .
C10 C 0.5386(15) 0.4088(6) 0.3963(7) 0.087(4) Uani 1 1 d . . . . .
H10 H 0.516538 0.429736 0.329055 0.105 Uiso 1 1 calc R U . . .
C11 C 0.4351(12) 0.3725(5) 0.4423(5) 0.071(3) Uani 1 1 d . . . . .
H11 H 0.343925 0.370651 0.406827 0.086 Uiso 1 1 calc R U . . .
C12 C 0.4673(10) 0.3390(5) 0.5412(6) 0.059(2) Uani 1 1 d . . . . .
H12 H 0.398050 0.314052 0.572661 0.071 Uiso 1 1 calc R U . . .
C13 C 0.5992(10) 0.3426(5) 0.5916(5) 0.062(2) Uani 1 1 d . . . . .
C14 C 0.1459(14) 0.5397(9) 0.7841(10) 0.104(4) Uani 1 1 d . . . . .
H14A H 0.112820 0.506945 0.717692 0.156 Uiso 1 1 calc R U . . .
H14B H 0.131871 0.610312 0.779817 0.156 Uiso 1 1 calc R U . . .
H14C H 0.096854 0.509443 0.831629 0.156 Uiso 1 1 calc R U . . .
C15 C 0.3773(15) 0.6107(6) 0.8755(7) 0.100(4) Uani 1 1 d . . . . .
H15A H 0.464209 0.615553 0.856269 0.150 Uiso 1 1 calc R U . . .
H15B H 0.391081 0.599487 0.947605 0.150 Uiso 1 1 calc R U . . .
H15C H 0.334484 0.672369 0.860263 0.150 Uiso 1 1 calc R U . . .
C16 C 0.3403(10) 0.4428(5) 0.7995(5) 0.061(2) Uani 1 1 d . . . . .
C17 C 0.2243(9) 0.2183(5) 0.6754(6) 0.0611(19) Uani 1 1 d . . . . .
H17 H 0.129854 0.221197 0.655193 0.073 Uiso 1 1 calc R U . . .
C18 C 0.2895(9) 0.1321(5) 0.6528(5) 0.0574(19) Uani 1 1 d . . . . .
C19 C 0.2143(11) 0.0499(7) 0.5989(6) 0.075(3) Uani 1 1 d . . . . .
H19 H 0.119792 0.050508 0.575542 0.091 Uiso 1 1 calc R U . . .
C20 C 0.2759(13) -0.0301(6) 0.5799(6) 0.083(3) Uani 1 1 d . . . . .
H20 H 0.224142 -0.087149 0.546161 0.099 Uiso 1 1 calc R U . . .
C21 C 0.4150(11) -0.0296(5) 0.6097(5) 0.067(3) Uani 1 1 d . . . . .
C22 C 0.4850(15) -0.1109(6) 0.5915(6) 0.080(3) Uani 1 1 d . . . . .
H22 H 0.435779 -0.169609 0.559348 0.096 Uiso 1 1 calc R U . . .
C23 C 0.6178(16) -0.1072(6) 0.6184(7) 0.091(4) Uani 1 1 d . . . . .
H23 H 0.662369 -0.162346 0.603270 0.109 Uiso 1 1 calc R U . . .
C24 C 0.6944(12) -0.0222(6) 0.6692(7) 0.078(3) Uani 1 1 d . . . . .
H24 H 0.789664 -0.019775 0.688482 0.094 Uiso 1 1 calc R U . . .
C25 C 0.6264(10) 0.0583(5) 0.6905(6) 0.063(2) Uani 1 1 d . . . . .
H25 H 0.676356 0.115230 0.725781 0.076 Uiso 1 1 calc R U . . .
C26 C 0.4906(10) 0.0566(5) 0.6616(5) 0.056(2) Uani 1 1 d . . . . .
P P 0.0088(3) 0.2452(2) 0.3995(2) 0.0840(8) Uani 1 1 d . . . . .
F1 F -0.0014(9) 0.1309(5) 0.3667(7) 0.126(3) Uani 1 1 d . . . . .
F2 F 0.0137(9) 0.3587(6) 0.4319(6) 0.123(3) Uani 1 1 d . . . . .
F3 F 0.1626(7) 0.2409(6) 0.4558(5) 0.119(3) Uani 1 1 d . . . . .
F4 F -0.0361(7) 0.2152(5) 0.4980(4) 0.0976(19) Uani 1 1 d . . . . .
F5 F -0.1448(8) 0.2480(6) 0.3450(5) 0.111(2) Uani 1 1 d . . . . .
F6 F 0.0510(9) 0.2740(7) 0.2997(6) 0.131(3) Uani 1 1 d . . . . .
 
loop_
 _atom_site_aniso_label
 _atom_site_aniso_U_11
 _atom_site_aniso_U_22
 _atom_site_aniso_U_33
 _atom_site_aniso_U_23
 _atom_site_aniso_U_13
 _atom_site_aniso_U_12
Ga1 0.0901(7) 0.0324(4) 0.0332(4) -0.0002(3) 0.0079(4) 0.0032(4)
S1 0.1150(19) 0.0484(9) 0.0421(9) 0.0136(7) 0.0199(10) 0.0090(10)
S2 0.1133(18) 0.0340(8) 0.0391(8) -0.0036(6) 0.0100(9) 0.0062(9)
N1 0.157(8) 0.045(3) 0.042(3) 0.005(3) 0.003(4) 0.011(4)
N2 0.114(6) 0.042(3) 0.043(3) 0.001(3) -0.007(4) 0.008(4)
N3 0.100(6) 0.037(3) 0.043(3) -0.003(2) 0.003(3) 0.011(3)
N4 0.092(5) 0.037(3) 0.049(3) 0.001(2) 0.024(3) -0.004(3)
N5 0.141(8) 0.045(3) 0.058(4) 0.010(3) 0.027(4) 0.026(4)
N6 0.110(6) 0.044(3) 0.049(3) 0.008(3) 0.019(3) 0.018(3)
N7 0.085(5) 0.043(3) 0.038(3) 0.007(2) 0.013(3) 0.013(3)
N8 0.098(5) 0.030(2) 0.035(3) -0.001(2) 0.013(3) -0.001(3)
C1 0.206(14) 0.055(5) 0.048(4) 0.017(4) 0.045(6) 0.015(6)
C2 0.212(16) 0.077(7) 0.055(5) 0.021(5) -0.034(7) 0.005(8)
C3 0.126(8) 0.031(3) 0.039(3) -0.006(3) 0.007(4) 0.008(4)
C4 0.077(6) 0.058(5) 0.068(5) -0.001(4) 0.005(4) 0.004(4)
C5 0.081(6) 0.052(4) 0.067(5) -0.005(4) 0.015(4) -0.004(4)
C6 0.099(9) 0.080(7) 0.095(7) -0.004(6) 0.023(6) -0.002(6)
C7 0.113(10) 0.092(8) 0.104(8) 0.005(6) 0.052(8) -0.006(7)
C8 0.123(9) 0.055(5) 0.073(5) 0.000(4) 0.050(6) 0.002(5)
C9 0.167(13) 0.061(5) 0.079(7) 0.014(5) 0.068(8) 0.007(7)
C10 0.173(12) 0.049(4) 0.052(5) 0.013(4) 0.049(6) 0.005(6)
C11 0.137(9) 0.036(3) 0.041(4) 0.004(3) 0.020(4) 0.008(4)
C12 0.100(7) 0.028(3) 0.053(4) -0.003(3) 0.027(4) 0.000(3)
C13 0.114(7) 0.033(3) 0.043(3) -0.003(3) 0.029(4) 0.006(4)
C14 0.121(10) 0.079(7) 0.128(10) 0.023(7) 0.045(8) 0.048(7)
C15 0.197(13) 0.042(4) 0.061(5) -0.007(4) 0.023(6) 0.031(6)
C16 0.109(7) 0.043(4) 0.035(3) 0.011(3) 0.024(4) 0.014(4)
C17 0.073(5) 0.046(4) 0.061(4) 0.006(3) 0.012(4) -0.007(3)
C18 0.081(6) 0.043(3) 0.044(3) 0.006(3) 0.008(4) -0.005(3)
C19 0.093(7) 0.062(5) 0.059(5) -0.004(4) 0.000(4) -0.016(5)
C20 0.151(11) 0.039(4) 0.048(4) -0.004(3) 0.013(5) -0.024(5)
C21 0.129(9) 0.034(3) 0.035(3) 0.000(3) 0.017(4) -0.009(4)
C22 0.162(11) 0.037(4) 0.045(4) -0.006(3) 0.038(6) -0.005(5)
C23 0.183(13) 0.038(4) 0.063(5) -0.002(4) 0.051(7) 0.021(6)
C24 0.118(8) 0.052(4) 0.072(5) 0.004(4) 0.034(5) 0.019(5)
C25 0.104(7) 0.040(4) 0.047(4) 0.002(3) 0.024(4) 0.001(4)
C26 0.108(7) 0.030(3) 0.034(3) 0.005(2) 0.023(4) 0.005(3)
P 0.0917(19) 0.0877(17) 0.0699(14) 0.0136(12) 0.0110(13) 0.0099(14)
F1 0.162(8) 0.087(5) 0.140(6) -0.002(4) 0.059(6) 0.014(5)
F2 0.150(7) 0.090(5) 0.127(6) 0.001(4) 0.041(5) -0.020(4)
F3 0.090(5) 0.156(7) 0.103(5) 0.044(5) 0.008(4) -0.001(4)
F4 0.095(4) 0.115(5) 0.076(3) 0.012(3) 0.013(3) -0.011(4)
F5 0.109(5) 0.117(5) 0.096(4) 0.017(4) -0.002(4) 0.011(4)
F6 0.157(7) 0.161(8) 0.095(5) 0.050(5) 0.053(5) 0.045(6)
 
_geom_special_details
;
 All esds (except the esd in the dihedral angle between two l.s. planes)
 are estimated using the full covariance matrix.  The cell esds are taken
 into account individually in the estimation of esds in distances, angles
 and torsion angles; correlations between esds in cell parameters are only
 used when they are defined by crystal symmetry.  An approximate (isotropic)
 treatment of cell esds is used for estimating esds involving l.s. planes.
;
 
loop_
 _geom_bond_atom_site_label_1
 _geom_bond_atom_site_label_2
 _geom_bond_distance
 _geom_bond_site_symmetry_2
 _geom_bond_publ_flag
Ga1 N7 2.042(7) . ?
Ga1 N3 2.060(7) . ?
Ga1 N4 2.132(7) . ?
Ga1 N8 2.146(5) . ?
Ga1 S2 2.3780(17) . ?
Ga1 S1 2.386(2) . ?
S1 C3 1.696(10) . ?
S2 C16 1.715(10) . ?
N1 C3 1.365(10) . ?
N1 C2 1.436(16) . ?
N1 C1 1.449(15) . ?
N2 C3 1.344(13) . ?
N2 N3 1.357(9) . ?
N3 C4 1.279(12) . ?
N4 C5 1.333(12) . ?
N4 C13 1.386(9) . ?
N5 C16 1.347(10) . ?
N5 C15 1.457(13) . ?
N5 C14 1.480(15) . ?
N6 C16 1.352(11) . ?
N6 N7 1.366(9) . ?
N7 C17 1.302(10) . ?
N8 C18 1.331(11) . ?
N8 C26 1.393(9) . ?
C1 H1A 0.9800 . ?
C1 H1B 0.9800 . ?
C1 H1C 0.9800 . ?
C2 H2A 0.9800 . ?
C2 H2B 0.9800 . ?
C2 H2C 0.9800 . ?
C4 C5 1.445(12) . ?
C4 H4 0.9500 . ?
C5 C6 1.373(15) . ?
C6 C7 1.373(16) . ?
C6 H6 0.9500 . ?
C7 C8 1.429(17) . ?
C7 H7 0.9500 . ?
C8 C13 1.410(13) . ?
C8 C9 1.436(15) . ?
C9 C10 1.348(17) . ?
C9 H9 0.9500 . ?
C10 C11 1.407(15) . ?
C10 H10 0.9500 . ?
C11 C12 1.410(10) . ?
C11 H11 0.9500 . ?
C12 C13 1.370(13) . ?
C12 H12 0.9500 . ?
C14 H14A 0.9800 . ?
C14 H14B 0.9800 . ?
C14 H14C 0.9800 . ?
C15 H15A 0.9800 . ?
C15 H15B 0.9800 . ?
C15 H15C 0.9800 . ?
C17 C18 1.453(12) . ?
C17 H17 0.9500 . ?
C18 C19 1.398(11) . ?
C19 C20 1.348(14) . ?
C19 H19 0.9500 . ?
C20 C21 1.392(15) . ?
C20 H20 0.9500 . ?
C21 C22 1.411(14) . ?
C21 C26 1.430(10) . ?
C22 C23 1.325(16) . ?
C22 H22 0.9500 . ?
C23 C24 1.417(15) . ?
C23 H23 0.9500 . ?
C24 C25 1.401(12) . ?
C24 H24 0.9500 . ?
C25 C26 1.357(13) . ?
C25 H25 0.9500 . ?
P F4 1.564(7) . ?
P F6 1.564(7) . ?
P F2 1.587(8) . ?
P F5 1.588(7) . ?
P F1 1.593(8) . ?
P F3 1.598(7) . ?
 
loop_
 _geom_angle_atom_site_label_1
 _geom_angle_atom_site_label_2
 _geom_angle_atom_site_label_3
 _geom_angle
 _geom_angle_site_symmetry_1
 _geom_angle_site_symmetry_3
 _geom_angle_publ_flag
N7 Ga1 N3 167.1(3) . . ?
N7 Ga1 N4 113.6(3) . . ?
N3 Ga1 N4 77.7(3) . . ?
N7 Ga1 N8 77.8(3) . . ?
N3 Ga1 N8 109.6(2) . . ?
N4 Ga1 N8 89.9(2) . . ?
N7 Ga1 S2 80.57(18) . . ?
N3 Ga1 S2 93.72(17) . . ?
N4 Ga1 S2 89.38(16) . . ?
N8 Ga1 S2 155.98(19) . . ?
N7 Ga1 S1 88.96(18) . . ?
N3 Ga1 S1 80.7(2) . . ?
N4 Ga1 S1 156.6(2) . . ?
N8 Ga1 S1 88.94(16) . . ?
S2 Ga1 S1 100.96(7) . . ?
C3 S1 Ga1 95.7(3) . . ?
C16 S2 Ga1 95.8(3) . . ?
C3 N1 C2 122.9(11) . . ?
C3 N1 C1 122.1(10) . . ?
C2 N1 C1 115.0(9) . . ?
C3 N2 N3 112.8(7) . . ?
C4 N3 N2 120.2(8) . . ?
C4 N3 Ga1 115.7(6) . . ?
N2 N3 Ga1 123.6(7) . . ?
C5 N4 C13 120.4(8) . . ?
C5 N4 Ga1 111.0(5) . . ?
C13 N4 Ga1 128.1(7) . . ?
C16 N5 C15 121.7(10) . . ?
C16 N5 C14 119.9(9) . . ?
C15 N5 C14 118.4(8) . . ?
C16 N6 N7 111.2(8) . . ?
C17 N7 N6 117.7(8) . . ?
C17 N7 Ga1 116.3(6) . . ?
N6 N7 Ga1 125.3(5) . . ?
C18 N8 C26 119.7(6) . . ?
C18 N8 Ga1 110.9(5) . . ?
C26 N8 Ga1 128.6(6) . . ?
N1 C1 H1A 109.5 . . ?
N1 C1 H1B 109.5 . . ?
H1A C1 H1B 109.5 . . ?
N1 C1 H1C 109.5 . . ?
H1A C1 H1C 109.5 . . ?
H1B C1 H1C 109.5 . . ?
N1 C2 H2A 109.5 . . ?
N1 C2 H2B 109.5 . . ?
H2A C2 H2B 109.5 . . ?
N1 C2 H2C 109.5 . . ?
H2A C2 H2C 109.5 . . ?
H2B C2 H2C 109.5 . . ?
N2 C3 N1 114.2(9) . . ?
N2 C3 S1 126.8(6) . . ?
N1 C3 S1 119.0(9) . . ?
N3 C4 C5 116.7(9) . . ?
N3 C4 H4 121.6 . . ?
C5 C4 H4 121.6 . . ?
N4 C5 C6 122.3(9) . . ?
N4 C5 C4 117.2(9) . . ?
C6 C5 C4 120.4(10) . . ?
C7 C6 C5 120.6(12) . . ?
C7 C6 H6 119.7 . . ?
C5 C6 H6 119.7 . . ?
C6 C7 C8 118.2(11) . . ?
C6 C7 H7 120.9 . . ?
C8 C7 H7 120.9 . . ?
C13 C8 C7 119.3(9) . . ?
C13 C8 C9 118.5(12) . . ?
C7 C8 C9 122.2(11) . . ?
C10 C9 C8 119.8(11) . . ?
C10 C9 H9 120.1 . . ?
C8 C9 H9 120.1 . . ?
C9 C10 C11 121.3(9) . . ?
C9 C10 H10 119.4 . . ?
C11 C10 H10 119.4 . . ?
C10 C11 C12 119.7(10) . . ?
C10 C11 H11 120.1 . . ?
C12 C11 H11 120.1 . . ?
C13 C12 C11 119.5(9) . . ?
C13 C12 H12 120.3 . . ?
C11 C12 H12 120.3 . . ?
C12 C13 N4 119.6(8) . . ?
C12 C13 C8 121.1(8) . . ?
N4 C13 C8 119.2(9) . . ?
N5 C14 H14A 109.5 . . ?
N5 C14 H14B 109.5 . . ?
H14A C14 H14B 109.5 . . ?
N5 C14 H14C 109.5 . . ?
H14A C14 H14C 109.5 . . ?
H14B C14 H14C 109.5 . . ?
N5 C15 H15A 109.5 . . ?
N5 C15 H15B 109.5 . . ?
H15A C15 H15B 109.5 . . ?
N5 C15 H15C 109.5 . . ?
H15A C15 H15C 109.5 . . ?
H15B C15 H15C 109.5 . . ?
N5 C16 N6 114.0(9) . . ?
N5 C16 S2 119.5(7) . . ?
N6 C16 S2 126.6(6) . . ?
N7 C17 C18 115.8(8) . . ?
N7 C17 H17 122.1 . . ?
C18 C17 H17 122.1 . . ?
N8 C18 C19 122.0(8) . . ?
N8 C18 C17 117.3(7) . . ?
C19 C18 C17 120.7(9) . . ?
C20 C19 C18 120.0(10) . . ?
C20 C19 H19 120.0 . . ?
C18 C19 H19 120.0 . . ?
C19 C20 C21 120.3(8) . . ?
C19 C20 H20 119.9 . . ?
C21 C20 H20 119.9 . . ?
C20 C21 C22 122.8(8) . . ?
C20 C21 C26 118.8(8) . . ?
C22 C21 C26 118.4(10) . . ?
C23 C22 C21 121.4(9) . . ?
C23 C22 H22 119.3 . . ?
C21 C22 H22 119.3 . . ?
C22 C23 C24 121.0(9) . . ?
C22 C23 H23 119.5 . . ?
C24 C23 H23 119.5 . . ?
C25 C24 C23 118.4(11) . . ?
C25 C24 H24 120.8 . . ?
C23 C24 H24 120.8 . . ?
C26 C25 C24 121.4(8) . . ?
C26 C25 H25 119.3 . . ?
C24 C25 H25 119.3 . . ?
C25 C26 N8 121.5(7) . . ?
C25 C26 C21 119.4(8) . . ?
N8 C26 C21 119.1(9) . . ?
F4 P F6 178.8(5) . . ?
F4 P F2 89.8(4) . . ?
F6 P F2 90.8(5) . . ?
F4 P F5 89.0(4) . . ?
F6 P F5 90.0(4) . . ?
F2 P F5 89.3(5) . . ?
F4 P F1 89.4(4) . . ?
F6 P F1 90.0(5) . . ?
F2 P F1 178.1(5) . . ?
F5 P F1 89.0(5) . . ?
F4 P F3 90.0(4) . . ?
F6 P F3 91.0(4) . . ?
F2 P F3 91.2(5) . . ?
F5 P F3 178.9(4) . . ?
F1 P F3 90.6(5) . . ?
 
loop_
 _geom_torsion_atom_site_label_1
 _geom_torsion_atom_site_label_2
 _geom_torsion_atom_site_label_3
 _geom_torsion_atom_site_label_4
 _geom_torsion
 _geom_torsion_site_symmetry_1
 _geom_torsion_site_symmetry_2
 _geom_torsion_site_symmetry_3
 _geom_torsion_site_symmetry_4
 _geom_torsion_publ_flag
C3 N2 N3 C4 177.6(7) . . . . ?
C3 N2 N3 Ga1 6.5(8) . . . . ?
C16 N6 N7 C17 178.9(6) . . . . ?
C16 N6 N7 Ga1 8.3(8) . . . . ?
N3 N2 C3 N1 179.7(6) . . . . ?
N3 N2 C3 S1 -1.8(9) . . . . ?
C2 N1 C3 N2 -2.2(11) . . . . ?
C1 N1 C3 N2 176.8(7) . . . . ?
C2 N1 C3 S1 179.2(7) . . . . ?
C1 N1 C3 S1 -1.8(10) . . . . ?
Ga1 S1 C3 N2 -2.4(6) . . . . ?
Ga1 S1 C3 N1 176.0(5) . . . . ?
N2 N3 C4 C5 178.2(6) . . . . ?
Ga1 N3 C4 C5 -10.0(10) . . . . ?
C13 N4 C5 C6 -1.6(12) . . . . ?
Ga1 N4 C5 C6 -174.1(7) . . . . ?
C13 N4 C5 C4 -178.7(6) . . . . ?
Ga1 N4 C5 C4 8.8(9) . . . . ?
N3 C4 C5 N4 0.3(12) . . . . ?
N3 C4 C5 C6 -176.8(8) . . . . ?
N4 C5 C6 C7 1.6(16) . . . . ?
C4 C5 C6 C7 178.6(9) . . . . ?
C5 C6 C7 C8 -0.7(17) . . . . ?
C6 C7 C8 C13 -0.1(15) . . . . ?
C6 C7 C8 C9 -178.7(10) . . . . ?
C13 C8 C9 C10 0.9(14) . . . . ?
C7 C8 C9 C10 179.5(10) . . . . ?
C8 C9 C10 C11 0.9(15) . . . . ?
C9 C10 C11 C12 -1.6(13) . . . . ?
C10 C11 C12 C13 0.3(10) . . . . ?
C11 C12 C13 N4 -179.3(6) . . . . ?
C11 C12 C13 C8 1.6(10) . . . . ?
C5 N4 C13 C12 -178.3(7) . . . . ?
Ga1 N4 C13 C12 -7.3(9) . . . . ?
C5 N4 C13 C8 0.8(10) . . . . ?
Ga1 N4 C13 C8 171.8(5) . . . . ?
C7 C8 C13 C12 179.2(8) . . . . ?
C9 C8 C13 C12 -2.2(12) . . . . ?
C7 C8 C13 N4 0.1(12) . . . . ?
C9 C8 C13 N4 178.7(7) . . . . ?
C15 N5 C16 N6 -179.7(7) . . . . ?
C14 N5 C16 N6 0.7(11) . . . . ?
C15 N5 C16 S2 0.6(10) . . . . ?
C14 N5 C16 S2 -179.0(7) . . . . ?
N7 N6 C16 N5 177.5(6) . . . . ?
N7 N6 C16 S2 -2.8(9) . . . . ?
Ga1 S2 C16 N5 177.3(5) . . . . ?
Ga1 S2 C16 N6 -2.3(6) . . . . ?
N6 N7 C17 C18 178.7(6) . . . . ?
Ga1 N7 C17 C18 -9.8(9) . . . . ?
C26 N8 C18 C19 -0.6(10) . . . . ?
Ga1 N8 C18 C19 -171.3(6) . . . . ?
C26 N8 C18 C17 -178.7(6) . . . . ?
Ga1 N8 C18 C17 10.6(8) . . . . ?
N7 C17 C18 N8 -1.1(10) . . . . ?
N7 C17 C18 C19 -179.3(7) . . . . ?
N8 C18 C19 C20 3.0(13) . . . . ?
C17 C18 C19 C20 -178.9(7) . . . . ?
C18 C19 C20 C21 -3.1(13) . . . . ?
C19 C20 C21 C22 -179.7(8) . . . . ?
C19 C20 C21 C26 0.8(12) . . . . ?
C20 C21 C22 C23 178.2(8) . . . . ?
C26 C21 C22 C23 -2.4(12) . . . . ?
C21 C22 C23 C24 2.0(14) . . . . ?
C22 C23 C24 C25 -0.1(14) . . . . ?
C23 C24 C25 C26 -1.3(12) . . . . ?
C24 C25 C26 N8 179.7(7) . . . . ?
C24 C25 C26 C21 0.9(11) . . . . ?
C18 N8 C26 C25 179.5(7) . . . . ?
Ga1 N8 C26 C25 -11.6(9) . . . . ?
C18 N8 C26 C21 -1.7(9) . . . . ?
Ga1 N8 C26 C21 167.2(5) . . . . ?
C20 C21 C26 C25 -179.6(7) . . . . ?
C22 C21 C26 C25 0.9(10) . . . . ?
C20 C21 C26 N8 1.6(10) . . . . ?
C22 C21 C26 N8 -177.9(6) . . . . ?
 
_refine_diff_density_max    2.068
_refine_diff_density_min   -0.462
_refine_diff_density_rms    0.188

_shelx_res_file
;
TITL s25sip7 in P-1
    s25sip7.res
    created by SHELXL-2019/3 at 13:04:04 on 15-Dec-2025
REM P-1 (#2 in standard setting)
CELL 1.54184  10.242760  13.549313  13.656514  90.9570 102.8214  94.7427
ZERR    1.00   0.000638   0.000698   0.000490   0.0035   0.0041   0.0046
LATT   1
SFAC  C    H    F    GA   N    O    P    S
UNIT 52 52 12 2 16 0 2 4
LIST 4
ACTA
FMAP   2
PLAN   5
BOND $H
CONF
L.S. 8
TEMP  -123.00
ACTA
WGHT    0.120600    1.789700
FVAR       3.90512
GA1   4    0.498104    0.262831    0.782046    11.00000    0.09008    0.03238 =
         0.03322   -0.00024    0.00795    0.00317
S1    8    0.426043    0.175632    0.913745    11.00000    0.11499    0.04843 =
         0.04206    0.01357    0.01985    0.00900
S2    8    0.508274    0.429614    0.842260    11.00000    0.11328    0.03399 =
         0.03914   -0.00360    0.01004    0.00621
N1    5    0.596234    0.125520    1.076770    11.00000    0.15699    0.04478 =
         0.04246    0.00497    0.00324    0.01114
N2    5    0.699678    0.198498    0.962014    11.00000    0.11357    0.04240 =
         0.04293    0.00143   -0.00716    0.00812
N3    5    0.682949    0.238675    0.870169    11.00000    0.10040    0.03742 =
         0.04329   -0.00333    0.00275    0.01098
N4    5    0.631353    0.308709    0.688405    11.00000    0.09167    0.03669 =
         0.04868    0.00129    0.02403   -0.00446
N5    5    0.291093    0.528208    0.819297    11.00000    0.14147    0.04489 =
         0.05800    0.01028    0.02750    0.02576
N6    5    0.246732    0.374378    0.746216    11.00000    0.10970    0.04446 =
         0.04922    0.00823    0.01884    0.01817
N7    5    0.303589    0.291175    0.725111    11.00000    0.08502    0.04345 =
         0.03776    0.00733    0.01343    0.01289
N8    5    0.422720    0.136310    0.683036    11.00000    0.09825    0.02996 =
         0.03492   -0.00078    0.01339   -0.00094
C1    1    0.481106    0.091689    1.116634    11.00000    0.20580    0.05510 =
         0.04818    0.01673    0.04452    0.01460
AFIX 137
H1A   2    0.398367    0.097659    1.065684    11.00000   -1.50000
H1B   2    0.480188    0.132302    1.176494    11.00000   -1.50000
H1C   2    0.486923    0.022233    1.134678    11.00000   -1.50000
AFIX   0
C2    1    0.724591    0.113696    1.141697    11.00000    0.21214    0.07667 =
         0.05483    0.02126   -0.03354    0.00505
AFIX 137
H2A   2    0.739211    0.043149    1.145195    11.00000   -1.50000
H2B   2    0.726492    0.140541    1.209129    11.00000   -1.50000
H2C   2    0.795657    0.149329    1.115071    11.00000   -1.50000
AFIX   0
C3    1    0.582658    0.166741    0.984963    11.00000    0.12574    0.03082 =
         0.03916   -0.00569    0.00677    0.00812
C4    1    0.784948    0.275334    0.839110    11.00000    0.07724    0.05813 =
         0.06805   -0.00136    0.00516    0.00354
AFIX  43
H4    2    0.873469    0.277053    0.879655    11.00000   -1.20000
AFIX   0
C5    1    0.758954    0.313998    0.739356    11.00000    0.08113    0.05201 =
         0.06657   -0.00540    0.01459   -0.00384
C6    1    0.863421    0.350260    0.698470    11.00000    0.09863    0.08043 =
         0.09474   -0.00445    0.02334   -0.00191
AFIX  43
H6    2    0.953176    0.351243    0.736683    11.00000   -1.20000
AFIX   0
C7    1    0.839368    0.385103    0.602894    11.00000    0.11319    0.09232 =
         0.10368    0.00497    0.05168   -0.00583
AFIX  43
H7    2    0.911281    0.410901    0.574587    11.00000   -1.20000
AFIX   0
C8    1    0.703249    0.381538    0.547097    11.00000    0.12309    0.05488 =
         0.07318   -0.00008    0.04995    0.00165
C9    1    0.668580    0.414389    0.445895    11.00000    0.16729    0.06085 =
         0.07879    0.01401    0.06807    0.00747
AFIX  43
H9    2    0.737044    0.439995    0.413985    11.00000   -1.20000
AFIX   0
C10   1    0.538631    0.408791    0.396313    11.00000    0.17252    0.04861 =
         0.05176    0.01277    0.04948    0.00519
AFIX  43
H10   2    0.516538    0.429736    0.329055    11.00000   -1.20000
AFIX   0
C11   1    0.435117    0.372522    0.442282    11.00000    0.13735    0.03637 =
         0.04079    0.00435    0.02021    0.00774
AFIX  43
H11   2    0.343925    0.370651    0.406827    11.00000   -1.20000
AFIX   0
C12   1    0.467300    0.338970    0.541182    11.00000    0.10044    0.02793 =
         0.05326   -0.00316    0.02722    0.00001
AFIX  43
H12   2    0.398050    0.314052    0.572661    11.00000   -1.20000
AFIX   0
C13   1    0.599244    0.342579    0.591554    11.00000    0.11433    0.03267 =
         0.04326   -0.00259    0.02905    0.00605
C14   1    0.145896    0.539697    0.784139    11.00000    0.12107    0.07852 =
         0.12791    0.02250    0.04502    0.04834
AFIX 137
H14A  2    0.112820    0.506945    0.717692    11.00000   -1.50000
H14B  2    0.131871    0.610312    0.779817    11.00000   -1.50000
H14C  2    0.096854    0.509443    0.831629    11.00000   -1.50000
AFIX   0
C15   1    0.377271    0.610653    0.875455    11.00000    0.19704    0.04151 =
         0.06065   -0.00670    0.02253    0.03067
AFIX 137
H15A  2    0.464209    0.615553    0.856269    11.00000   -1.50000
H15B  2    0.391081    0.599487    0.947605    11.00000   -1.50000
H15C  2    0.334484    0.672369    0.860263    11.00000   -1.50000
AFIX   0
C16   1    0.340279    0.442776    0.799501    11.00000    0.10935    0.04305 =
         0.03534    0.01076    0.02429    0.01386
C17   1    0.224335    0.218253    0.675401    11.00000    0.07258    0.04636 =
         0.06080    0.00570    0.01177   -0.00721
AFIX  43
H17   2    0.129854    0.221197    0.655193    11.00000   -1.20000
AFIX   0
C18   1    0.289502    0.132126    0.652797    11.00000    0.08056    0.04320 =
         0.04438    0.00634    0.00848   -0.00456
C19   1    0.214272    0.049939    0.598851    11.00000    0.09316    0.06214 =
         0.05889   -0.00441    0.00002   -0.01580
AFIX  43
H19   2    0.119792    0.050508    0.575542    11.00000   -1.20000
AFIX   0
C20   1    0.275901   -0.030129    0.579932    11.00000    0.15116    0.03854 =
         0.04796   -0.00407    0.01254   -0.02436
AFIX  43
H20   2    0.224142   -0.087149    0.546161    11.00000   -1.20000
AFIX   0
C21   1    0.415008   -0.029571    0.609674    11.00000    0.12874    0.03387 =
         0.03459   -0.00039    0.01708   -0.00851
C22   1    0.484953   -0.110933    0.591500    11.00000    0.16231    0.03708 =
         0.04497   -0.00605    0.03780   -0.00482
AFIX  43
H22   2    0.435779   -0.169609    0.559348    11.00000   -1.20000
AFIX   0
C23   1    0.617801   -0.107183    0.618354    11.00000    0.18283    0.03838 =
         0.06328   -0.00178    0.05081    0.02128
AFIX  43
H23   2    0.662369   -0.162346    0.603270    11.00000   -1.20000
AFIX   0
C24   1    0.694423   -0.022166    0.669224    11.00000    0.11819    0.05214 =
         0.07169    0.00447    0.03436    0.01913
AFIX  43
H24   2    0.789664   -0.019775    0.688482    11.00000   -1.20000
AFIX   0
C25   1    0.626387    0.058296    0.690451    11.00000    0.10424    0.04031 =
         0.04683    0.00153    0.02357    0.00141
AFIX  43
H25   2    0.676356    0.115230    0.725781    11.00000   -1.20000
AFIX   0
C26   1    0.490583    0.056593    0.661590    11.00000    0.10790    0.03010 =
         0.03373    0.00450    0.02308    0.00476
P     7    0.008819    0.245174    0.399486    11.00000    0.09171    0.08767 =
         0.06986    0.01357    0.01099    0.00987
F1    3   -0.001397    0.130894    0.366673    11.00000    0.16236    0.08709 =
         0.14006   -0.00206    0.05900    0.01365
F2    3    0.013719    0.358671    0.431938    11.00000    0.15046    0.08975 =
         0.12733    0.00070    0.04077   -0.01952
F3    3    0.162571    0.240928    0.455783    11.00000    0.08965    0.15618 =
         0.10316    0.04361    0.00786   -0.00073
F4    3   -0.036087    0.215244    0.497980    11.00000    0.09481    0.11521 =
         0.07638    0.01218    0.01251   -0.01095
F5    3   -0.144841    0.247977    0.345006    11.00000    0.10898    0.11720 =
         0.09648    0.01663   -0.00183    0.01122
F6    3    0.050952    0.274020    0.299687    11.00000    0.15658    0.16103 =
         0.09482    0.05035    0.05279    0.04484

REM <hkl>
REM s25sip7.hkl
REM </hkl>
HKLF    4


REM  s25sip7 in P-1
REM wR2 = 0.3026, GooF = S = 1.435, Restrained GooF = 1.435 for all data
REM R1 = 0.0994 for 4748 Fo > 4sig(Fo) and 0.1225 for all 6531 data
REM 401 parameters refined using 0 restraints

END

WGHT      0.2000      0.0000

REM Highest difference peak  2.068,  deepest hole -0.462,  1-sigma level  0.188
Q1    1   1.0833  0.3664  0.9788  11.00000  0.05    2.07
Q2    1   0.7692  0.6658  0.8767  11.00000  0.05    1.86
Q3    1   0.2109  0.3533  1.0137  11.00000  0.05    1.75
Q4    1  -0.1596  0.5877  0.8517  11.00000  0.05    1.51
Q5    1   0.5114  0.2887  0.7351  11.00000  0.05    1.21
;
_shelx_res_checksum   22728

_shelx_hkl_file
;
   0   0  -2 2810.04 236.574   7
   0   0  -2 3273.29 210.837   5
   0   0  -3 2193.71 230.657   5
   0   0   4 75744.3 1146.64   8
   0   0  -4 84476.3 1843.01   7
   0   0  -5 16886.0 911.066   9
   0   0   5 15310.1 508.054   8
   0   0  -5 17473.0 995.538   4
   0   0  -5 16295.9 923.889   7
   0   0  -6 4179.04 531.904   9
   0   0  -6 3722.06 559.485   4
   0   0  -6 4324.85 569.406   7
   0   0  -7 389.016 260.621   9
   0   0  -7 641.037 355.594   7
   0   0  -7 427.694 195.506   4
   0   0  -8 4808.31 740.684   4
   0   0  -8 4459.64 683.917   7
   0   0  -8 5570.16 708.783   9
   0   0  -9 5967.15 858.103   7
   0   0  -9 6806.79 871.728   9
   0   0 -10 5000.34 852.187   7
   0   0 -11 11477.0 627.132  13
   0   0 -11 11176.1 569.535  20
   0   0 -11 10661.1 513.406  23
   0   0 -11 10268.0 513.404  21
   0   0 -12 178.368 138.308  20
   0   0 -12 121.146 116.038  21
   0   0 -12 307.435 152.475  13
   0   0 -12 332.897 140.809  23
   0   0 -12 504.390 171.471  26
   0   0 -13 6774.53 448.933  20
   0   0 -13 6175.36 456.629  13
   0   0 -13 5889.86 439.447  26
   0   0 -13 6184.80 395.675  21
   0   0 -14 749.071 162.774  20
   0   0 -14 726.272 179.005  13
   0   0 -14 685.068 187.120  26
   0   0 -14 546.803 146.005  21
   0   0 -15 287.427 126.184  26
   0   0 -15 589.297 141.139  13
   0   1 -16 148.532 94.4723  13
   0   1 -15 2199.16 232.574  26
   0   1 -15 2202.13 243.244  13
   0   1 -14 2469.81 261.654  20
   0   1 -14 2163.56 276.882  13
   0   1 -14 2096.60 253.033  26
   0   1 -13 242.062 147.360  20
   0   1 -13-59.9520 130.821  21
   0   1 -13 327.793 159.410  13
   0   1 -13 170.156 153.016  26
   0   1 -12 3255.08 306.066  21
   0   1 -12 3241.22 289.847  23
   0   1 -12 3005.01 346.673  13
   0   1 -12 3444.16 333.884  20
   0   1 -11 1146.59 207.414  21
   0   1 -11 1453.32 259.876  13
   0   1 -11 1151.45 187.001  23
   0   1 -11 1438.24 241.900  20
   0   1 -10 425.428 227.329   7
   0   1  -9 1548.14 435.962   7
   0   1  -8 22941.7 1462.65   7
   0   1  -8 25577.9 1628.40   4
   0   1  -7 38631.4 1717.04   7
   0   1  -7 40519.8 1893.19   4
   0   1  -7 39723.2 1681.28   9
   0   1  -6 8634.48 734.831   7
   0   1  -6 9017.09 818.884   4
   0   1  -6 9705.36 748.006   9
   0   1  -5 91231.4 2139.57   7
   0   1  -5 87448.6 2055.98   9
   0   1  -5 89419.1 2316.55   4
   0   1  -4 122065. 2172.65   9
   0   1  -4 120470. 2375.43   4
   0   1  -3 843594. 6634.05   9
   0  -1   3 842070. 5437.34   8
   0  -1   2 28791.0 501.634   8
   0   1  -2 29961.5 818.661   4
   0   1  -1 145302. 1527.55   1
   0   1  -1 144116. 1446.65   4
   0   1  -1 143043. 1145.73   3
   0   1   1 104079. 1150.46   6
   0  -1  -1 107297. 1199.83   4
   0   1   2 212275. 1945.46   6
   0  -1  -2 206851. 2388.31   4
   0   1   3 1837.94 133.130  10
   0  -1  -3 1758.40 270.868   4
   0  -1  -3 2192.03 202.087   5
   0   1   3 1658.62 175.533   6
   0  -1  -4 10590.7 693.353   7
   0   1   4 9629.52 373.681  10
   0  -1  -4 9614.45 672.352   4
   0  -1  -4 11522.5 526.352   5
   0   1   4 10577.7 466.020   6
   0   1   5 216.796 83.2681   6
   0  -1  -5 52.1470 183.006   7
   0   1   5 291.071 108.081  10
   0  -1  -5 221.850 151.915   9
   0  -1  -5 326.742 168.410   4
   0  -1  -6 3574.04 517.783   4
   0  -1  -6 3471.71 517.340   7
   0  -1  -6 3960.39 529.763   9
   0  -1  -7 4676.88 678.654   4
   0  -1  -7 4061.03 606.401   7
   0  -1  -7 3840.09 567.828   9
   0  -1  -8 6184.79 813.446   4
   0  -1  -8 4980.36 740.419   7
   0  -1  -8 5841.38 729.814   9
   0  -1  -9 1032.86 383.023   9
   0  -1 -10 21009.5 1651.50   9
   0  -1 -11 73.0736 133.486  13
   0  -1 -11 83.1751 118.096  23
   0  -1 -11 51.7723 154.539  26
   0  -1 -11 56.6052 129.927  20
   0  -1 -11-16.5602 137.766  21
   0  -1 -12-7.14869 130.522  23
   0  -1 -12 247.035 146.617  13
   0  -1 -12 168.868 130.314  21
   0  -1 -12 238.370 149.391  20
   0  -1 -12 182.090 159.480  26
   0  -1 -13 717.372 184.942  23
   0  -1 -13 838.062 180.156  21
   0  -1 -13 830.739 190.297  20
   0  -1 -13 1034.90 194.387  13
   0  -1 -13 351.907 159.753  26
   0  -1 -14 1121.22 186.481  20
   0  -1 -14 1429.45 214.532  21
   0  -1 -14 1206.24 230.840  26
   0  -1 -14 1405.09 211.925  13
   0  -1 -15 5784.08 373.459  26
   0  -1 -15 5581.70 334.839  13
   0   2 -15 66.4451 112.055  13
   0   2 -14 3438.69 305.470  20
   0   2 -14 3041.45 282.713  26
   0   2 -14 3128.36 326.538  13
   0   2 -13 2523.29 292.080  20
   0   2 -13 2707.38 328.986  13
   0   2 -13 2308.60 268.692  26
   0   2 -12-30.4214 157.635  13
   0   2 -12 194.477 187.267  21
   0   2 -12-85.7519 124.994  20
   0   2 -11 3463.17 373.044  13
   0   2 -11 3220.84 319.820  20
   0   2 -11 3093.15 303.673  21
   0   2 -10 13442.9 1344.73   7
   0   2  -9 1423.94 395.360   7
   0  -2   8 2961.02 503.579   2
   0   2  -8 2450.70 529.730   7
   0   2  -7 3218.44 501.754   7
   0   2  -7 3053.73 543.980   4
   0   2  -6 15206.8 970.462   7
   0   2  -6 15845.0 1075.33   4
   0   2  -5 8408.00 713.173   4
   0   2  -4 200760. 3181.86   4
   0   2  -3 20300.8 819.271   4
   0   2  -2 151.060 118.501   1
   0   2  -2 165.332 109.660   4
   0   2  -2 176.546 70.6367   3
   0   2  -1 49036.8 908.515   1
   0   2  -1 48187.7 748.454   4
   0  -2   0 279332. 2776.68   2
   0  -2  -1 12316.8 478.457   2
   0   2   1 11625.7 467.049   6
   0  -2  -1 12240.5 363.810   4
   0   2   2 15278.2 551.459   6
   0  -2  -2 15533.6 617.371   9
   0  -2  -2 14637.1 569.277   4
   0   2   3 1918.02 237.664   6
   0  -2  -3 1635.82 263.559   4
   0  -2  -4 1432.15 305.822   7
   0  -2  -4 1232.43 257.310   4
   0  -2  -4 1632.72 200.875   5
   0   2   4 1419.36 199.403   6
   0  -2  -4 975.952 206.764   9
   0  -2  -5 6854.85 612.889   9
   0  -2  -5 6810.50 639.073   4
   0  -2  -5 6917.00 683.016   7
   0   2   5 7217.71 449.078   6
   0  -2  -5 7121.35 435.076   5
   0  -2  -6 8224.44 793.887   4
   0  -2  -6 7063.40 741.577   7
   0  -2  -6 8553.07 776.207   9
   0  -2  -7 41413.9 1913.32   4
   0  -2  -7 41404.6 1869.91   9
   0  -2  -8 12858.3 1134.74   9
   0  -2  -9 26416.4 1737.35   9
   0  -2 -10 76.0774 138.905  26
   0  -2 -10 184.928 131.971  21
   0  -2 -10 138.268 116.130  23
   0  -2 -10 461.245 296.552   9
   0  -2 -11 4116.03 347.089  20
   0  -2 -11 4015.52 387.422  26
   0  -2 -11 4215.34 349.109  21
   0  -2 -11 3951.68 364.861  13
   0  -2 -11 4340.38 339.751  23
   0  -2 -12 9676.27 536.521  20
   0  -2 -12 8574.17 560.518  26
   0  -2 -12 9040.14 492.800  21
   0  -2 -12 9578.26 558.489  13
   0  -2 -12 9536.23 509.740  23
   0  -2 -13 177.949 139.858  23
   0  -2 -13 242.717 124.327  13
   0  -2 -13 308.020 164.494  26
   0  -2 -13 339.169 144.562  21
   0  -2 -13 528.043 162.447  20
   0  -2 -14 1373.40 241.390  26
   0  -2 -14 1506.45 201.560  20
   0  -2 -14 1517.32 198.856  21
   0  -2 -15 160.544 102.063  21
   0  -2 -15 157.591 135.118  26
   0   3 -15 1293.39 191.930  13
   0   3 -14 443.970 136.315  20
   0   3 -14 209.805 130.439  13
   0   3 -13 10522.2 547.830  20
   0   3 -13 10059.7 605.896  13
   0   3 -12 3331.82 341.975  20
   0   3 -12 3197.93 354.396  13
   0   3 -11 266.365 137.938  20
   0   3 -11 459.172 193.398  13
   0   3 -10 8739.89 443.283  21
   0   3 -10 7269.10 1004.11   7
   0   3 -10 8858.37 503.741  20
   0   3 -10 9111.01 565.003  13
   0   3  -9 346.530 285.519   7
   0   3  -8 17377.0 1278.11   7
   0  -3   8 17182.9 1275.03   2
   0   3  -7 1987.52 421.975   7
   0   3  -7 2477.15 470.135   4
   0  -3   7 2152.15 421.561   2
   0   3  -6 109.629 180.318   4
   0  -3   6 404.199 196.452   2
   0   3  -5 42246.4 1599.81   4
   0   3  -4 152.697 125.324   4
   0  -3   4 182.129 215.631   2
   0   3  -3 6614.78 312.668   3
   0   3  -3 5606.84 433.905   4
   0  -3   3 6432.75 532.145   2
   0   3  -3 5840.88 480.629   1
   0   3  -2 44739.9 919.890   3
   0   3  -2 45599.6 1007.16   4
   0   3  -2 42906.8 1151.26   1
   0   3  -1 15289.5 569.332   1
   0  -3   0 29394.1 945.101   2
   0   3   1 323281. 3435.52   6
   0  -3  -1 327978. 3553.32   2
   0  -3  -2 184014. 2224.66   4
   0   3   2 183706. 2445.33   6
   0  -3  -3 1131.69 224.869   4
   0   3   3 1537.30 233.192   6
   0  -3  -3 1562.86 263.403   9
   0   3   4 46519.2 1197.08   6
   0  -3  -4 47414.9 1509.94   9
   0  -3  -4 48499.8 1480.33   4
   0   3   5 6922.87 474.640   6
   0  -3  -5 8121.50 696.013   4
   0  -3  -5 7746.51 686.395   9
   0  -3  -6 53650.8 2002.00   4
   0  -3  -6 51787.6 1932.51   9
   0  -3  -7 76462.9 2606.61   9
   0  -3  -8 15127.7 1258.96   9
   0  -3  -9 2758.42 603.711   9
   0  -3 -10 12543.4 569.800  21
   0  -3 -10 13510.5 586.067  23
   0  -3 -10 13701.6 600.846  14
   0  -3 -10 13008.7 649.708  26
   0  -3 -10 13875.1 604.427  20
   0  -3 -11 12842.4 595.151  21
   0  -3 -11 12584.9 588.905  14
   0  -3 -11 12966.2 607.089  20
   0  -3 -11 12494.1 662.553  26
   0  -3 -11 12906.3 595.410  23
   0  -3 -12 924.314 173.094  20
   0  -3 -12 974.252 217.411  21
   0  -3 -12 861.363 231.447  26
   0  -3 -12 1181.53 222.958  23
   0  -3 -13 4912.81 362.085  21
   0  -3 -13 4567.08 426.783  26
   0  -3 -13 5075.29 372.612  23
   0  -3 -13 5080.92 356.256  20
   0  -3 -14 10.2877 112.414  21
   0  -3 -14 136.907 107.331  20
   0  -3 -14-54.0027 150.958  26
   0  -3 -15 246.786 98.8141  21
   0   4 -15 672.068 159.833  13
   0   4 -14 5146.23 399.731  13
   0   4 -13 1245.12 240.334  13
   0   4 -13 1547.36 228.584  20
   0   4 -12 2573.95 315.774  13
   0   4 -12 2546.46 283.746  20
   0   4 -11 16904.1 795.563  13
   0   4 -11 17780.2 722.267  20
   0   4 -10 1535.83 272.768  13
   0   4 -10 1993.97 252.223  20
   0   4  -9 782.016 315.175   7
   0  -4   8 777.987 334.150   2
   0   4  -8 880.284 349.712   7
   0  -4   7 20340.1 1375.26   2
   0  -4   6 2516.09 468.023   2
   0  -4   5 230.872 227.431   2
   0   4  -5 501.825 250.435   4
   0  -4   4 64375.9 1999.93   2
   0   4  -4 60083.9 1691.02   4
   0   4  -3 13493.0 749.039   1
   0  -4   3 14092.0 868.310   2
   0   4  -3 13319.1 553.144   3
   0   4  -3 13418.0 672.390   4
   0  -4   2 2421.71 347.595   2
   0   4  -2 2499.10 299.900   1
   0   4  -2 2922.62 284.213   3
   0   4  -1 6492.80 402.992   1
   0  -4   0 2034.62 359.193   2
   0   4   0 2743.80 423.728   6
   0  -4  -1 14151.3 760.495   2
   0   4   1 14281.7 729.911   6
   0   4   2 296756. 3671.69   6
   0  -4  -3 105568. 2195.54   9
   0   4   3 98841.2 2005.37   6
   0  -4  -4 8653.96 686.262   9
   0   4   4 8600.14 582.727   6
   0  -4  -5 43177.2 1677.64   9
   0   4   5 41731.0 1292.47   6
   0  -4  -6 2337.98 465.853   9
   0   4   6 2764.53 407.592   3
   0  -4  -7 26973.2 1595.23   9
   0   4   7 25091.1 1254.03   3
   0  -4  -8 1083.92 385.069   9
   0  -4  -9 950.024 360.355   9
   0  -4 -10 9941.43 536.650  14
   0  -4 -10 9427.01 575.672  26
   0  -4 -10 9982.23 517.541  23
   0  -4 -10 9809.10 534.339  21
   0  -4 -11 2600.12 285.952  23
   0  -4 -11 2319.08 289.817  21
   0  -4 -11 2498.45 286.512  14
   0  -4 -11 2129.05 309.732  26
   0  -4 -12 4186.53 349.593  14
   0  -4 -12 4351.94 354.802  23
   0  -4 -12 4209.39 408.048  26
   0  -4 -12 3872.84 344.852  21
   0  -4 -13 685.532 158.734  23
   0  -4 -13 621.951 192.751  26
   0  -4 -13 571.298 163.983  21
   0  -4 -14-64.8183 147.197  26
   0  -4 -14 109.540 104.064  21
   0  -4 -15 141.530 88.5248  21
   0   5 -15 3065.71 264.568  13
   0   5 -14 660.413 164.239  13
   0   5 -13 11404.6 530.787  20
   0   5 -13 11916.7 634.848  13
   0   5 -12 10207.0 530.739  20
   0   5 -12 10250.5 611.856  13
   0   5 -11 503.609 156.876  20
   0   5 -11 694.072 218.606  13
   0   5 -10 12718.5 592.949  20
   0   5 -10 12257.1 658.333  13
   0  -5   8 3465.15 650.165   2
   0   5  -8 4156.26 751.133   7
   0  -5   7 236.228 223.242   2
   0  -5   6 8233.81 892.855   2
   0  -5   5 6169.54 707.184   2
   0  -5   4 15150.4 1059.37   2
   0  -5   3 9902.02 807.887   2
   0   5  -3 9813.99 557.104   3
   0   5  -2 100.732 134.953   1
   0  -5   2 144.852 160.613   2
   0   5  -2 6.88079 135.906   3
   0  -5   1 10551.7 763.392   2
   0   5  -1 9729.19 519.084   1
   0   5  -1 10881.8 638.713   3
   0  -5   0 2533.09 390.903   2
   0  -5  -1 4779.39 512.544   2
   0   5   1 4239.95 478.158   6
   0   5   2 341301. 4451.95   6
   0   5   3 40733.7 1408.28   6
   0  -5  -3 39378.7 1420.08   9
   0   5   4 45094.1 1491.41   6
   0  -5  -4 46354.0 1674.50   9
   0  -5  -5 4888.11 591.378   9
   0   5   6 7158.86 701.872   3
   0  -5  -6 6979.16 762.116   9
   0   5   7 2412.07 433.408   3
   0  -5  -7 1724.13 426.101   9
   0  -5  -8 3454.40 667.506   9
   0  -5  -9 63.1167 142.266  21
   0  -5  -9-27.9681 246.041   9
   0  -5  -9 49.3757 106.532  23
   0  -5  -9-93.8310 152.173  26
   0  -5  -9-81.5446 115.200  14
   0  -5 -10 1482.29 265.432  26
   0  -5 -10 1536.11 256.726  14
   0  -5 -10 1467.85 221.418  23
   0  -5 -10 1772.97 263.521  21
   0  -5 -11 197.670 198.418  26
   0  -5 -11 107.543 132.751  14
   0  -5 -11 181.198 119.706  23
   0  -5 -11 36.4138 129.204  21
   0  -5 -12-163.089 189.717  26
   0  -5 -12 94.8276 135.776  14
   0  -5 -12 37.6681 116.351  23
   0  -5 -12-39.0950 145.374  21
   0  -5 -13 5378.55 364.319  23
   0  -5 -13 5277.08 357.594  21
   0  -5 -13 5566.60 432.519  26
   0  -5 -14-27.6075 91.9013  21
   0  -5 -15 597.796 103.554  21
   0   6 -15 245.904 109.318  13
   0   6 -14 939.612 178.813  13
   0   6 -13 3460.57 337.123  13
   0   6 -12 5067.28 357.660  20
   0   6 -12 5238.85 443.115  13
   0   6 -11 13270.4 582.710  20
   0   6 -11 13080.4 692.498  13
   0   6 -11 12984.4 579.325  12
   0   6 -10 1954.45 292.282  13
   0   6 -10 1887.51 245.887  20
   0   6  -9 987.584 206.465  13
   0  -6   8 3395.98 701.509   2
   0  -6   7 2346.78 557.275   2
   0  -6   6 2941.19 588.420   2
   0  -6   5 32221.2 1770.83   2
   0  -6   4 6875.27 771.560   2
   0   6  -3 5369.68 469.610   3
   0  -6   3 5642.43 676.052   2
   0   6  -2 38678.4 1301.55   3
   0   6  -2 34956.9 1197.10   1
   0  -6   2 37727.9 1654.22   2
   0   6  -1 9917.87 686.506   3
   0  -6   1 10020.2 837.430   2
   0   6  -1 9173.61 535.672   1
   0   6   0 67374.2 1875.50   3
   0  -6   0 68027.0 2137.08   2
   0  -6  -1 298.760 238.447   2
   0   6   2 33292.7 1421.21   6
   0   6   3 105560. 2569.93   6
   0  -6  -3 104493. 2511.08   9
   0   6   4 28289.5 1320.02   6
   0  -6  -4 30838.2 1453.60   9
   0   6   4 31098.8 1478.63   3
   0  -6  -5 24849.7 1401.65   9
   0   6   5 25257.6 1389.40   3
   0   6   6 289.249 221.398   3
   0  -6  -6 276.759 183.232   9
   0   6   7 517.114 315.580   3
   0  -6  -7-128.525 227.786   9
   0  -6  -8 947.260 415.845   9
   0  -6  -9 713.605 178.699  14
   0  -6  -9 463.537 211.434  26
   0  -6  -9 392.155 123.337  23
   0  -6  -9 435.875 169.903  21
   0  -6 -10 1253.85 223.442  14
   0  -6 -10 1377.97 283.164  26
   0  -6 -10 1157.64 208.356  23
   0  -6 -10 1055.16 220.995  21
   0  -6 -11 8848.99 491.892  23
   0  -6 -11 8570.10 495.936  21
   0  -6 -11 8473.62 560.042  26
   0  -6 -11 9482.80 540.136  14
   0  -6 -12 3761.68 322.924  23
   0  -6 -12 3942.98 330.655  21
   0  -6 -12 3516.83 372.594  26
   0  -6 -12 3628.83 335.787  14
   0  -6 -13 44.7684 104.289  23
   0  -6 -13 20.6367 107.107  21
   0  -6 -14 1577.88 170.230  21
   0   7 -14 1656.67 205.501  13
   0   7 -13 54.0592 123.983  13
   0   7 -12 864.010 204.043  13
   0   7 -12 676.458 144.559  12
   0   7 -11 39.0432 147.591  13
   0   7 -11 247.369 147.191  12
   0   7 -10 6589.99 479.160  13
   0   7 -10 6653.41 440.172  12
   0   7  -9 188.170 152.868  13
   0  -7   8 10144.4 1263.46   2
   0  -7   7 658.928 428.669   2
   0  -7   6 18185.4 1526.27   2
   0  -7   5 3852.70 670.593   2
   0  -7   4 26288.4 1651.75   2
   0   7  -3 112014. 2468.84   3
   0  -7   3 117209. 3365.94   2
   0   7  -2 9358.19 722.868   3
   0  -7   2 10015.3 957.974   2
   0   7  -1 9873.59 769.164   3
   0  -7   1 9196.55 888.353   2
   0   7   0 14220.6 950.458   3
   0  -7   0 14082.4 1079.93   2
   0   7   1 21094.8 1201.28   3
   0  -7  -1 20364.5 1305.98   2
   0   7   2 104706. 2808.29   3
   0  -7  -3 45584.0 1748.73   9
   0   7   3 47248.5 1936.11   3
   0  -7  -4 13704.1 1022.37   9
   0   7   4 14910.6 1116.15   3
   0  -7  -5 3170.12 561.974   9
   0   7   5 2974.26 531.635   3
   0   7   6 2447.87 503.717   3
   0  -7  -6 2803.61 560.048   9
   0   7   7 3621.99 592.957   3
   0  -7  -7 3717.79 702.850   9
   0  -7  -8 3886.61 311.949  23
   0  -7  -8 4072.02 345.375  14
   0  -7  -8 4316.29 413.709  26
   0  -7  -9 991.818 199.903  23
   0  -7  -9 817.202 197.306  14
   0  -7  -9 1149.94 240.246  26
   0  -7  -9 1130.11 226.611  21
   0  -7 -10 4645.06 360.070  23
   0  -7 -10 5370.61 415.381  21
   0  -7 -10 5174.06 417.646  14
   0  -7 -10 5318.15 475.362  26
   0  -7 -11 366.049 133.606  21
   0  -7 -11 325.115 158.706  14
   0  -7 -11 361.277 146.069  23
   0  -7 -12 784.714 162.816  21
   0  -7 -12 915.160 165.065  23
   0  -7 -12 1035.38 201.165  14
   0  -7 -13 10050.6 440.460  23
   0  -7 -13 9316.29 423.895  21
   0  -7 -14 1129.73 137.776  21
   0   8 -14-95.5339 80.6865  13
   0   8 -13 85.5900 80.4826  12
   0   8 -13 223.008 116.998  13
   0   8 -12 4247.72 325.229  12
   0   8 -12 4557.12 363.620  13
   0   8 -11 4547.58 359.496  12
   0   8 -11 4482.94 382.447  13
   0   8 -10-47.6185 138.338  12
   0   8 -10-2.39988 133.414  13
   0   8  -9 9876.22 580.070  13
   0   8  -8 7867.47 466.837  24
   0   8  -7 1946.60 252.707  24
   0  -8   7 1484.40 528.772   2
   0  -8   6 21813.0 1800.46   2
   0  -8   5 12421.1 1289.22   2
   0  -8   4 4325.48 743.749   2
   0  -8   3 3166.44 634.827   2
   0  -8   2 29594.6 1784.54   2
   0   8  -2 29133.1 1418.66   3
   0  -8   1 65548.5 2604.63   2
   0   8  -1 66975.8 2217.38   3
   0  -8   0 22265.9 1493.35   2
   0   8   0 23133.2 1353.62   3
   0  -8  -1-60.6705 244.446   2
   0   8   1 80.3404 212.160   3
   0   8   2 7259.89 801.397   3
   0   8   3 5837.54 760.346   3
   0   8   4 2726.19 544.225   3
   0  -8  -4 2474.89 482.983   9
   0   8   5 13213.4 1179.87   3
   0  -8  -5 11740.3 1063.14   9
   0   8   6 642.845 328.109   3
   0  -8  -6 759.157 372.558   9
   0  -8  -7 6785.75 449.324  14
   0  -8  -7 6222.54 418.642  11
   0  -8  -8 120.174 118.028  23
   0  -8  -8 105.131 131.050  14
   0  -8  -9 5317.74 370.378  23
   0  -8  -9 5186.23 394.639  21
   0  -8  -9 5360.03 425.560  14
   0  -8 -10 982.647 223.067  14
   0  -8 -10 1072.11 209.532  21
   0  -8 -10 915.551 188.068  23
   0  -8 -11 2335.50 279.495  14
   0  -8 -11 2161.44 240.311  23
   0  -8 -11 2405.29 274.729  21
   0  -8 -12 3771.86 286.267  23
   0  -8 -12 4202.52 333.774  14
   0  -8 -12 4345.67 313.191  21
   0  -8 -13 51.5834 83.2847  21
   0   9 -13 954.066 145.066  12
   0   9 -13 754.354 130.599  13
   0   9 -12 718.526 158.932  12
   0   9 -12 522.907 135.533  13
   0   9 -11 4992.34 370.518  12
   0   9 -11 4781.63 368.378  13
   0   9 -10 14410.8 646.752  12
   0   9 -10 13686.3 646.698  13
   0   9  -9 7787.74 485.884  12
   0   9  -9 6493.16 424.215  24
   0   9  -8 11842.7 586.842  24
   0   9  -7 6355.73 426.881  24
   0   9  -6 2656.62 276.516  24
   0  -9   5 1239.66 445.002   2
   0  -9   4 1758.12 576.627   2
   0  -9   3 11705.8 1252.84   2
   0  -9   2 157.590 237.882   2
   0   9  -2 411.307 272.139   3
   0  -9   1 607.310 292.435   2
   0   9  -1 379.633 254.615   3
   0  -9   0 1506.32 462.878   2
   0   9   0 2105.15 438.252   3
   0   9   1 8588.72 905.458   3
   0   9   2 9112.33 982.056   3
   0   9   3 18563.1 1459.16   3
   0   9   4 14520.4 1314.93   3
   0  -9  -5 597.692 163.335  11
   0   9   5 317.523 263.155   3
   0  -9  -6 11469.4 578.042  11
   0  -9  -6 11399.6 577.033  14
   0  -9  -7 1289.56 231.363  14
   0  -9  -7 1148.33 225.005  11
   0  -9  -8 8088.56 515.381  14
   0  -9  -9 3988.54 320.436  23
   0  -9  -9 3993.40 376.094  14
   0  -9  -9 4069.91 362.056  21
   0  -9 -10 1145.28 182.810  23
   0  -9 -10 1228.55 213.708  21
   0  -9 -10 1529.65 235.878  14
   0  -9 -11 1808.87 195.855  23
   0  -9 -11 2066.06 249.814  14
   0  -9 -11 2199.60 240.053  21
   0  -9 -12 39.1198 102.778  21
   0  -9 -13 1952.59 168.570  21
   0  10 -12 98.1858 90.0436  12
   0  10 -11 3868.84 307.003  12
   0  10 -10 584.174 168.665  12
   0  10  -9 10182.5 552.030  12
   0 -10   9 9311.07 496.816  22
   0  10  -8 2029.91 263.047  24
   0  10  -8 2254.75 285.828  12
   0  10  -7 1351.64 222.256  24
   0  10  -6 8570.39 518.128  24
   0  10  -5 132.730 141.977  24
   0  10  -4 215.049 139.921  24
   0  10  -4 201.301 157.945  17
   0  10  -3 3060.58 300.791  24
   0 -10   3 3223.44 690.607   2
   0  10  -3 2956.30 306.005  17
   0 -10   2 3745.16 731.896   2
   0  10  -1 10664.3 1059.47   3
   0 -10   1 11133.3 1263.95   2
   0  10   0 20837.5 1502.05   3
   0 -10   0 20860.5 1697.01   2
   0  10   1 1030.76 335.682   3
   0  10   2 5967.42 875.596   3
   0 -10  -3 746.588 188.597  11
   0 -10  -4 401.193 157.686  11
   0 -10  -5 32277.1 1002.58  11
   0 -10  -5 33015.8 982.712  14
   0 -10  -6 12678.7 636.631  11
   0 -10  -6 12036.6 616.463  14
   0 -10  -7 13889.3 660.639  14
   0 -10  -8 8485.64 518.300  14
   0 -10  -9 39.6345 120.302  21
   0 -10  -9 238.739 151.404  14
   0 -10 -10 1256.98 194.774  21
   0 -10 -10 1429.39 212.262  14
   0 -10 -11-27.9935 108.795  21
   0 -10 -12 195.802 82.4901  21
   0  11 -12 2762.31 214.995  12
   0  11 -11 400.834 120.803  12
   0  11 -10 2579.58 258.672  12
   0  11  -9 577.685 166.511  12
   0 -11   9 359.118 129.227  22
   0  11  -8 1590.17 236.421  12
   0 -11   8 1908.95 254.342  22
   0  11  -7 2257.07 270.233  12
   0 -11   7 2388.17 277.618  22
   0  11  -6 1279.99 215.088  12
   0  11  -5 253.861 135.235  12
   0  11  -4 268.026 163.053  17
   0  11  -4 11.7069 127.024  12
   0 -11   4 11.5540 137.388  22
   0 -11   3 3621.13 341.899  22
   0  11  -3 3586.64 369.990  17
   0 -11   2 2390.62 282.185  22
   0  11  -2 1937.34 270.531  17
   0 -11   2 2289.23 270.960  11
   0 -11   1 47538.9 1179.04  22
   0  11  -1 46860.7 1228.56  17
   0 -11   1 47237.8 1192.69  11
   0 -11   0 2132.00 254.909  22
   0  11   0 1668.00 262.928  17
   0 -11   0 2032.80 277.305  11
   0 -11  -1 1433.62 225.071  22
   0 -11  -1 1292.63 208.393  11
   0  11   1 1127.51 236.048  17
   0 -11  -2 12273.0 614.470  11
   0  11   2 11876.9 597.096  17
   0 -11  -3 12533.8 632.722  11
   0  11   3 11692.0 588.429  17
   0 -11  -4 26492.2 916.983  11
   0  11   4 25104.3 855.313  17
   0 -11  -5 8669.25 504.268  14
   0 -11  -5 8911.71 540.112  11
   0 -11  -6 6797.53 450.362  14
   0 -11  -6 7225.66 478.729  11
   0 -11  -7 3770.34 348.886  14
   0 -11  -7 3248.55 299.434  15
   0 -11  -8-35.3235 117.327  14
   0 -11  -9 3361.47 298.086  21
   0 -11  -9 3035.52 288.072  14
   0 -11 -10 141.446 100.005  21
   0 -11 -11 33.4484 86.5263  21
   0  12 -11 252.336 100.418  12
   0  12 -10 1846.30 200.205  12
   0  12  -9 1356.86 186.924  12
   0 -12   9 1321.59 189.971  22
   0  12  -8 2131.12 245.378  12
   0 -12   8 1786.06 225.347  22
   0  12  -7 509.950 168.342  12
   0 -12   7 371.422 158.786  22
   0 -12   6 7330.02 479.091  22
   0  12  -6 8268.72 478.838  12
   0  12  -5-12.0882 112.425  12
   0 -12   5-120.915 137.851  22
   0  12  -4 5947.31 402.287  12
   0 -12   4 5794.19 438.901  22
   0 -12   3 646.182 180.907  22
   0  12  -3 947.364 226.321  17
   0 -12   2 15711.4 701.393  22
   0  12  -2 16205.1 733.465  17
   0 -12   2 15567.9 675.830  11
   0 -12   1-110.075 146.593  22
   0  12  -1-6.01488 141.942  17
   0 -12   1-151.997 146.558  11
   0 -12   0 616.287 162.143  22
   0  12   0 845.117 198.806  17
   0 -12   0 683.578 171.775  11
   0 -12  -1 9334.49 550.840  11
   0 -12  -1 9678.96 522.706  22
   0  12   1 9686.85 569.822  17
   0  12   2 18246.2 755.511  17
   0 -12  -2 17673.7 752.092  11
   0  12   3 9252.31 549.376  17
   0 -12  -3 10232.3 572.116  11
   0  12   4 6781.38 446.793  17
   0 -12  -4 7459.68 492.761  11
   0 -12  -5 3307.18 334.876  11
   0 -12  -6 2630.33 269.502  15
   0 -12  -6 2678.69 280.806  14
   0 -12  -7 239.080 139.349  15
   0 -12  -7 237.551 135.093  14
   0 -12  -8 192.683 104.264  15
   0 -12  -9 533.420 143.260  21
   0 -12 -10 125.837 87.8533  21
   0  13 -10 88.9222 81.0309  12
   0  13  -9 475.991 124.831  12
   0 -13   9 374.259 107.494  22
   0 -13   8 4905.89 332.882  22
   0  13  -8 5048.19 334.659  12
   0 -13   7 3149.64 293.626  22
   0  13  -7 3191.93 273.164  12
   0  13  -6 125.622 102.414  12
   0 -13   6-21.6455 125.090  22
   0 -13   5 19858.0 765.448  22
   0  13  -5 19220.6 689.219  12
   0 -13   4 475.415 186.605  22
   0 -13   3 2153.19 277.566  22
   0 -13   2 1666.03 257.141  22
   0  13  -2 1155.15 227.487  17
   0 -13   2 1459.43 218.442  11
   0 -13   1 1627.55 238.697  22
   0  13  -1 1226.99 237.736  17
   0 -13   1 1291.93 212.174  11
   0  13   0 8395.87 530.862  17
   0 -13   0 8794.94 499.394  22
   0 -13   0 9366.52 539.314  11
   0  13   1 2749.94 319.794  17
   0 -13  -1 2785.65 289.255  22
   0 -13  -1 2780.53 305.774  11
   0  13   2 7817.71 497.284  17
   0 -13  -2 9018.93 527.750  11
   0 -13  -3 1800.68 248.912  11
   0  13   3 1714.34 237.890  17
   0 -13  -4 71.7397 122.020  11
   0  13   4 140.526 110.452  17
   0 -13  -5 2.92756 121.325  15
   0 -13  -6 1525.78 205.455  15
   0 -13  -7 108.310 106.288  15
   0 -13  -8 1241.81 175.001  21
   0 -13  -9 116.154 88.6821  21
   0 -14   8 2430.17 210.946  22
   0  14  -8 2325.76 201.950  12
   0 -14   7 2191.75 224.794  22
   0  14  -7 2023.59 198.999  12
   0 -14   6 10719.1 512.479  22
   0  14  -6 9863.29 433.791  12
   0 -14   5 222.300 115.428  22
   0 -14   4 477.264 156.068  22
   0 -14   3 116.300 120.488  22
   0 -14   2 1503.57 201.295  15
   0 -14   2 1794.78 227.869  22
   0 -14   1 1664.86 225.527  22
   0  14  -1 1665.19 248.460  17
   0 -14   1 1659.88 212.825  15
   0 -14   1 1322.39 204.408  11
   0 -14   0 1240.40 201.148  22
   0  14   0 1127.99 208.285  17
   0 -14   0 1505.91 234.814  11
   0 -14  -1 2019.07 238.904  22
   0 -14  -1 2096.89 256.596  11
   0  14   1 2127.05 268.958  17
   0 -14  -2 104.046 134.730  15
   0 -14  -2 152.665 114.648  11
   0  14   2 102.751 132.547  17
   0  14   3 113.540 122.030  17
   0 -14  -3 94.7634 130.183  15
   0  14   4 1064.34 163.945  17
   0 -14  -4 1573.16 212.181  15
   0 -14  -5 1814.53 201.104  15
   0 -14  -6 698.187 140.986  15
   0 -14  -7 456.357 123.374  21
   0 -14  -7 452.331 107.370  15
   0 -15   6 240.996 103.296  22
   0 -15   5 1720.88 202.978  22
   0 -15   4 2537.44 246.939  22
   0 -15   3 213.228 120.182  22
   0 -15   2 916.987 159.084  22
   0 -15   1 136.292 103.839  22
   0 -15   1 173.610 122.738  15
   0 -15   0 44.2321 100.953  22
   0 -15   0-109.507 118.839  15
   0 -15  -1 370.540 134.646  15
   0 -15  -2 2303.07 229.058  15
   0 -15  -3 460.347 135.572  15
   0 -15  -4 1436.50 175.739  15
   0 -15  -5 84.9101 83.2313  15
   0 -16   3 547.416 122.703  22
   0 -16   2 51.3281 74.3682  22
   0 -16   1 2.66155 80.1594  22
   0 -16   1 13.8112 82.5953  15
   0 -16   0 1084.34 144.663  22
   0 -16   0 1119.77 142.294  15
   0 -16  -1 1230.13 151.309  15
   0 -16  -2 2271.61 188.912  15
   1 -16  -2 718.001 128.041  15
   1 -16  -1 1774.55 174.878  15
   1 -16   0 955.333 132.405  15
   1 -16   1 277.294 92.4609  22
   1 -16   2 201.951 98.0981  22
   1 -16   3 721.383 130.595  22
   1 -15  -6 2748.80 198.375  15
   1 -15  -5 434.472 117.761  15
  -1  15   4 613.986 134.992  17
   1 -15  -4 1070.41 166.513  15
  -1  15   3 61.5523 96.0380  17
   1 -15  -3-170.864 112.264  15
  -1  15   2 866.346 165.649  17
   1 -15  -2 622.250 140.853  11
   1 -15  -2 588.305 144.477  15
  -1  15   1 1432.51 208.580  17
   1 -15  -1 1756.48 205.354  15
   1 -15  -1 1611.79 203.093  11
  -1  15   0 104.342 106.826  17
   1 -15   0 128.439 104.953  22
   1 -15   0 351.204 140.366  11
   1 -15   0 104.854 122.072  15
   1 -15   1 124.563 116.201  22
   1 -15   1 19.1937 93.4630  11
   1 -15   1-206.626 125.551  15
   1 -15   2 417.798 124.260  22
   1 -15   3 199.411 107.144  22
   1 -15   4 3035.71 268.528  22
   1 -15   5 5102.97 330.518  22
   1 -15   6 44.3663 85.3030  22
   1 -14  -8 1963.72 175.978  21
   1 -14  -7 1963.60 189.195  15
   1 -14  -6 322.936 119.685  15
   1 -14  -5 554.378 145.094  15
  -1  14   5 468.803 125.091  17
   1 -14  -4 618.739 149.360  11
  -1  14   4 548.655 163.646  17
   1 -14  -3 215.574 122.128  11
  -1  14   3 210.974 125.930  17
   1 -14  -2 828.429 177.376  11
  -1  14   2 689.144 172.766  17
   1 -14  -1 4346.18 353.441  11
  -1  14   1 4526.76 371.255  17
   1 -14  -1 4563.67 334.228  22
   1 -14   0 1281.56 211.266  22
   1 -14   0 983.056 187.099  11
  -1  14   0 888.061 192.946  17
   1 -14   1 1150.38 192.172  22
   1 -14   1 1103.11 199.072  11
  -1  14  -1 950.210 195.417  17
   1 -14   2 343.847 140.414  22
   1 -14   2 324.335 114.272  11
  -1  14  -2 181.833 131.121  17
   1 -14   3 501.522 170.968  22
   1 -14   4 4012.48 346.220  22
   1 -14   5 333.838 135.325  22
  -1  14  -5 71.6185 85.2763  12
  -1  14  -6 5765.74 331.864  12
   1 -14   6 5567.66 363.729  22
  -1  14  -7 1919.04 191.925  12
   1 -14   7 1906.41 217.602  22
   1 -14   8 907.831 143.114  22
  -1  14  -8 757.328 125.995  12
   1 -13  -9 108.208 94.7077  21
   1 -13  -8 546.087 127.861  15
   1 -13  -8 776.524 158.960  21
   1 -13  -7 1809.70 204.400  15
  -1  13   6 2656.15 265.352  17
  -1  13   5 55.0850 116.856  17
   1 -13  -5 51.9608 116.534  11
  -1  13   4 60.2137 137.580  17
   1 -13  -4 172.820 109.181  11
  -1  13   3 1604.89 247.387  17
   1 -13  -3 2163.95 269.233  11
  -1  13   2 4059.54 373.290  17
   1 -13  -2 3883.16 356.733  11
   1 -13  -1 315.739 148.700  22
  -1  13   1 404.737 157.352  17
   1 -13  -1 495.053 151.442  11
  -1  13   0 5495.72 433.863  17
   1 -13   0 5859.14 427.786  11
   1 -13   0 5976.96 414.086  22
   1 -13   1 542.882 142.930  22
   1 -13   1 609.977 172.467  11
  -1  13  -1 539.991 180.049  17
   1 -13   2 1346.58 213.910  22
  -1  13  -2 1187.31 220.952  17
   1 -13   2 1236.20 213.974  11
   1 -13   3 5273.55 405.707  22
  -1  13  -3 4937.19 414.195  17
   1 -13   4 363.312 149.205  22
  -1  13  -4 50.1638 104.469  12
  -1  13  -5 9550.22 482.596  12
   1 -13   5 10181.4 546.134  22
   1 -13   6 188.601 153.912  22
  -1  13  -6 383.835 139.405  12
  -1  13  -7 5666.23 361.155  12
   1 -13   7 6007.83 393.796  22
  -1  13  -8 1959.00 214.358  12
   1 -13   8 1938.14 225.305  22
  -1  13  -9 318.560 111.639  12
   1 -13   9 244.576 105.571  22
   1 -12 -10 208.351 115.145  21
   1 -12  -9 59.2915 94.0172  14
   1 -12  -9 64.0023 104.760  21
   1 -12  -8 1420.84 190.751  15
   1 -12  -8 1398.44 199.832  14
   1 -12  -7 7.13146 99.1836  14
   1 -12  -6 1576.93 215.993  14
   1 -12  -6 1700.49 233.866  11
  -1  12   6 1475.12 221.286  17
   1 -12  -5 9183.71 520.831  11
  -1  12   5 8818.24 530.793  17
   1 -12  -4 4158.11 360.238  11
  -1  12   4 3858.51 356.815  17
  -1  12   3 4082.42 377.118  17
   1 -12  -3 4429.71 383.541  11
  -1  12   2 10624.2 597.059  17
   1 -12  -2 11747.8 605.595  11
  -1  12   1 3400.71 350.423  17
   1 -12  -1 3331.10 336.751  11
   1 -12  -1 3489.25 308.770  22
   1 -12   0 1480.76 218.486  22
   1 -12   0 1205.88 212.929  11
  -1  12   0 1325.52 248.133  17
   1 -12   1 461.778 161.733  22
  -1  12  -1 224.363 180.236  17
   1 -12   1 132.339 123.102  11
  -1  12  -2 9782.46 581.256  17
   1 -12   2 8633.62 509.704  11
   1 -12   2 9463.73 543.614  22
  -1  12  -3 1393.08 247.405  17
   1 -12   3 1510.67 244.375  22
  -1  12  -4 6149.92 409.759  12
  -1  12  -5 39.4081 112.172  12
  -1  12  -6 2194.81 263.291  12
   1 -12   7 1184.77 207.436  22
  -1  12  -7 1117.64 202.991  12
  -1  12  -8 3806.45 320.508  12
   1 -12   8 3595.09 317.567  22
  -1  12  -9 1288.03 187.286  12
   1 -12   9 1315.13 181.086  22
  -1  12 -10 107.984 93.9154  12
   1 -12  10 80.2603 79.5623  22
   1 -11 -11 211.290 98.8283  21
   1 -11 -11-5.49421 89.0765  14
   1 -11 -10-141.616 132.856  21
   1 -11 -10 21.4735 104.464  14
   1 -11  -9 2262.10 253.212  21
   1 -11  -9 1595.99 224.041  14
   1 -11  -8 58.9281 117.557  15
   1 -11  -8 119.760 125.040  14
   1 -11  -7 8368.40 493.725  14
   1 -11  -7 8938.86 510.447  11
   1 -11  -6 12039.1 583.737  14
   1 -11  -6 13114.0 627.632  11
   1 -11  -5 9780.19 520.577  14
   1 -11  -5 10432.2 564.908  11
   1 -11  -4 17316.8 731.491  11
   1 -11  -3 37698.1 1087.94  11
   1 -11  -2 1336.16 244.625  11
  -1  11   2 1155.54 216.814  17
   1 -11  -1 5944.83 432.721  11
   1 -11  -1 6333.30 407.643  22
  -1  11   1 6018.66 435.185  17
   1 -11   0 7951.24 493.964  11
   1 -11   0 8379.43 475.386  22
  -1  11   0 7535.51 505.142  17
   1 -11   1 41117.3 1112.72  11
  -1  11  -1 39807.2 1169.07  17
   1 -11   2 356.243 171.431  11
  -1  11  -2 270.732 160.577  24
  -1  11  -3 400.274 148.424  24
  -1  11  -3 302.889 144.719  17
  -1  11  -4 3718.16 359.723  24
  -1  11  -4 3917.85 393.206  17
  -1  11  -5 1424.94 223.668  24
  -1  11  -6 316.989 176.119  24
  -1  11  -7 4392.45 370.939  24
  -1  11  -8 152.374 144.691  24
  -1  11  -8-62.4104 115.085  12
   1 -11   9 619.322 160.549  22
  -1  11  -9 538.720 161.796  12
  -1  11 -10 4812.47 341.499  12
   1 -11  10 4525.13 301.784  22
  -1  11 -11 129.501 93.8037  12
   1 -10 -12 556.727 131.802  14
   1 -10 -12 411.620 115.797  21
   1 -10 -11 381.387 122.194  14
   1 -10 -11 198.908 90.9015  23
   1 -10 -11 108.354 110.440  21
   1 -10 -10 486.985 152.295  14
   1 -10 -10 309.843 108.856  23
   1 -10 -10 486.053 160.798  21
   1 -10  -9 179.737 132.192  14
   1 -10  -8 17210.5 723.139  14
   1 -10  -7 11187.4 577.037  11
   1 -10  -7 11348.8 587.138  14
   1 -10  -6 62831.4 1401.46  11
   1 -10  -6 61881.9 1370.07  14
   1 -10  -5 23104.2 828.859  11
   1 -10  -5 22354.2 790.590  14
   1 -10  -4 6995.06 453.294  11
   1 -10  -3 8000.67 484.019  11
  -1  10   3 7946.05 981.495   3
  -1  10   2 11332.8 1149.75   3
  -1  10   1 8555.74 972.423   3
   1 -10   0 313.692 291.327   2
  -1  10   0 604.441 299.954   3
   1 -10   1 1227.90 421.592   2
  -1  10  -1 1434.83 411.723   3
   1 -10   2 7519.95 1036.44   2
  -1  10  -3 335.261 152.635  17
  -1  10  -3 168.249 122.102  24
   1 -10   3 103.283 238.217   2
  -1  10  -4 940.547 188.085  24
  -1  10  -4 625.242 194.322  17
  -1  10  -5 2656.63 302.520  24
  -1  10  -6 11.7911 132.759  24
  -1  10  -7 1090.11 209.299  24
  -1  10  -8 3168.16 316.667  24
  -1  10  -9 15913.7 651.710  24
  -1  10  -9 18400.4 732.903  12
  -1  10 -10 450.781 149.708  12
  -1  10 -10 386.984 137.834  13
  -1  10 -11 3498.75 293.853  12
  -1  10 -11 3150.96 272.665  13
  -1  10 -12 382.571 101.894  12
  -1  10 -12 456.752 113.094  13
   1  -9 -13 1079.27 134.733  21
   1  -9 -12 27.6084 101.414  14
   1  -9 -12 222.264 116.099  21
   1  -9 -12 216.835 106.623  23
   1  -9 -11 5489.62 369.765  21
   1  -9 -11 4773.45 319.478  23
   1  -9 -11 5044.16 373.709  14
   1  -9 -10 3234.11 321.510  21
   1  -9 -10 3138.67 321.955  14
   1  -9 -10 3604.48 291.939  23
   1  -9  -9 13204.8 654.453  14
   1  -9  -9 12683.8 549.623  23
   1  -9  -8 7860.24 492.099  14
   1  -9  -8 8022.68 434.546  23
   1  -9  -7 13927.3 632.680  11
   1  -9  -7 14555.0 656.771  14
   1  -9  -6 10526.8 536.989  11
   1  -9  -6 10485.2 544.333  14
  -1   9   5 1587.60 426.952   3
   1  -9  -5 1947.17 510.048   9
   1  -9  -4 48520.9 2220.75   9
  -1   9   4 54306.1 2502.27   3
  -1   9   3 13947.9 1225.99   3
  -1   9   2 3885.68 618.793   3
  -1   9   1 7190.34 823.084   3
   1  -9  -1 6582.88 842.651   2
  -1   9   0 7387.74 801.441   3
   1  -9   0 6697.44 860.152   2
  -1   9  -1 2969.69 538.439   3
   1  -9   1 1847.56 465.691   2
   1  -9   2 14660.2 1336.76   2
   1  -9   3 399.236 259.675   2
   1  -9   4 385.378 358.366   2
   1  -9   5-88.3640 238.382   2
  -1   9  -6 3844.03 334.225  24
  -1   9  -7 6638.76 446.416  24
  -1   9  -8 5218.81 396.487  24
  -1   9  -8 5008.74 421.863  13
  -1   9  -9 5871.73 402.470  24
  -1   9  -9 5353.68 439.441  13
  -1   9 -10 11781.7 586.122  12
  -1   9 -10 11226.7 604.917  13
  -1   9 -11 1659.26 230.147  12
  -1   9 -11 1760.10 246.066  13
  -1   9 -12 1913.81 212.890  12
  -1   9 -12 1587.28 204.950  13
  -1   9 -13 911.880 128.645  12
  -1   9 -13 810.745 143.542  13
   1  -8 -13 172.040 117.747  14
   1  -8 -13 66.4283 99.1245  23
   1  -8 -13 43.6231 102.924  21
   1  -8 -12 6868.57 394.761  21
   1  -8 -12 6585.42 376.627  23
   1  -8 -12 6807.87 421.002  14
   1  -8 -11 2882.28 310.642  21
   1  -8 -11 2834.76 273.945  23
   1  -8 -11 3112.34 323.188  14
   1  -8 -10 5037.87 396.881  21
   1  -8 -10 4604.82 397.077  14
   1  -8 -10 5070.98 372.379  23
   1  -8  -9 13471.9 646.685  14
   1  -8  -9 14270.3 714.392  26
   1  -8  -9 12511.7 565.252  23
   1  -8  -8 758.398 201.785  14
   1  -8  -8 634.053 177.094  23
   1  -8  -8 972.485 257.888  26
   1  -8  -7 1513.13 216.903  14
   1  -8  -7 1250.31 473.255   9
   1  -8  -7 1141.16 187.489  11
   1  -8  -7 1059.38 174.031  23
  -1   8   7 1028.37 390.108   3
   1  -8  -6 424.035 265.881   9
  -1   8   6 995.337 379.644   3
   1  -8  -5 3660.10 624.229   9
  -1   8   5 4753.10 728.909   3
   1  -8  -4 50080.6 2146.58   9
  -1   8   4 53427.3 2235.59   6
  -1   8   3 67142.6 2506.20   6
   1  -8  -2 9412.87 903.776   2
  -1   8   2 9446.03 929.091   6
   1  -8  -1 16337.4 1202.71   2
  -1   8   0 12276.1 956.629   3
   1  -8   0 10872.8 1008.92   2
  -1   8  -1 29037.8 1420.58   3
   1  -8   1 27966.6 1662.92   2
  -1   8  -2 14860.3 986.993   3
   1  -8   2 15104.3 1252.58   2
   1  -8   3 7105.38 893.451   2
   1  -8   4 785.274 388.844   2
   1  -8   5 14230.0 1397.23   2
   1  -8   6 7816.90 1093.96   2
  -1   8  -7 10047.9 523.382  24
  -1   8  -8 2969.20 299.385  24
  -1   8  -8 2828.61 327.379  13
  -1   8  -9 8685.79 489.758  24
  -1   8  -9 8623.15 558.798  13
  -1   8 -10 1365.62 264.881  13
  -1   8 -11 1394.91 217.976  12
  -1   8 -11 1132.64 220.163  13
  -1   8 -12 2864.74 266.707  12
  -1   8 -12 2731.96 295.579  13
  -1   8 -13 167.245 124.710  13
   1  -7 -14 191.075 89.1116  21
   1  -7 -14 157.595 106.493  23
   1  -7 -13 4258.50 315.467  14
   1  -7 -13 4313.06 301.528  23
   1  -7 -13 3731.23 273.835  21
   1  -7 -12 5760.08 401.008  14
   1  -7 -12 5956.70 455.942  26
   1  -7 -12 5810.36 377.505  23
   1  -7 -12 5174.26 364.324  21
   1  -7 -11 4534.52 383.363  14
   1  -7 -11 4934.93 435.392  26
   1  -7 -11 4824.40 367.617  23
   1  -7 -11 5221.29 393.981  21
   1  -7 -10 1190.01 262.759  26
   1  -7 -10 986.409 221.644  14
   1  -7 -10 991.642 204.238  21
   1  -7 -10 1149.68 202.905  23
   1  -7  -9 4110.85 362.040  14
   1  -7  -9 4137.88 335.097  23
   1  -7  -9 4090.07 374.300  26
   1  -7  -8 463.610 160.688  14
   1  -7  -8 379.474 156.942  26
   1  -7  -8 436.356 138.846  23
   1  -7  -7 123.055 266.021   9
  -1   7   7 200.206 273.237   3
   1  -7  -6 6873.42 828.853   9
   1  -7  -5 25354.6 1530.85   9
  -1   7   5 25420.6 1437.72   6
   1  -7  -4 65816.2 2326.64   9
  -1   7   4 64383.1 2263.95   6
  -1   7   3 37791.1 1704.04   6
   1  -7  -2 12258.4 953.150   2
  -1   7   2 11244.9 925.368   6
  -1   7   1 2442.72 446.804   6
   1  -7  -1 2586.08 447.500   2
  -1   7   0 46975.0 1894.33   6
   1  -7   0 48703.4 1931.64   2
   1  -7   1 663.739 294.908   2
  -1   7  -1 661.800 234.227   1
  -1   7  -2 22471.6 1150.11   1
   1  -7   2 23820.3 1455.25   2
  -1   7  -2 22785.5 1104.60   3
   1  -7   3 73887.5 2687.67   2
  -1   7  -3 70325.7 2215.18   1
   1  -7   4-48.6517 250.462   2
   1  -7   5 7760.70 973.446   2
   1  -7   6 19753.9 1632.87   2
   1  -7   7 716.409 342.936   2
  -1   7  -8 1718.32 270.002  13
  -1   7  -8 1744.81 246.166  24
  -1   7  -9 91.4395 138.573  13
  -1   7 -10 4901.43 451.463  13
  -1   7 -11 6.13127 149.464  13
  -1   7 -11 156.431 125.096  12
  -1   7 -12 2048.25 274.089  13
  -1   7 -12 1914.15 230.279  12
  -1   7 -13-63.5753 114.040  13
  -1   7 -14-121.531 95.0109  13
   1  -6 -14 2340.34 206.940  21
   1  -6 -14 2406.61 224.022  23
   1  -6 -13 78.1379 160.537  26
   1  -6 -13-14.7014 123.116  14
   1  -6 -13 63.9898 109.385  23
   1  -6 -13-9.57023 109.401  21
   1  -6 -12 669.653 181.883  26
   1  -6 -12 984.679 190.592  14
   1  -6 -12 939.158 173.009  23
   1  -6 -12 765.428 191.758  21
   1  -6 -11 752.712 223.038  26
   1  -6 -11 823.386 195.440  14
   1  -6 -11 952.472 188.859  23
   1  -6 -11 1161.25 248.949  21
   1  -6 -10 333.851 183.115  26
   1  -6 -10 391.052 178.961  14
   1  -6 -10 651.236 158.565  23
   1  -6 -10 339.783 167.917  21
   1  -6  -9 5169.73 394.087  21
   1  -6  -9 5409.86 370.710  23
   1  -6  -9 5812.06 413.431  14
   1  -6  -9 5416.72 433.017  26
   1  -6  -8 233.307 296.315   9
   1  -6  -7 7.01498 179.406   9
   1  -6  -6 9628.67 950.247   9
  -1   6   5 8471.12 767.643   6
   1  -6  -5 8581.21 841.142   9
  -1   6   4 2948.50 482.280   6
  -1   6   3 164981. 3385.54   6
  -1   6   2 154781. 3210.74   6
   1  -6  -2 154116. 3062.14   2
  -1   6   1 99307.4 2553.41   6
   1  -6  -1 103915. 2532.78   2
  -1   6   0 6605.62 645.985   6
   1  -6   0 6628.59 650.413   2
   1  -6   1 942.850 291.019   2
  -1   6  -2 32055.1 1335.26   1
   1  -6   2 34489.3 1586.31   2
   1  -6   3 1821.24 412.040   2
  -1   6  -3 1764.22 361.978   1
   1  -6   4 4177.96 621.400   2
  -1   6  -4 4476.63 596.275   1
   1  -6   5 17054.8 1332.52   2
   1  -6   6 320.094 267.186   2
   1  -6   7 6882.92 970.010   2
   1  -6   8 17.3381 243.391   2
  -1   6  -9 3165.82 374.377  13
  -1   6 -10 13341.0 723.657  13
  -1   6 -10 13791.7 607.227  20
  -1   6 -11 9098.70 597.817  13
  -1   6 -11 8811.83 479.986  20
  -1   6 -12-77.3852 146.995  13
  -1   6 -12-19.6373 100.825  20
  -1   6 -13 3649.78 350.142  13
  -1   6 -14 1612.55 218.770  13
   1  -5 -15-7.56156 71.4079  21
   1  -5 -14 215.044 104.026  23
   1  -5 -14 110.844 100.236  21
   1  -5 -14 107.131 137.884  26
   1  -5 -13 352.590 143.016  14
   1  -5 -13 429.518 151.321  23
   1  -5 -13 249.244 133.320  21
   1  -5 -13 478.885 182.596  26
   1  -5 -12 978.953 200.371  14
   1  -5 -12 1125.73 203.356  23
   1  -5 -12 1089.66 243.239  26
   1  -5 -12 1040.65 193.242  21
   1  -5 -11 6184.05 435.250  14
   1  -5 -11 6169.82 419.466  23
   1  -5 -11 5890.83 464.645  26
   1  -5 -11 5835.25 419.680  21
   1  -5 -10-42.0230 113.643  23
   1  -5 -10 40.4984 130.087  14
   1  -5 -10-322.296 166.736  21
   1  -5 -10 189.941 168.525  26
   1  -5  -9 2053.35 562.467   9
   1  -5  -8 1735.79 486.543   9
   1  -5  -7 192.422 211.045   9
   1  -5  -6 17269.0 1200.21   9
   1  -5  -5 1957.16 416.977   9
  -1   5   5 1528.22 307.427   6
  -1   5   4 73090.2 2048.42   6
  -1   5   3 75342.1 2032.28   6
  -1   5   2 13590.2 858.687   6
   1  -5  -2 14694.1 813.365   2
  -1   5   1 195726. 3325.96   6
   1  -5  -1 202005. 3204.92   2
  -1   5   0 1601.85 326.008   6
   1  -5   0 1552.87 295.749   2
  -1   5  -1 22218.4 1061.74   6
   1  -5   1 20992.4 1063.18   2
   1  -5   2 1485.39 325.793   2
  -1   5  -2 1640.28 314.577   1
  -1   5  -2 1536.22 221.571   4
  -1   5  -3 34483.0 1406.31   1
  -1   5  -3 34873.0 993.860   3
  -1   5  -3 34431.8 1182.39   4
  -1   5  -4 1357.65 376.789   1
   1  -5   4 2030.42 447.938   2
  -1   5  -4 1548.30 334.143   4
   1  -5   5 158.566 194.756   2
  -1   5  -5 283.134 198.478   4
   1  -5   6 2980.91 597.368   2
  -1   5  -6 2351.33 441.401   4
   1  -5   7 8301.11 994.419   2
  -1   5  -7 8202.97 888.494   4
   1  -5   8 3820.77 728.699   2
  -1   5  -9 287.453 175.800  13
   1  -5   9 209.628 329.422   2
  -1   5 -10 14815.6 655.698  20
  -1   5 -10 13430.1 742.318  13
  -1   5 -11 1348.39 210.439  20
  -1   5 -11 1395.10 266.228  13
  -1   5 -12 15166.4 646.319  20
  -1   5 -12 15143.5 760.253  13
  -1   5 -13 3189.17 288.661  20
  -1   5 -13 3463.14 362.367  13
  -1   5 -14 586.629 156.406  13
  -1   5 -15 3152.35 245.444  13
   1  -4 -15 722.177 193.730  26
   1  -4 -15 953.522 125.320  21
   1  -4 -14 413.284 126.372  23
   1  -4 -14 441.962 168.063  26
   1  -4 -14 270.586 108.896  21
   1  -4 -13 351.461 163.663  23
   1  -4 -13 125.282 145.389  26
   1  -4 -13 153.779 117.359  21
   1  -4 -12 1833.85 245.433  14
   1  -4 -12 1945.56 251.208  23
   1  -4 -12 1616.35 275.187  26
   1  -4 -12 1756.87 230.468  21
   1  -4 -11 125.197 115.287  14
   1  -4 -11 270.632 152.461  21
   1  -4 -11-145.014 156.809  26
   1  -4 -11 352.379 164.744  23
   1  -4 -10 5383.09 387.538  21
   1  -4 -10 5003.73 423.645  26
   1  -4 -10 5508.44 398.057  14
   1  -4 -10 5616.58 385.400  23
   1  -4  -9 2951.33 633.460   9
   1  -4  -8 3451.28 607.919   9
   1  -4  -7 19147.1 1301.62   9
   1  -4  -6 2124.00 420.725   9
  -1   4   6 1836.40 342.987   6
   1  -4  -5 32135.4 1435.87   9
  -1   4   5 32979.8 1301.87   6
  -1   4   4 2545.11 394.710   6
  -1   4   3 39296.9 1324.18   6
   1  -4  -2 743791. 6403.31   2
  -1   4   2 754189. 6923.92   6
   1  -4  -1 771.626 198.527   2
  -1   4   1 920.704 251.377   6
   1  -4   0 48369.1 1417.09   2
   1  -4   1 29539.2 1163.70   2
  -1   4  -1 31923.8 1125.07   6
  -1   4  -2 5730.34 499.755   1
  -1   4  -3 15552.1 880.961   1
  -1   4  -3 14734.5 778.859   4
  -1   4  -3 13622.7 509.908   3
  -1   4  -4 48452.6 1705.60   1
  -1   4  -4 47228.0 1613.42   4
  -1   4  -5 105.997 190.949   4
  -1   4  -6 6226.00 722.516   4
  -1   4  -7 26271.2 1434.72   7
  -1   4  -7 27002.5 1631.23   4
  -1   4  -8-149.275 252.377   4
   1  -4   8 44.3751 245.713   2
   1  -4   9 29451.8 1948.23   2
  -1   4 -10 1544.14 276.441  13
  -1   4 -10 1049.91 195.750  20
  -1   4 -11 8673.61 524.462  20
  -1   4 -11 8357.70 590.700  13
  -1   4 -12 2572.80 293.715  20
  -1   4 -12 2257.83 319.370  13
  -1   4 -13 1879.77 240.106  20
  -1   4 -13 2269.26 296.426  13
  -1   4 -14 7986.30 428.042  20
  -1   4 -14 7578.52 471.949  13
  -1   4 -15 221.929 104.766  13
   1  -3 -15 50.6861 134.876  26
   1  -3 -15 97.5499 82.2786  21
   1  -3 -14 173.244 148.073  26
   1  -3 -14-82.2433 109.616  23
   1  -3 -14-184.623 123.389  21
   1  -3 -13 1315.98 237.251  26
   1  -3 -13 1294.24 210.481  23
   1  -3 -13 1550.43 221.966  21
   1  -3 -13 1705.59 214.643  20
   1  -3 -12 269.843 190.167  13
   1  -3 -12 32.3215 146.262  21
   1  -3 -12 120.079 121.480  20
   1  -3 -12 51.8913 146.876  26
   1  -3 -12 190.674 126.422  23
   1  -3 -11 15136.2 720.825  26
   1  -3 -11 15356.7 635.256  23
   1  -3 -11 15320.6 629.032  14
   1  -3 -11 16172.7 661.145  20
   1  -3 -11 15180.1 680.923  13
   1  -3 -11 15722.0 634.321  21
   1  -3 -10 6222.35 920.377   9
   1  -3 -10 7091.31 418.388  23
   1  -3  -9 27735.1 1784.49   9
   1  -3  -8 22760.1 1486.09   9
   1  -3  -7 15713.0 1136.24   9
   1  -3  -6 15389.0 1028.14   9
  -1   3   6 15138.0 849.276   6
   1  -3  -5 7061.51 634.698   9
  -1   3   5 7121.24 578.006   6
   1  -3  -4 13238.1 794.736   9
  -1   3   4 12125.7 708.906   6
  -1   3   3 64469.7 1578.81   6
  -1   3   2 5921.58 470.225   6
   1  -3  -2 5959.73 358.914   2
   1  -3  -1 999999. 7465.68   2
   1  -3   0 455.176 164.823   2
   1  -3   1 18989.8 773.038   8
  -1   3  -2 14647.5 746.754   1
   1  -3   2 15108.4 695.669   8
  -1   3  -3 4480.68 475.224   1
   1  -3   3 5156.74 420.569   8
  -1   3  -4 1111.63 273.386   1
   1  -3   4 1405.75 268.900   8
  -1   3  -4 1243.43 272.114   4
  -1   3  -5 13084.4 949.646   4
  -1   3  -6 1275.81 346.716   4
  -1   3  -6 2046.30 402.876   7
  -1   3  -7 3914.36 616.890   4
  -1   3  -7 3834.44 547.139   7
  -1   3  -8 31964.0 1920.44   4
  -1   3  -8 30949.5 1700.51   7
  -1   3  -9 13281.0 1346.97   4
  -1   3 -10 5907.98 473.826  13
  -1   3 -10 6649.62 452.517  20
  -1   3 -10 5998.66 390.966  21
  -1   3 -11 3786.89 410.075  13
  -1   3 -11 3660.61 355.358  20
  -1   3 -12 12305.7 691.720  13
  -1   3 -12 11970.5 616.380  20
  -1   3 -13 916.309 219.521  13
  -1   3 -13 767.593 174.305  20
  -1   3 -14-90.4538 124.947  13
  -1   3 -14-38.3641 98.5155  20
  -1   3 -15 1243.63 175.775  13
   1  -2 -16 1715.14 195.946  26
   1  -2 -15 369.732 134.631  26
   1  -2 -14 2012.24 278.506  26
   1  -2 -14 2259.64 266.213  13
   1  -2 -14 2177.94 231.372  23
   1  -2 -14 2214.48 229.119  21
   1  -2 -13 452.472 145.926  20
   1  -2 -13 244.872 122.977  21
   1  -2 -13 825.402 211.667  13
   1  -2 -13 365.457 131.457  23
   1  -2 -13 415.469 169.166  26
   1  -2 -12 7690.06 460.909  23
   1  -2 -12 7394.13 432.083  21
   1  -2 -12 8087.73 521.192  13
   1  -2 -12 8220.86 482.826  20
   1  -2 -12 7856.02 528.272  26
   1  -2 -11 3360.13 302.276  21
   1  -2 -11 4145.59 375.672  13
   1  -2 -11 3562.57 305.227  23
   1  -2 -11 3827.24 325.985  20
   1  -2 -10 617.398 342.696   9
   1  -2  -9 40830.8 2101.36   9
   1  -2  -8 4654.34 662.740   9
   1  -2  -8 3758.89 643.537   7
   1  -2  -7 37406.3 1688.06   9
   1  -2  -7 36165.7 1795.88   7
  -1   2   6 30525.4 1168.61   6
   1  -2  -6 33344.8 1567.67   7
   1  -2  -6 31212.3 1392.69   9
  -1   2   5 2095.52 301.097   6
   1  -2  -5 2172.79 398.761   7
   1  -2  -5 2103.69 354.741   9
  -1   2   4 11201.3 635.410   6
   1  -2  -4 11815.0 764.758   7
   1  -2  -4 11613.6 709.828   9
  -1   2   3 25659.2 896.856   6
   1  -2  -2 28654.9 927.887   7
  -1   2   2 29924.5 906.248   6
   1  -2  -2 30782.5 589.673   2
   1  -2  -1 1796.22 182.909   2
  -1   2   0 1957.50 201.066   5
  -1   2  -1 28014.1 782.003   6
   1  -2   1 27120.2 807.723   8
   1  -2   2 36734.5 962.068   8
   1  -2   3 2710.97 283.762   8
  -1   2  -4 8996.91 675.512   1
   1  -2   4 7304.33 485.519   8
   1  -2   5 9403.54 548.140   8
  -1   2  -5 10568.1 845.944   4
  -1   2  -5 11804.7 740.930   7
  -1   2  -6 21010.0 1288.90   4
  -1   2  -6 20095.8 1104.95   7
  -1   2  -7 30439.8 1705.42   4
  -1   2  -7 28355.1 1485.62   7
  -1   2  -8 1460.39 423.636   4
  -1   2  -8 1129.44 345.345   7
  -1   2  -9 29981.3 2008.76   4
  -1   2  -9 26092.2 1710.92   7
  -1   2 -10 3837.76 332.203  21
  -1   2 -10 4049.39 384.013  13
  -1   2 -10 3759.26 351.432  20
  -1   2 -11 747.654 186.820  21
  -1   2 -11 737.925 172.224  20
  -1   2 -11 938.866 255.559  13
  -1   2 -12 327.256 166.529  13
  -1   2 -12 546.135 179.439  20
  -1   2 -12 311.625 152.312  21
  -1   2 -13 2407.39 291.014  20
  -1   2 -13 2228.45 293.337  13
  -1   2 -14 2054.22 238.031  20
  -1   2 -14 1932.26 256.718  13
  -1   2 -15 1175.14 167.579  20
  -1   2 -15 790.148 160.719  13
   1  -1 -16 1946.67 199.973  26
   1  -1 -15 9717.19 475.898  13
   1  -1 -15 9728.84 495.110  26
   1  -1 -14 1200.70 187.515  23
   1  -1 -14 1311.92 201.721  20
   1  -1 -14 1316.19 231.937  13
   1  -1 -14 1082.36 172.165  21
   1  -1 -14 1159.44 233.138  26
   1  -1 -13 473.469 168.087  26
   1  -1 -13 961.379 176.513  23
   1  -1 -13 802.731 164.375  21
   1  -1 -13 975.302 202.225  20
   1  -1 -13 739.617 204.289  13
   1  -1 -12 10169.9 493.573  21
   1  -1 -12 10751.9 517.857  23
   1  -1 -12 11299.0 572.108  20
   1  -1 -12 10929.8 617.842  13
   1  -1 -11 807.629 186.265  21
   1  -1 -11 913.124 197.353  20
   1  -1 -11 1156.45 251.168  13
   1  -1 -11 703.638 171.196  23
   1  -1 -10 15966.8 1380.30   9
   1  -1 -10 14720.3 1436.65   7
   1  -1  -9 2822.60 582.885   7
   1  -1  -9 3709.69 618.374   9
   1  -1  -8 12915.3 1052.35   9
   1  -1  -8 11545.3 1079.68   7
   1  -1  -7 1427.04 380.785   7
   1  -1  -7 1047.42 319.202   9
  -1   1   7 950.226 244.837   6
  -1   1   6 2459.18 357.839  10
   1  -1  -6 3144.57 493.659   9
   1  -1  -6 3828.11 554.858   7
  -1   1   6 2310.17 371.257   6
   1  -1  -5 780.427 256.935   7
  -1   1   5 1025.56 201.834  10
   1  -1  -5 822.971 254.305   9
  -1   1   5 899.141 233.305   6
  -1   1   4 20045.6 731.021  10
   1  -1  -4 19971.5 879.130   9
  -1   1   4 21178.4 844.944   6
  -1   1   3 130784. 1838.39  10
  -1   1   3 133375. 2059.27   6
  -1   1   2 44209.0 947.767  10
  -1   1   2 42963.7 1020.07   6
   1  -1  -2 43991.9 1014.30   7
   1  -1  -1 318590. 2780.52   8
   1  -1  -1 314728. 2661.70   7
  -1   1   0 3501.16 233.366   6
   1  -1   1 254724. 2530.12   8
  -1   1  -1 260819. 2269.38   6
   1  -1   2 37979.4 942.251   8
  -1   1  -2 45296.6 882.692   7
  -1   1  -3 85.7524 140.059   7
   1  -1   3-1.55939 123.445   8
  -1   1  -3 64.0900 167.090   5
   1  -1   4 630.698 203.725   8
  -1   1  -4 752.620 233.249   7
  -1   1  -4 912.163 273.630   1
  -1   1  -4 962.656 291.325   5
  -1   1  -5 15667.3 882.416   5
  -1   1  -5 17313.0 931.118   7
   1  -1   5 13942.9 638.540   8
  -1   1  -5 15988.6 1010.59   4
  -1   1  -6 5992.18 640.773   7
  -1   1  -6 5697.82 693.113   4
  -1   1  -7 157.433 172.646   7
  -1   1  -7 174.232 199.535   4
  -1   1  -8 8840.01 924.443   7
  -1   1  -8 9594.64 1062.94   4
  -1   1  -9 7814.14 965.008   7
  -1   1  -9 8155.66 1056.98   4
  -1   1 -10 1615.91 217.114  21
  -1   1 -10 1522.88 257.560  13
  -1   1 -10 1868.44 258.074  20
  -1   1 -10 1497.80 193.331  23
  -1   1 -11 5088.11 417.300  20
  -1   1 -11 5162.57 418.331  26
  -1   1 -11 5116.13 369.730  21
  -1   1 -11 5799.94 473.305  13
  -1   1 -12 6676.61 474.994  20
  -1   1 -12 6935.07 484.114  26
  -1   1 -12 6661.12 427.645  21
  -1   1 -12 6627.09 500.223  13
  -1   1 -13 160.150 122.946  20
  -1   1 -13 261.385 171.295  26
  -1   1 -13 179.986 135.187  21
  -1   1 -13 107.824 146.989  13
  -1   1 -14 1762.60 242.956  13
  -1   1 -14 1908.73 239.677  20
  -1   1 -14 1787.26 225.538  26
  -1   1 -15 4795.85 308.869  20
  -1   1 -15 4587.05 308.687  13
   1   0 -16 1599.38 175.929  26
   1   0 -15 320.461 132.012  13
   1   0 -15 336.576 149.352  26
   1   0 -14 566.772 169.857  13
   1   0 -14 850.795 212.804  26
   1   0 -14 713.886 163.941  20
   1   0 -13 8889.55 458.539  23
   1   0 -13 10392.4 600.262  13
   1   0 -13 10290.0 542.754  20
   1   0 -13 9652.45 560.270  26
   1   0 -13 9216.38 463.425  21
   1   0 -12 360.090 150.071  21
   1   0 -12 127.608 122.989  20
   1   0 -12 305.156 162.724  13
   1   0 -12 524.511 152.337  23
   1   0 -11 6198.76 381.505  21
   1   0 -11 6913.17 475.726  13
   1   0 -11 6585.04 393.554  23
   1   0 -11 6950.48 448.935  20
   1   0 -10 432.112 311.041   9
   1   0 -10 156.140 226.174   7
   1   0  -9 8876.98 923.761   9
   1   0  -9 9255.53 1046.03   7
   1   0  -8 27028.0 1484.43   9
   1   0  -8 24698.2 1540.91   7
  -1   0   7 21844.6 1025.56  10
   1   0  -7 24668.1 1291.13   9
   1   0  -7 22609.6 1341.23   7
   1   0  -6 564.201 266.926   9
  -1   0   6 615.469 199.866  10
   1   0  -6 484.568 206.531   7
   1   0  -5 2558.00 360.847   9
  -1   0   5 2198.94 303.227  10
   1   0  -5 2539.65 373.836   7
   1   0  -4 24319.1 924.749   9
  -1   0   4 23381.7 839.852  10
  -1   0   3 96969.6 1217.52   2
   1   0  -3 98993.5 1614.32   9
  -1   0   2 92755.4 1012.51   2
  -1   0   2 91617.0 1369.95  10
   1   0  -2 92380.0 960.857   8
   1   0  -1 62580.9 839.975   8
   1   0   1 8265.50 383.773   8
  -1   0  -1 8517.04 207.728   6
   1   0   1 8266.94 318.794   3
  -1   0  -2 84106.8 1389.93   7
   1   0   2 78811.6 1350.36   8
   1   0   2 80364.3 1076.94   3
  -1   0  -2 81813.1 1489.99   1
   1   0   3 29291.2 635.540   3
  -1   0  -3 30688.8 993.228   7
  -1   0  -3 31834.4 996.176   5
  -1   0  -3 30964.3 1028.92   1
   1   0   3 29220.7 861.507   8
   1   0   4 1586.85 249.016   8
  -1   0  -4 1492.86 278.844   7
  -1   0  -4 1540.23 270.780   9
   1   0   4 1417.34 149.145   3
  -1   0  -4 1692.26 280.552   5
  -1   0  -5 9450.61 677.645   5
  -1   0  -5 9061.36 723.081   7
  -1   0  -5 8511.26 700.905   9
   1   0   5 8403.13 531.327   8
  -1   0  -5 7654.79 726.416   4
  -1   0  -6 26043.3 1343.47   7
  -1   0  -6 26509.0 1362.27   9
  -1   0  -6 26521.6 1443.98   4
  -1   0  -6 25954.3 1214.58   5
  -1   0  -7 435.262 306.526   7
  -1   0  -7 458.221 247.137   4
  -1   0  -7 380.528 254.025   9
  -1   0  -8-213.773 258.626   4
  -1   0  -8-49.9585 203.598   7
  -1   0  -9 30295.6 2012.31   4
  -1   0 -10 1435.83 247.617  13
  -1   0 -10 1416.62 219.967  23
  -1   0 -10 1580.19 256.883  26
  -1   0 -10 1920.31 260.977  20
  -1   0 -10 1323.12 189.544  21
  -1   0 -11-72.9597 170.402  13
  -1   0 -11 236.134 155.121  23
  -1   0 -11 107.788 131.581  21
  -1   0 -11-44.6700 148.059  26
  -1   0 -11 172.402 148.195  20
  -1   0 -12 890.534 189.770  21
  -1   0 -12 681.939 206.580  13
  -1   0 -12 631.459 198.018  26
  -1   0 -12 924.577 199.030  20
  -1   0 -13 4195.69 363.188  20
  -1   0 -13 4466.23 343.224  21
  -1   0 -13 3650.72 342.055  26
  -1   0 -13 3666.19 348.502  13
  -1   0 -14 3880.30 321.550  20
  -1   0 -14 4070.27 306.066  21
  -1   0 -14 3250.31 303.706  26
  -1   0 -14 3886.60 320.055  13
  -1   0 -15 545.241 129.520  20
  -1   0 -15 392.678 125.534  13
   1   1 -16 267.235 120.358  26
   1   1 -16 23.7373 96.5547  13
   1   1 -15 1267.24 195.429  26
   1   1 -15 1248.91 197.819  13
   1   1 -14 2184.31 274.568  26
   1   1 -14 2204.53 278.989  13
   1   1 -14 1989.83 249.083  20
   1   1 -13 36.5475 111.092  21
   1   1 -13 306.363 159.011  13
   1   1 -13 400.005 164.105  20
   1   1 -12 5630.34 356.036  21
   1   1 -12 6252.66 453.597  20
   1   1 -12 6489.82 481.186  13
   1   1 -11 680.514 162.876  20
   1   1 -11 712.116 161.282  21
   1   1 -11 653.535 201.550  13
   1   1 -10 16.0985 272.812   7
   1   1  -9 14052.4 1260.25   7
   1   1  -9 14701.8 1184.95   9
   1   1  -8 15092.0 1196.85   7
   1   1  -8 15764.4 1127.68   9
   1   1  -7 34009.4 1616.11   7
   1   1  -7 35711.4 1538.28   9
  -1  -1   7 33913.0 1405.08  10
  -1  -1   6 75115.0 1779.14   2
   1   1  -6 74593.4 2185.60   7
   1   1  -6 73657.3 1986.59   9
  -1  -1   5 63934.1 1503.05   2
   1   1  -5 62674.2 1641.89   9
  -1  -1   4 11931.2 584.772   2
   1   1  -4 11845.2 611.620   9
  -1  -1   3 443350. 3933.66   2
   1   1  -3 441997. 3914.62   9
  -1  -1   2 627.214 132.765   2
   1   1  -2 489.265 101.310   9
   1   1  -1 304204. 2842.03   3
  -1  -1   1 307922. 2859.93   2
  -1  -1   0 1034.24 135.557  10
   1   1   1 249818. 2433.45   3
  -1  -1  -1 247908. 2252.54   1
  -1  -1  -1 249474. 2212.54  10
  -1  -1  -1 248356. 2382.05   9
  -1  -1  -2 289.102 116.406   9
   1   1   2 403.340 127.649   3
  -1  -1  -2 498.208 161.752   1
  -1  -1  -3 7022.49 501.622   9
   1   1   3 6711.12 380.718   3
  -1  -1  -4 399.194 201.820   5
   1   1   4 63.1401 93.8586   3
  -1  -1  -4 174.781 152.945   9
  -1  -1  -5 279.137 246.339   7
   1   1   5 201.373 175.465   8
   1   1   5 141.016 108.003   3
  -1  -1  -5-70.6558 174.105   4
  -1  -1  -5 202.170 185.374   5
  -1  -1  -5-38.5471 153.048   9
  -1  -1  -6 156.580 185.089   4
  -1  -1  -6 190.232 158.228   5
  -1  -1  -6 248.983 242.256   9
  -1  -1  -7 1133.60 363.320   4
  -1  -1  -7 519.139 229.377   9
  -1  -1  -8 26408.2 1744.24   4
  -1  -1  -8 27357.4 1679.61   9
  -1  -1  -9 854.169 398.539   4
  -1  -1 -10 18749.4 692.325  23
  -1  -1 -10 17926.0 721.624  20
  -1  -1 -10 17833.0 762.692  13
  -1  -1 -10 17206.2 663.477  21
  -1  -1 -10 19164.4 772.654  26
  -1  -1 -11 10920.7 554.269  23
  -1  -1 -11 11111.8 600.957  26
  -1  -1 -11 10755.8 542.523  21
  -1  -1 -11 11010.0 612.385  13
  -1  -1 -11 10720.6 582.524  20
  -1  -1 -12 410.016 145.977  13
  -1  -1 -12 438.017 192.705  23
  -1  -1 -12 269.626 155.598  26
  -1  -1 -12 543.389 169.724  21
  -1  -1 -12 529.095 166.033  20
  -1  -1 -13 897.142 197.387  26
  -1  -1 -13 690.135 174.187  13
  -1  -1 -13 871.958 185.049  21
  -1  -1 -13 582.583 161.874  20
  -1  -1 -14 393.989 136.918  21
  -1  -1 -14 446.170 156.646  26
  -1  -1 -14 158.347 104.058  20
  -1  -1 -15 3238.68 253.437  20
   1   2 -16 50.7531 93.0121  13
   1   2 -15-144.966 116.259  26
   1   2 -15 96.2649 116.274  13
   1   2 -14 9118.29 501.661  26
   1   2 -14 10398.0 572.840  13
   1   2 -13 1216.59 239.211  13
   1   2 -13 1081.11 211.924  20
   1   2 -12 1752.61 270.403  13
   1   2 -12 1738.25 243.514  20
   1   2 -11 3480.23 364.873  13
   1   2 -11 2993.60 262.102  21
   1   2 -11 2873.29 299.721  20
   1   2 -10-351.807 360.870   7
   1   2  -9 20426.5 1529.15   7
  -1  -2   8 15351.0 1076.92  10
   1   2  -8 15368.4 1218.80   7
   1   2  -7 15609.1 1001.75   9
   1   2  -7 15807.7 1117.94   7
  -1  -2   7 15113.9 940.645   2
  -1  -2   6 31003.3 1252.53   2
   1   2  -6 29116.3 1227.30   9
  -1  -2   5 545.876 186.816   2
   1   2  -5 761.075 222.962   9
   1   2  -4 929224. 7419.46   9
  -1  -2   4 937869. 7775.52   2
   1   2  -3 84100.6 1394.84   9
  -1  -2   3 84044.6 1676.98   2
  -1  -2   2 108887. 1854.33   2
   1   2  -2 108972. 1672.62   3
   1   2  -1 150422. 1971.45   3
  -1  -2   0 48699.6 670.769   9
  -1  -2  -1 605152. 4652.03   9
  -1  -2  -1 605845. 4379.75  10
   1   2   2 10471.6 523.000   3
  -1  -2  -2 10555.1 544.849   9
   1   2   3 2344.87 268.350   3
  -1  -2  -3 2584.68 332.837   9
   1   2   4 5209.43 406.335   3
  -1  -2  -4 5017.02 504.697   9
  -1  -2  -5 29770.6 1396.72   4
   1   2   5 29788.1 1028.31   3
  -1  -2  -5 28929.6 1142.25   5
  -1  -2  -5 27898.7 1309.58   9
  -1  -2  -6 21348.0 1332.33   4
  -1  -2  -6 21990.3 1054.94   5
  -1  -2  -6 22038.6 1313.97   9
  -1  -2  -7 16133.3 1211.69   9
  -1  -2  -7 14666.1 1206.14   4
  -1  -2  -8 22864.2 1567.82   9
  -1  -2  -8 19841.3 1507.53   4
  -1  -2  -9 22602.6 1707.42   9
  -1  -2  -9 24611.9 1841.80   4
  -1  -2 -10 580.460 178.409  20
  -1  -2 -10 511.710 176.492  23
  -1  -2 -10 675.551 214.379  26
  -1  -2 -10 429.148 172.821  21
  -1  -2 -11 450.327 169.321  20
  -1  -2 -11 491.502 166.204  23
  -1  -2 -11 310.503 142.703  21
  -1  -2 -11 333.050 189.403  26
  -1  -2 -12 13536.0 604.593  21
  -1  -2 -12 13996.6 630.095  23
  -1  -2 -12 14545.7 711.309  26
  -1  -2 -12 13415.7 642.889  20
  -1  -2 -13 14.3513 162.283  26
  -1  -2 -13 182.461 129.089  20
  -1  -2 -13 9.52643 121.232  21
  -1  -2 -14 2812.48 248.094  21
  -1  -2 -14 2316.67 242.473  20
  -1  -2 -14 2465.02 284.278  26
   1   3 -16 227.815 93.4593  13
   1   3 -15 955.343 183.085  13
   1   3 -14 874.981 197.562  13
   1   3 -14 837.883 184.720  26
   1   3 -13 12379.0 655.479  13
   1   3 -13 12736.6 608.823  20
   1   3 -12 8342.48 559.233  13
   1   3 -12 9149.66 533.634  20
   1   3 -11 8189.77 542.233  13
   1   3 -11 8375.01 495.174  20
   1   3 -10 3646.82 371.929  13
   1   3 -10 2612.18 644.136   7
   1   3  -9 1180.14 404.495   7
   1   3  -8 14068.1 1184.38   7
  -1  -3   7 138441. 3215.53   2
  -1  -3   6 98523.9 2522.33   2
  -1  -3   5 192796. 3370.62   2
  -1  -3   4 24250.3 1078.50   2
  -1  -3   3 19616.4 913.912   2
   1   3  -3 20734.8 758.976   3
   1   3  -2 77901.0 1487.56   3
   1   3  -1 7844.90 471.326   3
  -1  -3  -1 57364.2 1129.76   9
  -1  -3  -2 1186.45 134.523  10
  -1  -3  -2 1200.19 215.100   9
   1   3   2 1326.32 230.552   3
  -1  -3  -3 8518.30 588.925   9
   1   3   3 8417.53 553.565   3
  -1  -3  -4 37999.5 1416.09   9
  -1  -3  -4 37221.4 1393.84   4
   1   3   4 37779.6 1247.80   3
  -1  -3  -5 32413.7 1446.41   9
   1   3   5 31581.2 1204.30   3
  -1  -3  -5 31463.8 1452.57   4
  -1  -3  -6 8582.72 846.520   9
  -1  -3  -6 9241.20 888.226   4
   1   3   6 8551.46 657.743   3
  -1  -3  -7 19343.5 1377.00   9
  -1  -3  -7 18513.9 1355.41   4
  -1  -3  -8 10459.4 1090.23   9
  -1  -3  -8 12066.0 1194.98   4
  -1  -3  -9 667.275 337.711   9
  -1  -3 -10 13214.2 678.856  26
  -1  -3 -10 12509.5 613.106  20
  -1  -3 -10 13255.2 610.024  23
  -1  -3 -10 13197.2 616.691  14
  -1  -3 -10 13286.0 603.094  21
  -1  -3 -11 31188.9 1078.06  26
  -1  -3 -11 31792.2 954.417  23
  -1  -3 -11 30180.4 944.396  14
  -1  -3 -11 31958.1 942.329  21
  -1  -3 -11 32031.2 985.578  20
  -1  -3 -12 53.0198 140.171  23
  -1  -3 -12 130.544 167.255  26
  -1  -3 -12 132.147 133.674  21
  -1  -3 -12 236.708 136.720  20
  -1  -3 -13 139.265 170.272  26
  -1  -3 -13 174.180 114.500  20
  -1  -3 -13 269.764 140.882  21
  -1  -3 -14 452.614 138.316  21
  -1  -3 -14 36.6883 91.8131  20
  -1  -3 -15 106.582 84.8972  21
   1   4 -15-46.9108 100.853  13
   1   4 -14 9715.31 544.218  13
   1   4 -13 87.6954 149.776  13
   1   4 -12 5601.62 467.361  13
   1   4 -12 6250.94 445.864  20
   1   4 -11 3487.02 363.059  13
   1   4 -11 3500.10 327.440  20
   1   4 -10 16240.1 734.202  13
   1   4 -10 16084.4 661.963  20
  -1  -4   9 3507.43 633.364  10
   1   4  -9 3598.17 683.139   7
  -1  -4   8 25991.7 1583.72   2
  -1  -4   7 22770.2 1395.70   2
  -1  -4   6 13852.7 1038.41   2
  -1  -4   5 26461.0 1329.22   2
  -1  -4   4 29121.4 1329.11   2
   1   4  -3 2426.39 294.441   3
  -1  -4   3 2242.33 365.457   2
   1   4  -2 2874.19 329.821   3
  -1  -4   2 2897.45 415.028   2
   1   4  -1 24589.0 923.579   3
  -1  -4   1 24532.4 1100.72   2
   1   4   0 21964.1 888.809   3
  -1  -4   0 22110.2 1046.60   2
   1   4   1 20740.6 896.770   3
  -1  -4  -1 19769.3 723.195   9
   1   4   2 46221.3 1405.21   3
  -1  -4  -2 42587.1 908.798  10
  -1  -4  -2 44738.0 1252.35   9
   1   4   3 40427.2 1364.49   3
  -1  -4  -3 40028.4 1290.79   4
  -1  -4  -3 41632.9 1363.83   9
  -1  -4  -4 76678.8 2097.34   9
  -1  -4  -4 75551.7 2016.34   4
   1   4   4 74593.2 1970.38   3
  -1  -4  -5 71144.7 2240.61   9
  -1  -4  -5 68030.4 2158.19   4
   1   4   5 70609.3 2001.05   3
   1   4   6 3935.34 512.579   3
  -1  -4  -6 3594.68 574.830   4
  -1  -4  -6 3709.37 587.547   9
  -1  -4  -7 8326.52 946.494   9
  -1  -4  -7 7010.44 847.026   4
  -1  -4  -8 1277.31 440.600   9
  -1  -4  -9 9406.51 561.160  26
  -1  -4  -9 9189.10 1122.84   9
  -1  -4  -9 8569.44 497.978  14
  -1  -4  -9 9127.06 483.852  23
  -1  -4  -9 9190.14 487.194  21
  -1  -4 -10 2248.24 279.234  23
  -1  -4 -10 2277.23 316.796  26
  -1  -4 -10 2220.06 279.583  14
  -1  -4 -10 2566.86 294.487  21
  -1  -4 -11 436.771 192.896  26
  -1  -4 -11 700.632 165.763  23
  -1  -4 -11 382.015 141.023  20
  -1  -4 -11 605.383 192.335  14
  -1  -4 -12 9367.98 581.414  26
  -1  -4 -12 10192.1 518.074  21
  -1  -4 -12 10032.3 524.912  23
  -1  -4 -12 8929.10 489.840  20
  -1  -4 -13 2012.67 230.425  21
  -1  -4 -14 5.92484 93.5705  21
  -1  -4 -15 731.091 113.079  21
   1   5 -15 2278.40 227.649  13
   1   5 -14 17.6406 119.807  13
   1   5 -13 12238.0 627.999  13
   1   5 -12 4659.65 414.666  13
   1   5 -11 428.656 156.926  13
   1   5 -11 313.326 114.128  20
   1   5 -10 9374.25 471.379  12
   1   5 -10 8966.10 559.141  13
   1   5 -10 8887.62 497.822  20
   1   5  -9 8056.51 1035.46   7
  -1  -5   8 881.612 353.456   2
  -1  -5   7-23.3601 238.798   2
  -1  -5   6 21185.0 1378.02   2
  -1  -5   5 369.007 216.026   2
  -1  -5   4 14744.8 1046.10   2
   1   5  -4 14806.6 794.848   3
  -1  -5   3 41615.4 1674.95   2
   1   5  -3 40361.3 1299.09   3
  -1  -5   2 2558.02 417.573   2
   1   5  -2 2220.06 332.180   3
  -1  -5   1 21596.2 1160.74   2
   1   5  -1 21348.4 958.330   3
  -1  -5   0 10553.9 814.606   2
   1   5   0 10201.7 689.493   3
  -1  -5  -1 80622.1 1625.44   9
   1   5   1 83316.6 2041.36   3
  -1  -5  -2 44728.6 1336.97   9
   1   5   2 45672.1 1551.32   3
  -1  -5  -3 16810.2 915.428   9
   1   5   3 17504.9 996.463   3
  -1  -5  -4 35550.8 1475.98   9
  -1  -5  -4 31673.3 1297.82   4
   1   5   4 36168.9 1494.35   3
  -1  -5  -5 40.9632 185.806   9
   1   5   5 310.225 238.014   3
  -1  -5  -5 200.385 179.619   4
  -1  -5  -6 10062.2 971.552   9
   1   5   6 10885.0 889.928   3
  -1  -5  -7 13480.1 1225.64   9
  -1  -5  -8 907.975 375.285   9
  -1  -5  -9 522.725 174.874  14
  -1  -5  -9 332.305 172.989  26
  -1  -5  -9 336.967 167.795  21
  -1  -5  -9 512.099 160.527  23
  -1  -5 -10 2268.52 290.826  14
  -1  -5 -10 1928.48 312.678  26
  -1  -5 -10 2118.56 264.849  23
  -1  -5 -10 1887.77 272.652  21
  -1  -5 -11 2891.89 356.424  26
  -1  -5 -11 3133.45 325.243  21
  -1  -5 -11 3661.71 347.338  14
  -1  -5 -11 3756.96 336.402  23
  -1  -5 -12 1020.97 190.606  21
  -1  -5 -12 615.314 162.780  23
  -1  -5 -13 1997.14 226.634  21
  -1  -5 -14 104.565 94.5102  21
   1   6 -15 565.674 133.987  13
   1   6 -14 707.638 159.529  13
   1   6 -13 140.707 133.937  13
   1   6 -12 4657.49 340.728  12
   1   6 -12 4654.35 403.032  13
   1   6 -11 13715.5 598.898  12
   1   6 -11 13388.6 683.050  13
   1   6 -10 357.376 127.872  12
   1   6 -10 375.494 160.397  13
   1   6 -10 498.377 170.774  20
   1   6  -9 4728.15 350.838  12
   1   6  -9 5107.79 404.382  13
  -1  -6   8 2166.37 552.176   2
  -1  -6   7 2414.75 546.824   2
  -1  -6   6 1490.81 448.003   2
  -1  -6   5 21490.5 1441.25   2
  -1  -6   4 17959.4 1258.03   2
  -1  -6   3 238.773 194.787   2
   1   6  -3 539.774 225.123   3
  -1  -6   2 47947.9 1947.49   2
   1   6  -2 46176.4 1544.92   3
  -1  -6   1 12599.1 998.997   2
   1   6  -1 12411.5 811.791   3
  -1  -6   0 6212.08 721.217   2
   1   6   0 6134.63 606.245   3
  -1  -6  -1 25596.9 978.132   9
   1   6   1 27092.6 1286.37   3
  -1  -6  -2 7529.74 586.125   9
   1   6   2 7789.19 716.578   3
  -1  -6  -3 37212.3 1431.24   9
   1   6   3 41351.4 1684.24   3
  -1  -6  -4 1587.34 356.788   9
   1   6   4 2402.89 450.855   3
  -1  -6  -5 3925.53 589.750   9
   1   6   5 5033.10 644.376   3
   1   6   6 2338.37 448.173   3
  -1  -6  -6 1820.08 489.510   9
  -1  -6  -7 811.329 310.528   9
  -1  -6  -8-143.993 138.028  21
  -1  -6  -8 118.198 120.940  23
  -1  -6  -8-260.094 300.044   9
  -1  -6  -8 118.924 147.227  14
  -1  -6  -8-10.8153 200.133  26
  -1  -6  -9 2554.44 297.305  14
  -1  -6  -9 2252.47 287.653  21
  -1  -6  -9 2439.75 272.483  23
  -1  -6  -9 2451.58 354.621  26
  -1  -6 -10-6.83202 132.142  14
  -1  -6 -10 185.981 151.404  21
  -1  -6 -10 126.880 205.315  26
  -1  -6 -10 67.1211 123.131  23
  -1  -6 -11 2165.20 267.294  21
  -1  -6 -11 2062.45 256.105  23
  -1  -6 -11 2045.50 279.919  14
  -1  -6 -12 10173.2 504.259  23
  -1  -6 -12 10011.1 507.488  21
  -1  -6 -13 914.990 157.659  21
  -1  -6 -14 5266.14 268.464  21
  -1  -6 -14 4177.60 216.273  25
   1   7 -14 815.131 160.011  13
   1   7 -13 841.044 153.313  13
   1   7 -12 131.672 114.979  12
   1   7 -12 251.734 160.020  13
   1   7 -11 1572.13 235.963  12
   1   7 -11 1649.44 266.522  13
   1   7 -10 8992.57 507.658  12
   1   7 -10 8640.97 528.601  13
   1   7  -9 526.789 186.294  12
   1   7  -9 300.793 157.824  13
  -1  -7   8 1161.70 504.533   2
  -1  -7   7 3165.65 666.308   2
  -1  -7   6 9963.04 1136.74   2
  -1  -7   5 2926.52 597.568   2
  -1  -7   4 34382.9 1918.73   2
   1   7  -3 59875.2 1943.90   3
  -1  -7   3 60847.8 2464.66   2
   1   7  -2 9408.91 782.935   3
  -1  -7   2 9194.60 945.811   2
   1   7  -1 26023.4 1311.69   3
  -1  -7   1 24507.5 1522.43   2
   1   7   0 45673.7 1788.18   3
  -1  -7   0 45872.6 2078.83   2
   1   7   1 674.349 254.835   3
   1   7   2 1465.96 361.801   3
   1   7   3 1550.36 542.438   3
   1   7   4 4221.61 625.043   3
  -1  -7  -4 4042.74 555.051   9
  -1  -7  -5 1081.53 359.987   9
   1   7   5 1304.54 350.254   3
  -1  -7  -6 6395.02 854.273   9
   1   7   6 6640.39 836.139   3
   1   7   7-36.9581 226.472   3
  -1  -7  -7 234.297 156.976  14
  -1  -7  -7 414.126 312.126   9
  -1  -7  -8 1705.08 255.571  14
  -1  -7  -8 1209.40 216.326  23
  -1  -7  -9 101.586 128.021  14
  -1  -7  -9-16.1123 113.786  23
  -1  -7  -9 125.000 134.136  21
  -1  -7 -10 1553.09 265.189  14
  -1  -7 -10 1595.01 242.351  21
  -1  -7 -10 1268.11 204.253  23
  -1  -7 -11 6097.19 445.296  14
  -1  -7 -11 5145.09 367.319  23
  -1  -7 -11 5489.36 386.103  21
  -1  -7 -12 1440.70 203.146  21
  -1  -7 -13 8543.59 387.812  21
   1   8 -14 122.351 93.2217  13
   1   8 -13 5.67596 97.0604  13
   1   8 -13 79.5564 96.3226  12
   1   8 -12 5027.70 385.402  13
   1   8 -12 4309.08 334.162  12
   1   8 -11 5814.07 425.246  13
   1   8 -11 6133.73 422.970  12
   1   8 -10 296.025 161.423  13
   1   8 -10 285.551 127.419  12
   1   8  -9 16191.7 692.965  12
   1   8  -8 7530.15 467.142  12
  -1  -8   7 10099.2 1300.04   2
  -1  -8   6 2446.01 657.058   2
  -1  -8   5-199.684 307.248   2
  -1  -8   4 31143.0 1988.40   2
   1   8  -3 798.530 319.204   3
  -1  -8   3 729.887 314.675   2
   1   8  -2 51267.8 1992.97   3
  -1  -8   2 50017.7 2395.88   2
   1   8  -1 916.830 299.904   3
  -1  -8   1 1137.94 421.941   2
   1   8   0 2612.21 480.212   3
  -1  -8   0 2588.86 558.420   2
   1   8   1 17195.2 1236.11   3
   1   8   2 950.775 361.444   3
   1   8   3 9669.93 978.373   3
   1   8   4 5177.00 747.185   3
   1   8   5 1037.25 386.604   3
  -1  -8  -6 814.854 183.253  14
   1   8   6 1110.96 417.468   3
  -1  -8  -7 9024.81 535.401  14
  -1  -8  -8 2717.76 337.780  14
  -1  -8  -8 2721.11 278.361  23
  -1  -8  -9 1269.78 229.302  14
  -1  -8  -9 1192.77 191.982  23
  -1  -8  -9 1514.56 243.344  21
  -1  -8 -10 2297.49 262.693  23
  -1  -8 -10 1976.72 256.002  21
  -1  -8 -10 1875.40 267.713  14
  -1  -8 -11 446.872 145.870  21
  -1  -8 -12 3090.08 257.070  21
  -1  -8 -13 1264.53 149.386  21
   1   9 -13 145.961 84.0232  12
   1   9 -12 557.901 135.509  12
   1   9 -11 5613.49 400.512  12
   1   9 -10 17830.6 729.170  12
   1   9  -9 3312.58 353.057  12
  -1  -9   8 2065.47 278.304  22
   1   9  -8 2059.59 270.413  12
   1   9  -7 52427.1 1272.10  12
   1   9  -6 111.179 143.822  12
   1   9  -6 306.404 155.391  24
  -1  -9   5 7474.37 1146.26   2
  -1  -9   4 1162.94 487.954   2
  -1  -9   3 2551.35 655.273   2
  -1  -9   2 12812.0 1329.74   2
   1   9  -2 15605.6 1227.03   3
  -1  -9   1 17018.1 1518.11   2
   1   9  -1 17416.5 1303.35   3
   1   9   0 5266.30 735.792   3
   1   9   1 2411.30 533.532   3
   1   9   2 578.414 309.977   3
   1   9   3-56.6359 225.735   3
  -1  -9  -4 6801.82 449.416  11
   1   9   4 6826.71 954.532   3
  -1  -9  -5 1795.03 271.668  11
  -1  -9  -5 1960.89 264.911  14
  -1  -9  -6 13058.1 650.050  14
  -1  -9  -7 60.1022 134.112  15
  -1  -9  -7 6.98073 131.227  14
  -1  -9  -8 4160.18 388.647  14
  -1  -9  -9 4856.09 373.649  21
  -1  -9  -9 4710.11 397.377  14
  -1  -9 -10 155.311 145.276  14
  -1  -9 -10-205.845 129.617  21
  -1  -9 -11 2572.89 243.787  21
  -1  -9 -12-165.117 101.853  21
   1  10 -13 1356.22 150.942  12
   1  10 -12 59.9691 94.7491  12
   1  10 -11 1743.44 223.601  12
   1  10 -10 237.159 154.054  12
   1  10  -9 9642.15 538.813  12
  -1 -10   9 8420.44 469.362  22
   1  10  -8 6521.78 455.525  12
  -1 -10   8 6176.21 433.550  22
  -1 -10   7 428.379 169.831  22
   1  10  -7 326.386 187.385  12
   1  10  -6 5181.70 404.930  12
  -1 -10   6 4804.13 395.630  22
   1  10  -5 10617.4 546.130  12
  -1 -10   5 10643.4 563.532  22
   1  10  -4 1803.48 241.721  12
  -1 -10   4 1996.81 281.825  22
  -1 -10   3 1601.60 235.732  22
   1  10  -3 1865.20 260.017  17
  -1 -10   2 7698.39 1114.18   2
   1  10  -1 984.483 415.489   3
   1  10   0 2961.64 621.586   3
   1  10   1 6463.98 949.336   3
  -1 -10  -2 413.753 153.978  11
  -1 -10  -3 8495.32 508.174  11
  -1 -10  -4 6911.06 475.636  11
  -1 -10  -5 9270.38 558.778  11
  -1 -10  -5 10012.5 562.751  14
  -1 -10  -6 370.464 180.963  15
  -1 -10  -6 135.144 130.343  14
  -1 -10  -7 8795.07 533.079  14
  -1 -10  -7 8765.23 473.093  15
  -1 -10  -8 4871.70 402.999  14
  -1 -10  -9 174.242 145.977  21
  -1 -10  -9 220.374 140.491  14
  -1 -10 -10 999.239 183.514  21
  -1 -10 -11 135.497 101.040  21
   1  11 -12 1710.20 180.114  12
   1  11 -11 262.399 106.018  12
   1  11 -10 817.721 172.025  12
  -1 -11   9 259.053 136.949  22
   1  11  -9 480.287 165.343  12
  -1 -11   8 354.170 156.943  22
   1  11  -8 181.072 129.999  12
   1  11  -7 9807.52 540.805  12
  -1 -11   7 8853.54 554.748  22
   1  11  -6 294.595 156.234  12
  -1 -11   6 122.764 141.607  22
   1  11  -5 900.795 185.847  12
  -1 -11   5 1204.08 233.297  22
   1  11  -4 998.974 184.756  12
  -1 -11   4 1139.52 225.378  22
   1  11  -3-95.0074 159.057  17
  -1 -11   3-76.0924 165.923  22
   1  11  -2 440.176 160.595  17
  -1 -11   2 169.300 151.032  22
   1  11  -1 29323.9 955.836  17
  -1 -11   1 27965.3 916.553  11
  -1 -11   1 27934.5 921.712  22
   1  11   0 1970.35 277.079  17
  -1 -11   0 2272.27 285.759  11
  -1 -11   0 1827.18 257.811  22
  -1 -11  -1 11447.0 601.681  11
  -1 -11  -1 12200.1 608.701  22
   1  11   1 12049.0 626.274  17
  -1 -11  -2 13348.3 657.528  11
   1  11   2 13346.8 651.895  17
  -1 -11  -2 13465.4 632.815  22
  -1 -11  -3 769.373 191.624  11
  -1 -11  -4 13456.7 676.109  11
  -1 -11  -5 1099.86 227.824  14
  -1 -11  -5 1168.13 217.720  15
  -1 -11  -6 2083.95 268.722  14
  -1 -11  -6 2495.95 286.238  15
  -1 -11  -7 1413.30 220.318  15
  -1 -11  -7 668.303 176.313  14
  -1 -11  -8 1236.35 215.045  21
  -1 -11  -9 2081.93 236.069  21
  -1 -11 -10 204.877 97.2752  21
   1  12 -11 134.955 93.1905  12
   1  12 -10 510.049 132.121  12
  -1 -12   9 1670.60 201.575  22
   1  12  -9 1646.59 213.885  12
  -1 -12   8 563.347 150.248  22
   1  12  -8 514.115 161.964  12
  -1 -12   7 564.020 160.281  22
   1  12  -7 745.896 176.885  12
  -1 -12   6 2384.37 289.914  22
   1  12  -6 2376.68 276.196  12
  -1 -12   5 355.287 167.207  22
   1  12  -5 415.833 150.588  12
   1  12  -4 9692.30 510.298  12
  -1 -12   4 8906.42 565.603  22
  -1 -12   3 163.784 149.988  22
   1  12  -2 13892.6 686.706  17
  -1 -12   2 14611.3 680.809  22
   1  12  -1 1306.43 219.659  17
  -1 -12   1 1505.17 229.001  11
  -1 -12   1 1489.35 239.152  22
   1  12   0 6334.11 462.984  17
  -1 -12   0 6149.71 444.246  11
  -1 -12   0 6867.59 465.646  22
   1  12   1 22041.6 828.922  17
  -1 -12  -1 21040.5 832.306  11
  -1 -12  -1 21088.0 801.476  22
   1  12   2 3087.30 321.199  17
  -1 -12  -2 3358.99 328.852  22
  -1 -12  -2 3797.23 375.435  11
  -1 -12  -3 12181.5 641.617  11
  -1 -12  -4 2151.89 258.788  15
  -1 -12  -5 574.469 192.425  15
  -1 -12  -6 1133.38 202.614  15
  -1 -12  -7 1804.66 226.934  15
  -1 -12  -8-78.4687 106.270  21
  -1 -12  -9 798.683 145.230  21
   1  13 -10 52.2150 79.6924  12
   1  13  -9 464.311 121.013  12
  -1 -13   9 374.733 108.259  22
   1  13  -8 2024.11 226.533  12
  -1 -13   8 1807.61 213.552  22
  -1 -13   7 3197.05 303.243  22
   1  13  -7 3215.96 285.835  12
   1  13  -6 286.946 142.041  12
  -1 -13   6 272.960 142.160  22
  -1 -13   5 26668.8 897.707  22
   1  13  -5 24072.3 777.885  12
  -1 -13   4 213.262 139.367  22
  -1 -13   3 312.633 153.453  22
  -1 -13   2 1763.92 233.234  15
  -1 -13   2 1628.99 250.801  22
  -1 -13   1 540.992 166.069  11
  -1 -13   1 652.709 199.333  22
   1  13  -1 501.965 194.300  17
  -1 -13   1 472.959 180.759  15
  -1 -13   0 16601.2 716.804  11
  -1 -13   0 18089.8 716.239  15
   1  13   0 17070.1 722.172  17
  -1 -13   0 16976.1 699.458  22
  -1 -13  -1 208.359 139.419  11
   1  13   1 169.879 133.023  17
  -1 -13  -1 256.614 150.449  22
  -1 -13  -1 27.7834 149.229  15
  -1 -13  -2 4744.20 393.900  11
  -1 -13  -2 4777.61 374.708  15
   1  13   2 4470.24 365.610  17
  -1 -13  -2 4213.16 352.413  22
  -1 -13  -3 4260.79 355.999  15
  -1 -13  -4 657.799 174.371  15
  -1 -13  -5 412.340 149.613  15
  -1 -13  -6 530.582 149.395  15
  -1 -13  -7 61.9081 92.7788  15
  -1 -13  -7 114.213 91.6628  21
  -1 -13  -8 1379.98 162.536  21
  -1 -14   8 3679.58 254.339  22
   1  14  -8 3489.14 246.293  12
  -1 -14   7 2965.78 263.725  22
   1  14  -7 2587.01 221.184  12
  -1 -14   6 2489.80 255.880  22
   1  14  -6 2067.27 212.586  12
  -1 -14   5 232.838 123.564  22
  -1 -14   4 78.3052 108.025  22
  -1 -14   3 3965.26 336.749  22
  -1 -14   2 2079.59 256.109  22
  -1 -14   2 2276.42 245.335  15
  -1 -14   1 2469.45 280.241  22
  -1 -14   1 3085.99 294.479  15
  -1 -14   0 83.3489 127.070  15
  -1 -14   0 226.721 115.427  22
  -1 -14  -1 1640.82 223.007  15
  -1 -14  -1 1429.00 210.420  22
  -1 -14  -2 140.069 159.937  15
  -1 -14  -3 1830.34 230.329  15
  -1 -14  -4 222.398 141.273  15
  -1 -14  -5 472.564 129.557  15
  -1 -14  -6 140.336 105.532  15
  -1 -14  -7 350.634 105.857  21
  -1 -14  -7 274.681 91.2315  15
  -1 -15   6 131.251 94.2192  22
  -1 -15   5-46.8071 104.238  22
  -1 -15   4 3228.01 274.028  22
  -1 -15   3 97.4115 101.284  22
  -1 -15   2 1675.77 202.531  22
  -1 -15   1 38.0527 104.150  22
  -1 -15   1 40.1376 100.999  15
  -1 -15   0 110.898 99.3426  22
  -1 -15   0 250.382 120.285  15
  -1 -15  -1 1523.48 183.628  22
  -1 -15  -1 1348.49 181.710  15
  -1 -15  -2 1757.04 205.614  15
  -1 -15  -3 483.663 132.664  15
  -1 -15  -4 1129.48 156.553  15
  -1 -16   2 11.9877 76.4761  22
  -1 -16   1 72.8558 83.3858  22
  -1 -16   1-30.7037 81.5658  15
  -1 -16   0 464.114 114.800  15
  -1 -16   0 197.244 86.8011  22
   2 -16  -2 324.696 94.3721  15
   2 -16  -1 1879.17 181.304  15
   2 -16  -1 1144.97 148.666  11
   2 -16   0 507.966 104.916  11
   2 -16   0 778.094 127.607  15
   2 -16   1 99.4194 78.6293  22
   2 -16   2 54.2001 76.6037  22
   2 -15  -6 4060.01 234.895  15
  -2  15   6 4051.39 238.789  17
   2 -15  -5 776.496 133.001  15
  -2  15   5 522.348 118.252  17
  -2  15   4 674.028 142.275  17
   2 -15  -4 372.009 111.787  11
  -2  15   3 116.751 125.632  17
   2 -15  -3 424.548 124.208  11
  -2  15   2 3481.73 319.873  17
   2 -15  -2 3487.38 290.150  11
  -2  15   1 91.6955 106.665  17
   2 -15  -1 211.642 116.364  11
   2 -15   0 620.738 134.530  22
  -2  15   0 737.988 164.810  17
   2 -15   0 741.929 155.624  11
   2 -15   1 502.609 125.997  11
   2 -15   1 756.929 144.436  22
   2 -15   2 446.103 127.223  22
   2 -15   3 358.001 120.378  22
   2 -15   4 3358.11 267.271  22
   2 -15   5 2401.16 221.421  22
   2 -15   6 107.089 94.8736  22
   2 -14  -8 3202.87 218.924  21
   2 -14  -7 4276.23 259.035  15
  -2  14   7 4069.58 255.187  17
  -2  14   6 2843.50 250.503  17
  -2  14   5 3348.70 295.112  17
   2 -14  -5 3721.14 306.153  11
  -2  14   4 1140.20 205.398  17
   2 -14  -4 1423.77 206.016  11
  -2  14   3 70.0106 109.128  17
   2 -14  -3 7.72934 110.810  11
  -2  14   2 2090.61 269.821  17
   2 -14  -2 1835.70 253.088  11
  -2  14   1 3745.32 344.521  17
   2 -14  -1 3859.73 334.388  11
  -2  14   0 715.271 188.335  17
   2 -14   0 453.275 127.590  22
   2 -14   0 516.854 150.609  11
  -2  14  -1 4441.32 385.392  17
   2 -14   1 4535.76 350.455  22
   2 -14   1 4513.76 345.367  11
  -2  14  -2 1455.85 241.725  17
   2 -14   2 1336.56 193.834  11
   2 -14   2 1401.97 209.842  22
   2 -14   3 1364.85 216.979  22
   2 -14   4 4324.48 354.980  22
  -2  14  -5 405.204 127.171  12
   2 -14   5 382.949 141.943  22
   2 -14   6 5566.93 355.916  22
  -2  14  -6 4704.54 298.363  12
  -2  14  -7 666.823 119.965  12
   2 -14   7 662.754 133.459  22
  -2  14  -8 805.207 123.408  12
   2 -14   8 889.444 137.799  22
   2 -13  -9 536.296 120.541  14
   2 -13  -9 714.802 134.341  21
   2 -13  -8 498.063 123.497  14
   2 -13  -8 643.016 132.453  15
  -2  13   7 1308.06 190.177  17
  -2  13   6 3898.58 334.469  17
   2 -13  -6 4170.03 336.245  11
   2 -13  -5 148.494 110.223  11
  -2  13   5 255.629 160.879  17
   2 -13  -4 615.148 172.891  11
  -2  13   4 410.017 176.557  17
   2 -13  -3 1081.70 211.533  11
  -2  13   3 880.157 204.152  17
   2 -13  -2 5502.08 420.722  11
  -2  13   2 5078.47 424.911  17
   2 -13  -1-50.8405 127.082  11
  -2  13   1 221.854 175.132  17
  -2  13   0 9052.84 571.439  17
   2 -13   0 9643.87 546.288  11
   2 -13   0 9745.10 516.649  22
  -2  13  -1 3169.79 338.750  17
   2 -13   1 3073.20 316.027  11
   2 -13   1 2848.75 284.751  22
  -2  13  -2 2940.33 339.290  17
   2 -13   2 2727.08 288.627  11
   2 -13   2 3087.23 317.841  22
   2 -13   3 3669.99 353.926  22
  -2  13  -3 3991.95 367.150  17
  -2  13  -4 92.0995 100.724  12
   2 -13   4-11.3279 123.115  22
  -2  13  -5 1770.78 218.418  12
   2 -13   5 2180.81 287.290  22
  -2  13  -6-124.777 104.219  12
   2 -13   6-30.7675 136.453  22
   2 -13   7 2590.41 262.540  22
  -2  13  -7 2774.87 256.094  12
   2 -13   8 1992.71 221.416  22
  -2  13  -8 1691.28 192.429  12
  -2  13  -9 95.3244 91.6792  12
   2 -13   9 108.751 91.3306  22
   2 -12 -10 380.216 116.950  21
   2 -12 -10 111.294 96.7618  14
   2 -12  -9 45.7099 100.202  21
   2 -12  -9 200.656 110.336  14
  -2  12   8 1330.78 193.180  17
   2 -12  -8 1983.96 227.254  14
   2 -12  -7 8.80074 106.911  11
   2 -12  -7 89.9951 111.113  14
   2 -12  -6-53.7519 116.345  11
   2 -12  -6 89.3463 125.607  14
   2 -12  -5 14326.8 653.769  11
  -2  12   4 962.649 204.812  17
   2 -12  -4 1090.11 214.163  11
  -2  12   3 2175.22 295.658  17
   2 -12  -3 2370.13 287.051  11
  -2  12   2 246.729 130.531  17
   2 -12  -2 190.186 140.471  11
  -2  12   1 7499.99 500.079  17
   2 -12  -1 7525.56 498.195  11
   2 -12   0 5667.72 430.058  11
  -2  12   0 4874.90 435.502  17
   2 -12   0 5565.89 397.668  22
   2 -12   1 5525.08 419.927  11
  -2  12  -1 5304.25 448.309  17
  -2  12  -2 5402.88 435.290  17
   2 -12   2 4953.59 393.049  11
  -2  12  -2 4602.68 378.174  24
  -2  12  -3 403.510 165.093  17
  -2  12  -3 75.7028 119.056  24
  -2  12  -4 5035.72 421.224  17
  -2  12  -4 5350.16 409.449  24
  -2  12  -5 823.066 195.994  24
  -2  12  -6 1543.02 223.502  24
  -2  12  -7 284.430 141.663  24
  -2  12  -8 4080.96 325.631  12
   2 -12   9 23.1040 94.3624  22
  -2  12  -9 31.5535 89.6724  12
   2 -12  10 103.231 84.1091  22
  -2  12 -10 43.5581 76.8381  12
   2 -11 -11-32.0733 84.9975  14
   2 -11 -11 60.9672 86.9725  21
   2 -11 -10 70.6811 99.3829  14
   2 -11 -10-22.3142 100.248  21
   2 -11  -9 912.499 181.402  14
   2 -11  -8 324.356 124.041  14
   2 -11  -8 385.918 153.887  11
   2 -11  -7 7270.47 459.598  11
   2 -11  -7 7065.74 451.733  14
   2 -11  -6 8927.42 518.146  11
   2 -11  -6 7967.22 478.885  14
   2 -11  -5 714.257 168.291  11
   2 -11  -4 9154.29 539.690  11
   2 -11  -3 1640.62 248.260  11
   2 -11  -2 2005.55 268.429  11
   2 -11  -2 2258.51 305.063  16
   2 -11  -1 1155.92 212.046  11
   2 -11  -1 1117.92 236.656  16
  -2  11   1 622.250 186.296  17
   2 -11   0 6487.20 470.784  16
  -2  11   0 5191.28 425.115  17
   2 -11   0 5593.34 416.999  11
  -2  11   0 5186.55 370.423  24
  -2  11  -1 21535.0 843.896  17
   2 -11   1 20699.4 797.048  11
  -2  11  -1 19376.7 742.713  24
  -2  11  -2 923.170 204.483  17
   2 -11   2 979.492 208.066  11
  -2  11  -2 669.987 182.113  24
  -2  11  -3 3165.80 316.426  24
  -2  11  -3 3107.96 342.738  17
  -2  11  -4 1161.04 216.135  24
  -2  11  -4 1478.05 252.878  17
  -2  11  -5 1330.11 223.138  24
  -2  11  -6 451.993 163.795  24
  -2  11  -7 1380.70 219.238  24
  -2  11  -8 1903.88 254.440  24
  -2  11  -9 11551.1 548.955  12
  -2  11  -9 9740.44 486.959  24
  -2  11 -10 1804.11 211.457  12
   2 -11  10 1616.10 190.649  22
  -2  11 -11 157.414 84.6102  12
   2 -10 -12 1426.05 177.481  14
   2 -10 -12 1349.57 153.808  23
   2 -10 -12 1241.79 147.814  21
   2 -10 -11 963.825 179.486  14
   2 -10 -11 1272.01 177.327  23
   2 -10 -11 816.884 161.883  21
   2 -10 -10 29.3038 117.184  14
   2 -10 -10 201.489 105.022  23
   2 -10 -10 182.237 126.758  21
   2 -10  -9 137.946 115.469  14
   2 -10  -9-74.1079 103.403  23
   2 -10  -8 13553.1 604.615  11
   2 -10  -8 13484.4 634.526  14
   2 -10  -7 2096.41 271.682  14
   2 -10  -7 2150.95 266.921  11
   2 -10  -6 36969.1 1030.70  14
   2 -10  -6 38652.0 1071.73  11
   2 -10  -5 10898.0 575.200  11
   2 -10  -5 12773.3 706.733  16
   2 -10  -4 17423.1 719.882  11
   2 -10  -4 16684.5 782.564  16
   2 -10  -3 1919.77 258.299  11
  -2  10   3 1244.69 449.012   3
   2 -10  -3 1952.67 282.415  16
  -2  10   2 6744.75 875.919   3
  -2  10   1-36.7282 237.024   3
   2 -10   0 5673.95 868.408   2
  -2  10   0 5887.87 773.789   3
   2 -10   1 5290.81 828.473   2
   2 -10   2 5093.23 860.479   2
  -2  10  -2 4954.84 407.472  17
  -2  10  -2 5117.03 379.566  24
  -2  10  -3 4556.01 395.680  17
  -2  10  -3 4654.98 367.657  24
  -2  10  -4 3222.77 342.264  17
  -2  10  -4 3167.60 319.035  24
  -2  10  -5 1000.64 210.731  24
  -2  10  -6 4703.21 383.119  24
  -2  10  -7 229.581 156.408  24
  -2  10  -8 7946.99 513.677  13
  -2  10  -8 8492.18 497.087  24
  -2  10  -9 5194.69 414.672  13
  -2  10  -9 6231.16 416.765  24
  -2  10 -10 286.805 148.403  13
  -2  10 -10 721.078 179.723  12
  -2  10 -10 782.976 166.368  24
  -2  10 -11 6256.09 379.284  13
  -2  10 -11 7042.37 388.050  12
  -2  10 -12 324.968 107.869  13
  -2  10 -12 434.997 102.860  12
   2  -9 -13 491.584 126.182  14
   2  -9 -13 759.494 122.110  23
   2  -9 -13 636.331 110.756  21
   2  -9 -12 1154.00 181.477  14
   2  -9 -12 1159.71 172.431  23
   2  -9 -12 1020.84 163.342  21
   2  -9 -11 7941.39 464.316  14
   2  -9 -11 7282.89 398.160  23
   2  -9 -11 7538.31 417.815  21
   2  -9 -10 3137.50 317.726  14
   2  -9 -10 2888.01 273.696  23
   2  -9 -10 3370.13 313.978  21
   2  -9  -9 23563.9 846.330  14
   2  -9  -9 23090.5 755.463  23
   2  -9  -8 1282.91 228.747  14
   2  -9  -8 1004.11 184.548  23
   2  -9  -7 25172.0 833.263  11
   2  -9  -6 696.157 206.556  16
   2  -9  -6 659.740 160.635  11
   2  -9  -5 11814.1 646.801  16
   2  -9  -5 10427.1 1129.27   9
  -2   9   5 11425.6 1162.00   6
  -2   9   4 8779.99 1000.27   6
  -2   9   3 65159.4 2725.00   6
  -2   9   2 16557.2 1359.40   6
   2  -9  -1 1443.03 424.735   2
   2  -9   0 2273.48 490.380   2
   2  -9   1 1423.02 377.944   2
  -2   9  -1 1116.59 284.292   3
   2  -9   2 12270.2 1242.76   2
   2  -9   3 6351.37 951.529   2
   2  -9   4 1459.69 509.241   2
  -2   9  -5 6862.54 453.394  24
  -2   9  -5 6888.85 453.582  17
  -2   9  -6 10379.4 564.881  24
  -2   9  -7-55.3565 126.603  24
  -2   9  -8 9297.80 589.736  13
  -2   9  -8 10713.9 568.429  24
  -2   9  -9 10809.9 625.792  13
  -2   9  -9 10924.4 551.793  24
  -2   9 -10 5182.29 443.002  13
  -2   9 -10 5024.22 352.369  24
  -2   9 -11 122.300 103.848  12
  -2   9 -11 152.936 122.822  13
  -2   9 -12 914.057 146.738  12
  -2   9 -12 1032.76 182.927  13
   2  -8 -14 1060.95 139.832  23
   2  -8 -13 213.920 105.048  23
   2  -8 -13 71.3877 91.5644  21
   2  -8 -12 21312.0 743.028  14
   2  -8 -12 19278.1 639.510  21
   2  -8 -12 20320.7 671.588  23
   2  -8 -11 1956.11 273.188  14
   2  -8 -11 2292.90 273.706  21
   2  -8 -11 2123.83 243.038  23
   2  -8 -10 34078.7 1037.67  14
   2  -8 -10 35025.2 1057.32  26
   2  -8 -10 32764.6 970.687  21
   2  -8 -10 32855.1 931.336  23
   2  -8  -9 624.689 170.182  23
   2  -8  -9 492.369 180.514  14
   2  -8  -8-137.335 131.819  23
   2  -8  -7 1335.39 253.297  16
   2  -8  -7 1101.15 430.969   9
   2  -8  -7 1138.60 186.139  23
   2  -8  -6 4872.27 785.865   9
   2  -8  -5 26737.6 1716.70   9
  -2   8   5 26571.9 1642.17   6
  -2   8   4 17048.1 1297.36   6
  -2   8   3 611.714 273.498   6
  -2   8   2 437.852 238.374   6
   2  -8  -1 69.4671 177.493   2
  -2   8   1 209.696 242.611   6
  -2   8   0 6163.06 762.044   6
   2  -8   0 6404.52 768.151   2
   2  -8   1 41782.7 2038.92   2
   2  -8   2 2267.90 521.321   2
   2  -8   3 3724.99 709.782   2
  -2   8  -3 2843.21 554.792   1
   2  -8   4 9224.53 1115.14   2
  -2   8  -4 8424.26 929.687   1
   2  -8   5 21278.7 1754.96   2
  -2   8  -6 14618.3 617.302  24
   2  -8   6 14867.5 1544.56   2
  -2   8  -7 6462.67 441.225  24
  -2   8  -8 343.318 141.218  24
  -2   8  -9 2551.71 277.626  24
  -2   8  -9 2146.63 321.212  13
  -2   8 -10 124.787 157.817  13
  -2   8 -11 5177.42 436.909  13
  -2   8 -12 1089.55 198.453  13
  -2   8 -12 1270.42 185.053  12
  -2   8 -13 90.6597 105.355  13
   2  -7 -14 398.888 113.598  14
   2  -7 -14 405.614 112.382  23
   2  -7 -13 11750.6 466.522  21
   2  -7 -13 13159.8 548.311  14
   2  -7 -13 13110.5 527.493  23
   2  -7 -12 881.075 183.963  23
   2  -7 -12 548.773 161.293  21
   2  -7 -12 692.972 184.192  14
   2  -7 -12 695.107 189.992  26
   2  -7 -11 12356.4 575.313  23
   2  -7 -11 11450.8 556.199  21
   2  -7 -11 12116.4 629.016  26
   2  -7 -11 12202.9 613.494  14
   2  -7 -10 1136.42 222.068  21
   2  -7 -10 1101.44 251.688  26
   2  -7 -10 1123.60 222.392  14
   2  -7 -10 1136.12 202.621  23
   2  -7  -9 6543.48 467.851  26
   2  -7  -9 6547.90 416.216  23
   2  -7  -8 7493.30 422.739  23
   2  -7  -7 910.622 368.083   9
   2  -7  -6 71.7435 184.870   9
  -2   7   6 178.859 211.339   6
  -2   7   5 16481.9 1213.35   6
   2  -7  -5 15181.7 1228.09   9
  -2   7   4 2395.19 487.064   6
  -2   7   3 129443. 3354.69   6
   2  -7  -2 56092.1 1963.33   2
  -2   7   2 57082.9 2165.22   6
   2  -7  -1 17969.6 1144.40   2
  -2   7   1 19370.2 1229.39   6
   2  -7   0 10105.7 878.553   2
  -2   7   0 10802.8 919.198   6
   2  -7   1 7304.19 788.968   2
  -2   7  -1 7157.06 785.978   6
   2  -7   2 579.751 234.173   2
  -2   7  -2 897.819 292.993   1
   2  -7   3 28402.6 1714.20   2
  -2   7  -3 25632.4 1478.98   1
  -2   7  -4 4196.11 664.734   1
   2  -7   4 4182.69 721.507   2
   2  -7   5 29012.2 1928.78   2
  -2   7  -5 28285.1 1738.59   1
   2  -7   6 22403.8 1800.79   2
   2  -7   7 820.274 310.872   2
  -2   7  -8 3628.80 325.221  24
  -2   7  -9 1627.61 298.808  13
  -2   7  -9 1742.54 244.439  24
  -2   7 -10 2283.95 331.679  13
  -2   7 -11 539.719 198.390  13
  -2   7 -12 1197.59 230.352  13
  -2   7 -12 891.028 159.137  12
  -2   7 -13 202.607 129.860  13
   2  -6 -15 673.339 122.401  23
   2  -6 -14 3058.31 257.363  23
   2  -6 -14 3052.20 241.315  14
   2  -6 -14 2944.28 293.940  26
   2  -6 -13 352.510 139.909  26
   2  -6 -13 234.163 136.194  14
   2  -6 -13 54.4942 102.783  21
   2  -6 -13 395.178 156.028  23
   2  -6 -12 561.433 189.220  26
   2  -6 -12 495.069 152.856  14
   2  -6 -12 367.962 147.500  21
   2  -6 -12 708.320 172.328  23
   2  -6 -11 1328.01 272.676  26
   2  -6 -11 1227.16 215.013  21
   2  -6 -11 1272.95 212.351  23
   2  -6 -11 1420.63 237.069  14
   2  -6 -10 8022.29 516.870  26
   2  -6 -10 8812.98 498.276  21
   2  -6 -10 8878.78 494.197  23
   2  -6  -9 813.048 198.668  26
   2  -6  -9 382.268 143.589  23
   2  -6  -8 901.753 335.687   9
   2  -6  -7 817.503 302.175   9
  -2   6   6 1462.55 388.397   6
   2  -6  -6 2499.61 532.107   9
  -2   6   5 30915.8 1570.36   6
  -2   6   4 35465.5 1635.50   6
  -2   6   3 17127.9 1099.96   6
   2  -6  -2 17828.8 980.764   2
  -2   6   2 17441.3 1106.66   6
   2  -6  -1 6695.99 664.235   2
  -2   6   1 7834.01 750.825   6
   2  -6   0 10688.0 838.482   2
  -2   6   0 11382.5 871.435   6
  -2   6  -1 674.199 297.389   6
   2  -6   1 571.890 261.454   2
   2  -6   2 41314.3 1812.66   2
  -2   6  -3-23.7540 236.710   1
   2  -6   3 275.529 230.463   2
  -2   6  -4 63036.2 2368.27   1
   2  -6   4 68129.8 2636.70   2
   2  -6   5 308.498 299.040   2
  -2   6  -5 297.489 272.181   1
   2  -6   6 4329.25 769.248   2
   2  -6   7 11234.4 1274.46   2
  -2   6  -8 3307.44 290.072  24
   2  -6   8 2899.13 692.173   2
  -2   6  -9 618.785 197.182  13
  -2   6 -10 2411.75 285.689  20
  -2   6 -10 2029.53 338.072  13
  -2   6 -11 8416.38 472.936  20
  -2   6 -11 8676.05 611.603  13
  -2   6 -12 2014.87 231.380  20
  -2   6 -12 1898.18 290.754  13
  -2   6 -13 1870.67 197.022  20
  -2   6 -13 1898.10 256.412  13
  -2   6 -14 684.695 150.029  13
   2  -5 -15 415.535 124.557  23
   2  -5 -15 832.157 167.484  26
   2  -5 -14 298.043 115.877  14
   2  -5 -14 416.722 131.184  23
   2  -5 -14 447.144 150.113  26
   2  -5 -13 55.2026 106.274  14
   2  -5 -13 170.420 125.683  23
   2  -5 -13 10.1734 131.169  26
   2  -5 -12 293.638 128.508  23
   2  -5 -12 120.207 131.121  14
   2  -5 -12 159.820 142.629  26
   2  -5 -12 218.794 160.086  21
   2  -5 -11 1007.93 199.338  23
   2  -5 -11 1313.08 229.622  14
   2  -5 -11 1075.94 193.672  21
   2  -5 -11 1008.15 226.526  26
   2  -5 -10 1432.50 240.964  21
   2  -5 -10 1660.85 284.826  26
   2  -5 -10 1417.94 221.973  23
   2  -5  -9 13303.8 1313.72   9
   2  -5  -8 16471.3 1365.69   9
   2  -5  -7 6182.85 798.713   9
  -2   5   6 16213.2 1105.76   6
   2  -5  -6 15682.0 1178.70   9
  -2   5   5 9400.16 831.864   6
  -2   5   4 90482.7 2486.41   6
   2  -5  -3 30478.5 1059.08   2
  -2   5   3 30122.4 1392.72   6
   2  -5  -2 1567.22 269.714   2
  -2   5   2 1988.73 377.676   6
  -2   5   1 47281.5 1639.36   6
   2  -5  -1 49574.3 1535.90   2
   2  -5   0 2950.13 402.667   2
  -2   5   0 3173.01 450.166   6
  -2   5  -1 57828.7 1796.37   6
   2  -5   1 54035.2 1825.08   2
  -2   5  -2 2434.63 398.896   6
  -2   5  -3 479.212 281.513   1
  -2   5  -4 3452.27 569.732   1
  -2   5  -5 20634.6 1284.74   4
  -2   5  -5 21657.8 1407.86   1
  -2   5  -6 7950.66 862.533   4
  -2   5  -7 7855.09 940.315   4
  -2   5  -8 15382.3 1418.66   4
   2  -5   8 16481.2 1565.64   2
  -2   5  -9 7775.13 565.499  13
  -2   5  -9 7952.77 480.570  20
  -2   5 -10 2007.09 313.857  13
  -2   5 -10 2135.36 262.660  20
  -2   5 -11 5024.84 397.437  20
  -2   5 -11 5063.27 476.714  13
  -2   5 -12 2841.65 295.395  20
  -2   5 -12 3044.57 368.644  13
  -2   5 -13 5786.31 365.526  20
  -2   5 -13 5757.26 440.535  13
  -2   5 -14 1197.54 198.914  13
   2  -4 -15 254.917 128.093  26
   2  -4 -15 241.513 103.684  23
   2  -4 -14 86.4575 135.227  26
   2  -4 -14 252.772 127.449  23
   2  -4 -13 140.032 139.596  26
   2  -4 -13 336.288 137.896  23
   2  -4 -12 545.928 167.594  14
   2  -4 -12 462.437 164.029  23
   2  -4 -12 482.571 184.961  26
   2  -4 -11 57.9299 156.521  13
   2  -4 -11 24.2132 148.241  26
   2  -4 -11 225.771 143.791  14
   2  -4 -11 249.168 148.648  23
   2  -4 -10 36045.4 958.840  23
   2  -4  -9 6474.10 891.535   9
   2  -4  -8 1028.52 380.427   9
  -2   4   7 36939.0 1648.77   6
   2  -4  -7 37285.6 1812.50   9
  -2   4   6 316.336 203.996   6
   2  -4  -6 493.363 237.594   9
  -2   4   5 37870.0 1561.40   6
  -2   4   4 4139.87 509.074   6
   2  -4  -3 4590.90 346.290   2
  -2   4   3 5060.47 557.725   6
   2  -4  -2 170489. 2451.86   2
  -2   4   2 174277. 3099.38   6
   2  -4  -1 35912.6 1174.21   2
  -2   4   1 37457.0 1325.77   6
   2  -4   0 4476.34 459.674   8
  -2   4   0 4771.02 483.795   6
   2  -4   1 20262.6 967.841   8
  -2   4  -1 20747.0 968.431   6
   2  -4   2 3076.37 399.189   8
  -2   4  -2 2934.38 388.983   6
   2  -4   3 18.2802 210.463   8
  -2   4  -3 75.1534 188.367   1
   2  -4   4 64982.9 1885.02   8
  -2   4  -4 68160.3 2247.21   1
  -2   4  -5 3189.54 597.913   1
  -2   4  -5 2872.72 536.868   4
   2  -4   5 3279.63 470.912   8
  -2   4  -6 38206.5 1888.55   4
  -2   4  -7 37455.7 2029.24   4
  -2   4  -8 3327.09 683.831   4
  -2   4  -9 1034.40 216.003  20
  -2   4  -9 737.308 388.633   4
  -2   4  -9 751.266 224.517  13
   2  -4   9 937.341 475.650   2
  -2   4 -10 2621.99 309.754  20
  -2   4 -10 2175.25 330.049  13
  -2   4 -11 17242.3 741.598  20
  -2   4 -11 17155.9 845.714  13
  -2   4 -12 804.588 190.797  20
  -2   4 -12 808.308 233.394  13
  -2   4 -13 4227.50 334.457  20
  -2   4 -13 4284.05 381.832  13
  -2   4 -14 4353.52 301.372  20
  -2   4 -14 4271.87 338.737  13
   2  -3 -16 645.937 145.150  26
   2  -3 -15 786.309 180.971  26
   2  -3 -15 694.755 133.581  23
   2  -3 -14 19.2242 142.533  26
   2  -3 -14-21.8240 114.256  23
   2  -3 -13 1082.26 247.775  26
   2  -3 -13 1271.06 199.150  23
   2  -3 -12 378.258 160.927  23
   2  -3 -12 7.60954 135.017  13
   2  -3 -12 372.858 149.070  20
   2  -3 -12 276.641 165.590  26
   2  -3 -11 4576.56 397.259  13
   2  -3 -11 4191.05 345.844  23
   2  -3 -11 3925.58 315.670  14
   2  -3 -11 4674.55 356.647  20
   2  -3 -10 10758.2 505.977  23
   2  -3 -10 10184.1 1141.01   9
   2  -3  -9 24626.3 1664.02   9
   2  -3  -8 63815.9 2474.30   9
   2  -3  -7 7939.94 813.293   9
   2  -3  -7 7759.86 887.119   7
  -2   3   7 7857.95 752.520   6
   2  -3  -6 19745.1 1177.31   9
   2  -3  -6 19499.8 1268.83   7
  -2   3   6 19228.6 1110.90   6
   2  -3  -5 18100.3 1046.00   9
   2  -3  -5 18935.7 1142.28   7
  -2   3   5 18686.2 1054.36   6
   2  -3  -4 2912.77 434.612   7
  -2   3   4 2393.74 398.648   6
  -2   3   3 8468.56 655.327   6
   2  -3  -2 12457.6 520.566   2
  -2   3   1 178.963 122.407   5
  -2   3   0 3562.91 386.681   6
  -2   3   0 3470.85 338.925   5
   2  -3   1 3158.35 377.450   8
  -2   3  -1 3301.78 346.081   6
  -2   3  -1 2739.79 333.037   5
   2  -3   2 49.1580 172.008   8
  -2   3  -2 181.555 175.118   5
  -2   3  -2 13.9955 142.529   6
  -2   3  -3 5814.99 584.451   1
   2  -3   3 5987.98 533.882   8
  -2   3  -3 5938.59 565.685   5
  -2   3  -4 2774.82 317.244   7
  -2   3  -4 2902.54 477.616   1
   2  -3   4 3100.16 410.678   8
  -2   3  -4 3723.49 511.394   5
   2  -3   5 76242.7 1980.74   8
  -2   3  -5 77813.2 1931.68   7
  -2   3  -6 29764.9 1646.29   4
  -2   3  -7 11181.3 1100.73   4
  -2   3  -8 77981.3 3182.14   4
  -2   3  -9 8078.98 544.480  13
  -2   3  -9 8311.54 449.921  21
  -2   3  -9 7177.60 1048.95   4
  -2   3 -10 572.622 166.407  20
  -2   3 -10 542.686 193.754  13
  -2   3 -10 800.761 202.572  21
  -2   3 -11 257.396 127.317  20
  -2   3 -11 37.1381 145.739  13
  -2   3 -12 1170.09 215.200  20
  -2   3 -12 810.880 211.920  13
  -2   3 -13 1767.83 246.826  20
  -2   3 -13 2230.92 290.864  13
  -2   3 -14 791.179 162.228  20
  -2   3 -14 643.447 161.410  13
  -2   3 -15 674.985 119.052  13
   2  -2 -16 2328.68 229.904  26
   2  -2 -15 726.170 174.967  26
   2  -2 -15 870.145 150.913  23
   2  -2 -14 3866.06 350.911  26
   2  -2 -14 3861.69 292.923  23
   2  -2 -14 4533.60 378.658  13
   2  -2 -13 952.863 186.580  23
   2  -2 -13 863.201 218.648  26
   2  -2 -13 1156.89 212.676  13
   2  -2 -12 2739.63 275.744  23
   2  -2 -12 3268.38 343.761  13
   2  -2 -12 3167.21 308.383  20
   2  -2 -11 4958.29 355.646  23
   2  -2 -11 5039.49 408.477  13
   2  -2 -11 4714.04 358.257  20
   2  -2 -10 11576.9 1319.72   7
   2  -2 -10 11549.5 1199.34   9
   2  -2  -9 15737.5 1425.32   7
   2  -2  -9 16306.4 1317.30   9
   2  -2  -8 1212.20 387.970   7
   2  -2  -8 975.340 350.562   9
   2  -2  -7 34374.7 1772.50   7
  -2   2   7 33232.7 1490.14   6
   2  -2  -7 36103.3 1657.56   9
  -2   2   6 14424.5 945.289   6
   2  -2  -6 14399.8 1047.67   7
  -2   2   6 13795.4 830.208  10
   2  -2  -6 14858.9 969.105   9
  -2   2   5 2862.16 426.273   6
   2  -2  -5 3109.72 475.162   7
  -2   2   5 2512.95 372.114  10
   2  -2  -5 2145.48 361.385   9
  -2   2   4 1189.63 278.659   6
  -2   2   4 735.956 247.935  10
   2  -2  -4 991.280 282.403   7
   2  -2  -3 7627.55 550.306   7
  -2   2   3 7353.89 571.787   6
   2  -2  -2 2505.33 303.039   7
   2  -2  -2 3231.95 340.171   8
  -2   2   2 3411.39 216.627   5
  -2   2   1 34573.0 841.410   5
  -2   2   0 90937.7 1687.39   6
  -2   2   0 89198.1 1611.00   5
  -2   2  -1 45614.3 1129.42   6
  -2   2  -2 7659.69 445.060   6
  -2   2  -2 6490.30 310.434   7
   2  -2   2 7028.75 512.950   8
  -2   2  -3 8148.08 664.052   1
  -2   2  -3 8060.38 454.198   7
   2  -2   3 8305.56 571.681   8
  -2   2  -3 8205.32 627.048   5
  -2   2  -4 12876.5 892.006   1
  -2   2  -4 12248.7 664.012   7
   2  -2   4 12439.0 729.980   8
  -2   2  -4 12385.9 850.294   5
  -2   2  -5 17442.4 1138.36   1
  -2   2  -5 18164.5 1106.63   5
  -2   2  -5 17077.0 904.857   7
   2  -2   5 16209.1 853.770   8
  -2   2  -6 10972.7 819.893   7
  -2   2  -6 12372.4 1069.98   4
  -2   2  -7 39195.0 2060.53   4
  -2   2  -8 505.884 350.895   4
  -2   2  -9 7840.74 1098.25   4
  -2   2 -10 27741.4 852.183  21
  -2   2 -10 28062.5 1040.16  13
  -2   2 -10 26956.9 954.229  20
  -2   2 -11 4514.15 359.990  21
  -2   2 -11 3935.36 414.985  13
  -2   2 -11 3904.21 387.800  20
  -2   2 -12 292.561 143.440  21
  -2   2 -12 259.120 174.307  13
  -2   2 -12 348.931 171.395  20
  -2   2 -13 1179.82 220.474  20
  -2   2 -13 1318.72 239.316  13
  -2   2 -14 139.997 96.4413  20
  -2   2 -14 165.480 103.789  13
  -2   2 -15 604.062 122.491  20
  -2   2 -15 574.103 116.133  13
   2  -1 -16 1706.06 200.528  26
   2  -1 -15 12322.4 571.187  26
   2  -1 -14 1441.75 237.277  13
   2  -1 -14 1521.05 192.977  23
   2  -1 -14 1337.57 241.712  26
   2  -1 -13 3707.59 306.000  23
   2  -1 -13 4113.98 380.010  13
   2  -1 -12 7930.81 446.125  23
   2  -1 -12 8988.13 515.134  20
   2  -1 -12 9024.69 568.213  13
   2  -1 -11 1268.31 199.148  20
   2  -1 -11 1049.66 225.441  13
   2  -1 -11 949.051 179.317  23
   2  -1 -10 10732.8 1112.86   9
   2  -1 -10 8598.94 1098.75   7
   2  -1  -9 523.598 300.604   9
   2  -1  -9 398.743 332.839   7
  -2   1   8 49733.9 1881.45   6
   2  -1  -8 50739.2 2082.99   9
   2  -1  -8 49593.3 2246.21   7
  -2   1   7 5794.42 650.345   6
   2  -1  -7 6952.55 719.355   9
   2  -1  -7 6002.92 733.235   7
  -2   1   6 7233.36 690.675   6
   2  -1  -6 8078.95 698.564   9
  -2   1   6 8118.12 655.064  10
   2  -1  -6 7648.68 740.614   7
  -2   1   5 6315.14 610.643   6
   2  -1  -5 6608.30 579.014   9
  -2   1   5 6502.25 554.256  10
   2  -1  -5 6808.86 621.519   7
  -2   1   4 468.827 178.820  10
   2  -1  -4 661.088 214.373   7
   2  -1  -3 11975.3 533.385   8
  -2   1   3 11604.4 681.533  10
   2  -1  -3 11226.3 635.730   7
   2  -1  -2 291169. 3059.07   8
  -2   1   2 283041. 3593.60  10
   2  -1  -2 287211. 3075.11   7
   2  -1  -1 11415.2 417.247   7
   2  -1  -1 12667.3 582.470   8
  -2   1   0 62383.7 1259.01   6
  -2   1  -1 93821.1 1471.90   6
  -2   1  -2 59527.9 1014.33   6
   2  -1   2 58802.9 1443.71   8
  -2   1  -3 36355.1 1047.85   7
  -2   1  -3 39095.9 1351.37   5
   2  -1   3 37238.3 1184.33   8
  -2   1  -3 37999.7 1356.34   1
  -2   1  -4 37721.8 1229.47   7
  -2   1  -4 37381.3 1440.18   5
   2  -1   4 37805.9 1253.87   8
  -2   1  -4 39070.5 1495.18   1
  -2   1  -5 8187.78 659.478   7
  -2   1  -5 9628.18 827.701   1
   2  -1   5 7402.00 584.182   8
  -2   1  -5 8534.97 750.697   5
  -2   1  -6 15155.8 1183.77   4
  -2   1  -6 15497.3 1098.74   5
  -2   1  -6 14411.2 980.774   7
  -2   1  -7 152.131 192.657   4
  -2   1  -8 50879.0 2556.18   4
  -2   1  -9 3337.95 715.511   4
  -2   1 -10 363.475 162.288  21
  -2   1 -10 152.707 169.074  13
  -2   1 -10 287.943 147.625  20
  -2   1 -11 318.519 176.094  13
  -2   1 -11 223.534 147.841  20
  -2   1 -11 42.7472 123.113  21
  -2   1 -12 334.580 168.184  13
  -2   1 -12 290.251 162.913  20
  -2   1 -12 295.622 164.939  21
  -2   1 -13 413.327 154.777  13
  -2   1 -13 252.268 130.805  20
  -2   1 -14 6774.88 396.272  13
  -2   1 -14 6111.31 389.213  20
  -2   1 -15 1804.85 180.462  20
   2   0 -16 1963.65 215.701  26
   2   0 -15 21.1570 123.608  26
   2   0 -15-154.700 130.978  13
   2   0 -14 3524.58 338.651  26
   2   0 -14 3631.67 350.006  13
   2   0 -13 10701.6 492.174  23
   2   0 -13 10507.5 620.265  13
   2   0 -13 11008.4 565.898  20
   2   0 -12 217.782 139.649  23
   2   0 -12-10.1707 163.796  13
   2   0 -12-108.034 110.317  20
   2   0 -11 10475.7 486.042  23
   2   0 -11 11056.6 553.361  20
   2   0 -11 10930.2 598.471  13
   2   0 -10 469.326 341.264   7
   2   0 -10 1358.73 440.264   9
   2   0  -9 2070.97 537.138   7
   2   0  -9 1909.32 510.421   9
  -2   0   8 1994.46 426.420   6
   2   0  -8 1481.73 399.426   7
   2   0  -8 2045.86 438.570   9
  -2   0   7 40310.5 1598.12  10
   2   0  -7 45676.0 1757.55   9
   2   0  -7 42276.6 1864.95   7
   2   0  -6 31023.3 1284.66   9
  -2   0   6 28626.5 1253.87  10
   2   0  -6 28591.8 1402.15   7
  -2   0   5 57198.0 1637.68  10
  -2   0   5 56973.0 1032.64   2
   2   0  -5 58132.5 1604.87   9
   2   0  -5 60106.0 1805.99   7
   2   0  -4 10879.8 631.151   9
  -2   0   4 11151.1 685.615  10
  -2   0   4 10876.5 419.521   2
   2   0  -3 4845.72 296.274   8
  -2   0   3 4770.32 434.024  10
   2   0  -2 52646.3 1071.20   8
   2   0  -1 4709.78 368.953   8
  -2   0   0 151776. 2353.54  10
  -2   0  -1 33641.8 717.245   6
   2   0   2 3406.82 360.859   8
  -2   0  -2 3333.55 154.851   6
   2   0   3 44526.2 1288.70   8
  -2   0  -3 42319.7 1385.50   1
  -2   0  -4 320.510 227.417   5
  -2   0  -4 78.3720 193.801   1
   2   0   4 346.075 205.911   8
   2   0   5 3335.27 404.086   8
  -2   0  -5 3164.57 490.496   5
  -2   0  -6 66.5121 166.677   4
  -2   0  -6 358.141 256.964   5
  -2   0  -7 8599.42 975.356   4
  -2   0  -7 6929.58 772.225   5
  -2   0  -8 1416.24 466.467   4
  -2   0  -9 10177.2 1246.44   4
  -2   0 -10 24938.5 796.129  21
  -2   0 -10 23321.2 919.542  13
  -2   0 -10 24912.7 903.802  20
  -2   0 -10 25639.2 876.896  26
  -2   0 -11 3492.36 325.951  21
  -2   0 -11 3052.46 351.148  13
  -2   0 -11 3542.85 357.170  20
  -2   0 -11 3356.60 370.263  26
  -2   0 -12 46.9293 143.717  26
  -2   0 -12-61.8862 124.193  20
  -2   0 -12-9.36768 118.747  21
  -2   0 -12-79.8389 140.843  13
  -2   0 -13 6197.11 388.662  21
  -2   0 -13 4856.77 377.966  13
  -2   0 -13 4801.91 388.446  26
  -2   0 -13 5635.25 416.405  20
  -2   0 -14 1201.25 190.822  20
  -2   0 -15 691.769 127.098  20
   2   1 -16 95.1019 96.4210  26
   2   1 -15 1726.80 237.065  13
   2   1 -15 1885.45 237.161  26
   2   1 -14 2250.18 298.663  13
   2   1 -13 694.577 199.729  13
   2   1 -12 2912.32 311.013  20
   2   1 -12 2823.05 335.346  13
   2   1 -11 1539.69 227.450  20
   2   1 -11 1342.41 233.831  19
   2   1 -11 1749.18 276.353  13
   2   1 -10 1417.37 495.604   7
   2   1 -10 1550.41 485.517   9
   2   1  -9 116.705 205.801   7
   2   1  -9-71.4715 241.040   9
   2   1  -8 56269.7 2374.07   7
  -2  -1   8 55962.3 2118.75  10
   2   1  -8 58912.3 2118.11   9
   2   1  -7 99674.2 2872.49   7
  -2  -1   7 97715.9 2620.66  10
   2   1  -7 105385. 2599.24   9
  -2  -1   6 18408.0 800.576   2
   2   1  -6 20733.6 1030.26   9
  -2  -1   6 19292.2 1069.12  10
  -2  -1   5 13100.3 634.530   2
   2   1  -5 12577.0 721.867   9
  -2  -1   5 12499.6 797.569  10
  -2  -1   4 30523.2 1156.91  10
   2   1  -4 29126.6 938.584   9
  -2  -1   4 30041.9 938.778   2
   2   1  -4 29944.8 555.146   8
  -2  -1   3 48681.6 1188.01   2
   2   1  -3 48174.9 1017.98   9
   2   1  -3 48701.9 928.915   8
   2   1  -2 306856. 3073.81   8
   2   1  -1 3235.63 316.553   8
  -2  -1   0 3031.20 341.159  10
   2   1   1 236.491 146.459   3
   2   1   2 20756.4 803.157   3
  -2  -1  -2 21621.2 844.741   1
  -2  -1  -3 18307.4 905.430   9
   2   1   3 18616.4 771.312   3
   2   1   3 19367.8 868.605   8
  -2  -1  -3 18731.6 868.577   1
   2   1   4 13146.0 770.002   8
  -2  -1  -4 12936.6 849.865   9
   2   1   4 12399.9 640.297   3
  -2  -1  -5 6434.91 653.818   5
  -2  -1  -5 6286.82 683.276   9
   2   1   5 6503.14 479.630   3
   2   1   5 7087.79 611.904   8
  -2  -1  -6 1608.29 432.125   4
  -2  -1  -6 1856.95 410.747   5
   2   1   6 1608.91 365.732   8
  -2  -1  -7 8260.32 977.860   4
  -2  -1  -7 8265.07 827.531   5
  -2  -1  -8 14238.8 1366.50   4
  -2  -1  -9 170.124 288.421   4
  -2  -1 -10 12975.6 605.114  23
  -2  -1 -10 14114.4 696.809  26
  -2  -1 -10 13254.6 609.808  21
  -2  -1 -10 13938.9 662.760  20
  -2  -1 -11 12550.1 677.207  26
  -2  -1 -11 14215.4 621.916  21
  -2  -1 -11 14111.3 682.922  20
  -2  -1 -12 233.046 128.298  20
  -2  -1 -12 340.658 178.676  26
  -2  -1 -12 72.2505 149.459  21
  -2  -1 -13 5354.98 422.570  26
  -2  -1 -13 5330.59 396.068  20
  -2  -1 -13 5438.06 366.693  21
  -2  -1 -14 637.449 147.250  20
  -2  -1 -14 485.370 126.737  21
  -2  -1 -15 1882.21 179.048  20
   2   2 -16 84.0112 91.4266  26
   2   2 -16 46.6890 104.018  13
   2   2 -15 84.0198 102.741  26
   2   2 -15 99.1861 105.597  13
   2   2 -14 8327.00 521.001  13
   2   2 -13 1365.56 253.053  13
   2   2 -12 2541.47 289.060  20
   2   2 -12 2338.15 297.030  19
   2   2 -12 1995.76 278.123  13
   2   2 -11 9939.45 583.444  13
   2   2 -11 10586.1 550.220  20
   2   2 -10 8214.87 1067.31   7
   2   2  -9 198.687 273.836   7
   2   2  -8 9006.70 982.819   7
  -2  -2   8 8692.28 887.907  10
   2   2  -8 9145.59 830.881   9
   2   2  -7 35837.3 1461.56   9
  -2  -2   7 35181.7 1630.95  10
   2   2  -6 136768. 2605.44   9
  -2  -2   6 132232. 2991.05  10
  -2  -2   6 131160. 2566.74   2
  -2  -2   5 256346. 3990.49  10
   2   2  -5 252112. 3317.93   9
  -2  -2   5 247572. 3492.97   2
  -2  -2   4 130609. 2570.40  10
   2   2  -4 123827. 1904.63   9
   2   2  -4 125265. 1493.63   8
  -2  -2   4 126387. 2317.31   2
   2   2  -3 48441.3 900.051   9
  -2  -2   3 52919.3 1450.47   2
  -2  -2   2 28120.8 1060.29   2
  -2  -2   1 28763.8 1007.71  10
  -2  -2   0 16182.2 692.515  10
   2   2   1 35216.9 1124.77   3
  -2  -2  -1 33790.3 1009.46  10
  -2  -2  -1 34165.0 802.004   1
   2   2   2 636.036 183.637   3
  -2  -2  -2 680.769 198.219   9
  -2  -2  -2 509.214 148.702   1
   2   2   3 85.4184 127.148   3
  -2  -2  -3 157.963 137.950   9
   2   2   4 21272.6 939.595   3
  -2  -2  -4 21038.8 1096.33   9
   2   2   5 4019.49 477.152   8
  -2  -2  -5 3543.84 530.598   9
   2   2   5 3405.58 401.594   3
   2   2   6 290.170 211.948   8
  -2  -2  -6 396.599 267.324   9
  -2  -2  -6 445.407 237.824   4
  -2  -2  -6 535.673 298.585   5
  -2  -2  -7 8272.47 982.255   4
  -2  -2  -8-253.552 249.405   4
  -2  -2  -9 14558.9 700.657  26
  -2  -2  -9 13244.4 1416.16   4
  -2  -2  -9 14804.6 631.480  23
  -2  -2  -9 14227.0 614.984  21
  -2  -2 -10 19009.5 711.300  21
  -2  -2 -10 20247.4 831.137  26
  -2  -2 -10 19345.3 785.635  20
  -2  -2 -10 19569.3 755.996  23
  -2  -2 -11 1611.68 246.513  21
  -2  -2 -11 1308.62 263.943  26
  -2  -2 -11 1359.06 233.716  20
  -2  -2 -12 5392.07 393.960  21
  -2  -2 -12 4912.59 425.875  26
  -2  -2 -12 5006.50 398.534  20
  -2  -2 -13 65.7092 104.756  20
  -2  -2 -13 95.2506 115.436  21
  -2  -2 -14 904.061 150.928  21
  -2  -2 -14 730.844 147.251  20
   2   3 -16 34.9952 79.0754  26
   2   3 -16-238.082 112.892  13
   2   3 -15 186.688 113.833  26
   2   3 -15 447.999 143.084  13
   2   3 -14 571.006 182.222  13
   2   3 -13 13421.8 689.007  13
   2   3 -13 12007.7 566.354  19
   2   3 -12 10750.6 570.424  20
   2   3 -12 10169.4 612.565  13
   2   3 -11 6790.26 446.842  20
   2   3 -11 6116.00 468.465  13
   2   3 -10 4972.69 847.102   7
  -2  -3   9 25269.5 1640.58  10
   2   3  -9 26453.1 1829.31   7
  -2  -3   8 50636.8 2186.27  10
  -2  -3   7 31247.0 1596.08  10
  -2  -3   7 30453.1 1427.45   2
  -2  -3   6 60917.2 1935.42   2
  -2  -3   5 96008.5 2338.51   2
  -2  -3   4 14160.5 878.453   2
  -2  -3   3 24058.6 1110.65   2
  -2  -3   2 15336.5 884.829   2
   2   3  -2 16557.5 845.237   3
  -2  -3   1 7202.82 535.773  10
   2   3  -1 7292.58 551.819   3
  -2  -3   0 14382.4 688.203  10
  -2  -3  -1 1975.65 226.251   9
  -2  -3  -1 1790.65 255.083  10
   2   3   1 2107.37 316.437   3
  -2  -3  -2 674.236 164.762  10
  -2  -3  -2 615.292 199.227   9
   2   3   2 627.264 208.434   3
   2   3   3 14453.7 821.625   3
  -2  -3  -3 14093.4 812.369   9
   2   3   4 36263.4 1357.31   3
  -2  -3  -4 33799.6 1404.64   9
   2   3   5 6687.43 611.859   3
  -2  -3  -5 7061.69 764.810   4
  -2  -3  -5 6382.59 698.488   9
  -2  -3  -6 14712.7 1185.43   4
  -2  -3  -6 15737.6 1187.63   9
  -2  -3  -7 4792.90 746.083   4
  -2  -3  -7 4941.29 738.829   9
  -2  -3  -8 5738.77 887.207   4
  -2  -3  -9 1553.81 247.852  14
  -2  -3  -9 1964.69 290.015  26
  -2  -3  -9 1410.11 235.520  20
  -2  -3  -9 1544.28 252.851  21
  -2  -3  -9 1483.86 229.558  23
  -2  -3 -10 7490.91 469.863  23
  -2  -3 -10 7425.67 465.479  21
  -2  -3 -10 7401.24 494.864  20
  -2  -3 -10 7430.27 537.381  26
  -2  -3 -11 14397.7 661.793  23
  -2  -3 -11 12436.3 630.237  20
  -2  -3 -11 13526.9 726.690  26
  -2  -3 -11 13602.8 607.617  21
  -2  -3 -12 4926.09 379.234  20
  -2  -3 -12 5553.50 476.464  26
  -2  -3 -12 5325.48 372.124  21
  -2  -3 -13 2158.18 242.750  21
  -2  -3 -13 2094.12 237.017  20
  -2  -3 -14 81.6076 85.3664  21
  -2  -3 -14 1507.85 212.231  20
   2   4 -16 2076.18 197.500  13
   2   4 -15 17.8906 90.8971  26
   2   4 -15 126.374 100.741  13
   2   4 -14 9485.86 530.831  13
   2   4 -13 588.911 177.834  19
   2   4 -13 717.166 173.174  13
   2   4 -12 3137.08 356.177  13
   2   4 -11 5793.73 422.156  20
   2   4 -11 5651.04 436.451  13
   2   4 -10 26804.4 864.646  20
   2   4 -10 26019.4 928.499  13
   2   4  -9 2816.07 667.324   7
  -2  -4   9 3829.27 698.410  10
  -2  -4   8 79455.5 2869.20  10
  -2  -4   7 10604.0 945.105   2
  -2  -4   6 10839.6 924.115   2
  -2  -4   5 38692.0 1641.10   2
  -2  -4   4 3007.81 464.595   2
   2   4  -3 8420.78 655.390   3
  -2  -4   3 7555.77 690.366   2
   2   4  -2 1798.08 314.874   3
  -2  -4   2 1875.49 383.646   2
   2   4  -1 731.492 243.173   3
  -2  -4   1 278.611 179.632   2
  -2  -4   0 3743.40 403.052  10
  -2  -4   0 3778.69 223.443   9
   2   4   0 3780.31 452.487   3
  -2  -4  -1 6626.09 413.015   9
  -2  -4  -1 6184.16 492.661  10
   2   4   1 7337.83 610.066   3
  -2  -4  -2 46224.9 1311.79   9
   2   4   2 46784.5 1572.33   3
  -2  -4  -3 12682.5 793.653   9
   2   4   3 12951.3 864.626   3
  -2  -4  -4 95812.7 2468.22   9
   2   4   4 94505.6 2415.80   3
  -2  -4  -5 10173.3 891.469   9
   2   4   5 9751.68 805.493   3
  -2  -4  -5 9647.87 900.361   4
  -2  -4  -6 919.879 325.671   9
   2   4   6 849.201 281.870   3
  -2  -4  -6 699.760 313.988   4
  -2  -4  -7 2898.33 610.350   9
  -2  -4  -7 5671.64 858.637   4
  -2  -4  -8 1258.09 441.491   9
  -2  -4  -8 1319.31 489.328   4
  -2  -4  -9 1768.72 268.657  14
  -2  -4  -9 1478.03 219.770  23
  -2  -4  -9 1684.13 231.080  21
  -2  -4  -9 1626.30 313.734  26
  -2  -4 -10 4319.15 372.946  20
  -2  -4 -10 4698.72 383.357  21
  -2  -4 -10 4441.76 445.456  26
  -2  -4 -10 4825.28 386.430  23
  -2  -4 -11 198.238 124.346  20
  -2  -4 -11 491.454 181.124  23
  -2  -4 -11 456.898 192.363  21
  -2  -4 -12 4612.01 347.436  20
  -2  -4 -12 4978.28 366.017  21
  -2  -4 -13 189.030 102.176  21
  -2  -4 -14-46.6481 88.3071  21
   2   5 -15 2021.95 221.469  13
   2   5 -14 281.262 125.646  19
   2   5 -14 637.309 164.868  13
   2   5 -13 2475.70 300.835  13
   2   5 -12 1860.67 274.688  13
   2   5 -11 14910.4 708.237  13
   2   5 -11 14509.7 615.225  12
   2   5 -10 11271.8 611.445  13
   2   5 -10 11083.8 535.278  12
  -2  -5   9 31103.9 1980.05  10
  -2  -5   8 25471.7 1727.17  10
  -2  -5   7 21405.6 1471.12   2
  -2  -5   6-147.745 241.151   2
  -2  -5   5 858.599 352.319   2
  -2  -5   4 24227.2 1381.45   2
  -2  -5   3 20119.9 1247.00   2
   2   5  -3 20607.2 1063.36   3
  -2  -5   2 404.945 282.034   2
   2   5  -2 813.643 261.211   3
  -2  -5   1 1300.07 364.612   2
   2   5  -1 1065.41 286.258   3
   2   5   0 13183.8 877.439   3
  -2  -5   0 13244.4 806.358  10
   2   5   1 74280.5 2104.08   3
  -2  -5  -1 74686.9 1761.07  10
   2   5   2 8615.78 736.565   3
  -2  -5  -2 8016.65 583.045   9
   2   5   3 76155.8 2252.58   3
  -2  -5  -3 71266.2 1953.09   9
   2   5   4 12458.9 949.164   3
  -2  -5  -4 11589.6 879.864   9
   2   5   5 2793.30 476.422   3
  -2  -5  -5 2415.45 479.054   9
  -2  -5  -6 18919.1 1354.71   9
   2   5   6 19707.6 1290.73   3
  -2  -5  -7 11200.7 1151.29   9
  -2  -5  -8 907.891 198.075  21
  -2  -5  -8 925.148 194.540  14
  -2  -5  -8 964.752 258.726  26
  -2  -5  -8 785.059 193.672  23
  -2  -5  -8 622.905 395.620   9
  -2  -5  -9 547.688 264.710  26
  -2  -5  -9 151.170 139.086  14
  -2  -5  -9 373.194 154.990  23
  -2  -5  -9 439.467 193.479  21
  -2  -5 -10 1112.61 204.886  23
  -2  -5 -10 1353.52 230.107  21
  -2  -5 -11-141.988 143.278  21
  -2  -5 -12 1682.92 226.155  21
  -2  -5 -13 2725.26 238.363  21
  -2  -5 -13 1905.70 191.587  25
  -2  -5 -14 495.687 101.545  21
   2   6 -15 35.1723 84.7388  13
   2   6 -14 1214.78 194.672  13
   2   6 -14 1202.30 177.727  19
   2   6 -13 204.978 140.412  13
   2   6 -12 134.744 121.781  13
   2   6 -12 166.058 112.344  12
   2   6 -11 13297.0 663.876  13
   2   6 -11 13163.0 608.042  12
   2   6 -10 1429.75 233.555  13
   2   6 -10 1566.00 241.653  12
   2   6  -9 419.791 161.926  13
   2   6  -9 683.176 171.318  12
  -2  -6   8 11524.7 1225.43  10
  -2  -6   8 12764.3 1278.12   2
  -2  -6   7 247.494 203.069   2
  -2  -6   6 1099.99 390.815   2
  -2  -6   5 44850.3 2131.41   2
   2   6  -4 2232.83 389.937   3
  -2  -6   4 2981.40 567.051   2
   2   6  -3 1172.77 341.369   3
  -2  -6   3 1148.06 411.118   2
   2   6  -2 116594. 2771.25   3
  -2  -6   2 108543. 3174.99   2
   2   6  -1 11466.6 864.527   3
  -2  -6   1 11259.3 1017.29   2
  -2  -6   0 58111.3 1786.23  10
   2   6   0 61518.8 2043.46   3
   2   6   1 13116.9 964.161   3
   2   6   2 12518.9 973.461   3
   2   6   3 1594.85 376.753   3
   2   6   4 1113.11 367.947   3
   2   6   5 33573.8 1757.73   3
   2   6   6-101.115 219.090   3
  -2  -6  -7 877.896 208.107  14
  -2  -6  -8-99.4806 138.437  14
  -2  -6  -8-365.863 149.923  23
  -2  -6  -8-118.740 158.171  21
  -2  -6  -9 173.103 164.827  14
  -2  -6  -9-26.2145 132.913  23
  -2  -6  -9 17.0145 140.512  21
  -2  -6 -10 796.116 204.461  23
  -2  -6 -10 1031.32 221.970  21
  -2  -6 -11 5572.38 382.877  21
  -2  -6 -12 4755.87 328.288  21
  -2  -6 -13 58.3991 92.7650  25
  -2  -6 -13 371.801 110.230  21
   2   7 -14 661.347 135.983  13
   2   7 -14 789.218 159.572  19
   2   7 -13 154.522 106.657  13
   2   7 -13 272.834 121.427  12
   2   7 -12 905.998 187.756  13
   2   7 -12 798.342 177.010  12
   2   7 -11 1527.25 242.658  13
   2   7 -11 1227.66 215.976  12
   2   7 -10 4753.45 400.098  13
   2   7 -10 4083.45 351.769  12
   2   7  -9 958.685 194.520  12
  -2  -7   8 7554.40 1093.24   2
  -2  -7   8 8342.05 1107.98  10
   2   7  -8 8578.65 490.335  12
  -2  -7   7 359.493 251.044   2
  -2  -7   6 626.580 402.662   2
  -2  -7   5 2655.76 601.100   2
  -2  -7   4 647.721 312.228   2
   2   7  -4 509.337 245.181   3
  -2  -7   3 84440.3 3054.32   2
   2   7  -3 83801.5 2560.96   3
  -2  -7   2 1100.43 383.870   2
   2   7  -2 731.307 271.456   3
  -2  -7   1 56571.0 2486.56   2
   2   7  -1 60348.2 2174.90   3
   2   7   0 10233.4 903.847   3
  -2  -7   0 10511.8 816.775  10
   2   7   1 10488.5 958.096   3
   2   7   2 18365.8 1285.13   3
   2   7   3 1483.86 410.830   3
   2   7   4 567.783 287.942   3
   2   7   5 5072.13 728.695   3
  -2  -7  -6 9008.45 519.657  14
   2   7   6 10061.8 1079.66   3
  -2  -7  -7 2893.59 326.432  14
  -2  -7  -8 2499.85 301.395  14
  -2  -7  -8 2184.26 264.889  23
  -2  -7  -8 1959.46 281.458  21
  -2  -7  -9 401.052 166.865  21
  -2  -7  -9 830.918 209.704  14
  -2  -7  -9 576.231 166.413  23
  -2  -7 -10 2491.93 279.107  21
  -2  -7 -11 1905.23 233.236  21
  -2  -7 -12 413.731 130.679  21
  -2  -7 -13 6098.14 293.286  21
  -2  -7 -13 5187.83 257.706  25
   2   8 -14 155.162 92.9283  13
   2   8 -14 52.5386 96.7219  19
   2   8 -13 42.2495 91.9208  12
   2   8 -13 55.2465 90.1963  13
   2   8 -12 4225.42 335.118  12
   2   8 -12 4344.19 337.685  13
   2   8 -11 1567.56 242.354  12
   2   8 -10 1088.80 216.275  12
   2   8  -9 4221.60 375.144  12
   2   8  -8 5486.16 426.921  12
  -2  -8   7 954.387 493.882   2
   2   8  -7 1203.42 211.601  12
  -2  -8   6 28083.0 2074.10   2
  -2  -8   5 4810.48 840.002   2
  -2  -8   4 10190.8 1187.54   2
  -2  -8   3 391.408 348.925   2
   2   8  -3 355.358 233.251   3
  -2  -8   2 22724.6 1712.97   2
   2   8  -2 21469.4 1414.78   3
   2   8  -1 6725.52 795.986   3
   2   8   0 3639.67 615.565   3
   2   8   1 1790.57 454.268   3
   2   8   2-254.044 326.634   3
   2   8   3 360.095 252.501   3
   2   8   4 185.899 219.686   3
  -2  -8  -5 14488.3 664.821  14
  -2  -8  -5 13829.0 581.098  15
   2   8   5 12660.2 1256.54   3
  -2  -8  -6 3722.47 356.054  14
  -2  -8  -6 3795.40 325.359  15
  -2  -8  -7 8991.39 560.278  14
  -2  -8  -8 8251.21 490.564  21
  -2  -8  -8 7476.61 510.639  14
  -2  -8  -9 670.336 163.739  21
  -2  -8 -10 8028.91 457.963  21
  -2  -8 -11 2329.59 240.886  21
  -2  -8 -12 787.675 133.398  21
   2   9 -13 245.297 101.781  12
   2   9 -12 649.457 164.650  12
   2   9 -11 3782.91 343.095  12
   2   9 -10 10783.7 582.659  12
   2   9  -9 1610.93 264.704  12
   2   9  -8 4990.32 411.017  12
  -2  -9   8 4360.84 354.113  22
   2   9  -7 20160.3 789.727  12
  -2  -9   7 19175.7 752.211  22
  -2  -9   6 378.585 159.227  22
   2   9  -6 421.829 145.707  12
  -2  -9   5 2745.27 733.428   2
  -2  -9   5 2162.77 269.002  22
   2   9  -5 2505.04 283.954  12
  -2  -9   4 3331.78 764.814   2
  -2  -9   3 9176.26 1186.32   2
   2   9  -2 786.685 344.958   3
   2   9  -1 26888.3 1728.69   3
   2   9   0 570.305 372.385   3
   2   9   1 1125.51 440.713   3
   2   9   2 5394.14 848.742   3
  -2  -9  -3 3046.35 312.715  11
   2   9   3 3689.85 754.854   3
  -2  -9  -4 376.064 167.228  14
  -2  -9  -4 548.136 167.508  15
  -2  -9  -5 330.714 171.022  14
  -2  -9  -5 515.835 158.897  15
  -2  -9  -6 11734.3 565.987  15
  -2  -9  -6 12315.3 644.386  14
  -2  -9  -7 3032.29 305.756  15
  -2  -9  -7 3034.52 340.411  14
  -2  -9  -8 4974.25 389.354  21
  -2  -9  -9 5619.01 390.820  21
  -2  -9 -10 227.330 128.388  21
  -2  -9 -11 915.179 152.523  21
  -2  -9 -12 178.094 81.0007  21
  -2  -9 -12-90.5650 91.0405  25
   2  10 -13 2004.24 185.348  12
   2  10 -12 37.9005 91.4835  12
   2  10 -11 2482.51 278.034  12
   2  10 -10 345.472 152.921  12
   2  10  -9 3536.41 352.996  12
   2  10  -8 1783.47 275.769  12
  -2 -10   8 1417.33 232.485  22
  -2 -10   7 3209.60 340.500  22
   2  10  -7 3583.35 355.921  12
  -2 -10   6 36477.4 1077.40  22
   2  10  -6 38319.4 1089.03  12
   2  10  -5 69.5054 136.444  12
  -2 -10   5 47.8815 139.805  22
   2  10  -4 385.831 140.809  12
  -2 -10   4-46.1788 130.531  22
  -2 -10   3 1.20888 346.883  10
  -2 -10   3 389.200 165.690  22
   2  10  -2 3365.44 341.045  17
  -2 -10   2 3057.37 319.421  22
   2  10  -2 3015.03 642.905   3
  -2 -10   1 1109.06 215.980  22
   2  10  -1 1411.94 235.919  17
   2  10  -1 1273.04 396.856   3
  -2 -10   0 24149.5 850.023  22
   2  10   0 23583.2 837.156  17
  -2 -10   0 22696.3 827.549  11
  -2 -10  -1 1880.42 247.697  11
  -2 -10  -1 1902.19 260.628  22
  -2 -10  -2 427.572 191.659  11
  -2 -10  -2 526.934 170.798  22
  -2 -10  -3 3600.45 333.204  15
  -2 -10  -3 3547.84 355.715  11
  -2 -10  -3 3112.08 344.787  22
  -2 -10  -4 137.228 152.690  15
  -2 -10  -5 3705.18 340.881  15
  -2 -10  -6 1137.06 212.194  15
  -2 -10  -7 8072.50 465.782  15
  -2 -10  -8 5934.76 407.318  21
  -2 -10  -9 194.200 131.862  21
  -2 -10 -10 669.951 140.524  21
  -2 -10 -11 454.496 111.527  21
  -2 -10 -11 120.457 93.2000  25
   2  11 -12 1076.70 148.515  12
   2  11 -11 299.360 120.068  12
   2  11 -10 191.793 129.877  12
   2  11  -9 2714.99 299.300  12
  -2 -11   9 2340.42 258.731  22
  -2 -11   8 1446.53 228.842  22
   2  11  -8 1607.16 249.426  12
  -2 -11   7 44.1924 135.161  22
   2  11  -7 35.8387 139.887  12
  -2 -11   6 1131.32 225.912  22
   2  11  -6 1211.66 219.332  12
  -2 -11   5 2287.81 314.691  22
   2  11  -5 2435.66 284.737  12
  -2 -11   4 1120.59 229.486  22
   2  11  -4 961.846 192.889  12
  -2 -11   3 3058.90 335.098  22
  -2 -11   2 1647.69 239.954  15
  -2 -11   2 1071.19 217.923  22
   2  11  -1 10346.9 592.766  17
  -2 -11   1 9939.28 566.484  11
  -2 -11   1 10613.5 596.617  22
  -2 -11   1 11131.2 560.876  15
   2  11   0 3683.44 357.346  17
  -2 -11   0 5021.70 405.829  15
  -2 -11   0 3965.15 374.025  11
  -2 -11   0 4053.75 396.033  22
  -2 -11  -1 10941.6 564.972  15
  -2 -11  -1 10082.1 589.383  11
  -2 -11  -1 10122.2 578.700  22
  -2 -11  -2 9278.27 522.031  15
  -2 -11  -2 9431.20 548.339  22
  -2 -11  -3 127.097 138.936  22
  -2 -11  -3-9.67147 156.247  15
  -2 -11  -4 2421.26 282.010  15
  -2 -11  -5 1382.84 231.917  15
  -2 -11  -6 1442.89 231.649  15
  -2 -11  -7 694.786 175.391  15
  -2 -11  -7 616.148 156.723  21
  -2 -11  -8 430.060 136.482  21
  -2 -11  -9 1814.70 199.611  21
  -2 -11 -10-120.415 88.7542  25
  -2 -11 -10 156.706 102.635  21
   2  12 -11 43.5887 88.5532  12
   2  12 -10 195.709 109.650  12
  -2 -12   9 278.441 126.435  22
   2  12  -9 91.3578 104.823  12
  -2 -12   8 97.0883 121.349  22
   2  12  -8 74.6495 114.426  12
  -2 -12   7 111.581 118.974  22
   2  12  -7 140.126 115.137  12
   2  12  -6 4312.92 366.181  12
  -2 -12   6 4621.87 384.917  22
   2  12  -5 734.771 177.317  12
  -2 -12   5 716.679 196.829  22
  -2 -12   4 1242.13 245.542  22
  -2 -12   3 9.16789 132.109  22
  -2 -12   2 7572.69 470.696  15
  -2 -12   2 6763.36 496.322  22
  -2 -12   1 3109.05 322.706  15
  -2 -12   1 2552.70 320.637  22
   2  12   0 17788.2 741.755  17
  -2 -12   0 18107.9 730.323  15
  -2 -12   0 18204.3 767.048  22
  -2 -12  -1 14512.9 675.910  15
  -2 -12  -1 14704.8 687.098  22
  -2 -12  -2 184.802 168.172  15
  -2 -12  -2 59.2191 132.191  22
  -2 -12  -3 4037.04 358.868  15
  -2 -12  -4 1369.97 227.251  15
  -2 -12  -5-84.7814 136.472  15
  -2 -12  -6 324.401 132.657  15
  -2 -12  -7 722.161 155.142  15
  -2 -12  -7 575.458 149.609  21
  -2 -12  -8 211.883 105.254  21
  -2 -12  -9 542.249 114.313  25
  -2 -12  -9 378.299 100.996  21
   2  13 -10 33.2826 79.2141  12
  -2 -13   9-193.216 102.029  22
   2  13  -9 208.752 96.8970  12
   2  13  -8 3145.58 274.081  12
  -2 -13   8 3656.82 289.350  22
  -2 -13   7 111.341 110.362  22
   2  13  -7 169.175 105.884  12
  -2 -13   6 397.942 163.587  22
   2  13  -6 215.331 113.294  12
   2  13  -5 11771.5 538.826  12
  -2 -13   5 12781.7 652.623  22
  -2 -13   4 1162.80 219.644  22
  -2 -13   3 3566.61 366.186  22
  -2 -13   2 4022.19 378.332  22
  -2 -13   2 4536.19 364.074  15
  -2 -13   1 1397.73 230.511  22
  -2 -13   1 942.983 196.443  15
  -2 -13   0 9301.66 524.050  15
  -2 -13   0 8953.85 537.038  22
  -2 -13  -1 2726.70 304.593  15
  -2 -13  -1 2777.47 300.439  22
  -2 -13  -2 4936.84 378.771  15
  -2 -13  -2 4449.71 372.497  22
  -2 -13  -3 1804.46 242.131  15
  -2 -13  -4 689.382 168.872  15
  -2 -13  -5 92.7115 113.105  15
  -2 -13  -6 35.8019 93.9359  21
  -2 -13  -6 42.8464 110.070  15
  -2 -13  -7 252.090 106.277  21
  -2 -13  -7 241.915 104.656  15
   2  14  -8 2136.49 190.816  12
  -2 -14   8 2303.84 204.519  22
   2  14  -7 2102.61 198.863  12
  -2 -14   7 2383.34 236.171  22
  -2 -14   6 582.812 150.797  22
   2  14  -6 506.217 122.972  12
  -2 -14   5 328.151 137.597  22
  -2 -14   4 2839.93 290.079  22
  -2 -14   3 8710.10 503.088  22
  -2 -14   2 481.066 156.797  15
  -2 -14   2 302.251 141.058  22
  -2 -14   1 2617.28 284.238  22
  -2 -14   1 3026.84 287.138  15
  -2 -14   0-138.495 120.810  15
  -2 -14   0-110.893 130.912  22
  -2 -14  -1 2915.00 289.995  15
  -2 -14  -1 2713.40 265.826  22
  -2 -14  -2 187.884 118.066  22
  -2 -14  -2 75.0690 126.772  15
  -2 -14  -3 939.678 186.579  15
  -2 -14  -4 128.501 110.395  15
  -2 -14  -5 503.589 141.221  15
  -2 -14  -6 72.5158 74.1790  21
  -2 -14  -6-30.8684 79.1133  15
  -2 -15   6-114.614 99.3778  22
  -2 -15   5 382.412 123.400  22
  -2 -15   4 5094.28 339.347  22
  -2 -15   3 121.389 110.788  22
  -2 -15   2 1063.68 170.409  22
  -2 -15   1-17.1606 90.5990  22
  -2 -15   1 74.4236 118.212  15
  -2 -15   0 198.806 110.643  22
  -2 -15   0 245.737 112.680  15
  -2 -15  -1 2492.83 231.901  22
  -2 -15  -1 690.524 159.172  15
  -2 -15  -2 2943.53 239.679  15
  -2 -15  -3 354.047 119.761  15
   3 -16  -2-10.2801 85.7617  11
  -3  16   2 71.6574 82.4756  17
   3 -16  -2 253.119 100.915  15
   3 -16  -1 1668.73 173.495  11
   3 -16  -1 1547.22 154.291  15
   3 -16   0 86.6486 80.3564  15
   3 -16   0-129.122 85.4887  11
   3 -16   1 166.367 76.2711  11
  -3  15   6 5058.24 280.998  17
   3 -15  -6 4987.09 257.934  15
   3 -15  -5 634.278 129.636  11
  -3  15   5 783.057 147.782  17
   3 -15  -4 606.620 136.554  11
  -3  15   4 786.593 152.879  17
   3 -15  -3-14.1140 88.4904  11
  -3  15   3 56.2221 94.4497  17
   3 -15  -2 932.383 163.437  11
  -3  15   2 959.584 183.358  17
   3 -15  -1 163.824 118.899  11
  -3  15   1-34.7915 111.516  17
   3 -15   0 2210.94 224.328  11
  -3  15   0 1976.13 236.299  17
   3 -15   1 825.702 155.268  11
  -3  15  -1 521.093 138.739  17
   3 -15   1 604.598 133.251  22
   3 -15   2 459.178 116.130  11
   3 -15   2 411.499 124.369  22
   3 -15   3 126.139 95.1137  22
   3 -15   4 1243.53 172.621  22
   3 -15   5 630.933 127.541  22
  -3  14   8 4358.08 242.756  17
   3 -14  -8 4455.38 234.050  21
  -3  14   7 2730.97 226.785  17
   3 -14  -6 2898.12 249.978  11
  -3  14   6 2987.67 265.088  17
  -3  14   5 1630.73 219.491  17
   3 -14  -5 1674.36 204.933  11
  -3  14   4 8.21938 118.591  17
   3 -14  -4-69.0401 105.366  11
  -3  14   3 521.877 147.568  17
   3 -14  -3 306.861 126.184  11
  -3  14   2 3314.49 325.975  17
   3 -14  -2 3260.08 310.873  11
  -3  14   1 3351.53 334.450  17
   3 -14  -1 3568.35 327.757  11
   3 -14   0 412.077 148.486  11
   3 -14   0 171.656 106.282  22
  -3  14   0 37.8972 118.112  17
   3 -14   1 9978.92 492.929  22
  -3  14  -1 9925.17 547.173  17
   3 -14   1 9688.12 503.465  11
   3 -14   2 794.412 163.771  11
   3 -14   2 856.694 172.830  22
  -3  14  -2 657.046 160.047  17
   3 -14   3 1153.44 198.360  22
   3 -14   4 2213.32 252.321  22
   3 -14   5 238.691 126.923  22
  -3  14  -5 326.986 108.961  12
  -3  14  -6 3460.74 245.850  12
   3 -14   6 3699.44 293.056  22
  -3  14  -7 488.394 105.015  12
   3 -14   7 458.717 109.048  22
  -3  13   9 337.948 99.3911  17
   3 -13  -9 443.350 105.000  14
   3 -13  -9 490.700 112.324  21
  -3  13   8 359.849 125.363  17
   3 -13  -8 149.476 85.4083  14
  -3  13   7 358.622 137.423  17
   3 -13  -7 208.655 109.383  11
  -3  13   6 1507.55 247.130  17
   3 -13  -6 1595.15 214.874  11
  -3  13   5 446.307 159.786  17
   3 -13  -5 559.306 157.255  11
  -3  13   4 789.787 197.486  17
   3 -13  -4 1045.78 185.232  11
  -3  13   3 2666.01 320.849  17
   3 -13  -3 2837.74 296.982  11
  -3  13   2 3685.37 366.155  17
   3 -13  -2 3221.13 328.884  11
  -3  13   1 271.320 153.083  17
   3 -13  -1 277.731 140.425  11
   3 -13   0 14925.3 627.732  22
  -3  13   0 15328.1 711.050  17
   3 -13   0 14844.8 680.928  11
   3 -13   1 3845.54 334.111  22
  -3  13  -1 3429.39 349.995  17
   3 -13   1 3807.73 343.643  11
  -3  13  -2 4435.71 386.153  17
   3 -13   2 4436.55 365.735  11
  -3  13  -3 10324.6 565.427  17
   3 -13   3 9331.99 489.934  11
  -3  13  -3 9006.23 525.010  24
  -3  13  -4 896.570 191.676  24
  -3  13  -5 716.050 167.760  24
  -3  13  -6 117.825 107.856  24
  -3  13  -6 169.834 101.316  12
  -3  13  -7 1873.32 209.706  12
   3 -13   7 1624.81 211.606  22
  -3  13  -8 226.318 100.148  12
   3 -13   8 393.996 120.542  22
   3 -12 -10 91.8752 79.7866  21
   3 -12 -10 62.4515 86.9653  14
   3 -12  -9 109.996 106.265  21
   3 -12  -9 0.29778 91.4904  14
   3 -12  -8 2293.72 241.083  14
   3 -12  -8 2475.47 242.771  11
   3 -12  -7 163.527 116.211  11
   3 -12  -7 298.127 130.120  14
   3 -12  -6 523.507 159.650  11
   3 -12  -6 373.682 149.736  14
   3 -12  -5 2123.06 270.088  11
   3 -12  -4-103.856 153.057  11
   3 -12  -3 6729.67 469.258  11
   3 -12  -2 201.192 181.351  16
  -3  12   2 481.852 191.364  17
   3 -12  -2 450.354 160.087  11
   3 -12  -1 14092.5 724.346  16
  -3  12   1 13518.9 687.320  17
   3 -12  -1 13113.0 665.387  11
   3 -12   0 3538.44 356.879  16
  -3  12   0 3987.50 406.595  17
   3 -12   0 3341.11 342.799  11
  -3  12  -1 7859.35 542.259  17
   3 -12   1 8138.24 518.349  11
  -3  12  -1 7362.88 475.727  24
  -3  12  -2 7569.71 516.348  17
   3 -12   2 7291.46 487.938  11
  -3  12  -2 7115.08 479.209  24
  -3  12  -3 9.63325 129.281  17
   3 -12   3 56.9569 113.554  11
  -3  12  -3 48.6442 130.572  24
  -3  12  -4 3391.92 349.755  24
  -3  12  -5 129.846 143.395  24
  -3  12  -6 1274.93 214.801  24
  -3  12  -7-141.743 129.461  24
  -3  12  -8 1445.94 198.306  12
  -3  12  -8 1383.48 207.600  24
  -3  12  -9 113.248 97.9809  12
   3 -12   9 8.45274 88.7738  22
   3 -11 -11 665.289 139.857  14
   3 -11 -10 6.49227 103.571  21
   3 -11 -10-29.4224 95.7961  14
   3 -11  -9 1433.74 215.879  14
   3 -11  -8 18.2329 107.572  14
   3 -11  -8 230.137 108.697  11
   3 -11  -7 6952.15 446.502  14
   3 -11  -7 7601.34 462.341  11
   3 -11  -6 3655.87 330.311  14
   3 -11  -6 3742.65 339.094  11
   3 -11  -5 4707.97 398.587  11
   3 -11  -5 4597.81 439.404  16
   3 -11  -4 9167.22 551.359  11
   3 -11  -4 9476.85 623.509  16
   3 -11  -3-32.1765 127.615  11
   3 -11  -3 50.4731 159.746  16
   3 -11  -2 3014.61 330.913  11
   3 -11  -2 3322.57 378.659  16
   3 -11  -1 3053.55 329.658  11
  -3  11   1 2959.92 327.003  17
   3 -11  -1 3151.92 381.445  16
   3 -11   0 6404.06 464.997  11
  -3  11   0 6548.59 482.239  17
   3 -11   0 7236.57 516.613  16
  -3  11   0 5930.99 409.970  24
   3 -11   1 7057.93 501.111  11
  -3  11  -1 7887.65 519.075  17
  -3  11  -1 7511.31 465.376  24
   3 -11   2 4802.85 417.587  11
  -3  11  -2 5737.52 474.036  17
  -3  11  -2 4655.53 394.484  24
   3 -11   3 5115.21 408.256  11
  -3  11  -3 5149.64 417.380  24
  -3  11  -3 5341.05 437.507  17
  -3  11  -4 1800.03 262.333  24
  -3  11  -4 1656.65 263.041  17
  -3  11  -5 601.667 197.166  24
  -3  11  -6 1166.37 223.420  24
  -3  11  -7 4639.13 373.367  24
  -3  11  -8 1279.58 227.245  13
  -3  11  -8 1289.04 224.802  24
  -3  11  -9 2919.88 277.315  13
  -3  11  -9 3042.25 271.278  24
  -3  11 -10 1327.73 172.482  13
  -3  11 -10 1772.42 205.873  12
   3 -10 -12 2763.13 208.850  23
   3 -10 -12 2912.58 245.315  14
   3 -10 -11 253.904 93.0638  23
   3 -10 -11 534.130 160.962  14
   3 -10 -10-39.6794 99.4619  23
   3 -10 -10 78.1249 107.580  14
   3 -10 -10-153.360 122.509  21
   3 -10  -9 448.362 148.660  14
   3 -10  -9 345.585 119.229  23
   3 -10  -8 3902.71 340.598  14
   3 -10  -8 3943.89 309.862  23
   3 -10  -7 1122.97 207.910  11
   3 -10  -6 9294.37 534.030  11
   3 -10  -6 8962.02 609.472  16
   3 -10  -5 2313.98 290.429  11
   3 -10  -5 2383.55 342.479  16
   3 -10  -4 16328.8 710.268  11
   3 -10  -4 15268.0 773.479  16
   3 -10  -3 7849.09 498.077  11
   3 -10  -3 7836.37 549.863  16
   3 -10  -2 3663.31 341.370  11
   3 -10  -2 3815.10 383.240  16
   3 -10  -1 2159.32 278.074  11
   3 -10   0 129.482 134.488  11
  -3  10  -1 1064.81 206.520  17
  -3  10  -1 1276.31 211.231  24
   3 -10   1 1149.02 210.053  11
   3 -10   1 852.260 418.249   2
  -3  10  -2 14097.2 671.913  17
  -3  10  -2 13572.4 628.495  24
   3 -10   2 13862.8 660.082  11
  -3  10  -3 4670.75 405.572  17
  -3  10  -3 4932.24 401.497  24
   3 -10   3 4144.84 354.714  11
  -3  10  -4 17487.0 743.979  17
  -3  10  -4 16704.4 723.276  24
  -3  10  -5-136.377 125.377  24
  -3  10  -6 70.1712 128.839  24
  -3  10  -7 366.838 149.787  24
  -3  10  -8 9282.56 566.812  13
  -3  10  -8 10122.8 541.090  24
  -3  10  -9 3436.97 343.108  13
  -3  10  -9 2984.28 290.264  24
  -3  10 -10 3786.94 338.471  13
  -3  10 -10 3429.12 271.196  24
  -3  10 -11 2864.38 255.131  13
  -3  10 -11 3162.12 253.871  12
   3  -9 -13 316.985 106.042  14
   3  -9 -13 631.480 115.288  23
   3  -9 -12 115.032 107.552  14
   3  -9 -12 146.284 89.9308  23
   3  -9 -11 10242.1 477.540  23
   3  -9 -11 11097.0 547.352  14
   3  -9 -10 474.724 144.002  21
   3  -9 -10 660.028 185.872  23
   3  -9 -10 622.019 170.650  14
   3  -9  -9 7054.22 428.871  23
   3  -9  -8 16.2085 106.589  23
   3  -9  -8 229.970 182.525  19
   3  -9  -7 2553.99 338.675  16
   3  -9  -7 3012.55 329.948  19
   3  -9  -7 2481.09 278.795  11
   3  -9  -7 2625.25 265.553  23
   3  -9  -6 4663.36 434.275  16
   3  -9  -6 4653.40 401.336  19
   3  -9  -6 4674.52 379.586  11
  -3   9   5 668.764 478.348   6
   3  -9  -5 99.7887 180.276  16
   3  -9  -5 442.397 165.819  11
  -3   9   4 1844.67 542.042   6
  -3   9   3 3496.29 654.480   6
  -3   9   2 314.490 286.750   6
  -3   9   1 12235.8 1193.64   6
   3  -9   0 3118.96 623.423   2
  -3   9   0 3319.19 608.320   6
   3  -9   1 2540.68 573.237   2
   3  -9   2 13475.8 1353.79   2
   3  -9   3 15292.2 1490.88   2
  -3   9  -4 230.479 133.946  24
  -3   9  -5 29657.8 941.421  24
  -3   9  -6 8153.68 514.631  24
  -3   9  -7 3856.52 357.207  24
  -3   9  -8 46.6739 132.705  24
  -3   9  -9 180.363 156.089  13
  -3   9  -9-29.2932 115.792  24
  -3   9 -10 5723.42 452.962  13
  -3   9 -10 5200.65 362.331  24
  -3   9 -11 148.341 116.339  13
  -3   9 -11 284.479 126.115  12
  -3   9 -12 961.246 165.596  13
  -3   9 -12 1308.25 151.370  12
   3  -8 -14 70.7905 77.8243  23
   3  -8 -14 154.411 93.9252  14
   3  -8 -13 531.324 138.502  23
   3  -8 -13 738.325 155.751  14
   3  -8 -12 17011.1 621.260  23
   3  -8 -12 17190.2 671.763  14
   3  -8 -11 284.241 150.564  23
   3  -8 -11 312.487 158.859  14
   3  -8 -10 16898.1 672.325  23
   3  -8  -9 2466.57 292.405  19
   3  -8  -9 2571.72 268.468  23
   3  -8  -8 264.777 181.363  16
   3  -8  -8 628.105 164.120  23
   3  -8  -8 694.027 197.724  19
   3  -8  -7 864.507 205.888  19
   3  -8  -7 1214.06 262.024  16
  -3   8   6 127.577 334.096   6
   3  -8  -6-227.614 319.990   9
  -3   8   5 1859.70 492.518   6
  -3   8   4 15693.2 1314.18   6
  -3   8   3 1469.26 437.494   6
  -3   8   2 62.1619 283.953   6
   3  -8  -1 8831.54 888.623   2
  -3   8   1 9533.95 992.461   6
   3  -8   0-37.8553 224.108   2
  -3   8   0-270.204 232.702   6
   3  -8   1 4441.05 706.539   2
  -3   8  -1 6019.89 799.013   6
   3  -8   2 14007.8 1292.50   2
  -3   8  -2 13042.6 1158.73   1
   3  -8   3 1412.58 478.066   2
  -3   8  -3 1301.67 450.781   1
   3  -8   4 29254.3 2042.69   2
  -3   8  -4 28904.8 1884.63   1
  -3   8  -5 10264.3 526.157  24
   3  -8   5 9403.90 1234.59   2
  -3   8  -5 10192.0 1180.39   1
  -3   8  -6 1368.22 225.998  24
  -3   8  -7 9156.04 531.133  24
  -3   8  -8 88.5679 128.775  24
  -3   8  -9 3913.84 343.835  24
  -3   8  -9 3438.56 405.681  13
  -3   8 -10 1748.92 228.736  24
  -3   8 -10 2072.71 310.410  13
  -3   8 -11 1019.33 223.669  13
  -3   8 -12 1161.98 197.639  13
  -3   8 -12 952.024 147.393  12
   3  -7 -14 12.2849 85.7049  14
   3  -7 -14 41.1880 90.9098  23
   3  -7 -13 11655.5 549.994  26
   3  -7 -13 12501.0 542.703  14
   3  -7 -13 12603.4 527.390  23
   3  -7 -12 382.288 154.757  14
   3  -7 -12 145.262 148.120  26
   3  -7 -12 419.901 152.426  23
   3  -7 -11 22600.4 847.497  26
   3  -7 -11 24329.9 862.015  14
   3  -7 -11 25389.2 825.976  23
   3  -7 -10 1210.73 238.752  26
   3  -7 -10 849.821 192.223  23
   3  -7  -9 1068.47 202.159  23
   3  -7  -9 1248.87 232.937  19
   3  -7  -8 2454.96 312.832  16
   3  -7  -8 2034.38 273.044  19
   3  -7  -8 1674.34 222.499  23
   3  -7  -7 4834.11 817.671   9
  -3   7   6 3552.88 623.702   6
   3  -7  -6 3535.51 643.804   9
  -3   7   5 7059.13 900.456   6
  -3   7   4 4353.25 662.020   6
  -3   7   3 324.251 298.537   6
  -3   7   2 7591.41 826.457   6
   3  -7  -1 1002.92 331.708   2
  -3   7   1 1344.27 362.291   6
   3  -7   0 2505.95 460.156   2
  -3   7   0 2848.18 515.814   6
   3  -7   1 2408.41 489.972   2
  -3   7  -1 3242.94 562.507   6
   3  -7   2 739.294 360.829   2
  -3   7  -3 42112.0 2136.68   1
   3  -7   3 43965.8 2264.65   2
   3  -7   4 2224.82 581.018   2
  -3   7  -4 1429.10 441.918   1
   3  -7   5 28930.8 2051.49   2
  -3   7  -5 27227.0 1884.94   1
   3  -7   6 26659.0 2061.00   2
  -3   7  -7 1130.99 223.412  24
  -3   7  -8 684.105 175.066  24
  -3   7  -9 197.400 126.920  24
  -3   7 -10 1571.87 301.363  13
  -3   7 -11 326.514 184.782  13
  -3   7 -12 3844.74 367.365  13
  -3   7 -13 184.408 111.298  13
   3  -6 -15 130.148 85.0540  23
   3  -6 -14 6670.52 356.199  14
   3  -6 -14 7102.75 374.750  23
   3  -6 -14 6869.98 412.291  26
   3  -6 -13 567.394 167.909  26
   3  -6 -13 508.569 144.694  23
   3  -6 -13 483.658 142.865  14
   3  -6 -12 126.426 140.978  26
   3  -6 -12 211.996 150.234  23
   3  -6 -12 185.684 123.298  14
   3  -6 -11-33.8194 128.189  26
   3  -6 -11 28.4590 129.023  23
   3  -6 -10 317.604 150.932  26
   3  -6 -10 377.723 164.295  23
   3  -6  -9 17940.8 688.915  23
   3  -6  -9 18704.9 729.106  19
   3  -6  -9 18091.2 729.186  26
   3  -6  -8 1278.74 429.986   9
  -3   6   7 2468.26 543.039   6
   3  -6  -7 1880.37 479.078   9
  -3   6   6 4662.57 780.059   6
   3  -6  -6 5750.84 887.175   9
  -3   6   5 7277.50 844.635   6
  -3   6   4 8094.15 851.819   6
  -3   6   3 19847.9 1270.10   6
  -3   6   2 1841.70 435.828   6
   3  -6  -2 2219.24 382.739   2
  -3   6   1 3532.34 539.532   6
   3  -6  -1 2792.20 428.393   2
   3  -6   0 11165.4 917.559   2
  -3   6   0 13047.8 988.291   6
   3  -6   1 6975.29 773.343   2
  -3   6  -1 7719.49 766.262   6
  -3   6  -2 13774.2 1019.08   6
  -3   6  -3 311.929 252.762   1
  -3   6  -4 17448.9 1387.61   1
  -3   6  -5 10298.9 1129.25   1
  -3   6  -6 3701.52 725.056   1
   3  -6   7 15394.2 1583.96   2
  -3   6  -8 4340.76 358.119  24
  -3   6  -9 834.687 184.797  24
  -3   6 -10 5155.76 497.673  13
  -3   6 -10 4767.62 379.089  20
  -3   6 -11 33.6681 142.730  13
  -3   6 -11 203.543 107.257  20
  -3   6 -12 142.833 121.068  13
  -3   6 -12 59.1965 93.8036  20
  -3   6 -13 1714.75 228.321  13
  -3   6 -13 1259.70 149.218  20
   3  -5 -15 1267.86 156.792  23
   3  -5 -15 1240.31 190.884  26
   3  -5 -14-120.613 163.879  26
   3  -5 -14-107.112 113.786  23
   3  -5 -14-66.6573 89.0945  14
   3  -5 -13 2744.82 305.720  26
   3  -5 -13 3134.09 290.404  23
   3  -5 -13 2842.17 276.972  14
   3  -5 -12 559.643 190.393  26
   3  -5 -12 615.138 157.359  23
   3  -5 -12 818.965 186.869  14
   3  -5 -11 6159.93 418.990  23
   3  -5 -11 5667.51 457.367  26
   3  -5 -10 535.841 218.600  19
   3  -5 -10 491.628 142.672  23
   3  -5  -9 13755.7 1371.84   9
   3  -5  -9 14066.3 602.160  23
   3  -5  -8 2527.28 595.379   9
   3  -5  -7-174.183 194.359   9
  -3   5   7 410.071 324.880   6
   3  -5  -6 30800.9 1713.01   9
  -3   5   6 31100.3 1714.40   6
  -3   5   5 21852.7 1389.60   6
  -3   5   4 30602.1 1604.41   6
  -3   5   3 4999.62 646.580   6
  -3   5   2 54.0365 226.086   6
   3  -5  -2 220.599 137.061   2
  -3   5   1 8775.04 796.650   6
   3  -5  -1 8571.18 694.539   2
   3  -5   0 127.039 213.601   8
  -3   5   0-36.1724 199.849   6
   3  -5   1 50758.2 1854.56   8
  -3   5  -1 52269.7 1817.08   6
   3  -5   2 9650.37 823.768   8
  -3   5  -2 11253.9 843.877   6
  -3   5  -3 9664.10 956.048   1
   3  -5   3 9243.91 819.916   8
  -3   5  -4 807.191 350.251   1
   3  -5   4 809.156 314.498   8
  -3   5  -5 4487.72 725.715   1
  -3   5  -6 7195.57 969.456   1
  -3   5  -6 5172.35 763.054   4
  -3   5  -7 3131.92 665.293   4
  -3   5  -8 633.811 162.737  24
  -3   5  -8 277.251 351.162   4
  -3   5  -8 656.407 184.041  20
  -3   5  -9 173.406 123.040  20
  -3   5 -10 1974.04 267.495  20
  -3   5 -10 1850.10 324.727  13
  -3   5 -11 208.993 140.356  20
  -3   5 -11 413.015 191.766  13
  -3   5 -12 5416.84 379.118  20
  -3   5 -12 6267.95 483.667  13
  -3   5 -13 1765.81 193.552  20
  -3   5 -13 1743.36 240.191  13
  -3   5 -14 972.644 158.554  13
   3  -4 -15 19.2593 115.617  26
   3  -4 -15 103.280 88.4692  23
   3  -4 -14 141.048 129.121  26
   3  -4 -14 340.805 125.513  23
   3  -4 -13 74.5679 133.098  26
   3  -4 -13 57.6576 103.238  14
   3  -4 -13 147.413 128.394  23
   3  -4 -12 891.569 219.235  26
   3  -4 -12 821.634 169.824  14
   3  -4 -12 845.974 197.965  23
   3  -4 -11 881.360 186.856  23
   3  -4 -10 5177.56 381.564  23
   3  -4 -10 4886.97 377.016  19
   3  -4  -9 34153.1 2051.64   9
   3  -4  -8 18142.4 1406.95   9
  -3   4   8 18084.3 1355.42   6
   3  -4  -7 58653.8 2368.67   9
  -3   4   7 57390.2 2315.82   6
   3  -4  -6 5443.47 702.951   9
  -3   4   6 5926.38 747.755   6
  -3   4   5 9303.97 883.478   6
  -3   4   4 5396.46 665.960   6
  -3   4   3 3554.36 532.166   6
   3  -4  -2 38785.9 1203.78   2
   3  -4  -2 43391.2 1534.57   8
  -3   4   2 43818.8 1664.60   6
   3  -4  -1 7549.17 649.001   8
  -3   4   1 7306.10 674.941   6
  -3   4   1 6227.11 491.158   5
   3  -4   0 23858.2 1165.18   8
  -3   4   0 22183.6 1095.87   6
  -3   4   0 22006.7 1007.46   5
   3  -4   1 1038.31 347.867   8
  -3   4  -1 839.158 276.222   6
  -3   4  -1 702.580 244.089   5
   3  -4   2 1010.95 330.550   8
  -3   4  -2 825.606 287.818   5
  -3   4  -2 687.436 248.611   6
  -3   4  -3 2479.93 494.579   1
   3  -4   3 2315.04 436.793   8
  -3   4  -3 2313.98 363.049   6
  -3   4  -3 2189.84 424.942   5
  -3   4  -4 14957.2 1199.25   1
   3  -4   4 15997.1 1060.96   8
  -3   4  -5 222.147 259.014   1
   3  -4   5 387.845 260.998   8
  -3   4  -6 33656.4 1930.64   4
  -3   4  -6 35916.8 2063.30   1
  -3   4  -7 18056.2 1552.39   4
  -3   4  -8-180.791 289.505   4
  -3   4  -9 2455.58 314.564  20
  -3   4 -10 2054.62 280.078  20
  -3   4 -10 1950.59 316.610  13
  -3   4 -11 202.688 137.645  20
  -3   4 -11 376.877 198.942  13
  -3   4 -12 1701.15 245.341  20
  -3   4 -12 2251.17 311.815  13
  -3   4 -13 3071.84 282.842  20
  -3   4 -13 2757.47 303.733  13
  -3   4 -14 3541.10 245.577  20
  -3   4 -14 3397.01 265.099  13
   3  -3 -16 564.909 129.565  26
   3  -3 -15 1253.84 170.921  23
   3  -3 -15 904.060 194.831  26
   3  -3 -14 0.32347 96.9670  23
   3  -3 -14-88.7548 128.783  26
   3  -3 -13 1437.75 216.771  23
   3  -3 -13 1208.07 237.658  26
   3  -3 -12 1747.36 243.341  23
   3  -3 -11 9367.33 570.831  13
   3  -3 -11 8338.91 491.093  19
   3  -3 -11 8889.89 491.516  23
   3  -3 -10 3774.09 740.911   9
   3  -3 -10 4842.64 393.895  13
   3  -3 -10 4560.50 339.138  23
   3  -3  -9 28675.9 1801.34   9
  -3   3   8 39135.4 1919.15   6
   3  -3  -8 39772.7 1985.68   9
   3  -3  -8 39083.3 2156.51   7
  -3   3   7 4010.11 610.282   6
   3  -3  -7 3193.43 542.921   9
   3  -3  -7 3749.73 633.746   7
  -3   3   6 21278.0 1336.64   6
   3  -3  -6 22234.7 1315.21   9
   3  -3  -6 22393.4 1381.86   7
   3  -3  -5 18933.4 1161.46   7
  -3   3   5 19361.8 1213.67   6
   3  -3  -4 606.194 238.127   7
  -3   3   4 630.615 257.613   6
  -3   3   3 20572.7 573.896   5
  -3   3   3 22609.2 1189.25   6
   3  -3  -3 20595.6 977.487   7
   3  -3  -3 23663.1 1044.05   8
   3  -3  -3 17878.7 553.899   2
  -3   3   2 6291.79 605.929   6
  -3   3   2 6132.51 415.202   5
   3  -3  -2 7090.02 592.957   8
  -3   3   1 7358.81 626.077   6
  -3   3   1 6891.97 509.780   5
   3  -3  -1 7577.28 610.441   8
  -3   3   0 9479.42 658.599   5
  -3   3   0 9208.14 670.380   6
   3  -3   0 9307.92 695.852   8
  -3   3  -1 46022.2 1525.63   5
  -3   3  -1 47310.2 1431.10   6
   3  -3   1 47818.5 1606.17   8
   3  -3   2 176.354 234.298   8
  -3   3  -2 175.855 151.505   6
  -3   3  -2 413.166 249.400   5
  -3   3  -3 16578.7 1065.62   5
  -3   3  -3 17937.4 846.821   6
   3  -3   3 17188.2 1022.90   8
   3  -3   4 27.3279 235.995   8
  -3   3  -4-10.1483 243.125   5
  -3   3  -4 273.721 275.784   1
  -3   3  -5 80710.5 2659.04   5
   3  -3   5 74034.7 2294.47   8
  -3   3  -5 81516.2 2818.20   1
  -3   3  -6 9432.47 1038.14   1
  -3   3  -7 30742.0 1994.29   4
  -3   3  -8 5556.36 955.293   4
  -3   3  -9 31532.8 1132.46  13
  -3   3  -9 32553.2 1071.61  20
  -3   3 -10 3559.31 463.616  13
  -3   3 -10 3270.25 363.610  20
  -3   3 -11 3091.84 390.581  13
  -3   3 -11 3204.83 355.314  20
  -3   3 -12 3112.27 354.181  13
  -3   3 -12 3163.21 334.374  20
  -3   3 -13-109.106 126.896  13
  -3   3 -13 129.941 116.597  20
  -3   3 -14 281.034 112.185  13
  -3   3 -14 329.175 115.980  20
   3  -2 -16 2598.63 243.324  26
   3  -2 -15-18.9389 116.599  26
   3  -2 -15 355.190 112.374  23
   3  -2 -14 4287.30 313.259  23
   3  -2 -14 4085.28 389.793  26
   3  -2 -13 1146.47 241.571  13
   3  -2 -13 994.702 187.191  23
   3  -2 -12 1516.18 260.953  13
   3  -2 -12 1254.75 211.586  23
   3  -2 -12 956.834 208.610  19
   3  -2 -11 4720.38 377.954  19
   3  -2 -11 5010.26 359.297  23
   3  -2 -11 5713.31 445.707  13
   3  -2 -10 2062.29 570.831   7
   3  -2 -10 2520.41 573.402   9
   3  -2  -9 31821.7 1845.27   9
   3  -2  -9 27590.4 1907.85   7
  -3   2   8 216.647 228.429   6
   3  -2  -8 301.785 256.251   7
   3  -2  -8 543.397 270.782   9
  -3   2   7 19335.4 1303.37   6
   3  -2  -7 19444.1 1359.84   7
   3  -2  -7 19310.4 1237.19   9
  -3   2   6 19178.8 1169.44  10
  -3   2   6 22433.4 1337.68   6
   3  -2  -6 21068.0 1289.75   7
   3  -2  -6 22514.8 1244.60   9
  -3   2   5 6341.02 666.368  10
  -3   2   5 6660.76 704.129   6
   3  -2  -5 7105.32 689.294   7
  -3   2   4 8183.90 747.979   6
   3  -2  -4 8632.49 574.024   8
   3  -2  -4 8138.83 667.145   7
  -3   2   3 4818.49 532.443   6
   3  -2  -3 5428.46 468.353   8
   3  -2  -3 4469.55 450.939   7
  -3   2   2 1859.71 346.612   6
   3  -2  -2 1463.06 232.065   7
   3  -2  -2 2403.71 337.149   8
   3  -2  -1 58973.5 1572.27   8
  -3   2   1 56551.0 1576.16   6
  -3   2   0 30686.3 1112.99   6
   3  -2   1 6803.70 580.288   8
  -3   2  -1 7189.47 606.810   5
  -3   2  -1 7327.58 517.872   6
  -3   2  -2 210882. 3558.55   5
  -3   2  -2 206906. 2790.11   6
   3  -2   2 208905. 3434.78   8
  -3   2  -3 37613.6 1554.87   5
  -3   2  -3 38142.9 1601.72   1
  -3   2  -3 36026.2 1026.63   6
   3  -2   3 37469.6 1440.53   8
  -3   2  -4 26704.8 1399.73   5
  -3   2  -4 25945.5 1433.64   1
   3  -2   4 25747.0 1248.93   8
  -3   2  -5 519.061 239.943   1
   3  -2   5 325.034 277.172   8
  -3   2  -5 585.634 260.170   5
  -3   2  -6 173.530 218.173   5
  -3   2  -7 20303.6 1624.04   4
  -3   2  -8 2815.56 668.657   4
  -3   2  -9 12033.7 688.417  13
  -3   2  -9 13327.2 585.355  21
  -3   2  -9 12938.8 659.840  20
  -3   2 -10 647.558 177.180  21
  -3   2 -10 320.622 174.195  13
  -3   2 -10 635.070 220.024  20
  -3   2 -11 539.051 168.924  21
  -3   2 -11 176.890 143.328  20
  -3   2 -11 195.710 156.905  13
  -3   2 -12 662.092 183.639  20
  -3   2 -12 868.423 205.561  13
  -3   2 -13 710.326 170.659  13
  -3   2 -13 684.825 167.923  20
  -3   2 -14 143.469 109.684  13
  -3   2 -14 291.223 115.797  20
   3  -1 -16 1893.94 214.575  26
   3  -1 -15 7245.22 469.010  26
   3  -1 -14 1886.57 217.841  23
   3  -1 -14 2366.61 301.263  13
   3  -1 -13 7746.98 534.533  13
   3  -1 -13 6758.77 405.296  23
   3  -1 -12 8275.95 561.373  13
   3  -1 -12 7113.96 432.470  23
   3  -1 -12 7259.44 477.172  19
   3  -1 -11 530.487 168.343  13
   3  -1 -11 402.336 132.901  23
   3  -1 -11 452.524 176.951  19
   3  -1 -10 2863.83 602.472   9
   3  -1 -10 2406.79 649.551   7
   3  -1  -9 4278.96 697.823   9
  -3   1   9 3445.66 558.651   6
   3  -1  -9 3967.51 732.634   7
   3  -1  -8 3404.60 562.512   9
   3  -1  -8 2671.12 581.975   7
  -3   1   8 2417.31 524.880   6
  -3   1   7 2393.83 456.770   6
   3  -1  -7 1842.83 383.778   9
   3  -1  -7 2259.70 472.274   7
  -3   1   7 2245.28 475.681  10
  -3   1   6 21099.4 1303.27   6
   3  -1  -6 23367.7 1208.40   9
   3  -1  -6 23865.7 1340.62   7
  -3   1   6 22063.6 1259.58  10
  -3   1   5 3179.31 509.859   6
   3  -1  -5 4164.04 495.606   9
   3  -1  -5 3947.70 509.540   7
  -3   1   5 3988.88 522.749  10
  -3   1   4 1990.88 385.506   6
   3  -1  -4 2401.00 315.875   8
  -3   1   4 1695.66 338.049  10
   3  -1  -4 2046.38 333.931   7
  -3   1   3 1357.19 305.357   6
  -3   1   3 1216.87 318.193  10
   3  -1  -3 815.739 214.667   7
   3  -1  -3 1214.21 234.961   8
   3  -1  -2 2330.72 307.461   8
  -3   1   2 2475.11 383.240   6
   3  -1  -1 5872.05 501.923   8
  -3   1   1 6400.73 511.459   6
  -3   1   0 51268.5 1319.78   6
   3  -1   1 144888. 2617.79   8
  -3   1  -1 143307. 2190.34   6
   3  -1   2 312.314 239.162   8
  -3   1  -2 289.080 150.606   6
  -3   1  -3 13805.6 938.026   5
   3  -1   3 14132.5 878.561   8
  -3   1  -3 13581.4 917.242   1
  -3   1  -4 26915.7 1406.96   5
  -3   1  -4 26454.0 1377.74   1
   3  -1   4 27348.5 1265.41   8
  -3   1  -5 2218.15 456.026   1
   3  -1   5 1958.00 381.584   8
  -3   1  -5 2459.46 503.191   5
  -3   1  -6 20919.8 1395.63   5
  -3   1  -7 1660.61 435.326   5
  -3   1  -7 1955.17 581.079   4
  -3   1  -8 5955.07 970.356   4
  -3   1  -9 10430.1 643.045  13
  -3   1  -9 10944.9 515.884  21
  -3   1  -9 10466.2 607.736  20
  -3   1 -10 670.659 229.084  13
  -3   1 -10 616.360 157.467  21
  -3   1 -10 800.573 208.078  20
  -3   1 -11 41.7075 120.724  21
  -3   1 -11 69.2396 154.025  13
  -3   1 -11 162.916 131.582  20
  -3   1 -12 3831.38 374.781  13
  -3   1 -12 4553.74 346.765  21
  -3   1 -12 4049.01 385.271  20
  -3   1 -13 1704.24 228.418  13
  -3   1 -13 1527.87 226.995  20
  -3   1 -14 1713.87 201.627  20
   3   0 -16 1768.24 211.905  26
   3   0 -15-177.389 142.883  26
   3   0 -14 3679.93 363.463  13
   3   0 -13 6726.98 443.361  19
   3   0 -13 7389.19 517.797  13
   3   0 -12 212.012 169.396  13
   3   0 -12 72.8917 178.047  19
   3   0 -11 2570.94 315.965  13
   3   0 -11 2181.32 287.275  19
   3   0 -10 3656.43 762.441   7
   3   0 -10 4217.53 696.298   9
   3   0  -9 13452.0 1139.98   9
  -3   0   9 13020.1 1179.94   6
   3   0  -9 12868.9 1282.30   7
   3   0  -8 9789.98 1016.02   7
  -3   0   8 10050.5 970.807  10
   3   0  -8 12937.2 1027.71   9
   3   0  -7 14488.2 1138.44   7
   3   0  -7 15685.8 1042.88   9
  -3   0   7 14535.7 1109.48  10
   3   0  -6 2239.52 392.644   9
   3   0  -6 1933.79 428.884   7
  -3   0   6 2189.89 427.275  10
   3   0  -5 20798.0 980.964   9
  -3   0   5 20831.7 1146.97  10
   3   0  -4 15468.8 668.637   8
  -3   0   4 17094.6 1009.43  10
   3   0  -3 6622.75 475.866   8
  -3   0   3 6941.17 621.654  10
   3   0  -2 939.587 238.949   8
   3   0  -1 9409.33 596.370   8
  -3   0   0 6770.44 471.131   6
   3   0   1 36057.1 1238.46   8
  -3   0  -1 34859.5 930.200   6
   3   0   2 119050. 2403.89   8
  -3   0  -2 111961. 1484.92   6
  -3   0  -3 59002.4 1820.42   1
   3   0   3 57265.7 1721.46   8
   3   0   4 422.246 259.733   8
  -3   0  -4 154.770 235.749   5
  -3   0  -4 193.117 201.667   1
  -3   0  -5 6133.84 717.564   5
  -3   0  -5 5998.22 703.203   1
   3   0   5 5377.94 610.140   8
  -3   0  -6 652.344 291.805   5
   3   0   6 882.068 277.808   8
  -3   0  -7 5254.00 761.880   5
  -3   0  -7 5094.59 846.333   4
  -3   0  -8 3230.00 650.280   5
  -3   0  -8 2515.04 635.215   4
  -3   0  -9 10734.1 526.722  21
  -3   0  -9 10417.9 599.763  20
  -3   0 -10-63.5557 139.776  20
  -3   0 -10 178.536 137.197  21
  -3   0 -11 691.175 206.653  20
  -3   0 -11 338.540 146.885  21
  -3   0 -12-86.3065 142.967  21
  -3   0 -12 28.0808 118.994  20
  -3   0 -13 1825.70 218.674  21
  -3   0 -13 1468.53 234.609  20
  -3   0 -14 546.650 128.783  20
   3   1 -16 172.925 95.1690  26
   3   1 -15 2584.00 286.762  13
   3   1 -14 1266.92 229.940  13
   3   1 -13 937.532 223.848  13
   3   1 -13 893.290 201.945  19
   3   1 -12 2851.35 348.404  13
   3   1 -12 2566.13 304.006  19
   3   1 -11-57.8831 134.013  13
   3   1 -11 105.261 169.727  19
   3   1 -10 1720.41 521.451   7
   3   1  -9 6211.44 883.840   7
  -3  -1   8 3895.67 638.360  10
   3   1  -8 4267.36 562.908   9
   3   1  -8 3306.17 599.134   7
  -3  -1   7 6339.25 757.786  10
   3   1  -7 6449.67 643.810   9
   3   1  -7 6438.55 770.434   7
   3   1  -6 104314. 2325.88   9
  -3  -1   6 103081. 2795.74  10
   3   1  -5 3234.23 386.873   9
  -3  -1   5 3620.72 535.715  10
   3   1  -4 57522.3 1279.08   8
   3   1  -4 55755.8 1346.83   9
   3   1  -3 2684.70 320.496   8
  -3  -1   3 2852.23 408.748  10
   3   1  -2 23853.9 938.002   8
  -3  -1   2 24440.4 1090.64  10
   3   1  -1 15402.8 772.856   8
  -3  -1   1 14157.3 839.187  10
   3   1   0 3589.65 393.854   8
  -3  -1   0 3692.74 452.986  10
   3   1   1 40249.0 1335.43   8
  -3  -1  -2 10564.0 371.858   6
  -3  -1  -2 10504.1 663.133   1
  -3  -1  -3 12088.3 787.953   1
   3   1   3 12180.6 823.119   8
  -3  -1  -4 44438.8 1642.97   1
   3   1   4 46371.3 1666.63   8
   3   1   5-58.0588 195.497   8
  -3  -1  -5 40.3988 255.431   5
   3   1   6 776.243 245.288   8
  -3  -1  -6 617.841 298.157   5
  -3  -1  -7 4116.36 644.522   5
  -3  -1  -7 3008.21 681.122   4
  -3  -1  -8 6907.40 1050.86   4
  -3  -1  -9 588.074 167.320  21
  -3  -1  -9 559.249 176.320  20
  -3  -1  -9 367.317 183.041  26
  -3  -1 -10 6909.91 442.231  21
  -3  -1 -10 6889.27 490.292  26
  -3  -1 -10 6711.48 489.539  20
  -3  -1 -11 4127.74 349.216  21
  -3  -1 -11 3865.27 398.973  20
  -3  -1 -12 5932.69 392.259  21
  -3  -1 -12 4944.55 420.222  20
  -3  -1 -13 1952.12 228.601  21
  -3  -1 -13 1811.16 232.825  20
  -3  -1 -14 138.259 92.8858  20
   3   2 -16-5.77285 86.4870  26
   3   2 -15 38.4195 115.157  13
   3   2 -14 3493.04 312.892  19
   3   2 -14 3876.15 364.873  13
   3   2 -13 362.734 167.820  19
   3   2 -13 652.644 187.842  13
   3   2 -12 3841.16 393.685  13
   3   2 -12 3589.65 359.394  19
   3   2 -11 146.680 135.521  13
   3   2 -10 7633.95 1069.05   7
   3   2  -9 37399.5 2192.29   7
  -3  -2   9 35601.8 2023.35  10
   3   2  -8 35067.7 1952.52   7
  -3  -2   8 33409.4 1862.78  10
  -3  -2   7 52432.4 2178.39  10
  -3  -2   6 18608.9 1205.49  10
  -3  -2   5 20275.4 1026.86   2
  -3  -2   5 20770.5 1223.99  10
   3   2  -5 20491.8 822.679   9
  -3  -2   4 107833. 2592.77  10
   3   2  -4 101515. 1792.96   8
  -3  -2   3 1467.29 309.816  10
   3   2  -3 1503.14 266.336   8
   3   2  -3 824.273 119.616   9
   3   2  -2 2166.32 312.006   8
  -3  -2   2 1855.69 348.117  10
  -3  -2   1 13380.0 813.873  10
   3   2   0 924.988 246.245   3
  -3  -2   0 1171.41 281.133  10
   3   2   1 1349.70 315.785   3
  -3  -2  -1 1430.71 273.786  10
   3   2   2 12420.3 802.775   3
  -3  -2  -2 12330.7 668.736   1
   3   2   3 13510.8 885.000   8
   3   2   3 11902.9 805.669   3
  -3  -2  -3 11784.7 724.628   1
   3   2   4 30767.3 1408.88   8
   3   2   4 26689.9 1233.16   3
   3   2   5 14262.5 1017.53   8
  -3  -2  -6 5.07002 239.778   5
   3   2   6 386.233 255.423   8
  -3  -2  -7 11316.3 1249.77   4
  -3  -2  -8 426.084 279.394   4
  -3  -2  -9 25588.9 912.684  20
  -3  -2  -9 27047.8 951.552  26
  -3  -2  -9 24768.2 810.133  21
  -3  -2 -10 405.409 168.187  21
  -3  -2 -10 455.397 251.869  26
  -3  -2 -10 506.066 173.464  20
  -3  -2 -11 251.942 162.667  20
  -3  -2 -11 444.714 167.565  21
  -3  -2 -12 3562.42 312.081  21
  -3  -2 -12 3130.40 321.667  20
  -3  -2 -13 54.6232 110.757  21
  -3  -2 -13 6.11058 108.424  20
  -3  -2 -14 1412.55 172.905  20
   3   3 -16 211.108 86.4857  26
   3   3 -15 166.198 128.137  13
   3   3 -14 375.779 155.498  19
   3   3 -14 640.070 169.271  13
   3   3 -13 6143.24 454.206  19
   3   3 -13 6764.95 485.187  13
   3   3 -12 7221.31 513.492  13
   3   3 -11 20520.4 863.955  13
   3   3 -10 7345.34 496.843  13
   3   3 -10 6277.07 1024.12   7
  -3  -3   9 2987.06 651.133  10
   3   3  -9 3178.66 702.509   7
  -3  -3   8 1696.18 499.576  10
  -3  -3   7 29421.4 1701.32  10
  -3  -3   6 111957. 2786.49   2
  -3  -3   6 128543. 3360.90  10
  -3  -3   5 5726.28 630.866   2
  -3  -3   5 7254.69 763.524  10
   3   3  -4 18878.0 813.280   8
  -3  -3   4 17782.5 1089.34  10
  -3  -3   4 16216.6 1029.63   2
  -3  -3   3 84764.7 2287.83  10
  -3  -3   2 19451.7 1035.74  10
   3   3  -1 1338.65 316.059   3
  -3  -3   1 1485.02 323.851  10
   3   3   0 152.333 167.266   3
  -3  -3   0-93.7606 181.932  10
   3   3   1 3053.71 452.614   3
  -3  -3  -1 2956.83 385.155  10
   3   3   2 134.054 214.217   3
   3   3   3 29800.3 1375.63   3
   3   3   4 44870.2 1740.84   3
   3   3   5 235.264 192.987   3
   3   3   5 295.571 233.290   8
  -3  -3  -6 7924.97 900.626   5
   3   3   6 9635.75 910.717   8
  -3  -3  -6 8646.08 1006.55   4
  -3  -3  -7 285.462 236.519   4
  -3  -3  -8 6875.89 1025.27   4
  -3  -3  -8 7354.09 461.502  23
  -3  -3  -8 8078.48 567.645  26
  -3  -3  -8 7819.70 451.883  21
  -3  -3  -9 703.171 191.953  20
  -3  -3  -9 1123.21 203.877  21
  -3  -3 -10 5420.40 389.832  21
  -3  -3 -10 4441.95 398.681  20
  -3  -3 -11 7252.99 449.424  21
  -3  -3 -11 6812.15 466.712  20
  -3  -3 -12 9.46653 106.613  21
  -3  -3 -12 60.0131 101.592  20
  -3  -3 -13 211.829 102.527  21
  -3  -3 -13 265.349 106.153  20
  -3  -3 -14 387.035 106.791  21
  -3  -3 -14 74.4484 71.4629  20
   3   4 -15 513.961 151.461  13
   3   4 -15 543.078 132.423  19
   3   4 -14 9205.73 523.238  13
   3   4 -14 8695.44 470.654  19
   3   4 -13 479.772 179.295  13
   3   4 -13 230.789 177.839  19
   3   4 -12 3775.79 374.438  13
   3   4 -11 6734.48 480.556  13
   3   4 -10 20485.1 812.841  13
   3   4 -10 20013.5 714.084  12
  -3  -4  10 18715.9 1655.18  10
  -3  -4   9 51272.7 2622.07  10
  -3  -4   8 11773.2 1194.91  10
  -3  -4   7 26995.9 1689.40  10
  -3  -4   6 463.806 260.073   2
  -3  -4   6 409.198 299.606  10
  -3  -4   5 483.952 256.754   2
  -3  -4   5 856.322 310.760  10
  -3  -4   4 26235.7 1469.71   2
  -3  -4   4 29830.8 1498.53  10
  -3  -4   3 11969.3 982.516   2
  -3  -4   3 13445.0 953.980  10
  -3  -4   2 6647.47 663.088  10
   3   4  -2 6604.06 692.746   3
  -3  -4   1 5705.81 579.666  10
   3   4  -1 4541.40 553.110   3
  -3  -4   0 7057.45 643.653  10
   3   4   0 7318.05 703.800   3
  -3  -4  -1 1789.10 336.689  10
   3   4   1 1585.83 367.956   3
   3   4   2 10121.2 849.484   3
   3   4   3 5656.78 654.143   3
   3   4   4 26704.3 1435.10   3
   3   4   5 38876.9 1808.46   3
  -3  -4  -6 7545.22 939.212   4
   3   4   6 9346.47 958.386   8
  -3  -4  -7 7334.82 998.575   4
  -3  -4  -8 3092.18 301.392  21
  -3  -4  -8 3059.38 326.383  23
  -3  -4  -8 2712.48 306.905  20
  -3  -4  -9 2969.37 330.119  20
  -3  -4  -9 4023.22 344.483  21
  -3  -4 -10 187.028 116.193  20
  -3  -4 -10 221.423 140.390  21
  -3  -4 -11-8.43517 113.398  20
  -3  -4 -11 192.861 130.087  21
  -3  -4 -12 1111.68 186.003  21
  -3  -4 -12 724.560 154.335  20
  -3  -4 -12 1026.10 177.120  25
  -3  -4 -13-22.6110 98.3071  21
   3   5 -15 1802.90 206.380  13
   3   5 -15 1830.35 186.605  19
   3   5 -14 112.763 121.930  13
   3   5 -14 140.736 122.781  19
   3   5 -13 20.2692 119.067  13
   3   5 -12 7371.20 510.568  13
   3   5 -11 4175.43 384.142  13
   3   5 -11 4444.06 356.623  12
   3   5 -10 10576.0 592.061  13
   3   5 -10 10482.5 536.685  12
  -3  -5   9 8630.52 1114.71  10
  -3  -5   8 430.557 347.350  10
  -3  -5   7 10178.6 1094.37  10
  -3  -5   7 7083.71 924.629   2
  -3  -5   6 6247.95 799.193  10
  -3  -5   6 4684.51 729.049   2
  -3  -5   5-155.206 193.539  10
  -3  -5   5 106.123 183.266   2
  -3  -5   4 12921.5 1038.46  10
  -3  -5   4 11942.5 1053.49   2
  -3  -5   3 58412.1 2120.97  10
   3   5  -3 54566.0 1993.86   3
  -3  -5   3 53406.6 2201.56   2
  -3  -5   2 13942.4 999.801  10
   3   5  -2 13403.4 1013.07   3
  -3  -5   1 1180.96 348.707  10
   3   5  -1 950.466 333.087   3
  -3  -5   0 4317.89 525.854  10
   3   5   0 4215.64 587.181   3
   3   5   1 18375.1 1182.03   3
   3   5   2 2630.00 495.276   3
   3   5   3 4682.55 654.875   3
   3   5   4 39016.6 1856.26   3
   3   5   5 1194.50 361.293   3
   3   5   6 21557.4 1508.25   8
  -3  -5  -7 2929.11 327.005  14
  -3  -5  -7 2538.91 277.886  23
  -3  -5  -7 2828.54 281.015  21
  -3  -5  -8-9.03783 131.503  21
  -3  -5  -9 3172.19 318.437  21
  -3  -5 -10 802.359 177.807  21
  -3  -5 -11 85.1905 112.087  21
  -3  -5 -12 179.011 102.803  21
  -3  -5 -12 233.622 123.607  25
  -3  -5 -13 57.0061 92.2694  21
  -3  -5 -13-116.183 89.1086  25
   3   6 -15 476.570 134.053  19
   3   6 -14 3834.88 298.840  19
   3   6 -14 3991.05 311.703  13
   3   6 -13 1472.99 231.360  13
   3   6 -12 493.639 145.052  12
   3   6 -12 610.988 189.331  13
   3   6 -11 9915.08 545.928  12
   3   6 -11 10454.9 582.714  13
   3   6 -10 3047.36 312.129  12
   3   6 -10 2889.23 327.192  13
   3   6  -9 543.040 161.483  12
  -3  -6   8 5719.45 927.255  10
  -3  -6   7 4890.35 802.848  10
  -3  -6   7 3757.71 705.815   2
  -3  -6   6 8646.28 987.700  10
  -3  -6   6 7412.28 955.701   2
  -3  -6   5 6423.43 813.564  10
  -3  -6   5 4482.38 731.641   2
  -3  -6   4 222.139 202.886  10
  -3  -6   4 240.961 307.031   2
  -3  -6   3 1936.97 472.897  10
  -3  -6   3 1742.88 465.190   2
   3   6  -3 1648.26 408.952   3
   3   6  -2 143793. 3460.37   3
  -3  -6   2 144021. 3416.04  10
   3   6  -1 4823.11 658.457   3
  -3  -6   1 5109.19 644.541  10
   3   6   0 42543.3 1902.38   3
  -3  -6   0 41237.0 1658.11  10
   3   6   1 1013.06 317.279   3
   3   6   2 2822.59 540.316   3
   3   6   3 4297.07 674.542   3
   3   6   4 351.213 329.844   3
   3   6   5 9549.44 1058.03   3
  -3  -6  -6 5390.40 424.517  14
  -3  -6  -7 1950.77 256.499  21
  -3  -6  -8 409.752 158.138  21
  -3  -6  -9 1605.20 236.410  21
  -3  -6 -10 64.2130 122.387  21
  -3  -6 -11 2656.67 261.590  21
  -3  -6 -12 574.765 150.251  25
  -3  -6 -12 503.776 131.620  21
  -3  -6 -13 443.544 97.5683  25
  -3  -6 -13 320.591 94.1332  21
   3   7 -14 2133.67 208.121  13
   3   7 -14 2094.80 216.767  19
   3   7 -13 228.553 102.304  12
   3   7 -13-88.2893 101.713  13
   3   7 -12 234.043 143.966  12
   3   7 -12 265.500 138.884  13
   3   7 -11 1378.06 226.317  12
   3   7 -10 3285.53 327.259  12
   3   7  -9 11562.1 617.922  12
   3   7  -8 980.917 213.746  12
  -3  -7   7 15180.8 1508.10   2
  -3  -7   7 18447.8 1609.79  10
  -3  -7   6 3519.55 685.238   2
  -3  -7   6 3630.78 736.206  10
  -3  -7   5 6285.06 938.897   2
  -3  -7   5 8801.13 1044.45  10
  -3  -7   4 1296.02 466.414   2
  -3  -7   4 1223.78 439.110  10
  -3  -7   3 61902.2 2455.52  10
   3   7  -3 59117.1 2387.33   3
  -3  -7   2 654.404 322.427  10
   3   7  -2 796.871 294.954   3
  -3  -7   1 71136.5 2436.25  10
   3   7  -1 74169.7 2669.33   3
   3   7   0 7307.89 862.718   3
   3   7   1 672.467 290.431   3
   3   7   2 86.5502 243.975   3
   3   7   3 2840.26 567.911   3
   3   7   4 3490.43 636.838   3
   3   7   5 690.683 433.140   3
  -3  -7  -5 586.814 195.508  14
  -3  -7  -7 185.328 126.057  21
  -3  -7  -8 754.323 190.214  21
  -3  -7  -9 2045.33 257.730  21
  -3  -7 -10 2403.98 266.250  21
  -3  -7 -11 2283.15 247.828  21
  -3  -7 -12 3625.11 239.228  21
  -3  -7 -12 3151.08 234.599  25
   3   8 -14 676.887 138.804  19
   3   8 -13 397.230 120.435  12
   3   8 -12 1407.28 216.219  12
   3   8 -11 865.080 203.218  12
   3   8 -10 1275.36 241.715  12
   3   8  -9 10073.6 579.691  12
   3   8  -8 189.912 161.589  12
   3   8  -7 1313.13 224.729  12
  -3  -8   6 6735.04 1094.42   2
   3   8  -6 8787.90 508.325  12
  -3  -8   6 7623.06 1065.03  10
  -3  -8   5 4911.11 920.602   2
  -3  -8   5 6680.68 977.839  10
  -3  -8   4 42346.4 2285.89  10
   3   8  -3 350.083 305.511   3
  -3  -8   3 99.1167 220.365  10
   3   8  -2 27241.9 1726.77   3
  -3  -8   2 26297.1 1634.51  10
   3   8  -1 5716.66 813.996   3
   3   8   0-40.3643 247.716   3
   3   8   1 7280.00 960.446   3
   3   8   2-22.6799 270.115   3
   3   8   3-197.395 221.191   3
   3   8   4 4355.88 792.317   3
  -3  -8  -4 4683.25 364.283  15
  -3  -8  -5 897.890 225.008  15
  -3  -8  -6 226.627 173.071  15
  -3  -8  -7 12983.1 612.264  21
  -3  -8  -8 6214.56 414.269  21
  -3  -8  -9 5279.03 370.763  21
  -3  -8 -10 3748.29 298.693  21
  -3  -8 -11 1035.45 154.789  21
  -3  -8 -11 968.895 159.392  25
  -3  -8 -12 363.861 89.0342  21
  -3  -8 -12 492.606 111.324  25
   3   9 -13-23.5752 84.2298  12
   3   9 -12 1458.64 210.633  12
   3   9 -11 1641.65 246.073  12
   3   9 -10 4410.27 400.192  12
   3   9  -9 2023.61 282.795  12
   3   9  -8 131.267 161.265  12
  -3  -9   7 36293.2 1035.92  22
   3   9  -7 37272.9 1116.38  12
   3   9  -6 550.782 184.967  12
  -3  -9   6 231.981 145.810  22
   3   9  -5 6007.35 422.723  12
  -3  -9   5 6136.42 448.338  22
   3   9  -4 165.721 120.818  12
  -3  -9   4 216.403 147.690  22
  -3  -9   4 62.8361 319.190  10
   3   9  -3 477.007 326.829   3
  -3  -9   3 666.580 394.644  10
   3   9  -2 1952.61 522.516   3
   3   9  -1 16281.4 1484.94   3
   3   9   0 2911.68 684.177   3
  -3  -9  -1 3849.92 331.838  15
   3   9   1 2567.76 649.852   3
  -3  -9  -2 115.196 147.104  15
  -3  -9  -2 230.087 144.463  22
  -3  -9  -3 255.004 162.258  15
  -3  -9  -3 128.282 153.542  22
  -3  -9  -4 1114.35 229.376  15
  -3  -9  -5 464.406 168.131  15
  -3  -9  -6 13033.0 613.590  15
  -3  -9  -7 4024.93 347.353  21
  -3  -9  -8 4472.33 359.221  21
  -3  -9  -9 4155.65 314.941  21
  -3  -9 -10-253.951 141.473  25
  -3  -9 -10 124.224 111.357  21
  -3  -9 -11 1610.89 157.061  21
  -3  -9 -11 1525.11 167.657  25
   3  10 -13 1958.19 175.036  12
   3  10 -12 72.8122 89.8295  12
   3  10 -11 328.333 123.924  12
   3  10 -10 1498.64 235.879  12
   3  10  -9 7451.83 501.312  12
   3  10  -8 513.971 181.562  12
  -3 -10   8 344.410 154.411  22
   3  10  -7 2531.84 311.747  12
  -3 -10   7 1982.60 269.198  22
  -3 -10   6 3504.09 347.344  22
   3  10  -6 3582.56 360.050  12
  -3 -10   5 4923.06 429.384  22
   3  10  -5 4924.93 402.265  12
  -3 -10   4 3099.11 330.578  22
   3  10  -4 2881.75 307.337  12
  -3 -10   3 113.148 135.309  22
  -3 -10   2 960.772 200.493  15
  -3 -10   2 994.182 211.637  22
  -3 -10   1 18.7295 135.906  15
  -3 -10   1 112.966 147.181  22
  -3 -10   0 12867.8 603.108  15
  -3 -10   0 11819.3 634.924  22
  -3 -10  -1 3820.78 355.412  15
  -3 -10  -1 3198.17 359.296  22
  -3 -10  -2 448.368 162.115  15
  -3 -10  -2 70.1992 126.954  22
  -3 -10  -3 3838.39 347.643  15
  -3 -10  -3 3459.87 354.371  22
  -3 -10  -4 12.4332 137.800  15
  -3 -10  -5 1565.84 256.503  15
  -3 -10  -6 4503.62 379.465  15
  -3 -10  -7 8142.65 452.065  15
  -3 -10  -7 9255.60 479.819  21
  -3 -10  -8 3716.35 297.679  21
  -3 -10  -9-122.413 121.661  25
  -3 -10  -9 231.189 124.697  21
  -3 -10 -10 822.287 136.922  25
  -3 -10 -10 760.798 124.595  21
   3  11 -12 2328.29 203.456  12
   3  11 -11 1094.25 182.626  12
   3  11 -10 193.790 114.622  12
   3  11  -9 280.846 135.129  12
   3  11  -8 1019.32 197.511  12
  -3 -11   8 869.281 192.171  22
   3  11  -7 376.673 163.122  12
  -3 -11   7 117.795 143.939  22
   3  11  -6 485.087 178.208  12
  -3 -11   6 718.509 222.682  22
  -3 -11   5 4851.94 436.887  22
   3  11  -5 5190.94 408.075  12
   3  11  -4-32.5170 120.692  12
  -3 -11   4-32.1204 144.630  22
  -3 -11   3 1093.64 220.424  15
  -3 -11   3 538.206 197.487  22
  -3 -11   2-4.31577 144.835  15
  -3 -11   2-151.581 151.217  22
  -3 -11   1 5020.92 436.006  22
  -3 -11   1 5746.35 441.963  15
  -3 -11   0 3610.94 372.159  22
  -3 -11   0 3977.59 370.331  15
  -3 -11  -1 2657.48 321.050  15
  -3 -11  -1 2113.84 284.477  22
  -3 -11  -2 4229.75 378.687  15
  -3 -11  -2 3941.78 393.610  22
  -3 -11  -3 978.718 201.847  22
  -3 -11  -3 1195.12 224.162  15
  -3 -11  -4 3590.33 343.423  15
  -3 -11  -5 1587.72 244.617  15
  -3 -11  -6 932.249 177.521  21
  -3 -11  -6 760.269 192.117  15
  -3 -11  -7 727.494 149.617  21
  -3 -11  -7 591.673 157.756  15
  -3 -11  -8 442.470 132.199  25
  -3 -11  -8 74.7997 95.6063  21
  -3 -11  -9 1500.54 167.372  25
  -3 -11  -9 1222.93 147.988  21
   3  12 -11 209.287 98.5128  12
   3  12 -10 461.714 128.509  12
   3  12  -9 351.267 126.995  12
   3  12  -8 60.9647 132.109  12
  -3 -12   8 50.5912 108.288  22
  -3 -12   7 5298.38 404.350  22
   3  12  -7 4865.91 377.798  12
   3  12  -6 26.3128 126.659  12
  -3 -12   6 29.4110 150.052  22
   3  12  -5-93.1836 126.686  12
  -3 -12   5-69.6027 138.626  22
  -3 -12   4 2256.58 297.319  22
  -3 -12   3 182.081 149.002  22
  -3 -12   2 2410.48 294.012  15
  -3 -12   2 2455.28 323.046  22
  -3 -12   1 574.109 188.777  15
  -3 -12   1 698.345 208.349  22
  -3 -12   0 6356.66 453.903  15
  -3 -12   0 6494.12 481.063  22
  -3 -12  -1 5310.69 422.833  15
  -3 -12  -1 5105.08 434.740  22
  -3 -12  -2 444.604 165.220  15
  -3 -12  -2 418.532 180.774  22
  -3 -12  -3 4218.94 371.053  22
  -3 -12  -3 5161.16 404.992  15
  -3 -12  -4 796.983 192.282  15
  -3 -12  -5 75.0098 125.908  15
  -3 -12  -6 639.146 148.489  25
  -3 -12  -6 573.098 161.974  15
  -3 -12  -6 612.033 151.914  21
  -3 -12  -7 35.1415 93.0471  25
  -3 -12  -7 43.7914 111.976  21
  -3 -12  -8 239.413 96.0873  25
  -3 -12  -8 192.199 81.4151  21
   3  13  -9-23.7387 78.6915  12
  -3 -13   8 1294.77 181.495  22
   3  13  -8 1186.44 176.753  12
  -3 -13   7 324.947 130.835  22
   3  13  -7 124.315 113.562  12
   3  13  -6 3500.74 298.912  12
  -3 -13   6 4476.76 366.950  22
  -3 -13   5 9620.72 549.646  22
  -3 -13   4 363.888 173.366  22
  -3 -13   3 3579.10 366.814  22
  -3 -13   2 1274.37 248.281  22
  -3 -13   2 1602.92 242.087  15
  -3 -13   1 520.152 173.968  22
  -3 -13   1 679.790 190.098  15
  -3 -13   0 1802.98 260.549  22
  -3 -13   0 2445.74 287.629  15
  -3 -13  -1 306.500 152.590  22
  -3 -13  -1 248.073 159.082  15
  -3 -13  -2 2087.75 260.629  22
  -3 -13  -2 1868.56 258.389  15
  -3 -13  -3 179.339 127.433  15
  -3 -13  -4 56.5599 119.579  15
  -3 -13  -5 313.570 135.146  15
  -3 -13  -5-130.107 89.0980  21
  -3 -13  -6 4.15039 89.5697  15
  -3 -13  -6-83.2406 82.2071  21
   3  14  -7 1956.20 177.517  12
  -3 -14   7 2925.08 240.808  22
  -3 -14   6 532.188 159.769  22
  -3 -14   5-20.3443 106.289  22
  -3 -14   4 9153.12 491.530  22
  -3 -14   3 2735.56 292.727  22
  -3 -14   2 436.324 142.735  15
  -3 -14   2 652.721 174.289  22
  -3 -14   1 802.085 180.326  15
  -3 -14   1 916.652 184.174  22
  -3 -14   0 105.726 140.957  15
  -3 -14   0-128.435 117.627  22
  -3 -14  -1 856.755 184.961  15
  -3 -14  -1 854.260 163.181  22
  -3 -14  -2-126.703 127.905  15
  -3 -14  -3 435.537 142.718  15
  -3 -14  -4-48.7657 92.0609  15
  -3 -14  -4 64.1495 75.0106  21
  -3 -14  -5 204.487 99.9482  15
  -3 -14  -5 227.138 80.8930  21
  -3 -15   5 1647.10 192.399  22
  -3 -15   4 979.860 165.514  22
  -3 -15   3 309.504 122.133  22
  -3 -15   2 933.799 161.873  22
  -3 -15   1-65.2798 90.0265  15
  -3 -15   1 162.677 99.4477  22
  -3 -15   0 60.4793 98.3443  15
  -3 -15   0 54.2402 89.8598  22
  -3 -15  -1 586.145 130.498  15
  -3 -15  -2 686.129 140.129  15
  -4  15   5 827.644 148.554  17
   4 -15  -5 744.197 134.003  11
  -4  15   4 370.168 118.949  17
   4 -15  -4 351.400 107.484  11
  -4  15   3 256.216 125.775  17
   4 -15  -3 33.8583 84.4472  11
  -4  15   2 534.479 142.277  17
   4 -15  -2 561.163 136.637  11
  -4  15   1-38.9594 99.8527  17
   4 -15  -1 28.8619 84.5363  11
  -4  15   0 1348.55 199.332  17
   4 -15   0 1438.55 190.995  11
   4 -15   1 260.565 94.8237  11
   4 -15   2 89.9336 85.4552  22
   4 -15   2 92.5871 87.9397  11
   4 -15   3-151.196 93.7327  22
   4 -15   4 227.247 95.2053  22
   4 -14  -7 419.523 103.516  11
  -4  14   7 445.183 118.811  17
   4 -14  -6 367.470 112.356  11
  -4  14   6 289.742 123.687  17
   4 -14  -5 686.027 144.999  11
  -4  14   5 823.064 173.856  17
   4 -14  -4 85.0025 95.3431  11
  -4  14   4 282.441 142.348  17
   4 -14  -3 99.7641 104.771  11
  -4  14   3 238.915 138.368  17
   4 -14  -2 1507.62 216.288  11
  -4  14   2 1136.25 208.426  17
   4 -14  -1 1159.38 204.397  11
  -4  14   1 1445.80 235.017  17
   4 -14   0 313.748 140.335  11
  -4  14   0 470.987 148.715  17
  -4  14  -1 4663.34 368.436  17
   4 -14   1 5075.09 342.958  22
   4 -14   1 4859.61 361.845  11
   4 -14   2 950.727 178.356  22
  -4  14  -2 1224.34 192.895  17
   4 -14   2 878.930 158.501  11
   4 -14   3-104.692 108.281  22
   4 -14   4 276.171 117.156  22
   4 -14   5 140.391 97.1712  22
  -4  14  -5 168.015 84.3465  12
  -4  14  -6 3542.70 229.890  12
   4 -14   6 4366.50 290.668  22
  -4  13   9 388.136 102.204  17
   4 -13  -9 562.361 116.755  14
  -4  13   8 430.709 127.616  17
   4 -13  -8 77.6138 77.6661  14
  -4  13   7 355.982 143.612  17
   4 -13  -7 670.925 144.903  11
  -4  13   6 58.0524 127.978  17
   4 -13  -6-98.7190 93.8052  11
  -4  13   5 137.702 125.876  17
   4 -13  -5 584.508 153.081  11
  -4  13   4 606.603 193.094  17
   4 -13  -4 735.133 170.317  11
  -4  13   3 2615.86 317.118  17
   4 -13  -3 2256.38 289.541  11
  -4  13   2 2885.11 331.173  17
   4 -13  -2 2799.25 310.997  11
  -4  13   1 2756.10 321.771  17
   4 -13  -1 2770.88 309.462  11
  -4  13   0 7362.95 498.836  17
   4 -13   0 7318.23 437.372  22
   4 -13   0 7498.76 493.363  11
   4 -13   1 3113.02 326.460  11
  -4  13  -1 3767.04 355.491  17
  -4  13  -2 2347.28 275.977  24
   4 -13   2 2380.64 284.341  11
  -4  13  -2 2521.37 298.096  17
   4 -13   3 11958.2 551.596  11
  -4  13  -3 11791.3 581.913  24
  -4  13  -4 501.163 164.845  24
  -4  13  -5-107.326 103.006  24
  -4  13  -6-86.1381 109.240  24
  -4  13  -7 251.170 104.413  12
  -4  13  -8 848.211 126.611  12
   4 -13   8 999.270 146.192  22
   4 -12 -10 169.687 91.9548  14
   4 -12  -9-8.06250 91.9217  14
   4 -12  -8 1676.16 217.819  14
   4 -12  -8 1401.88 188.349  11
   4 -12  -7 151.126 117.226  14
   4 -12  -7 182.708 115.085  11
   4 -12  -6 4215.93 356.509  11
   4 -12  -5 1020.97 246.582  16
   4 -12  -5 845.164 181.234  11
   4 -12  -4 2684.08 366.344  16
   4 -12  -4 2688.03 310.237  11
   4 -12  -3 7044.90 530.688  16
   4 -12  -3 7623.68 514.516  11
  -4  12   2 205.038 148.263  17
   4 -12  -2 313.754 204.716  16
   4 -12  -2 360.219 147.768  11
   4 -12  -1 5141.78 464.836  16
  -4  12   1 5120.91 428.602  17
   4 -12  -1 4855.98 425.474  11
  -4  12   0 2749.11 284.669  24
  -4  12   0 3007.86 333.690  17
   4 -12   0 2892.42 356.838  16
   4 -12   0 3098.64 350.480  11
  -4  12  -1 4819.82 393.333  24
  -4  12  -1 4688.90 410.955  17
   4 -12   1 4506.61 409.195  11
  -4  12  -2 7148.56 484.073  24
  -4  12  -2 8120.01 515.472  17
   4 -12   2 7344.33 497.411  11
  -4  12  -3 427.041 158.814  24
  -4  12  -3 749.153 196.119  17
   4 -12   3 293.307 138.114  11
  -4  12  -4 1106.46 214.537  24
  -4  12  -5 1365.94 229.526  24
  -4  12  -6-71.5365 117.088  24
  -4  12  -7 302.165 125.600  24
  -4  12  -8-88.1013 90.3907  24
  -4  12  -9 140.060 82.4550  12
   4 -11 -11 226.147 107.075  14
   4 -11 -11 339.850 95.0555  23
   4 -11 -10 103.075 101.628  14
   4 -11 -10 168.920 91.3508  23
   4 -11  -9 1471.72 209.019  14
   4 -11  -9 1405.21 164.682  23
   4 -11  -8 83.3363 101.034  14
   4 -11  -7 6554.36 437.718  11
   4 -11  -6 3074.47 311.804  11
   4 -11  -6 3486.91 396.204  16
   4 -11  -5 569.247 196.416  11
   4 -11  -5 459.160 215.636  16
   4 -11  -4 10709.4 602.375  11
   4 -11  -4 10617.1 669.022  16
   4 -11  -3 284.853 146.934  11
   4 -11  -3 195.880 192.234  16
   4 -11  -2 6089.65 474.547  11
   4 -11  -2 5950.71 512.543  16
   4 -11  -1 810.900 205.626  11
   4 -11  -1 539.453 222.714  16
   4 -11   0 1430.81 260.266  11
  -4  11   0 1487.21 238.734  24
   4 -11   0 1664.80 302.716  16
  -4  11   0 1672.48 284.513  17
   4 -11   1 3585.85 373.801  11
  -4  11  -1 3694.95 347.289  24
  -4  11  -1 3692.73 374.178  17
   4 -11   2 1109.64 219.386  11
  -4  11  -2 1211.84 228.846  24
  -4  11  -2 1008.39 227.730  17
   4 -11   3 4108.94 381.590  11
  -4  11  -3 4007.29 384.023  24
  -4  11  -3 4256.52 374.547  17
  -4  11  -4 810.521 193.663  24
  -4  11  -5 2933.62 312.800  24
  -4  11  -6 794.976 206.135  24
  -4  11  -7 345.144 147.630  24
  -4  11  -8 117.451 132.944  24
  -4  11  -8-31.4353 111.619  13
  -4  11  -9 1718.18 208.085  24
  -4  11  -9 1866.66 225.339  13
  -4  11 -10 916.719 143.859  13
  -4  11 -10 978.214 137.349  12
   4 -10 -12 2287.56 191.543  23
   4 -10 -12 2377.82 224.902  14
   4 -10 -11 80.3778 98.9651  23
   4 -10 -11 271.381 122.968  14
   4 -10 -10 2550.93 237.371  23
   4 -10 -10 2656.13 280.400  14
   4 -10  -9 439.722 134.765  23
   4 -10  -8 1120.96 197.715  23
   4 -10  -7 2261.08 241.231  23
   4 -10  -7 2558.01 343.187  16
   4 -10  -7 2213.23 285.603  11
   4 -10  -6 2849.36 392.249  16
   4 -10  -6 2584.78 315.390  11
   4 -10  -5 6603.30 549.717  16
   4 -10  -5 7178.35 502.313  11
   4 -10  -4 109.378 194.800  16
   4 -10  -4 143.842 151.630  11
   4 -10  -3 7274.38 544.725  16
   4 -10  -3 7870.44 519.607  11
   4 -10  -2 5277.05 484.941  16
   4 -10  -2 6041.11 481.252  11
   4 -10  -1 1081.55 252.473  16
   4 -10  -1 1030.87 212.328  11
   4 -10   0 905.651 227.929  16
   4 -10   0 1466.12 260.662  11
  -4  10   0 1056.35 177.920  24
  -4  10  -1 7656.38 504.079  17
   4 -10   1 7311.98 505.632  11
  -4  10  -1 7763.64 481.833  24
  -4  10  -2 4.49295 150.826  17
   4 -10   2 31.4696 141.971  11
  -4  10  -2-16.5724 138.506  24
   4 -10   3 2132.77 291.978  11
  -4  10  -3 3546.89 372.157  24
  -4  10  -4 3918.02 381.725  24
  -4  10  -5 643.134 192.458  24
  -4  10  -6 74.6512 134.245  24
  -4  10  -7 3402.29 336.201  24
  -4  10  -8 1973.81 286.273  13
  -4  10  -8 2145.56 267.581  24
  -4  10  -9 655.472 178.616  13
  -4  10  -9 582.301 149.254  24
  -4  10 -10 759.075 168.643  13
  -4  10 -10 844.722 153.785  24
  -4  10 -11 3205.11 245.385  13
  -4  10 -11 3178.99 216.159  12
   4  -9 -13 861.510 134.923  23
   4  -9 -13 1166.92 164.052  14
   4  -9 -12 854.746 151.242  23
   4  -9 -12 869.847 168.577  14
   4  -9 -11 2607.08 256.315  23
   4  -9 -11 2621.85 281.040  14
   4  -9 -10 1903.60 234.155  23
   4  -9  -9 857.477 213.025  19
   4  -9  -9 609.168 154.746  23
   4  -9  -8 4361.25 349.662  23
   4  -9  -8 5118.10 451.644  16
   4  -9  -8 4964.47 411.435  19
   4  -9  -7 2719.44 366.443  16
   4  -9  -7 2475.08 316.241  19
   4  -9  -6 3559.18 389.814  16
   4  -9  -6 4208.25 399.156  19
   4  -9  -6 3713.69 351.197  11
   4  -9  -5 267.115 191.941  16
   4  -9  -5 5.43002 170.524  19
   4  -9  -5-39.5798 122.935  11
   4  -9  -4 6547.02 463.625  11
  -4   9   4 5732.70 947.237   6
   4  -9  -4 4590.84 454.694  16
  -4   9   3 2369.82 565.138   6
  -4   9   2 12429.2 1278.65   6
  -4   9   1 1012.90 450.882   6
  -4   9   0-36.3571 240.693   6
   4  -9   1-171.762 342.607   2
  -4   9  -2 7321.81 452.167  24
   4  -9   2 6209.49 958.602   2
   4  -9   2 6833.51 482.805  11
  -4   9  -3 20013.9 764.283  24
   4  -9   3 18836.5 776.610  11
  -4   9  -4 6002.79 437.125  24
  -4   9  -5 10447.9 578.787  24
  -4   9  -6 181.696 142.170  24
  -4   9  -7 47.1660 129.393  24
  -4   9  -8 5985.61 426.929  24
  -4   9  -9 1914.09 300.937  13
  -4   9  -9 2325.46 255.722  24
  -4   9 -10 1481.35 259.619  13
  -4   9 -10 1558.04 210.633  24
  -4   9 -11 72.3278 90.4066  12
  -4   9 -11 161.430 117.583  13
   4  -8 -14 190.542 95.3381  14
   4  -8 -14 50.4449 75.4191  23
   4  -8 -13 550.610 145.852  14
   4  -8 -13 141.413 92.9283  23
   4  -8 -12 5483.11 385.792  14
   4  -8 -12 5516.56 360.595  23
   4  -8 -11 200.030 137.744  14
   4  -8 -11 543.930 157.838  23
   4  -8 -11 403.781 168.884  19
   4  -8 -10 10183.6 533.771  23
   4  -8 -10 9043.41 527.989  19
   4  -8  -9 1867.71 280.155  19
   4  -8  -9 1824.69 247.255  23
   4  -8  -9 1825.57 276.579  16
   4  -8  -8 1090.63 247.429  19
   4  -8  -8 914.577 251.377  16
   4  -8  -7 3778.94 375.592  19
   4  -8  -7 3076.36 397.183  16
  -4   8   6 275.048 336.384   6
   4  -8  -6 145.833 133.446  11
   4  -8  -6 79.9364 191.417  16
   4  -8  -6 142.178 156.513  19
  -4   8   5 3063.01 681.615   6
  -4   8   4 270.202 335.259   6
  -4   8   3 3281.21 663.047   6
  -4   8   2 994.416 377.307   6
  -4   8   1 3776.37 693.805   6
  -4   8   0 19439.4 1484.34   6
   4  -8   0 18252.4 1386.84   2
  -4   8  -1 15938.9 1352.86   6
   4  -8   1 13368.5 1254.58   2
   4  -8   2 10768.0 1187.17   2
  -4   8  -2 12084.4 1261.47   1
  -4   8  -3 5210.72 893.628   1
   4  -8   3 4438.07 848.091   2
  -4   8  -4 23283.1 829.896  24
   4  -8   4 21439.5 1895.06   2
  -4   8  -4 19990.7 1734.87   1
  -4   8  -5 9338.22 543.233  24
  -4   8  -6 1586.59 252.841  24
  -4   8  -7 82.5456 135.646  24
  -4   8  -8 66.0546 131.412  24
  -4   8  -9 940.412 195.395  24
  -4   8  -9 467.234 200.152  13
  -4   8 -10-82.3739 141.786  13
  -4   8 -10-32.7716 97.0936  24
  -4   8 -11 2067.28 273.228  13
  -4   8 -12 235.820 122.514  13
   4  -7 -14 17.9503 84.9447  14
   4  -7 -14 113.438 86.0535  23
   4  -7 -13 5022.34 346.894  14
   4  -7 -13 4698.83 343.300  26
   4  -7 -13 5238.04 352.089  23
   4  -7 -12 1772.43 241.454  14
   4  -7 -12 2030.17 254.817  23
   4  -7 -11 2877.98 299.828  23
   4  -7 -11 2399.83 288.105  19
   4  -7 -10 4035.17 342.947  23
   4  -7 -10 3614.10 374.801  19
   4  -7  -9-97.3861 160.091  23
   4  -7  -9 32.2981 159.961  19
   4  -7  -8 13216.3 655.600  19
   4  -7  -8 12671.7 666.707  16
  -4   7   7 293.611 356.283   6
   4  -7  -7 136.517 224.275   9
   4  -7  -7 568.893 269.617  19
  -4   7   6 1136.13 431.936   6
  -4   7   5 1158.87 399.941   6
  -4   7   4 4904.17 765.371   6
  -4   7   3 437.858 249.787   6
  -4   7   2 45176.4 2152.34   6
  -4   7   1 14093.2 1200.16   6
   4  -7   0 1188.20 351.525   2
  -4   7   0 1811.36 470.706   6
   4  -7   1 8410.53 961.515   2
  -4   7  -1 9524.40 990.727   6
   4  -7   2 874.783 397.049   2
  -4   7  -2 477.812 260.694   6
  -4   7  -3 28032.7 1907.53   1
   4  -7   3 26417.2 1900.01   2
   4  -7   4 272.973 313.660   2
  -4   7  -4 58.1108 248.710   1
  -4   7  -5 5788.39 997.732   1
   4  -7   5 5481.71 945.454   2
  -4   7  -5 6456.96 436.938  24
  -4   7  -6 7306.48 473.233  24
  -4   7  -7 5997.62 433.563  24
  -4   7  -8 1882.88 256.169  24
  -4   7  -9 716.432 182.966  24
  -4   7 -10 5.24388 105.916  24
  -4   7 -10-76.6707 169.070  13
  -4   7 -11 831.515 212.013  13
  -4   7 -12 801.269 182.612  13
   4  -6 -15 744.574 124.522  23
   4  -6 -14 2317.37 241.911  26
   4  -6 -14 2228.45 216.746  23
   4  -6 -14 1923.83 207.108  14
   4  -6 -13-135.301 149.042  26
   4  -6 -13 27.0620 100.161  14
   4  -6 -13 45.4870 110.137  23
   4  -6 -12 273.348 141.598  26
   4  -6 -12 353.157 143.260  14
   4  -6 -12 575.386 196.655  19
   4  -6 -12 380.803 147.991  23
   4  -6 -11 740.628 204.624  19
   4  -6 -11 797.971 200.751  26
   4  -6 -11 822.468 190.320  23
   4  -6 -10 4887.69 429.691  19
   4  -6 -10 4501.07 387.527  23
   4  -6  -9 344.917 186.655  19
   4  -6  -8 627.421 265.760   9
   4  -6  -8 999.100 229.557  19
  -4   6   8 1113.58 454.630   6
  -4   6   7 3785.04 719.389   6
   4  -6  -7 3851.59 744.042   9
  -4   6   6 603.379 351.084   6
  -4   6   5 4923.49 776.862   6
  -4   6   4 764.483 305.098   6
  -4   6   3 23462.9 1519.07   6
  -4   6   2 4259.43 641.483   6
  -4   6   1 4387.91 642.529   6
   4  -6  -1 3223.34 521.471   2
  -4   6   0 74967.5 2524.61   6
   4  -6   0 66233.3 2374.82   2
   4  -6   1 101.199 285.397   8
  -4   6  -1 122.301 200.561   6
   4  -6   2 4045.43 657.107   8
  -4   6  -2 3491.28 556.839   6
  -4   6  -3 401.680 312.333   1
   4  -6   3 63.9765 288.853   8
  -4   6  -4 6977.28 977.644   1
  -4   6  -5 3130.53 730.479   1
  -4   6  -6 9973.17 541.230  24
  -4   6  -6 8443.08 1178.46   1
  -4   6  -7 258.620 153.701  24
  -4   6  -8 1067.03 209.576  24
  -4   6  -9 153.105 116.565  24
  -4   6 -10 40.8834 157.404  13
  -4   6 -10 158.169 130.505  24
  -4   6 -10-76.2670 122.969  20
  -4   6 -11 1739.98 216.917  20
  -4   6 -11 1921.17 299.337  13
  -4   6 -12 165.191 84.4348  20
  -4   6 -12 99.3249 120.400  13
  -4   6 -13 1435.84 183.320  13
   4  -5 -15 1575.33 199.406  26
   4  -5 -15 1337.44 153.252  23
   4  -5 -14-134.015 86.4117  14
   4  -5 -14-147.017 143.159  26
   4  -5 -14 45.7289 97.5421  23
   4  -5 -13 1420.53 208.629  14
   4  -5 -13 1629.25 224.858  23
   4  -5 -13 983.842 202.954  26
   4  -5 -12 129.373 131.751  23
   4  -5 -12 160.302 149.577  19
   4  -5 -12 95.8570 157.697  26
   4  -5 -11 330.016 179.211  19
   4  -5 -11 461.107 175.150  23
   4  -5 -10 865.706 223.877  19
   4  -5 -10 664.184 174.794  23
   4  -5  -9 2418.61 330.327  19
   4  -5  -8 16682.9 1492.48   9
  -4   5   8 16895.6 1487.00   6
   4  -5  -7 1004.68 362.789   9
  -4   5   7 593.542 342.368   6
  -4   5   6 17639.8 1457.50   6
  -4   5   5 12069.2 1154.30   6
  -4   5   4 410.692 255.900   6
  -4   5   3 2572.22 523.468   6
   4  -5  -2 4309.32 575.731   8
  -4   5   2 5080.83 662.432   6
   4  -5  -1 36911.7 1703.72   8
  -4   5   1 37316.9 1701.27   6
   4  -5   0 160.135 279.194   8
  -4   5   0 458.062 304.784   6
   4  -5   1 52233.7 2116.61   8
  -4   5  -1 50355.1 1919.27   6
   4  -5   2 8729.85 892.469   8
  -4   5  -2 9063.95 806.250   6
   4  -5   3 7317.49 861.139   8
  -4   5  -3 7770.24 968.597   1
  -4   5  -3 7339.10 732.205   6
  -4   5  -4 410.298 311.474   1
   4  -5   4-72.4084 267.819   8
  -4   5  -5 1487.84 479.592   1
  -4   5  -6 1052.70 425.437   1
  -4   5  -6 1261.99 497.688   4
  -4   5  -7 77.9071 123.496  24
  -4   5  -7 140.151 314.962   4
  -4   5  -7-60.4921 126.708  20
  -4   5  -8 186.872 159.959  24
  -4   5  -8 405.489 159.327  20
  -4   5  -9 2318.29 290.450  20
  -4   5  -9 2912.50 313.487  24
  -4   5 -10 1142.06 263.188  13
  -4   5 -10 1166.02 232.308  20
  -4   5 -11-24.2038 147.842  13
  -4   5 -11 195.851 127.375  20
  -4   5 -12 2282.31 291.532  13
  -4   5 -12 1547.34 203.859  20
  -4   5 -13 1432.37 191.491  13
  -4   5 -13 1398.36 154.889  20
   4  -4 -15-96.9927 82.8703  23
   4  -4 -15-169.948 113.839  26
   4  -4 -14 107.295 110.805  23
   4  -4 -14 0.47885 124.414  26
   4  -4 -13 434.383 176.075  19
   4  -4 -13 267.254 170.420  26
   4  -4 -13 33.9472 112.979  23
   4  -4 -13 164.173 111.361  14
   4  -4 -12-35.4889 107.791  23
   4  -4 -12 41.6391 155.864  19
   4  -4 -11 26.9320 109.965  23
   4  -4 -11-1.07780 145.051  19
   4  -4 -10 16168.1 673.376  23
   4  -4 -10 16340.4 725.089  19
   4  -4  -9 2519.54 597.585   9
   4  -4  -8 9596.57 1062.18   9
  -4   4   8 9092.69 1098.29   6
   4  -4  -7 26056.6 1659.38   9
  -4   4   7 26234.4 1744.07   6
  -4   4   6 4895.80 755.074   6
  -4   4   5 342.617 257.996   6
  -4   4   4 6273.64 776.859   6
   4  -4  -3 3038.41 505.449   8
  -4   4   3 2996.40 546.085   6
   4  -4  -2 18718.1 1145.50   8
  -4   4   2 18675.5 888.778   5
  -4   4   2 19750.6 1244.04   6
   4  -4  -1 3315.65 520.864   8
  -4   4   1 2929.17 420.374   5
  -4   4   1 2690.25 489.974   6
   4  -4   0 46518.6 1849.32   8
  -4   4   0 42048.8 1614.76   5
  -4   4   0 44280.7 1697.54   6
   4  -4   1 421.813 225.274   8
  -4   4  -1 927.484 308.222   5
  -4   4  -1 770.436 270.798   6
   4  -4   2 834.554 338.422   8
  -4   4  -2 330.458 221.473   6
  -4   4  -2 104.247 197.288   5
   4  -4   3 33.2309 270.544   8
  -4   4  -3 145.416 261.241   5
  -4   4  -4 1701.54 458.054   5
  -4   4  -4 2068.98 529.645   1
   4  -4   4 2352.95 539.947   8
  -4   4  -5 31.5307 272.986   1
   4  -4   5-225.124 315.084   8
  -4   4  -6 31447.4 2109.86   1
  -4   4  -7 843.088 451.118   4
  -4   4  -8 303.575 166.432  20
  -4   4  -8 456.490 167.210  24
  -4   4  -9 101.729 119.252  20
  -4   4  -9 89.4820 125.831  24
  -4   4 -10 1742.55 305.987  13
  -4   4 -10 2256.49 300.953  20
  -4   4 -11 4468.20 388.052  20
  -4   4 -11 4563.19 453.226  13
  -4   4 -12 323.082 152.550  13
  -4   4 -12 333.232 130.583  20
  -4   4 -13 706.556 149.497  13
  -4   4 -13 770.884 139.692  20
   4  -3 -16 242.914 85.5856  23
   4  -3 -16 194.350 102.125  26
   4  -3 -15 578.029 117.972  23
   4  -3 -15 387.765 149.362  26
   4  -3 -14 332.652 130.939  23
   4  -3 -14 373.605 177.213  26
   4  -3 -13 1748.53 226.725  23
   4  -3 -13 1496.70 261.818  19
   4  -3 -12 153.309 145.012  23
   4  -3 -12-375.659 171.442  19
   4  -3 -11 2315.08 305.422  19
   4  -3 -11 2283.47 275.513  23
   4  -3 -10 6872.65 470.752  19
   4  -3 -10 7553.27 454.918  23
   4  -3  -9 17998.2 1614.25   7
  -4   3   9 18142.2 1514.40   6
   4  -3  -9 18739.0 1501.07   9
   4  -3  -8 22317.3 1671.49   7
  -4   3   8 22528.5 1643.48   6
   4  -3  -8 23994.6 1580.92   9
   4  -3  -7 2979.28 588.429   7
  -4   3   7 2823.09 614.356   6
   4  -3  -7 2241.05 502.355   9
  -4   3   6 24433.7 1580.09   6
   4  -3  -6 23663.0 1431.36   7
  -4   3   5 10114.0 970.732   6
   4  -3  -5 8929.20 798.329   7
   4  -3  -4 1143.20 283.589   7
  -4   3   4 1481.75 412.138   6
   4  -3  -4 1457.28 320.598   8
  -4   3   3-69.3463 176.136   5
  -4   3   3 24.1049 220.685   6
   4  -3  -3-27.4213 192.704   8
  -4   3   2 204.379 160.018   5
   4  -3  -2 456.040 277.910   8
  -4   3   2 423.103 286.530   6
   4  -3  -1 549.409 278.684   8
  -4   3   1 749.961 263.824   6
  -4   3   1 522.618 218.223   5
   4  -3   0 7031.17 710.022   8
  -4   3   0 6193.29 632.603   5
  -4   3   0 7064.21 664.861   6
   4  -3   1 42453.5 1727.19   8
  -4   3  -1 41724.1 1677.00   5
  -4   3  -1 42302.6 1503.47   6
   4  -3   2 12584.6 956.985   8
  -4   3  -2 11061.4 939.785   5
  -4   3  -2 12225.8 781.775   6
   4  -3   3 23307.5 1367.01   8
  -4   3  -3 22999.5 1406.78   5
   4  -3   4 8187.47 848.605   8
  -4   3  -4 8056.22 934.978   1
  -4   3  -4 8534.68 908.704   5
   4  -3   5 21235.6 1389.63   8
  -4   3  -5 21456.5 1520.96   5
  -4   3  -5 21908.7 1598.49   1
  -4   3  -6 614.178 339.042   5
  -4   3  -6 582.511 345.485   1
  -4   3  -7 3495.98 787.778   4
  -4   3  -8 8230.18 557.961  20
  -4   3  -8 8705.96 512.718  24
  -4   3  -8 8995.96 488.781  21
  -4   3  -9 19.5361 146.991  20
  -4   3 -10 3205.69 416.221  13
  -4   3 -10 3384.55 377.574  20
  -4   3 -11 1238.86 239.350  20
  -4   3 -11 1157.92 249.994  13
  -4   3 -12 47.5555 105.100  20
  -4   3 -12-137.555 128.126  13
  -4   3 -13 751.409 149.557  13
  -4   3 -13 770.311 154.106  20
   4  -2 -16 1331.04 183.208  26
   4  -2 -15 403.329 109.335  23
   4  -2 -15 508.319 161.338  26
   4  -2 -14 3410.69 317.364  19
   4  -2 -14 3559.45 282.627  23
   4  -2 -13 305.426 150.807  19
   4  -2 -13 231.437 127.863  23
   4  -2 -12 2216.76 299.494  19
   4  -2 -12 2026.96 256.233  23
   4  -2 -11 14809.7 618.157  23
   4  -2 -11 15476.0 747.437  13
   4  -2 -11 14996.7 706.252  19
   4  -2 -10 16018.2 1616.78   7
   4  -2 -10 18625.1 754.198  19
   4  -2 -10 19688.5 699.257  23
   4  -2 -10 20151.9 847.581  13
   4  -2 -10 17218.8 1488.81   9
   4  -2  -9 536.267 378.119   7
  -4   2   9 349.275 269.383   6
   4  -2  -9 706.450 331.539   9
   4  -2  -8-25.7180 243.992   7
  -4   2   8 200.035 241.563   6
   4  -2  -8 276.968 175.645   9
   4  -2  -7 12860.5 1145.10   7
  -4   2   7 14253.7 1231.44   6
   4  -2  -7 13479.1 1110.65   9
   4  -2  -6 34869.7 1692.90   7
  -4   2   6 35584.5 1837.79   6
   4  -2  -6 36877.6 1690.43   9
   4  -2  -5 2983.87 491.172   7
  -4   2   5 3295.76 580.261   6
   4  -2  -5 3479.69 447.231   8
   4  -2  -4 3814.71 462.476   7
  -4   2   4 4705.79 617.248   6
   4  -2  -4 3979.10 469.897   8
   4  -2  -3 3501.67 393.855   7
  -4   2   3 3660.39 557.832   6
   4  -2  -3 4295.53 503.515   8
   4  -2  -2 818.381 160.950   7
   4  -2  -2 912.216 288.110   8
  -4   2   2 874.345 276.766   6
  -4   2   1 20021.7 1063.35   6
   4  -2  -1 18872.3 1055.05   8
  -4   2   0 46758.7 1538.99   6
   4  -2   0 44045.4 1628.29   8
  -4   2  -1 17273.9 908.779   6
   4  -2   1 17355.3 1078.54   8
  -4   2  -2 117963. 2260.46   6
  -4   2  -2 120558. 3041.80   5
   4  -2   3 791.456 448.968   8
  -4   2  -3 1162.54 491.663   5
  -4   2  -4 12506.6 1088.99   5
  -4   2  -4 13010.7 1136.63   1
   4  -2   4 12282.5 995.137   8
  -4   2  -5 10659.2 1070.31   5
  -4   2  -5 10452.9 1082.81   1
   4  -2   5 10494.0 957.618   8
  -4   2  -6 3740.71 701.946   1
  -4   2  -6 4556.90 767.540   5
  -4   2  -7 7636.98 1027.77   5
  -4   2  -8 386.974 151.329  21
  -4   2  -9 101.383 133.372  20
  -4   2  -9 16.2110 144.651  13
  -4   2  -9 45.3508 126.878  21
  -4   2 -10 4787.15 439.651  20
  -4   2 -10 5270.27 369.903  21
  -4   2 -10 4252.00 448.084  13
  -4   2 -11 3309.78 357.874  13
  -4   2 -11 2820.72 330.945  20
  -4   2 -12 220.973 136.222  13
  -4   2 -12 463.478 167.205  20
  -4   2 -13 252.185 119.152  13
  -4   2 -13 282.417 129.234  20
   4  -1 -16 177.173 104.469  26
   4  -1 -15 4890.84 379.967  26
   4  -1 -14 1193.18 218.398  19
   4  -1 -13 12640.4 619.429  19
   4  -1 -13 13464.2 569.079  23
   4  -1 -12 1095.15 187.981  23
   4  -1 -12 759.141 196.470  19
   4  -1 -12 1072.80 244.303  13
   4  -1 -11 4803.77 359.925  23
   4  -1 -11 5265.86 466.953  13
   4  -1 -11 4984.02 411.320  19
   4  -1 -10 3381.70 790.955   7
   4  -1 -10 4889.05 391.841  19
   4  -1 -10 4070.22 374.180  13
   4  -1  -9 150.934 223.865   7
   4  -1  -9 247.432 258.271   9
  -4   1   9 183.688 278.329   6
  -4   1   8 8986.65 1008.25   6
   4  -1  -8 9135.02 1057.54   7
   4  -1  -8 9364.65 930.577   9
  -4   1   8 8662.62 1007.80  10
  -4   1   7 4195.39 685.105   6
   4  -1  -7 3282.08 609.106   7
   4  -1  -7 3979.17 602.599   9
  -4   1   7 3088.38 597.072  10
  -4   1   6 8106.91 879.785   6
   4  -1  -6 7456.59 792.187   7
   4  -1  -6 7748.27 755.548   9
  -4   1   6 7864.02 879.220  10
  -4   1   5 26165.8 1507.77   6
   4  -1  -5 24367.0 1262.81   7
   4  -1  -5 26441.7 1089.73   8
  -4   1   5 26230.7 1475.73  10
  -4   1   4 16839.4 1111.33   6
   4  -1  -4 15365.7 905.974   7
   4  -1  -4 18890.8 939.781   8
  -4   1   4 17379.3 1181.39  10
  -4   1   3 1069.07 328.498   6
   4  -1  -3 831.441 214.430   7
   4  -1  -3 793.702 270.733   8
  -4   1   3 752.259 335.776  10
   4  -1  -2 2443.48 392.770   8
  -4   1   2 2190.77 400.087   6
   4  -1  -1 34363.9 1388.88   8
  -4   1   1 34092.6 1314.07   6
   4  -1   0 2756.94 431.850   8
  -4   1   0 2437.95 364.345   6
  -4   1  -1 81688.6 1836.21   6
   4  -1   1 85114.6 2284.08   8
   4  -1   2 55541.1 1906.20   8
  -4   1  -3 85754.5 2665.32   5
  -4   1  -3 84213.8 2581.12   1
   4  -1   3 90462.0 2527.35   8
  -4   1  -4-82.4101 280.798   1
  -4   1  -4 9.85575 246.921   5
   4  -1   4 319.471 214.112   8
  -4   1  -5 936.171 344.523   1
   4  -1   5 995.397 362.504   8
  -4   1  -5 1194.48 403.082   5
  -4   1  -6 4582.25 779.595   5
  -4   1  -7 1044.38 431.405   5
  -4   1  -8 15061.0 594.441  21
  -4   1  -9 163.328 179.511  13
  -4   1  -9 456.234 174.476  21
  -4   1  -9 276.024 171.826  20
  -4   1 -10 30.8695 157.594  13
  -4   1 -10 78.9320 133.216  21
  -4   1 -10 97.9992 163.595  20
  -4   1 -11-49.2123 139.842  13
  -4   1 -11-97.0102 149.387  21
  -4   1 -11-122.995 130.702  20
  -4   1 -12 148.717 135.095  20
  -4   1 -13 206.571 117.176  20
   4   0 -16 1869.87 211.283  26
   4   0 -15 229.315 121.064  19
   4   0 -14 2212.67 274.972  19
   4   0 -13 1042.55 216.749  19
   4   0 -13 1073.53 254.791  13
   4   0 -12 2251.79 299.103  19
   4   0 -12 2632.55 344.416  13
   4   0 -11 2492.47 352.532  13
   4   0 -11 2931.00 335.462  19
   4   0 -10 250.450 322.302   7
   4   0 -10 541.277 234.092  19
   4   0 -10 423.726 158.914  13
  -4   0   9 2717.85 603.234   6
   4   0  -9 2496.95 612.017   7
   4   0  -8 454.285 270.161   7
   4   0  -8-162.353 265.682   9
  -4   0   8 113.788 240.397   6
  -4   0   8 0.96116 279.107  10
   4   0  -7 4904.36 612.407   9
  -4   0   7 5800.02 782.086  10
   4   0  -7 4802.02 695.133   7
   4   0  -6 877.102 241.075   9
  -4   0   6 1702.60 434.678  10
   4   0  -6 1103.62 327.752   7
   4   0  -5 31623.4 1286.85   9
  -4   0   5 32941.6 1654.76  10
   4   0  -4 45103.5 1396.00   8
  -4   0   4 45343.8 1873.48  10
   4   0  -3 11592.9 744.306   8
  -4   0   3 10208.4 883.437  10
   4   0  -2 44802.0 1497.00   8
  -4   0   2 46129.3 1777.02  10
  -4   0   1-152.053 155.202   6
   4   0  -1 285.981 236.542   8
   4   0   0 83886.5 2153.51   8
  -4   0   0 80711.9 1864.69   6
   4   0   1 13390.8 880.407   8
  -4   0  -1 11794.5 648.727   6
   4   0   2 8388.79 733.271   8
  -4   0  -3 57165.8 2037.28   1
   4   0   3 61075.7 2031.93   8
   4   0   4 9024.78 825.708   8
  -4   0  -4 9195.04 872.119   1
  -4   0  -4 8934.80 937.835   5
   4   0   5 26479.7 1475.30   8
  -4   0  -5 25509.8 1637.81   5
  -4   0  -5 22869.9 1467.54   1
  -4   0  -6 1195.84 466.997   5
   4   0   6 1471.93 440.169   8
  -4   0  -7 188.657 303.901   5
  -4   0  -8 6209.66 388.299  21
  -4   0  -8 5091.75 900.368   5
  -4   0  -9 2077.24 320.152  20
  -4   0  -9 1922.15 251.195  21
  -4   0 -10 454.234 173.337  20
  -4   0 -10 473.573 166.605  21
  -4   0 -11 4400.91 339.783  21
  -4   0 -11 3889.08 394.296  20
  -4   0 -12 831.632 162.267  21
  -4   0 -12 455.416 149.363  20
  -4   0 -13-4.03188 105.225  20
   4   1 -16 244.220 107.500  26
   4   1 -15 801.915 162.003  19
   4   1 -14 34.7812 143.201  19
   4   1 -14 40.9810 129.087  13
   4   1 -13 1683.07 255.221  19
   4   1 -13 1903.04 300.252  13
   4   1 -12 37.1934 167.311  19
   4   1 -12 192.464 152.821  13
   4   1 -11 172.261 185.396  19
   4   1 -11-38.3486 163.192  13
  -4  -1  10 1455.68 493.512   6
   4   1 -10 1448.79 252.799  13
   4   1 -10 1049.68 437.801   7
   4   1 -10 1469.36 243.076  19
  -4  -1   9 163.860 326.001  10
   4   1  -9 104.709 332.821   7
  -4  -1   8 19666.1 1537.13  10
   4   1  -8 19011.8 1483.16   7
  -4  -1   7 9133.23 1018.10  10
  -4  -1   6 4324.33 659.356  10
  -4  -1   5 40522.4 1827.28  10
   4   1  -5 35165.2 1211.88   9
  -4  -1   4 7966.60 807.390  10
   4   1  -4 6293.32 473.372   9
   4   1  -4 7360.00 584.820   8
  -4  -1   3 36000.1 1638.58  10
   4   1  -3 36991.7 1359.30   8
  -4  -1   2 1455.00 341.825  10
   4   1  -2 817.728 242.694   8
  -4  -1   1 4499.44 565.800  10
   4   1  -1 4424.25 514.165   8
   4   1   0 2942.20 442.314   8
   4   1   1 658.569 263.245   8
  -4  -1  -1 310.579 164.193   6
   4   1   2 52316.3 1841.26   8
   4   1   3 75668.1 2293.61   8
  -4  -1  -3 67384.7 2101.12   1
   4   1   4 11246.3 938.279   8
  -4  -1  -4 10244.1 874.645   1
  -4  -1  -5-160.140 274.570   5
   4   1   5 154.475 234.496   8
  -4  -1  -6 1403.02 486.240   5
   4   1   6 1749.43 457.314   8
  -4  -1  -7 301.477 282.262   5
  -4  -1  -7 22.9116 263.611   4
  -4  -1  -8 14531.2 593.553  21
  -4  -1  -9 16423.0 640.933  21
  -4  -1  -9 15299.9 749.990  20
  -4  -1 -10 3554.67 316.127  21
  -4  -1 -10 3049.01 360.487  20
  -4  -1 -11 1128.60 228.111  20
  -4  -1 -11 832.021 178.707  21
  -4  -1 -12 578.604 146.700  21
  -4  -1 -12 604.035 177.308  20
  -4  -1 -13 4060.92 305.901  20
   4   2 -16 212.063 107.185  26
   4   2 -15 129.795 121.177  19
   4   2 -14 970.474 208.521  13
   4   2 -14 689.887 187.325  19
   4   2 -13 316.710 165.636  13
   4   2 -13 140.039 145.307  19
   4   2 -12 9474.31 587.015  13
   4   2 -12 9379.40 565.012  19
   4   2 -11 418.516 181.319  13
   4   2 -11 546.389 220.820  19
   4   2 -10 272.166 154.671  13
  -4  -2   9 390.797 300.449  10
   4   2  -9 58.5598 346.369   7
  -4  -2   8 226.023 246.898  10
  -4  -2   7 2326.29 576.512  10
  -4  -2   6 617.681 361.007  10
  -4  -2   5 20600.2 1358.92  10
   4   2  -4 82387.9 1956.16   8
  -4  -2   4 87960.7 2673.25  10
  -4  -2   3-0.65833 201.397  10
   4   2  -3 376.446 235.260   8
   4   2  -2 10980.4 774.007   8
  -4  -2   2 10389.2 875.033  10
   4   2  -1 5244.89 556.754   8
  -4  -2   1 4023.33 535.202  10
  -4  -2   0 2262.81 444.180  10
   4   2   0 2544.16 466.037   8
   4   2   1 211.315 232.751   8
   4   2   2 927.692 292.470   8
  -4  -2  -2 726.367 229.037   1
   4   2   3 24908.7 1374.90   8
   4   2   4 4144.63 621.875   8
   4   2   5 20629.1 1346.72   8
   4   2   6 9981.34 994.344   8
  -4  -2  -6 8185.30 1015.59   5
  -4  -2  -7 8186.28 1148.66   4
  -4  -2  -8 2407.58 265.591  21
  -4  -2  -9 10935.3 521.807  25
  -4  -2  -9 12817.3 565.300  21
  -4  -2  -9 11301.8 642.857  20
  -4  -2 -10 108.403 149.105  20
  -4  -2 -10 308.895 165.811  25
  -4  -2 -10 68.2786 130.595  21
  -4  -2 -11 1380.06 207.588  21
  -4  -2 -11 1541.48 252.719  20
  -4  -2 -12 3734.84 281.870  21
  -4  -2 -12 3360.31 312.390  20
  -4  -2 -13-9.25858 93.5492  21
  -4  -2 -13 107.909 101.416  20
   4   3 -16 0.31950 76.8570  26
   4   3 -15 148.918 109.539  19
   4   3 -14 215.730 140.365  13
   4   3 -14 84.7337 122.002  19
   4   3 -13 4938.12 395.291  19
   4   3 -13 4754.88 417.042  13
   4   3 -12 468.624 204.588  19
   4   3 -12 431.921 168.986  13
   4   3 -11 20295.9 842.764  13
   4   3 -10 4158.13 391.261  13
  -4  -3  10 3693.68 898.917  10
  -4  -3   9 3733.34 751.583  10
   4   3  -9 4189.20 829.576   7
  -4  -3   8 24760.2 1826.73  10
  -4  -3   7 14828.4 1333.12  10
  -4  -3   6-24.5308 230.706  10
  -4  -3   5 542.399 295.425  10
  -4  -3   4 2319.64 486.304  10
   4   3  -4 2294.69 374.946   8
  -4  -3   3 40238.6 1796.08  10
   4   3  -3 42162.0 1517.68   8
  -4  -3   2 23786.2 1334.44  10
   4   3  -2 26224.1 1227.32   8
  -4  -3   1 7655.90 766.221  10
   4   3  -1 8027.18 708.606   8
  -4  -3   0 540.065 305.552  10
   4   3   0 1505.20 398.082   8
  -4  -3  -1 3462.46 504.294  10
   4   3   1 5254.12 631.412   8
   4   3   1 4609.52 621.037   3
   4   3   2-36.5380 233.926   8
   4   3   2-39.6966 193.942   3
   4   3   3 19865.4 1291.45   8
   4   3   3 17271.3 1196.88   3
   4   3   4 29017.7 1625.61   8
   4   3   5 797.559 448.766   8
  -4  -3  -6 18415.1 1521.57   5
   4   3   6 22969.9 1548.62   8
  -4  -3  -7 256.137 244.860   4
  -4  -3  -7 255.760 144.790  21
  -4  -3  -8 6608.19 431.719  21
  -4  -3  -9 329.571 168.892  20
  -4  -3  -9 698.082 178.739  21
  -4  -3 -10 4949.44 366.689  25
  -4  -3 -10 5114.14 381.213  21
  -4  -3 -10 4691.82 403.947  20
  -4  -3 -11 731.231 177.889  20
  -4  -3 -11 807.057 189.658  21
  -4  -3 -11 410.744 149.612  25
  -4  -3 -12 169.887 115.324  20
  -4  -3 -12 231.769 122.303  21
  -4  -3 -13 1597.03 174.161  21
  -4  -3 -13 1302.68 164.558  20
   4   4 -15 193.489 106.090  19
   4   4 -14 2262.31 254.293  19
   4   4 -14 2164.10 265.805  13
   4   4 -13 196.694 155.230  19
   4   4 -13 450.573 180.580  13
   4   4 -12 5048.15 420.811  13
   4   4 -11 14397.4 706.449  13
   4   4 -10 21768.6 841.723  13
   4   4 -10 21117.5 785.435  12
  -4  -4   9 4157.59 802.481  10
  -4  -4   8 9909.34 1198.22  10
  -4  -4   7 819.839 377.007  10
  -4  -4   6 8805.83 1016.46  10
  -4  -4   5 4289.56 681.530  10
  -4  -4   4 10141.7 986.114  10
   4   4  -4 10301.0 757.520   8
  -4  -4   3 1408.26 404.728  10
   4   4  -3 183.629 198.832   8
  -4  -4   2 17498.7 1208.02  10
  -4  -4   1 4308.89 595.029  10
  -4  -4   0 295.607 207.429  10
   4   4   0-61.7774 180.084   3
   4   4   1 723.107 303.371   3
   4   4   2 7660.93 848.778   3
   4   4   3 8063.51 881.484   3
   4   4   3 10064.6 977.481   8
   4   4   4 204.151 305.085   8
   4   4   4 251.229 247.245   3
   4   4   5 64366.8 2669.93   8
  -4  -4  -6 364.726 306.373   4
   4   4   6-3.44678 354.785   8
  -4  -4  -7 5067.33 391.987  21
  -4  -4  -8 3836.27 334.141  21
  -4  -4  -9 293.694 157.366  20
  -4  -4  -9 238.275 139.877  21
  -4  -4 -10 511.251 186.820  25
  -4  -4 -10 390.111 163.560  20
  -4  -4 -10 493.675 159.878  21
  -4  -4 -11 1109.26 193.011  25
  -4  -4 -11 1089.48 198.097  20
  -4  -4 -11 1504.54 201.897  21
  -4  -4 -12 52.2661 105.270  25
  -4  -4 -12 220.423 99.3492  21
  -4  -4 -12 89.0150 92.7065  20
  -4  -4 -13 399.229 99.5876  21
   4   5 -15 2401.17 216.970  19
   4   5 -14 2980.79 286.064  13
   4   5 -14 2588.67 280.029  19
   4   5 -13 1352.55 232.261  13
   4   5 -13 1551.00 254.192  19
   4   5 -12 5184.28 417.241  13
   4   5 -11 1734.09 266.371  13
   4   5 -11 1206.81 235.725  12
   4   5 -10 16178.1 713.586  13
   4   5 -10 15715.2 703.805  12
   4   5  -9 2834.28 306.995  12
  -4  -5   8 4624.99 872.302  10
  -4  -5   7 725.301 377.429  10
  -4  -5   6 255.087 304.448  10
  -4  -5   5-597.011 365.998  10
  -4  -5   4 12616.5 1138.29  10
  -4  -5   3 9411.17 963.347  10
  -4  -5   2 7617.83 835.100  10
   4   5  -1 24719.8 1534.87   3
  -4  -5   1 24318.7 1430.80  10
   4   5   0 1138.31 381.935   3
  -4  -5   0 1293.23 371.738  10
   4   5   1 3247.57 600.364   3
   4   5   2 5086.36 735.220   3
   4   5   3 1945.84 502.534   3
   4   5   4 11848.9 1142.12   8
   4   5   4 10626.9 1091.15   3
   4   5   5 75.9325 307.710   3
   4   5   5 176.882 338.934   8
   4   5   6 7019.68 976.659   8
  -4  -5  -6 6757.14 411.806  21
  -4  -5  -7 5890.30 393.228  21
  -4  -5  -8 2051.63 269.127  21
  -4  -5  -9 1276.01 213.938  21
  -4  -5 -10 1732.70 239.299  25
  -4  -5 -10 1571.87 223.966  21
  -4  -5 -11 96.2542 119.438  25
  -4  -5 -11 209.473 107.457  21
  -4  -5 -12 180.940 105.718  25
  -4  -5 -12 334.572 116.055  21
   4   6 -15 1340.53 166.799  19
   4   6 -14 2099.03 229.448  19
   4   6 -13 4128.21 349.492  19
   4   6 -13 4818.63 363.226  13
   4   6 -12 22.7932 116.979  12
   4   6 -12 367.811 149.512  13
   4   6 -11 5852.68 439.692  12
   4   6 -10 11057.4 599.553  12
   4   6  -9 1444.82 244.210  12
   4   6  -8 4913.61 397.002  12
  -4  -6   7 2497.86 632.385  10
  -4  -6   6 120.977 292.897  10
  -4  -6   5 3243.83 653.586  10
  -4  -6   4 363.897 255.419  10
  -4  -6   3 1960.41 502.721  10
  -4  -6   2 47599.8 2164.44  10
   4   6  -2 45707.8 2144.88   3
  -4  -6   1 393.159 243.195  10
   4   6  -1 281.110 276.654   3
   4   6   0 3192.44 618.748   3
   4   6   1 7700.13 963.651   3
   4   6   2 651.511 283.926   3
   4   6   3 690.521 364.424   3
   4   6   4 2371.91 569.413   3
   4   6   5 20367.7 1650.90   3
  -4  -6  -5 22367.5 768.545  15
  -4  -6  -6 127.220 126.955  21
  -4  -6  -7 756.831 188.859  21
  -4  -6  -8 491.799 152.492  21
  -4  -6  -9 108.001 115.137  21
  -4  -6 -10 478.012 171.389  25
  -4  -6 -10 377.057 139.729  21
  -4  -6 -11 3372.12 256.047  21
  -4  -6 -11 3326.28 269.477  25
  -4  -6 -12 299.075 95.7614  21
  -4  -6 -12 320.159 102.854  25
   4   7 -14 4431.16 304.289  19
   4   7 -13 35.1882 96.3142  12
   4   7 -12-11.4709 107.953  12
   4   7 -11 322.919 144.390  12
   4   7 -10 6681.98 488.195  12
   4   7  -9 11794.1 631.895  12
   4   7  -8 14001.9 690.826  12
   4   7  -7 375.797 156.982  12
  -4  -7   6 287.114 333.845  10
  -4  -7   5 7346.49 1026.57  10
  -4  -7   4 2228.63 594.514  10
  -4  -7   3 8453.96 1003.38  10
  -4  -7   2 116.703 236.389  10
   4   7  -2 620.277 344.064   3
   4   7  -1 16801.4 1410.44   3
   4   7   0 4440.43 782.631   3
   4   7   1 445.282 349.370   3
   4   7   2 8316.70 1046.69   3
   4   7   3 2052.49 572.478   3
  -4  -7  -4 1153.16 233.446  15
   4   7   4 915.787 404.337   3
  -4  -7  -5-6.98364 129.789  21
  -4  -7  -5 214.584 171.155  15
  -4  -7  -6 1700.26 240.790  21
  -4  -7  -6 1568.55 237.784  15
  -4  -7  -7 1336.97 225.693  21
  -4  -7  -8 4402.51 350.236  21
  -4  -7  -9 369.210 141.296  21
  -4  -7  -9-50.1421 153.559  25
  -4  -7 -10 1246.82 176.322  21
  -4  -7 -10 1157.75 185.731  25
  -4  -7 -11 614.183 125.053  21
  -4  -7 -11 402.383 129.629  25
   4   8 -14 339.915 113.874  19
   4   8 -13 766.411 151.010  12
   4   8 -12-30.8896 106.443  12
   4   8 -11 1094.96 210.830  12
   4   8 -10 2766.59 326.027  12
   4   8  -9 10057.7 604.662  12
   4   8  -8 445.642 182.390  12
   4   8  -7 2018.62 287.927  12
   4   8  -6 23722.5 873.759  12
  -4  -8   6 23522.8 816.165  22
  -4  -8   5 3486.08 328.891  22
   4   8  -5 3494.27 358.108  12
  -4  -8   5 3626.53 814.324  10
  -4  -8   4 9477.26 1136.55  10
  -4  -8   3 1348.36 456.167  10
   4   8  -2 6439.10 946.102   3
   4   8  -1 5837.47 933.225   3
   4   8   0 633.092 426.242   3
   4   8   1 719.934 373.596   3
  -4  -8  -2-28.7616 150.321  22
  -4  -8  -2-61.2635 144.045  15
  -4  -8  -3 317.722 152.189  15
  -4  -8  -3 272.065 147.337  22
  -4  -8  -4-121.818 171.802  15
  -4  -8  -5 5282.47 413.688  15
  -4  -8  -5 5345.59 385.545  21
  -4  -8  -6 1941.65 268.377  15
  -4  -8  -6 1659.95 244.244  21
  -4  -8  -7 5041.57 368.712  21
  -4  -8  -8 1181.67 208.865  21
  -4  -8  -9 2107.16 234.665  21
  -4  -8  -9 1924.11 235.289  25
  -4  -8 -10 3056.07 233.882  21
  -4  -8 -10 2772.97 240.584  25
  -4  -8 -11 329.620 107.350  25
  -4  -8 -11 328.574 93.7869  21
   4   9 -13 487.838 117.225  12
   4   9 -13 550.995 133.002  19
   4   9 -12 748.653 158.356  12
   4   9 -11 571.052 161.088  12
   4   9 -10 1060.16 218.928  12
   4   9  -9 36.0758 149.575  12
   4   9  -8 17831.5 777.096  12
  -4  -9   7 13993.5 669.036  22
   4   9  -7 14404.5 711.357  12
   4   9  -6 334.336 164.364  12
  -4  -9   6 313.821 172.278  22
  -4  -9   5 5507.08 446.346  22
   4   9  -5 5731.62 446.374  12
  -4  -9   4 2099.19 300.639  22
   4   9  -4 2183.85 279.258  12
  -4  -9   3 294.899 143.803  22
  -4  -9   3 565.417 189.534  15
   4   9  -3 341.376 158.529  12
  -4  -9   2 96.2358 156.396  22
  -4  -9   2 58.8585 145.066  15
  -4  -9   1 1550.57 255.646  22
  -4  -9   1 1498.42 244.238  15
  -4  -9   0 516.996 203.134  22
  -4  -9   0 594.347 179.291  15
  -4  -9  -1 611.292 173.993  22
  -4  -9  -1 473.756 172.417  15
  -4  -9  -2 3848.53 394.631  22
  -4  -9  -2 4291.25 375.566  15
  -4  -9  -3 3637.28 387.198  22
  -4  -9  -3 4178.69 377.856  15
  -4  -9  -4 571.860 177.181  15
  -4  -9  -5 294.118 189.106  15
  -4  -9  -5-0.07215 123.489  21
  -4  -9  -6 5896.40 424.112  15
  -4  -9  -6 5569.45 374.551  21
  -4  -9  -7 2894.98 290.595  21
  -4  -9  -8 4918.89 348.573  25
  -4  -9  -8 5125.46 343.429  21
  -4  -9  -9 2173.19 226.144  25
  -4  -9  -9 2133.70 216.233  21
  -4  -9 -10-9.15413 96.5905  25
  -4  -9 -10-9.18855 77.3253  21
   4  10 -12 365.313 113.481  12
   4  10 -11 540.832 152.735  12
   4  10 -10 988.939 206.411  12
   4  10  -9 2113.71 280.056  12
   4  10  -8 164.607 157.854  12
  -4 -10   7 3360.58 341.642  22
   4  10  -7 3359.56 367.118  12
  -4 -10   6 14231.1 695.957  22
   4  10  -6 14071.7 692.802  12
   4  10  -5 1.19246 124.844  12
  -4 -10   5 192.429 137.726  22
   4  10  -4 290.816 179.510  12
  -4 -10   4-163.417 155.414  22
  -4 -10   3 215.401 156.126  22
  -4 -10   3 232.510 158.645  15
  -4 -10   2 185.567 149.020  22
  -4 -10   2 157.067 153.849  15
  -4 -10   1 104.193 161.042  22
  -4 -10   1 254.566 148.600  15
  -4 -10   0 4261.41 417.247  22
  -4 -10   0 4644.45 410.296  15
  -4 -10  -1 601.481 195.201  22
  -4 -10  -1 637.339 215.007  15
  -4 -10  -2 1221.50 252.217  22
  -4 -10  -2 905.558 217.532  15
  -4 -10  -3 4780.74 394.676  15
  -4 -10  -3 4307.28 415.482  22
  -4 -10  -4 2001.30 263.745  25
  -4 -10  -4 2225.00 283.477  15
  -4 -10  -5 6152.53 438.821  15
  -4 -10  -5 5664.78 386.588  25
  -4 -10  -5 6154.20 397.099  21
  -4 -10  -6 157.552 140.672  25
  -4 -10  -6 192.180 121.102  21
  -4 -10  -6 364.848 170.827  15
  -4 -10  -7 2513.46 248.184  25
  -4 -10  -7 2890.45 257.684  21
  -4 -10  -7 2780.39 260.888  15
  -4 -10  -8 1310.19 192.614  25
  -4 -10  -8 1396.67 181.306  21
  -4 -10  -9 212.348 106.076  25
  -4 -10  -9 152.271 88.8448  21
   4  11 -11 2675.69 244.378  12
   4  11 -10 116.460 120.586  12
   4  11  -9 1216.12 218.062  12
   4  11  -8 5260.91 416.125  12
  -4 -11   8 4832.69 363.403  22
   4  11  -7 380.161 152.278  12
  -4 -11   7 498.974 180.635  22
   4  11  -6 479.155 186.717  12
  -4 -11   6 469.669 176.492  22
   4  11  -5 1731.28 270.863  12
  -4 -11   5 1984.85 292.695  22
   4  11  -4 6.58678 133.511  12
  -4 -11   4 109.459 161.363  22
  -4 -11   3 3648.16 395.166  22
  -4 -11   3 3505.07 335.220  15
  -4 -11   2 418.034 173.215  22
  -4 -11   2 543.695 187.962  15
  -4 -11   1 1784.93 310.784  22
  -4 -11   1 1519.47 270.654  15
  -4 -11   0 527.355 179.732  22
  -4 -11   0 756.971 217.557  15
  -4 -11  -1-102.546 153.369  22
  -4 -11  -1 421.235 205.400  15
  -4 -11  -2 6221.07 459.587  15
  -4 -11  -2 5481.16 445.794  22
  -4 -11  -3 37.5863 140.260  15
  -4 -11  -4 5906.26 414.654  15
  -4 -11  -5 649.114 167.942  25
  -4 -11  -5 934.990 158.644  21
  -4 -11  -5 551.571 160.638  15
  -4 -11  -6 18.6318 121.877  25
  -4 -11  -6 291.423 138.756  15
  -4 -11  -6 157.492 108.412  21
  -4 -11  -7 542.600 119.148  21
  -4 -11  -7 562.186 137.582  25
  -4 -11  -7 517.393 127.009  15
  -4 -11  -8 188.192 98.6801  25
  -4 -11  -8 204.438 87.2117  21
   4  12 -10 184.503 97.1168  12
   4  12 -10-58.9223 80.3756  27
   4  12  -9-6.08572 92.0099  12
   4  12  -8-52.7005 110.554  12
  -4 -12   8-9.67082 105.164  22
  -4 -12   7 3848.03 340.046  22
   4  12  -7 3438.02 323.645  12
  -4 -12   6 4632.03 397.157  22
   4  12  -6 3519.00 328.076  12
   4  12  -5 744.614 170.515  12
  -4 -12   5 782.549 215.933  22
  -4 -12   4 1998.28 291.243  22
  -4 -12   3 296.636 168.933  22
  -4 -12   3 275.732 161.447  15
  -4 -12   2 636.494 194.963  22
  -4 -12   2 764.482 196.766  15
  -4 -12   1 222.400 163.714  22
  -4 -12   1 150.505 157.226  15
  -4 -12   0-107.634 129.314  22
  -4 -12   0 51.1927 141.907  15
  -4 -12  -1 3676.91 351.777  15
  -4 -12  -1 3482.42 363.957  22
  -4 -12  -2 69.2116 132.389  22
  -4 -12  -2 43.6476 140.148  15
  -4 -12  -3 3736.13 334.145  15
  -4 -12  -4 111.858 133.581  15
  -4 -12  -5 60.2193 112.993  15
  -4 -12  -6 104.557 74.7301  21
  -4 -12  -6 109.310 93.8535  15
  -4 -12  -7 151.151 79.8624  25
   4  13  -9-25.9831 68.1110  12
  -4 -13   8 767.064 142.979  22
   4  13  -8 727.139 137.906  12
  -4 -13   7 216.227 114.615  22
   4  13  -7-0.50879 83.0893  12
   4  13  -6 2290.75 240.925  12
  -4 -13   6 3059.55 295.576  22
  -4 -13   5 6601.58 449.675  22
  -4 -13   4-9.01230 133.370  22
  -4 -13   3 1327.80 228.300  22
  -4 -13   2 792.944 175.165  15
  -4 -13   2 906.474 201.991  22
  -4 -13   1 307.470 156.071  15
  -4 -13   1 5.56561 126.709  22
  -4 -13   0 1616.38 242.025  22
  -4 -13   0 2223.93 273.484  15
  -4 -13  -1 5.74220 111.426  22
  -4 -13  -1-29.5369 138.115  15
  -4 -13  -2 306.624 150.189  15
  -4 -13  -3 265.698 121.084  15
  -4 -13  -4 353.886 127.581  15
  -4 -13  -5 100.636 107.320  15
  -4 -14   6 1601.73 201.485  22
  -4 -14   5 372.224 136.634  22
  -4 -14   4 2468.14 264.072  22
  -4 -14   3 1029.22 185.112  22
  -4 -14   2 347.272 139.446  22
  -4 -14   2 165.415 106.395  15
  -4 -14   1 719.511 156.256  22
  -4 -14   1 976.688 171.802  15
  -4 -14   0 85.3194 90.8200  22
  -4 -14   0 76.4183 107.695  15
  -4 -14  -1 147.509 117.372  15
  -4 -14  -2 346.001 127.801  15
  -4 -14  -3 142.008 101.333  15
   5 -15  -4 666.065 121.390  11
  -5  15   4 620.322 126.753  17
   5 -15  -3 10.5180 78.3913  11
  -5  15   3 6.17967 87.0110  17
   5 -15  -2 8.44300 81.2377  11
  -5  15   2 46.1798 86.7261  17
   5 -15  -1 104.419 90.4612  11
  -5  15   1 123.968 94.9412  17
   5 -15   0 1427.80 178.682  11
  -5  15   0 1718.42 187.651  17
   5 -15   1 245.465 93.2563  11
   5 -15   2-28.9195 72.9867  11
   5 -14  -7 183.733 77.6818  11
  -5  14   7 322.531 103.403  17
   5 -14  -6 309.669 103.102  11
  -5  14   6 364.319 123.806  17
   5 -14  -5 821.795 147.221  11
  -5  14   5 692.344 152.415  17
   5 -14  -4 112.456 101.555  11
  -5  14   4 95.5408 116.534  17
   5 -14  -3 183.581 115.839  11
  -5  14   3 445.894 151.297  17
   5 -14  -2 218.902 116.193  11
  -5  14   2 139.730 120.887  17
   5 -14  -1 611.201 154.789  11
  -5  14   1 856.571 169.841  17
   5 -14   0 211.542 107.131  11
  -5  14   0 136.180 105.842  17
   5 -14   1 1268.15 191.698  11
   5 -14   1 1358.50 177.812  22
  -5  14  -1 1553.59 203.578  17
   5 -14   2 1076.66 174.520  22
   5 -14   2 1291.90 175.665  11
   5 -14   3 21.0152 91.2832  22
   5 -14   4 190.030 109.083  22
   5 -14   5 143.339 85.5765  22
  -5  14  -5 202.348 83.5198  12
  -5  13   9 787.299 131.257  17
   5 -13  -9 778.341 114.682  14
  -5  13   8 9.36699 91.4500  17
   5 -13  -7 446.185 126.390  11
  -5  13   7 444.955 147.736  17
   5 -13  -6 186.765 103.418  11
  -5  13   6 31.6766 116.003  17
   5 -13  -5 506.905 146.530  11
  -5  13   5 393.349 147.955  17
   5 -13  -4 918.552 191.531  11
  -5  13   4 998.338 220.414  17
   5 -13  -3 147.039 114.485  11
   5 -13  -3 210.566 176.476  16
  -5  13   3 181.118 124.033  17
   5 -13  -2 259.573 147.643  11
   5 -13  -2 266.876 161.122  16
  -5  13   2 317.661 142.642  17
   5 -13  -1 1997.56 276.236  11
   5 -13  -1 1644.34 264.086  16
  -5  13   1 1792.20 262.222  17
   5 -13   0 2720.38 318.003  11
  -5  13   0 2537.98 285.289  17
  -5  13  -1 565.734 169.119  17
   5 -13   1 694.542 186.679  11
  -5  13  -1 613.089 160.534  24
  -5  13  -2 1501.35 201.951  17
   5 -13   2 1241.00 219.635  11
  -5  13  -2 989.837 181.966  24
   5 -13   3 4329.93 330.489  11
  -5  13  -3 4844.88 361.126  24
  -5  13  -4-112.648 118.052  24
  -5  13  -5 277.231 113.137  24
  -5  13  -6 9.24724 93.3561  24
   5 -12 -10 197.083 99.5297  14
   5 -12  -9-136.752 102.818  14
   5 -12  -8 710.460 141.460  14
   5 -12  -7 206.960 114.830  11
   5 -12  -7 163.936 104.426  14
   5 -12  -6 3770.09 330.507  11
   5 -12  -6 4168.09 395.471  16
   5 -12  -5 1936.02 253.771  11
   5 -12  -5 1922.15 297.546  16
   5 -12  -4 5363.44 426.706  11
   5 -12  -4 5544.59 486.833  16
   5 -12  -3 4692.79 405.681  11
   5 -12  -3 4717.71 462.915  16
   5 -12  -2 33.1162 127.809  11
   5 -12  -2 26.7969 164.247  16
  -5  12   2 299.261 172.761  17
   5 -12  -1 2221.36 312.093  11
   5 -12  -1 1916.15 311.199  16
  -5  12   1 1609.58 266.396  17
   5 -12   0 697.905 208.390  11
  -5  12   0 1066.93 220.597  17
   5 -12   0 660.323 206.272  16
  -5  12  -1 2292.22 277.670  17
   5 -12   1 1794.94 280.923  11
  -5  12  -1 2102.69 268.294  24
  -5  12  -2 7345.62 455.094  17
  -5  12  -2 6999.37 455.845  24
   5 -12   2 6619.96 480.616  11
  -5  12  -3 231.824 129.242  24
   5 -12   3 79.0230 117.020  11
  -5  12  -4 1069.92 212.765  24
  -5  12  -5 246.923 129.324  24
  -5  12  -6 190.135 127.497  24
  -5  12  -7 247.363 120.330  24
  -5  12  -7 258.598 108.975  13
  -5  12  -8 22.0563 82.2313  24
  -5  12  -8 94.9081 92.9609  13
   5 -11 -11 567.266 97.8751  23
   5 -11 -11 645.062 123.227  14
   5 -11 -10 142.017 81.5461  23
   5 -11 -10 82.7295 98.1711  14
   5 -11  -9 1105.42 163.704  23
   5 -11  -9 1167.61 190.487  14
   5 -11  -8 168.839 98.4817  23
   5 -11  -7 7793.69 469.402  11
   5 -11  -7 8987.16 589.365  16
   5 -11  -6 1133.13 204.145  11
   5 -11  -6 1089.10 262.857  16
   5 -11  -5 4907.98 423.475  11
   5 -11  -5 5452.96 496.471  16
   5 -11  -4 8566.03 556.282  11
   5 -11  -4 8152.86 596.886  16
   5 -11  -3 1491.21 246.353  11
   5 -11  -3 1130.53 251.172  16
   5 -11  -2 2607.86 330.677  11
   5 -11  -2 1874.77 324.688  16
   5 -11  -1 7739.33 541.185  11
  -5  11   1 7590.88 508.842  17
   5 -11  -1 6665.63 546.803  16
  -5  11   0 2323.23 311.369  17
   5 -11   0 2443.74 356.839  16
   5 -11   0 2726.67 347.491  11
  -5  11   0 2552.79 296.169  24
  -5  11  -1 2768.87 315.948  17
   5 -11   1 2120.51 310.371  11
  -5  11  -1 2655.84 304.884  24
   5 -11   2 1249.73 238.798  11
  -5  11  -2 1362.84 229.721  24
   5 -11   3 760.619 198.962  11
  -5  11  -3 764.857 182.801  24
   5 -11   4 1491.74 239.830  11
  -5  11  -4 1680.87 258.633  24
  -5  11  -5 519.304 176.249  24
  -5  11  -6 273.702 142.265  24
  -5  11  -7 141.693 114.360  24
  -5  11  -8 170.939 128.400  13
  -5  11  -8-154.948 108.213  24
  -5  11  -9 181.967 108.728  13
  -5  11  -9 219.145 89.4285  24
   5 -10 -12 1179.78 161.232  14
   5 -10 -12 1017.95 133.940  23
   5 -10 -11 93.2677 99.7912  14
   5 -10 -11-110.827 84.1281  23
   5 -10 -10 2384.80 238.766  23
   5 -10 -10 2144.37 257.458  14
   5 -10  -9 1614.31 215.054  23
   5 -10  -8 3679.37 309.151  23
   5 -10  -8 4984.42 445.537  16
   5 -10  -7 1686.13 298.915  16
   5 -10  -7 736.913 172.937  11
   5 -10  -6 1542.08 301.090  16
   5 -10  -6 1542.12 240.180  11
   5 -10  -5 4857.85 482.827  16
   5 -10  -5 5060.56 428.699  11
   5 -10  -4 79.8267 165.457  16
   5 -10  -4 196.692 179.708  11
   5 -10  -3 7437.67 602.121  16
   5 -10  -3 9555.35 590.294  11
   5 -10  -2 7859.31 552.943  11
   5 -10  -1 489.123 183.282  11
  -5  10   0 1455.25 244.303  17
  -5  10   0 1283.27 238.935  24
   5 -10   0 1357.24 250.903  11
  -5  10  -1 214.945 159.101  17
   5 -10   1 424.979 179.750  11
  -5  10  -1 346.045 182.038  24
   5 -10   2 202.546 150.669  11
  -5  10  -2 117.986 132.574  24
   5 -10   3 1139.05 244.124  11
  -5  10  -3 1603.74 256.697  24
   5 -10   4 727.112 178.144  11
  -5  10  -4 839.805 201.391  24
  -5  10  -5 2078.48 279.087  24
  -5  10  -6 3166.97 333.541  24
  -5  10  -7 1473.25 233.722  24
  -5  10  -8 305.315 159.095  13
  -5  10  -8 630.725 163.737  24
  -5  10  -9 1064.58 201.541  13
  -5  10  -9 1128.36 178.180  24
  -5  10 -10 1665.00 200.423  13
  -5  10 -10 1693.34 176.149  24
   5  -9 -13 1052.74 140.874  23
   5  -9 -13 751.179 134.124  14
   5  -9 -12 195.690 88.8297  23
   5  -9 -12 271.167 112.714  14
   5  -9 -11 4653.45 361.840  14
   5  -9 -11 4669.21 331.701  23
   5  -9 -10 1289.27 197.117  23
   5  -9 -10 1016.47 209.072  19
   5  -9  -9 545.421 172.259  23
   5  -9  -9 595.477 201.734  16
   5  -9  -9 554.441 197.611  19
   5  -9  -8 6140.15 493.360  16
   5  -9  -8 5731.52 471.751  19
   5  -9  -7 575.257 224.699  16
   5  -9  -7 607.977 245.923  19
   5  -9  -6 1958.59 278.442  11
   5  -9  -6 1869.07 314.568  16
   5  -9  -6 2011.98 299.786  19
   5  -9  -5 605.312 192.243  11
   5  -9  -5 177.949 163.734  16
   5  -9  -5 369.958 192.548  19
   5  -9  -4 6747.74 493.694  11
   5  -9  -3 10.2154 126.925  11
   5  -9  -2 798.840 222.640  11
   5  -9  -1 6922.33 502.539  11
   5  -9   0 2819.83 334.896  11
  -5   9   0 2669.38 284.990  24
  -5   9  -1 612.043 196.373  24
   5  -9   1 394.603 196.241  11
   5  -9   2 11209.4 658.226  11
  -5   9  -2 12129.5 617.557  24
   5  -9   3 1211.31 257.305  11
  -5   9  -3 1214.70 243.669  24
   5  -9   4 380.749 170.058  11
  -5   9  -4 703.741 176.659  24
  -5   9  -5 6428.96 475.155  24
  -5   9  -6-3.81876 146.952  24
  -5   9  -7 2869.60 315.003  24
  -5   9  -8 752.732 187.493  24
  -5   9  -9 144.149 107.838  24
  -5   9  -9 54.1246 132.870  13
  -5   9 -10 817.099 147.683  24
  -5   9 -10 952.601 194.516  13
   5  -8 -13 85.4835 97.3125  14
   5  -8 -13 71.4921 85.8257  23
   5  -8 -12 2127.25 248.746  14
   5  -8 -12 1622.33 217.499  19
   5  -8 -12 1918.01 221.671  23
   5  -8 -11-47.5536 130.399  19
   5  -8 -11 96.6132 109.148  23
   5  -8 -10 1576.48 277.362  19
   5  -8 -10 1689.60 234.088  23
   5  -8  -9 11029.3 620.357  19
   5  -8  -9 12170.3 659.278  16
   5  -8  -8 226.532 209.549  19
   5  -8  -8 36.6114 167.565  16
   5  -8  -7 4033.55 396.946  19
   5  -8  -7 3357.80 377.030  16
   5  -8  -6 631.567 208.062  19
   5  -8  -6 631.482 189.817  11
   5  -8  -5 1255.04 243.453  19
   5  -8  -5 1024.75 220.962  11
  -5   8   4 1005.43 457.626   6
   5  -8  -4 350.952 171.964  19
  -5   8   3 16549.3 1502.45   6
  -5   8   2 33.3073 275.770   6
  -5   8   1 9165.61 1107.28   6
  -5   8   0 166.900 297.271   6
   5  -8   1 876.994 389.051   2
  -5   8  -1 964.650 410.368   6
   5  -8   2 7585.80 1069.71   2
  -5   8  -2 8652.57 1195.65   1
  -5   8  -2 9376.42 529.508  24
  -5   8  -3 6409.52 445.673  24
  -5   8  -4 16579.1 738.025  24
   5  -8   4 14340.9 712.476  11
  -5   8  -5 202.008 154.457  24
  -5   8  -6 1835.28 284.519  24
  -5   8  -7 1327.12 242.440  24
  -5   8  -8 188.835 139.881  24
  -5   8  -9 1068.86 228.671  13
  -5   8  -9 1101.85 201.316  24
  -5   8 -10-25.4478 97.3401  24
  -5   8 -10-90.3148 114.035  13
  -5   8 -11 222.795 118.809  13
   5  -7 -14 47.9722 82.6122  23
   5  -7 -14 30.4548 76.1569  14
   5  -7 -13 90.1391 92.9621  23
   5  -7 -13 40.7675 111.463  19
   5  -7 -13 72.6087 93.9218  14
   5  -7 -12 728.398 180.479  19
   5  -7 -12 287.054 130.678  23
   5  -7 -11 3316.43 336.569  19
   5  -7 -11 3850.98 348.889  23
   5  -7 -10 1331.62 225.009  23
   5  -7 -10 1285.82 252.279  19
   5  -7  -9 802.980 217.025  19
   5  -7  -9 929.385 244.324  16
   5  -7  -8 4613.09 422.171  19
   5  -7  -8 3420.80 387.693  16
   5  -7  -7 1840.77 285.308  19
   5  -7  -6 4288.32 391.666  19
  -5   7   6 2712.63 703.496   6
  -5   7   5 510.633 288.488   6
  -5   7   4 5199.16 860.423   6
  -5   7   3 597.556 386.095   6
  -5   7   2 11314.3 1166.27   6
  -5   7   1 38031.7 2075.66   6
  -5   7   0 7326.21 938.213   6
  -5   7  -1 13072.3 1213.00   6
   5  -7   1 11470.0 1232.51   2
  -5   7  -2 3124.01 604.517   6
   5  -7   2 3481.10 704.331   2
  -5   7  -3 2471.96 685.840   1
  -5   7  -4 880.456 200.828  24
  -5   7  -5 13520.4 667.735  24
  -5   7  -6 1758.39 267.640  24
  -5   7  -7-4.59460 134.244  24
  -5   7  -8 440.620 172.535  24
  -5   7  -9 816.594 203.013  24
  -5   7 -10 56.0139 97.7280  24
  -5   7 -10-3.81401 138.751  13
  -5   7 -11 235.184 133.276  13
   5  -6 -14 820.564 149.401  23
   5  -6 -14 1024.18 150.795  14
   5  -6 -13 65.6415 129.518  19
   5  -6 -13 285.586 127.584  23
   5  -6 -13 155.586 98.0449  14
   5  -6 -12 322.104 135.136  23
   5  -6 -12 149.672 155.854  19
   5  -6 -11-92.0981 116.966  23
   5  -6 -11 4.74327 166.491  19
   5  -6 -10-52.0055 134.453  23
   5  -6 -10-35.5941 165.323  19
   5  -6  -9 6467.30 503.015  19
   5  -6  -8 109.563 170.043  16
   5  -6  -8 29.7286 171.814  19
   5  -6  -7 7251.28 490.085  19
  -5   6   7 5602.13 1009.28   6
  -5   6   6 457.745 408.223   6
  -5   6   5 3627.85 758.820   6
  -5   6   4 446.450 337.773   6
  -5   6   3 24008.0 1644.80   6
  -5   6   2 5605.34 789.282   6
  -5   6   1 14941.5 1230.65   6
   5  -6  -1 14677.0 1263.81   8
  -5   6   0 28406.4 1673.11   6
   5  -6   0 31163.1 1858.49   8
  -5   6  -1 7923.48 891.254   6
   5  -6   1 7781.08 965.041   8
  -5   6  -2 6292.98 779.396   6
   5  -6   2 5828.60 869.043   8
  -5   6  -3-239.455 312.692   1
   5  -6   3 110.656 312.901   8
  -5   6  -4 639.158 373.204   1
   5  -6   4 964.283 357.882   8
  -5   6  -5 259.149 152.874  24
  -5   6  -6 3034.83 339.199  24
  -5   6  -7 372.148 174.899  24
  -5   6  -8 585.988 177.930  24
  -5   6  -9 1378.46 230.170  24
  -5   6 -10 191.643 120.394  24
  -5   6 -10 289.511 167.895  13
  -5   6 -10 316.631 126.663  20
  -5   6 -11 180.962 148.452  13
  -5   6 -12-28.8911 94.6686  13
   5  -5 -15 1394.16 156.647  23
   5  -5 -15 1371.62 169.316  26
   5  -5 -14 190.731 124.240  19
   5  -5 -14 188.259 100.057  14
   5  -5 -14 463.785 129.296  23
   5  -5 -14 231.823 118.010  26
   5  -5 -13 1451.75 217.556  19
   5  -5 -13 1449.94 200.239  14
   5  -5 -13 1616.09 217.407  23
   5  -5 -13 1382.41 229.730  26
   5  -5 -12 1474.48 225.493  23
   5  -5 -12 1307.11 255.380  19
   5  -5 -12 1121.01 203.550  26
   5  -5 -11 1986.25 260.037  23
   5  -5 -11 1918.02 290.138  19
   5  -5 -10 556.190 217.608  19
   5  -5  -9 5220.78 445.006  19
  -5   5   8 2740.42 733.167   6
   5  -5  -8 2859.36 325.133  19
   5  -5  -8 2391.17 650.843   9
  -5   5   7 4779.06 860.381   6
   5  -5  -7 3881.21 766.328   9
  -5   5   6 15724.1 1495.29   6
  -5   5   5 393.428 365.039   6
  -5   5   4 5279.22 804.605   6
  -5   5   3 6829.02 882.883   6
   5  -5  -3 5950.70 746.308   8
  -5   5   2 25442.9 1586.13   6
   5  -5  -2 23528.8 1512.24   8
  -5   5   1 17399.5 1283.02   6
  -5   5   1 16420.7 1078.59   5
   5  -5  -1 18292.7 1347.57   8
  -5   5   0 131.521 198.633   6
  -5   5   0 672.794 317.253   5
   5  -5   0 453.304 292.679   8
  -5   5  -1 18878.3 1328.01   5
   5  -5   1 21737.7 1557.53   8
  -5   5  -1 19975.3 1315.66   6
  -5   5  -2 105.243 234.078   5
   5  -5   2 456.686 319.653   8
   5  -5   3-273.873 318.810   8
  -5   5  -3 25.5257 237.017   5
  -5   5  -3-106.738 300.322   1
   5  -5   4 1994.90 642.121   8
  -5   5  -4 2060.43 663.198   1
  -5   5  -5 4409.19 868.034   1
  -5   5  -6 764.454 195.156  24
  -5   5  -7 9679.44 562.940  24
  -5   5  -7 8199.55 535.403  20
  -5   5  -8-59.4529 153.496  24
  -5   5  -8-12.0282 123.365  20
  -5   5  -9 152.884 125.639  24
  -5   5  -9 127.398 147.277  20
  -5   5 -10 2025.64 243.674  24
  -5   5 -10 2111.05 263.482  20
  -5   5 -10 1742.93 300.992  13
  -5   5 -11 32.9795 99.8267  20
  -5   5 -11-136.416 134.400  13
  -5   5 -12 938.283 165.625  13
  -5   5 -12 867.753 139.923  20
   5  -4 -15-70.5633 84.9197  23
   5  -4 -15 230.085 107.052  26
   5  -4 -14 2143.97 248.351  26
   5  -4 -14 2556.69 247.818  23
   5  -4 -14 2381.55 261.683  19
   5  -4 -13 405.618 158.838  26
   5  -4 -13 682.287 157.042  23
   5  -4 -13 845.932 206.561  19
   5  -4 -13 500.362 150.416  14
   5  -4 -12 505.938 150.544  23
   5  -4 -12 827.539 234.348  19
   5  -4 -11 188.063 126.241  23
   5  -4 -11 483.293 198.669  19
   5  -4 -10 408.421 168.144  19
  -5   4   9 4992.40 978.277   6
   5  -4  -9 6177.89 461.204  19
  -5   4   8 8867.97 1184.53   6
   5  -4  -8 8038.28 1041.88   9
  -5   4   7 13280.8 1344.19   6
   5  -4  -7 12641.6 1241.49   9
  -5   4   6 11860.3 1218.84   6
  -5   4   5 18469.9 1454.85   6
  -5   4   4 105.603 297.053   6
   5  -4  -4 278.808 239.578   8
  -5   4   3 501.662 341.810   6
   5  -4  -3 675.203 330.099   8
  -5   4   2 5407.17 722.906   6
   5  -4  -2 6038.01 748.893   8
   5  -4  -1 3765.93 622.942   8
  -5   4   1 3556.70 601.277   6
  -5   4   1 3578.48 548.372   5
   5  -4   0 7295.79 865.654   8
  -5   4   0 7093.72 780.732   5
  -5   4   0 6634.92 736.807   6
  -5   4  -1 28462.3 1433.94   6
   5  -4   1 30467.4 1743.16   8
  -5   4  -1 29530.3 1627.48   5
   5  -4   2 16735.7 1350.92   8
  -5   4  -2 14861.6 1238.25   5
   5  -4   3 194.045 278.194   8
  -5   4  -3 79.8155 247.124   5
   5  -4   4 3868.90 708.361   8
  -5   4  -4 4247.59 814.541   1
  -5   4  -4 4736.00 786.003   5
  -5   4  -5 2235.74 632.470   1
   5  -4   5 1950.59 588.662   8
  -5   4  -5 2222.41 584.267   5
  -5   4  -6 4928.06 412.216  24
  -5   4  -7 4370.20 392.279  24
  -5   4  -8 3425.09 361.748  24
  -5   4  -8 3012.31 363.591  20
  -5   4  -9 6667.71 451.158  24
  -5   4  -9 6587.20 487.443  20
  -5   4 -10-18.2446 124.116  20
  -5   4 -10-98.8635 158.185  13
  -5   4 -11 464.127 148.505  20
  -5   4 -11 610.160 202.710  13
  -5   4 -12 905.147 163.739  20
  -5   4 -12 881.410 171.220  13
   5  -3 -15 300.202 105.251  23
   5  -3 -15 277.256 128.354  26
   5  -3 -14 1034.50 192.108  19
   5  -3 -14 1194.13 213.237  26
   5  -3 -14 1353.35 184.953  23
   5  -3 -13 2411.16 300.686  19
   5  -3 -13 2859.54 281.765  23
   5  -3 -12 506.765 184.336  19
   5  -3 -12 275.273 135.656  23
   5  -3 -11 1890.19 305.993  19
   5  -3 -11 2067.83 261.716  23
   5  -3 -10 719.877 194.902  19
   5  -3  -9 9033.74 557.908  19
   5  -3  -9 7164.73 1072.80   7
   5  -3  -9 7387.15 979.047   9
  -5   3   9 7168.59 1078.82   6
   5  -3  -8 1740.32 531.664   7
   5  -3  -8 2358.56 574.513   9
  -5   3   8 2797.68 631.267   6
   5  -3  -7 343.872 295.876   7
   5  -3  -7 601.462 310.675   9
  -5   3   7 921.348 471.398   6
   5  -3  -6 2305.31 486.774   7
  -5   3   6 2359.03 568.345   6
  -5   3   5 20415.6 1460.01   6
   5  -3  -5 21220.0 1238.69   8
  -5   3   4 548.241 294.096   6
   5  -3  -4 13.8324 221.253   8
  -5   3   3 9785.56 948.001   6
   5  -3  -3 8982.91 845.061   8
  -5   3   2 9017.87 895.014   6
  -5   3   2 9925.60 800.768   5
   5  -3  -2 11170.6 1001.16   8
  -5   3   1 7090.14 756.816   6
  -5   3   1 6803.71 714.776   5
   5  -3  -1 6851.10 762.374   8
   5  -3   0 639.970 341.727   8
  -5   3   0 951.913 329.255   5
  -5   3   0 1124.84 364.157   6
  -5   3  -1 17972.8 1277.75   5
  -5   3  -1 16609.2 1054.59   6
   5  -3   1 19961.0 1364.82   8
   5  -3   2 601.918 341.122   8
  -5   3  -2 440.225 288.842   5
   5  -3   3 1750.51 438.769   8
  -5   3  -3 1680.86 439.915   5
   5  -3   4 6434.96 847.112   8
  -5   3  -4 6328.43 890.865   5
  -5   3  -4 5893.00 894.744   1
  -5   3  -5 3814.77 719.551   5
   5  -3   5 3259.46 650.331   8
  -5   3  -5 3874.18 777.810   1
  -5   3  -6 849.190 362.907   5
  -5   3  -6 968.701 455.391   1
  -5   3  -7 13724.5 666.851  24
  -5   3  -8 2696.02 342.144  24
  -5   3  -9 369.649 164.493  13
  -5   3  -9 423.211 164.470  24
  -5   3  -9 96.0019 138.964  20
  -5   3 -10 4570.29 416.799  20
  -5   3 -10 4640.89 437.363  13
  -5   3 -11 1777.23 252.729  20
  -5   3 -11 2153.35 268.492  13
  -5   3 -12 125.917 108.386  20
  -5   3 -12 228.970 147.165  13
  -5   3 -13 136.503 76.6240  20
   5  -2 -15 293.821 129.618  26
   5  -2 -15 375.756 123.623  19
   5  -2 -14 6323.65 414.899  19
   5  -2 -14 6594.24 369.932  23
   5  -2 -13-19.3570 111.839  23
   5  -2 -13-194.841 157.378  19
   5  -2 -12 5408.58 436.182  19
   5  -2 -12 4880.90 373.217  23
   5  -2 -11 1346.97 250.568  19
   5  -2 -11 1269.30 231.564  23
   5  -2 -10 3233.06 351.349  19
  -5   2   9 777.200 402.961   6
   5  -2  -9 1378.91 445.622   9
   5  -2  -9 1071.42 451.195   7
  -5   2   8 899.677 473.380   6
   5  -2  -8 725.973 362.032   9
   5  -2  -8 1047.05 406.211   7
  -5   2   7 3840.00 719.218   6
   5  -2  -7 2742.30 544.161   9
   5  -2  -7 3478.75 632.325   7
  -5   2   6 26764.3 1689.00   6
   5  -2  -6 24276.4 1429.47   7
  -5   2   5 8307.70 946.767   6
   5  -2  -5 8745.12 774.423   8
   5  -2  -5 7307.81 722.442   7
   5  -2  -4 410.016 299.379   8
  -5   2   4-128.705 283.404   6
  -5   2   3 224.496 263.876   6
   5  -2  -3 754.982 362.248   8
  -5   2   2 925.629 336.174   6
   5  -2  -2 762.581 322.924   8
   5  -2  -1 32227.0 1564.75   8
  -5   2   1 34196.9 1526.75   6
  -5   2   0 4048.30 551.082   6
   5  -2   0 4315.72 612.674   8
  -5   2  -1 8268.99 706.498   6
   5  -2   1 10187.1 946.414   8
  -5   2  -2 72941.1 2642.28   5
   5  -2   2 76240.3 2591.98   8
  -5   2  -3 60.3320 236.755   1
   5  -2   3 263.752 252.742   8
  -5   2  -3 388.587 274.323   5
  -5   2  -4 16710.0 1407.09   1
   5  -2   4 15881.3 1267.13   8
  -5   2  -4 15445.9 1350.07   5
  -5   2  -5 282.029 326.649   5
  -5   2  -5 36.3285 244.671   1
   5  -2   5 476.544 261.686   8
  -5   2  -6 368.574 348.997   5
  -5   2  -6 449.915 275.589   1
  -5   2  -7 13652.7 557.537  21
  -5   2  -7 12698.1 627.891  24
  -5   2  -8 747.499 209.574  24
  -5   2  -8 768.705 183.353  21
  -5   2  -9 3435.11 414.459  13
  -5   2  -9 3497.12 395.764  20
  -5   2 -10 102.818 142.003  20
  -5   2 -10 239.638 164.053  13
  -5   2 -11 678.609 193.020  20
  -5   2 -11 606.040 173.640  13
  -5   2 -12 962.412 185.003  20
  -5   2 -13-153.192 84.4024  20
   5  -1 -16 301.440 114.447  26
   5  -1 -15 4092.74 285.384  19
   5  -1 -14 332.108 153.147  19
   5  -1 -13 23576.3 858.042  19
   5  -1 -12 216.721 113.070  23
   5  -1 -12-23.5202 177.781  19
   5  -1 -11-62.2152 115.559  23
   5  -1 -11 242.758 198.058  19
   5  -1 -10 435.929 179.102  19
  -5   1   9 289.045 364.209   6
   5  -1  -9 44.2585 272.230   7
  -5   1   8-222.955 305.856  10
   5  -1  -8 153.583 260.913   7
  -5   1   8 253.283 240.751   6
  -5   1   7 183.056 297.326  10
   5  -1  -7 83.5019 190.164   9
   5  -1  -7 50.4577 218.621   7
  -5   1   7-169.846 240.929   6
  -5   1   6 4838.97 780.452  10
   5  -1  -6 4945.78 640.346   9
   5  -1  -6 4350.77 639.900   7
  -5   1   6 5973.92 829.030   6
  -5   1   5 13674.0 1202.76  10
  -5   1   5 14057.9 1158.85   6
   5  -1  -5 14159.1 951.589   8
   5  -1  -5 11284.4 911.369   7
  -5   1   4 5676.30 731.738   6
   5  -1  -4 4619.78 592.073   8
   5  -1  -4 3981.33 497.159   7
  -5   1   3 2585.24 522.848   6
   5  -1  -3 2846.48 499.246   8
  -5   1   2 7218.23 732.547   6
   5  -1  -2 6277.46 703.149   8
  -5   1   1 38996.7 1553.92   6
   5  -1  -1 39114.4 1686.37   8
  -5   1   0 47024.3 1642.05   6
   5  -1   0 48823.5 1907.05   8
   5  -1   1 62657.9 2227.60   8
   5  -1   2 5666.77 725.804   8
  -5   1  -3 3236.40 589.051   1
  -5   1  -3 3360.50 618.729   5
   5  -1   3 3613.82 576.793   8
  -5   1  -4 27909.7 1723.50   1
  -5   1  -4 29938.3 1877.42   5
   5  -1   4 30710.2 1726.19   8
  -5   1  -5 680.917 405.673   5
   5  -1   5 755.063 359.253   8
  -5   1  -5 335.682 315.417   1
  -5   1  -6 5151.11 951.029   5
  -5   1  -7 363.303 124.018  21
  -5   1  -7 393.086 155.184  24
  -5   1  -8 2912.49 282.621  21
  -5   1  -8 3258.37 330.898  24
  -5   1  -9 11.6029 127.945  21
  -5   1  -9 199.656 177.936  20
  -5   1 -10 3055.55 356.822  20
  -5   1 -11 606.947 189.078  20
  -5   1 -12 360.370 127.950  20
  -5   1 -13 33.1184 75.8347  20
   5   0 -16 912.892 150.159  26
   5   0 -16 915.123 141.336  19
   5   0 -15-76.3589 116.552  19
   5   0 -14 2905.04 311.531  19
   5   0 -13 191.673 167.808  19
   5   0 -12 8899.32 552.530  19
   5   0 -11 207.086 175.020  13
   5   0 -11 330.748 199.284  19
   5   0 -10 5573.90 475.401  13
   5   0 -10 5608.40 446.275  19
  -5   0   9 2476.79 665.493   6
   5   0  -9 2662.80 624.471   7
  -5   0   9 2117.80 620.023  10
  -5   0   8 1537.58 536.934   6
   5   0  -8 1051.13 418.706   7
  -5   0   8 943.970 447.323  10
  -5   0   7 3344.26 622.722   6
   5   0  -7 2235.15 515.288   7
  -5   0   7 2944.45 668.853  10
  -5   0   6 2125.29 494.483   6
   5   0  -6 2352.38 497.541   7
  -5   0   6 2647.53 600.542  10
  -5   0   5 3917.11 678.288  10
  -5   0   4 33050.4 1766.74  10
   5   0  -4 32495.4 1408.07   8
  -5   0   3 4055.13 576.509   6
  -5   0   3 3578.45 604.343  10
   5   0  -3 4058.44 553.379   8
  -5   0   2 53758.7 1896.88   6
   5   0  -2 56522.8 1966.75   8
  -5   0   1 27594.2 1283.96   6
   5   0  -1 27761.3 1390.94   8
  -5   0   0 3698.10 472.363   6
   5   0   0 4004.72 545.528   8
   5   0   1 3228.25 517.462   8
   5   0   2 18518.9 1227.10   8
   5   0   3 26676.8 1535.09   8
  -5   0  -3 24285.3 1473.76   1
  -5   0  -4 3247.59 584.041   1
  -5   0  -4 3465.48 700.802   5
   5   0   4 3669.08 635.626   8
  -5   0  -5 669.457 351.863   1
  -5   0  -5 859.037 363.720   5
   5   0   5 777.283 403.287   8
  -5   0  -6 4816.03 839.448   5
  -5   0  -7 1330.98 204.964  21
  -5   0  -7 1612.71 254.036  24
  -5   0  -8-124.061 116.902  21
  -5   0  -9 4772.34 357.160  21
  -5   0  -9 4315.60 438.285  20
  -5   0 -10 1926.42 232.271  21
  -5   0 -10 1641.80 283.575  20
  -5   0 -11 674.710 182.195  20
  -5   0 -12 478.033 140.115  20
  -5   0 -13 124.177 79.6267  20
   5   1 -16 36.6532 82.2465  19
   5   1 -16 64.7808 92.4795  26
   5   1 -15 99.6650 112.796  19
   5   1 -14 69.7342 138.624  19
   5   1 -13 753.492 207.097  19
   5   1 -12 1426.04 256.082  19
   5   1 -12 1777.66 301.316  13
   5   1 -11 6669.42 484.974  19
   5   1 -11 7090.31 537.701  13
   5   1 -10 335.395 179.321  13
   5   1 -10 600.795 186.860  19
   5   1  -9 574.196 321.800   7
  -5  -1   9 445.458 383.421  10
  -5  -1   9 642.638 454.305   6
   5   1  -8 492.480 295.875   7
  -5  -1   8 377.115 374.406  10
  -5  -1   7 4359.01 798.482  10
  -5  -1   6 20488.0 1539.53  10
  -5  -1   5 23916.4 1577.87  10
   5   1  -4 2081.41 429.357   8
  -5  -1   4 2194.91 521.483  10
   5   1  -3 40223.4 1613.44   8
  -5  -1   3 38847.5 1904.73  10
   5   1  -2 2855.88 487.271   8
  -5  -1   2 2836.39 559.420  10
   5   1  -1 12468.6 920.630   8
  -5  -1   0 610.428 250.238   6
   5   1   0 834.361 333.451   8
   5   1   1 5199.92 653.033   8
   5   1   2 385.679 249.438   8
  -5  -1  -2 400.345 240.778   1
   5   1   3 5294.05 700.155   8
  -5  -1  -3 4989.15 650.664   1
   5   1   4 20424.0 1401.92   8
   5   1   5 393.692 301.136   8
  -5  -1  -5 710.894 375.061   5
   5   1   6 3647.98 632.534   8
  -5  -1  -6 2698.80 686.481   5
  -5  -1  -7 891.721 200.463  25
  -5  -1  -7 808.713 175.974  21
  -5  -1  -8 1873.13 265.578  25
  -5  -1  -8 1518.09 223.584  21
  -5  -1  -9 7018.91 532.699  20
  -5  -1  -9 8185.51 462.133  21
  -5  -1 -10 1143.40 205.697  21
  -5  -1 -10 651.399 196.534  20
  -5  -1 -11 102.255 108.976  21
  -5  -1 -11 411.731 157.403  20
  -5  -1 -12 484.975 142.081  20
  -5  -1 -13 2051.20 195.717  20
   5   2 -16 136.082 93.5606  19
   5   2 -15 585.540 148.684  19
   5   2 -14 636.800 167.655  19
   5   2 -13-46.2587 151.932  19
   5   2 -12 11565.3 633.233  19
   5   2 -12 11424.9 665.423  13
   5   2 -11 1190.32 244.476  13
   5   2 -11 1541.96 281.444  19
   5   2 -10 281.209 157.821  13
   5   2 -10 394.396 215.835  19
  -5  -2   9 8132.58 1190.19  10
   5   2  -9 7730.55 1099.21   7
  -5  -2   8 690.151 452.695  10
  -5  -2   7 1847.59 526.146  10
  -5  -2   6 623.376 344.979  10
  -5  -2   5 5617.56 818.961  10
   5   2  -4 37646.6 1519.20   8
  -5  -2   4 40747.5 2055.19  10
  -5  -2   3 915.638 362.065  10
   5   2  -3 1284.66 317.818   8
  -5  -2   2 3200.78 566.765  10
   5   2  -2 3916.21 546.289   8
   5   2  -1 7496.17 747.210   8
  -5  -2   1 6067.77 773.607  10
   5   2   0 1273.55 381.601   8
   5   2   1 3607.92 563.071   8
   5   2   2 3231.17 554.361   8
   5   2   3 769.654 282.092   8
   5   2   4 12889.7 1154.11   8
   5   2   5 1250.45 417.526   8
  -5  -2  -5 1432.04 524.773   5
  -5  -2  -6 3324.84 308.932  25
   5   2   6 3504.90 686.070   8
  -5  -2  -6 2771.01 651.286   5
  -5  -2  -7 2167.13 261.639  21
  -5  -2  -7 2519.30 289.430  25
  -5  -2  -8 4208.07 333.790  21
  -5  -2  -8 4166.54 349.378  25
  -5  -2  -9 2580.33 336.540  20
  -5  -2  -9 2910.07 285.343  21
  -5  -2  -9 2790.47 278.600  25
  -5  -2 -10 366.238 150.019  21
  -5  -2 -10 10.7127 119.368  20
  -5  -2 -10 392.017 160.623  25
  -5  -2 -11 1479.15 193.316  21
  -5  -2 -11 1281.67 210.355  20
  -5  -2 -12 3308.18 281.981  20
   5   3 -15-11.6959 96.3029  19
   5   3 -14 675.190 168.600  19
   5   3 -13 496.249 198.236  19
   5   3 -12 3157.80 356.661  19
   5   3 -12 2927.07 351.240  13
   5   3 -11 20960.9 868.500  19
   5   3 -11 21098.3 888.807  13
   5   3 -10 6053.89 460.758  13
   5   3  -9 829.787 194.529  13
  -5  -3   9 568.983 448.506  10
   5   3  -9 1202.84 557.908   7
   5   3  -9 729.669 198.752  12
  -5  -3   8 148.406 332.273  10
  -5  -3   7 16979.0 1556.53  10
  -5  -3   6 8377.87 1080.89  10
  -5  -3   5 87.0650 259.636  10
   5   3  -4 471.132 255.060   8
  -5  -3   4 605.867 325.479  10
   5   3  -3 15785.3 1059.08   8
  -5  -3   3 15178.7 1284.00  10
   5   3  -2 361.925 267.173   8
  -5  -3   2 369.040 270.550  10
   5   3  -1 2649.96 510.682   8
  -5  -3   1 1910.55 471.012  10
   5   3   0 1203.73 333.603   8
  -5  -3   0 1151.84 348.995  10
   5   3   1 10401.0 993.620   8
   5   3   2 9303.26 988.919   8
   5   3   3 7343.25 904.112   8
   5   3   4 33729.5 1940.15   8
   5   3   5 21058.9 1581.91   8
   5   3   6 10642.8 1154.75   8
  -5  -3  -6 10371.7 529.425  25
  -5  -3  -7 655.680 203.789  25
  -5  -3  -7 319.931 155.149  21
  -5  -3  -8 372.023 207.066  25
  -5  -3  -8 286.081 148.134  21
  -5  -3  -9 1800.03 274.498  20
  -5  -3  -9 2138.61 256.486  21
  -5  -3 -10 1954.47 234.106  21
  -5  -3 -10 1664.02 247.805  20
  -5  -3 -10 2403.19 256.940  25
  -5  -3 -11 1308.45 204.344  20
  -5  -3 -11 1825.34 197.564  21
  -5  -3 -11 1812.97 191.220  25
  -5  -3 -12 532.072 117.182  20
  -5  -3 -12 886.563 132.653  21
   5   4 -15 546.546 131.846  19
   5   4 -14 1414.35 226.036  19
   5   4 -13 6.82040 143.067  19
   5   4 -12 2983.22 336.617  19
   5   4 -12 2427.24 305.457  13
   5   4 -11 6339.74 483.871  13
   5   4 -11 4968.07 420.036  12
   5   4 -10 5233.12 431.609  13
   5   4 -10 4576.98 417.411  12
   5   4  -9 10844.1 592.419  12
  -5  -4   8 1030.30 471.109  10
  -5  -4   7 378.083 398.934  10
  -5  -4   6 743.101 386.684  10
  -5  -4   5 118.983 285.477  10
  -5  -4   4 283.724 319.141  10
   5   4  -3 649.345 266.654   8
  -5  -4   3 799.338 353.933  10
   5   4  -2 2619.00 521.919   8
  -5  -4   2 2450.26 548.482  10
   5   4  -1 512.664 286.026   8
  -5  -4   1 779.696 324.111  10
   5   4   0 22771.4 1459.24   8
  -5  -4   0 16925.6 1243.34  10
   5   4   1 6519.47 829.764   8
   5   4   2 17743.0 1384.68   8
   5   4   3 7400.41 940.871   8
   5   4   4 22759.8 1696.84   8
   5   4   5 3556.54 697.764   8
  -5  -4  -5 2651.97 269.368  25
  -5  -4  -6 1615.52 254.210  25
  -5  -4  -7 5357.44 407.113  25
  -5  -4  -7 5698.63 399.423  21
  -5  -4  -8 5399.51 403.712  25
  -5  -4  -8 4943.82 354.824  21
  -5  -4  -9 1352.54 229.937  25
  -5  -4  -9 858.794 189.465  20
  -5  -4  -9 1420.51 217.611  21
  -5  -4 -10 74.1271 135.973  25
  -5  -4 -10-45.8672 111.676  20
  -5  -4 -10 274.127 125.403  21
  -5  -4 -11 13.2429 99.7277  25
  -5  -4 -11-70.7405 101.791  21
  -5  -4 -11 190.892 105.334  20
  -5  -4 -12 371.048 97.7289  21
   5   5 -15 2178.11 207.379  19
   5   5 -14 800.272 172.316  19
   5   5 -13 845.218 190.140  19
   5   5 -12 1965.08 280.606  19
   5   5 -12 1256.94 200.476  12
   5   5 -11 2054.38 283.834  12
   5   5 -10 8325.89 544.172  12
   5   5  -9 87.3346 126.581  12
   5   5  -8 1104.12 228.039  12
  -5  -5   7 1597.24 550.192  10
  -5  -5   6 207.564 295.005  10
  -5  -5   5-263.329 330.568  10
  -5  -5   4 2350.40 644.676  10
   5   5  -3 16084.2 1182.24   8
  -5  -5   3 12480.4 1273.54  10
   5   5  -2 5259.21 710.857   8
  -5  -5   2 4496.34 749.453  10
   5   5  -1 5924.78 759.553   8
  -5  -5   1 4457.93 704.390  10
   5   5   0 8217.81 961.266   8
   5   5   1 12103.0 1154.04   8
   5   5   2 1857.64 510.796   8
   5   5   3-142.178 286.284   8
   5   5   4 11831.8 1270.32   8
  -5  -5  -5 41.2508 152.151  15
  -5  -5  -5-170.676 168.452  25
  -5  -5  -6 6414.77 444.813  25
  -5  -5  -7 712.811 215.187  25
  -5  -5  -7 697.935 185.308  21
  -5  -5  -8 256.395 173.445  25
  -5  -5  -8 1037.66 189.230  21
  -5  -5  -9 501.618 165.297  25
  -5  -5  -9 820.241 168.663  21
  -5  -5 -10 305.186 149.558  25
  -5  -5 -10 167.102 119.000  21
  -5  -5 -11 89.5134 100.723  25
  -5  -5 -11 237.856 95.9575  21
   5   6 -14 449.818 146.937  19
   5   6 -13 1796.49 241.795  19
   5   6 -12 29.1848 104.995  12
   5   6 -11 631.122 187.216  12
   5   6 -10 2618.41 314.947  12
   5   6  -9 10743.1 624.953  12
   5   6  -8 2236.47 299.641  12
   5   6  -7 912.326 214.380  12
  -5  -6   6 74.8902 297.898  10
  -5  -6   5 686.017 448.937  10
  -5  -6   4 649.115 291.928  10
  -5  -6   3 2108.54 538.984  10
   5   6  -3 2981.89 548.405   8
  -5  -6   2 7144.11 1098.68  10
   5   6  -2 5576.94 751.709   8
   5   6  -1 1588.48 471.038   8
   5   6   0 7002.03 913.904   8
   5   6   1 13855.6 1307.68   8
   5   6   2 1545.14 530.379   8
  -5  -6  -3 4743.38 355.477  25
   5   6   3 6514.87 960.733   8
  -5  -6  -3 5652.31 412.372  15
  -5  -6  -4 1643.12 249.863  25
  -5  -6  -4 1845.21 273.536  15
  -5  -6  -5 149.275 154.759  25
  -5  -6  -5 332.295 174.914  15
  -5  -6  -6 1045.37 205.955  25
  -5  -6  -7 2615.22 296.862  25
  -5  -6  -7 2328.37 268.628  21
  -5  -6  -8 634.797 165.369  21
  -5  -6  -8 889.362 215.604  25
  -5  -6  -9 157.987 115.004  21
  -5  -6  -9 218.774 159.817  25
  -5  -6 -10-200.322 110.316  21
  -5  -6 -10 99.9443 118.607  25
  -5  -6 -11 1172.53 138.829  21
  -5  -6 -11 995.306 142.282  25
   5   7 -14 1939.94 203.694  19
   5   7 -13 358.191 124.915  12
   5   7 -13 612.530 172.329  19
   5   7 -12 114.203 129.787  12
   5   7 -11 100.417 117.819  12
   5   7 -10 2049.27 293.947  12
   5   7 -10 2803.54 267.552  27
   5   7  -9 1706.38 282.837  12
   5   7  -8 7218.29 512.498  12
   5   7  -7 3795.20 384.210  12
   5   7  -6 2347.08 302.023  12
  -5  -7   5 2503.17 710.086  10
   5   7  -5 2116.94 296.664  12
  -5  -7   4 9619.31 1345.20  10
  -5  -7   3 1267.68 495.687  10
   5   7  -2 313.641 275.213   8
   5   7  -1 5374.04 796.975   8
   5   7   0 4301.09 757.479   8
  -5  -7  -1 7507.61 526.887  22
  -5  -7  -1 7882.25 485.644  15
  -5  -7  -2 1308.38 236.721  15
  -5  -7  -2 987.184 257.154  22
  -5  -7  -2 1331.36 238.887  25
  -5  -7  -3 4536.14 367.337  25
  -5  -7  -3 4872.57 403.498  15
  -5  -7  -4 872.078 209.076  25
  -5  -7  -4 1082.48 220.817  15
  -5  -7  -5 211.808 169.900  25
  -5  -7  -5 121.572 165.840  15
  -5  -7  -6 3010.92 319.980  15
  -5  -7  -6 2556.39 289.288  25
  -5  -7  -7 475.641 181.850  25
  -5  -7  -7 327.891 126.320  21
  -5  -7  -8 721.369 192.621  25
  -5  -7  -8 963.277 172.287  21
  -5  -7  -9 926.146 186.576  25
  -5  -7  -9 1085.09 156.972  21
  -5  -7 -10 611.866 142.653  25
  -5  -7 -10 589.127 112.230  21
   5   8 -13 315.549 115.884  12
   5   8 -13 552.089 137.472  19
   5   8 -12 17.2624 96.9389  12
   5   8 -11-125.394 127.544  12
   5   8 -10 809.734 205.139  12
   5   8  -9 7380.11 529.593  12
   5   8  -8 470.993 190.574  12
   5   8  -7 6188.44 485.490  12
  -5  -8   6 2673.61 305.813  22
   5   8  -6 2232.61 304.886  12
   5   8  -5 436.168 194.698  12
  -5  -8   5 16.3901 121.823  22
   5   8  -4 3692.54 364.730  12
  -5  -8   4 3954.02 387.846  22
  -5  -8   3-58.3514 126.665  22
  -5  -8   3 72.7928 154.872  15
   5   8  -3-172.659 149.640  12
  -5  -8   2 2170.97 294.747  22
  -5  -8   2 2292.71 274.952  15
  -5  -8   1 147.383 129.168  22
  -5  -8   1-26.3815 136.998  15
  -5  -8   0 205.049 150.560  22
  -5  -8   0 194.713 180.990  15
  -5  -8  -1 2816.56 322.931  15
  -5  -8  -1 2477.62 331.717  22
  -5  -8  -2 1530.15 242.209  25
  -5  -8  -2 1159.41 237.546  15
  -5  -8  -2 1181.42 269.066  22
  -5  -8  -3 1723.37 254.909  25
  -5  -8  -3 1214.31 236.484  15
  -5  -8  -4 1582.81 253.232  25
  -5  -8  -4 1898.89 278.424  15
  -5  -8  -5 141.165 163.152  25
  -5  -8  -5 5.36340 148.656  15
  -5  -8  -6 28.1537 147.388  25
  -5  -8  -6 405.831 168.846  15
  -5  -8  -7 4008.73 297.926  21
  -5  -8  -7 4279.00 345.498  25
  -5  -8  -8 791.839 180.048  25
  -5  -8  -8 626.581 140.343  21
  -5  -8  -9 763.141 154.096  25
  -5  -8  -9 786.924 131.160  21
  -5  -8 -10 1086.90 153.103  25
  -5  -8 -10 1171.87 118.417  21
   5   9 -13 64.2713 88.6915  19
   5   9 -12 936.430 169.233  12
   5   9 -11 294.617 145.300  12
   5   9 -10 1031.85 172.133  27
   5   9 -10 690.699 185.728  12
   5   9  -9 98.5982 138.424  12
   5   9  -8 7294.71 522.456  12
  -5  -9   7 13026.3 636.210  22
   5   9  -7 13229.1 674.874  12
   5   9  -6 1594.39 273.648  12
  -5  -9   6 2274.58 282.549  22
  -5  -9   5 3601.00 360.296  22
   5   9  -5 2951.93 340.502  12
   5   9  -4 321.580 157.192  12
  -5  -9   4 230.859 146.264  22
  -5  -9   3 185.483 158.898  22
   5   9  -3 4.91140 119.388  12
  -5  -9   3 408.491 172.953  15
  -5  -9   2 404.638 181.302  22
  -5  -9   2 406.827 175.904  15
  -5  -9   1 1924.43 301.470  22
  -5  -9   1 1615.01 271.499  15
  -5  -9   0 145.141 163.566  22
  -5  -9   0 115.687 159.973  15
  -5  -9  -1 6166.33 463.329  15
  -5  -9  -1 4888.30 459.647  22
  -5  -9  -2 214.076 162.269  22
  -5  -9  -2 408.639 172.006  15
  -5  -9  -3 178.126 169.145  15
  -5  -9  -3 39.6442 149.884  25
  -5  -9  -4 2817.21 322.783  15
  -5  -9  -4 2723.46 301.849  25
  -5  -9  -5 112.999 139.948  15
  -5  -9  -5 714.472 195.921  25
  -5  -9  -6 4892.93 377.570  15
  -5  -9  -6 4241.60 338.557  25
  -5  -9  -7 11.1631 131.683  25
  -5  -9  -8 1222.59 180.932  25
  -5  -9  -9 1820.09 178.585  25
   5  10 -12 301.535 100.795  12
   5  10 -12 246.844 104.818  19
   5  10 -11 462.700 138.053  12
   5  10 -10 2006.12 257.258  12
   5  10 -10 2319.64 209.043  27
   5  10  -9 2308.64 287.595  12
   5  10  -8 656.111 191.239  12
   5  10  -7 3449.26 366.148  12
  -5 -10   7 3714.19 347.184  22
  -5 -10   6 1818.26 276.340  22
   5  10  -6 1441.84 253.153  12
  -5 -10   5 887.410 216.522  22
   5  10  -5 709.743 194.265  12
  -5 -10   4 1788.52 304.772  22
   5  10  -4 1357.83 244.425  12
  -5 -10   3-19.2244 138.877  22
  -5 -10   3 349.744 177.093  15
  -5 -10   2 34.1898 150.936  22
  -5 -10   2 304.363 154.511  15
  -5 -10   1 128.841 151.076  22
  -5 -10   1 400.799 200.937  15
  -5 -10   0 1914.09 325.928  22
  -5 -10   0 2065.37 314.730  15
  -5 -10  -1 1954.00 295.039  15
  -5 -10  -1 1261.62 262.011  22
  -5 -10  -2 6532.85 478.751  15
  -5 -10  -3 8600.07 519.117  15
  -5 -10  -4-155.838 168.414  25
  -5 -10  -4 27.4253 138.302  15
  -5 -10  -5 1232.55 204.418  25
  -5 -10  -5 1305.45 222.469  15
  -5 -10  -6 161.733 123.664  25
  -5 -10  -6 397.151 155.541  15
  -5 -10  -7 1044.76 159.980  25
  -5 -10  -8 467.951 113.640  25
   5  11 -11 1799.70 189.368  12
   5  11 -10 518.233 119.144  27
   5  11 -10 396.734 137.573  12
   5  11  -9 153.421 110.314  12
   5  11  -8 212.884 126.155  12
  -5 -11   7 426.341 160.701  22
   5  11  -7 566.710 171.696  12
  -5 -11   6 737.011 184.182  22
   5  11  -6 505.355 174.671  12
  -5 -11   5 1154.16 246.851  22
   5  11  -5 559.884 188.164  12
  -5 -11   4-12.2071 123.351  22
   5  11  -4-113.981 110.545  12
  -5 -11   3 708.156 211.563  22
  -5 -11   3 1046.58 222.161  15
  -5 -11   2 227.886 153.592  22
  -5 -11   2 566.946 206.575  15
  -5 -11   1 1762.16 281.226  22
  -5 -11   1 2144.61 300.223  15
  -5 -11   0 75.6997 136.559  22
  -5 -11   0 140.719 166.510  15
  -5 -11  -1 1043.70 231.178  22
  -5 -11  -1 1018.66 236.814  15
  -5 -11  -2 7449.94 484.822  15
  -5 -11  -3 486.815 182.742  15
  -5 -11  -4 5309.51 380.068  15
  -5 -11  -5 839.267 177.796  15
  -5 -11  -5 764.721 150.660  25
  -5 -11  -6 99.3388 94.6540  15
  -5 -11  -6 84.4798 94.8629  25
  -5 -11  -7 256.597 95.2823  25
   5  12  -9-25.8047 89.4702  12
   5  12  -9 336.578 106.577  27
   5  12  -8-61.2487 90.2970  12
  -5 -12   7 1552.51 223.733  22
   5  12  -7 1327.06 206.455  12
  -5 -12   6 1079.67 218.226  22
   5  12  -6 874.090 171.791  12
  -5 -12   5-25.1116 125.771  22
  -5 -12   4 2039.08 286.867  22
  -5 -12   3 89.1867 138.541  15
  -5 -12   3 216.383 146.708  22
  -5 -12   2 238.419 137.064  22
  -5 -12   2 291.133 172.383  15
  -5 -12   1 1318.73 256.382  22
  -5 -12   1 1426.61 250.700  15
  -5 -12   0-48.8499 136.914  22
  -5 -12   0 365.766 166.372  15
  -5 -12  -1 3255.39 323.703  15
  -5 -12  -2 348.444 152.125  15
  -5 -12  -3 5384.15 374.204  15
  -5 -12  -4-29.9340 109.314  15
  -5 -12  -5-100.774 107.139  15
   5  13  -8 305.398 89.3636  27
  -5 -13   7 273.658 107.967  22
  -5 -13   6 1058.97 179.601  22
  -5 -13   5 1899.78 240.852  22
  -5 -13   4-63.2164 114.743  22
  -5 -13   3 201.483 139.228  22
  -5 -13   2 2104.06 266.595  22
  -5 -13   2 2535.94 251.141  15
  -5 -13   1 199.075 127.012  22
  -5 -13   1 199.299 134.845  15
  -5 -13   0 1562.72 218.659  15
  -5 -13  -1 214.745 135.328  15
  -5 -13  -2 384.684 133.946  15
  -5 -13  -3 323.255 127.767  15
  -5 -13  -4 1281.76 161.191  15
  -5 -14   5 0.72790 84.9410  22
  -5 -14   4 210.475 112.467  22
  -5 -14   3 1210.66 171.002  22
  -5 -14   2 188.234 104.024  15
  -5 -14   1 1063.21 156.031  15
  -5 -14   0 289.212 114.096  15
  -5 -14  -1-13.6170 88.4032  15
   6 -14  -6 668.522 115.437  11
  -6  14   6 652.142 134.769  17
   6 -14  -5 754.444 136.828  11
  -6  14   5 1029.41 161.648  17
   6 -14  -4 57.2841 81.7613  11
  -6  14   4 195.700 103.304  17
   6 -14  -3 140.361 97.7523  11
  -6  14   3 33.1441 96.0298  17
   6 -14  -2 79.3379 89.6564  11
  -6  14   2-31.3266 92.0888  17
   6 -14  -1 627.544 157.858  11
  -6  14   1 453.939 127.484  17
   6 -14   0 54.5079 92.3703  11
  -6  14   0 170.886 84.3211  17
   6 -14   1 2401.70 237.757  11
   6 -14   2 541.146 114.675  22
   6 -14   2 500.856 118.064  11
   6 -14   3 734.045 125.534  22
  -6  13   8 44.5354 88.2733  17
  -6  13   7 462.082 134.761  17
   6 -13  -7 483.020 112.504  11
  -6  13   6 193.807 116.532  17
   6 -13  -6 121.407 96.9886  11
  -6  13   5 441.821 141.344  17
   6 -13  -5 228.107 121.270  11
   6 -13  -4 1131.23 238.538  16
  -6  13   4 994.190 204.964  17
   6 -13  -4 951.992 181.883  11
   6 -13  -3 451.405 177.304  16
  -6  13   3 683.183 165.472  17
   6 -13  -3 432.590 138.107  11
   6 -13  -2 720.941 205.906  16
  -6  13   2 709.019 172.151  17
   6 -13  -2 881.017 189.498  11
  -6  13   1 285.333 122.897  17
   6 -13  -1 420.771 136.200  11
  -6  13   0 847.728 160.373  17
   6 -13   0 1022.40 201.934  11
  -6  13  -1 154.457 103.927  24
   6 -13   1 371.020 148.924  11
  -6  13  -2 746.589 153.078  24
   6 -13   2 1162.49 184.432  11
  -6  13  -3 3820.78 292.134  24
   6 -13   3 4247.50 302.063  11
  -6  13  -4 505.284 127.070  24
  -6  13  -5 416.167 120.910  24
   6 -12  -9-16.7518 83.4523  14
   6 -12  -8 250.571 108.652  14
   6 -12  -7 410.476 112.089  11
   6 -12  -6 2189.93 288.454  16
   6 -12  -6 1881.25 231.113  11
   6 -12  -5 1059.62 226.555  16
   6 -12  -5 464.525 148.135  11
   6 -12  -4 1556.63 293.091  16
   6 -12  -4 1046.84 212.886  11
  -6  12   3 814.361 190.487  17
   6 -12  -3 720.173 211.493  16
   6 -12  -3 732.183 181.398  11
   6 -12  -2 108.567 170.891  16
  -6  12   2 605.057 166.666  17
   6 -12  -2 447.448 152.060  11
   6 -12  -1 348.515 201.795  16
  -6  12   1 775.292 184.373  17
   6 -12  -1 451.533 178.580  11
   6 -12   0 1038.03 237.730  16
  -6  12   0 1599.82 223.802  17
   6 -12   0 1087.82 237.422  11
   6 -12   1 2368.47 307.378  11
  -6  12  -1 1909.79 235.365  24
   6 -12   2 978.216 202.319  11
  -6  12  -2 1197.24 200.333  24
   6 -12   3-4.12734 107.852  11
  -6  12  -3 115.714 114.549  24
   6 -12   4 1467.92 203.083  11
  -6  12  -4 1339.12 207.067  24
  -6  12  -5-58.0067 97.8924  24
  -6  12  -6 162.591 104.072  24
  -6  12  -7-62.9037 82.9248  24
  -6  12  -7-32.9543 73.1240  13
   6 -11 -11 125.086 59.6862  23
   6 -11 -10-15.0825 92.3145  14
   6 -11 -10-33.7955 79.3759  23
   6 -11  -9 127.083 88.4030  23
   6 -11  -8 124.981 92.3956  23
   6 -11  -8 190.903 148.760  16
   6 -11  -7 3670.11 284.390  23
   6 -11  -7 4024.84 327.506  11
   6 -11  -6 363.034 177.165  16
   6 -11  -6 403.187 147.167  11
   6 -11  -5 3985.21 430.920  16
   6 -11  -5 3475.35 354.727  11
   6 -11  -4 3939.11 419.129  16
   6 -11  -4 4066.47 394.884  11
   6 -11  -3 602.781 231.517  16
   6 -11  -3 653.982 194.327  11
   6 -11  -2 2020.16 328.027  16
   6 -11  -2 2429.83 330.013  11
  -6  11   1 1749.56 265.795  17
   6 -11  -1 1089.15 264.748  16
   6 -11  -1 1441.35 269.897  11
   6 -11   0 115.809 167.593  16
   6 -11   0 231.547 157.885  11
   6 -11   1 374.513 178.996  11
  -6  11  -1 690.880 187.380  24
   6 -11   2 368.095 170.395  11
  -6  11  -2 188.062 135.596  24
   6 -11   3 3456.95 363.420  11
  -6  11  -3 4018.20 358.774  24
   6 -11   4 151.021 122.681  11
  -6  11  -4 485.462 158.799  24
  -6  11  -5 727.922 187.285  24
  -6  11  -6 16.9124 106.754  24
  -6  11  -7 25.8131 108.103  13
  -6  11  -7-32.1133 92.3544  24
  -6  11  -8 654.850 133.737  24
  -6  11  -8 657.637 140.338  13
   6 -10 -11 136.497 93.8132  14
   6 -10 -11 58.3044 78.7837  23
   6 -10 -10 2486.20 231.454  23
   6 -10  -9 531.980 174.546  16
   6 -10  -9 540.016 132.484  23
   6 -10  -8 3822.52 398.710  16
   6 -10  -7 1382.84 256.581  16
   6 -10  -7 1049.84 208.185  11
   6 -10  -6 1553.84 294.447  16
   6 -10  -6 1502.25 257.734  11
   6 -10  -5 2326.48 345.743  16
   6 -10  -5 2895.26 342.005  11
   6 -10  -4 442.740 206.914  16
   6 -10  -4 258.821 163.650  11
   6 -10  -3 2865.07 356.504  11
   6 -10  -2 7819.15 568.358  11
   6 -10  -1-104.157 134.547  11
   6 -10   0 2194.34 328.722  11
  -6  10  -1 1298.95 225.968  24
   6 -10   1 1418.88 266.003  11
  -6  10  -2 301.176 151.564  24
   6 -10   2 294.695 178.370  11
  -6  10  -3 294.889 146.344  24
   6 -10   3 351.772 163.912  11
  -6  10  -4 1352.85 257.173  24
   6 -10   4 1116.38 219.749  11
  -6  10  -5 215.066 140.365  24
  -6  10  -6 1105.95 209.731  24
  -6  10  -7 2157.55 253.066  24
  -6  10  -8 716.365 173.520  13
  -6  10  -8 745.198 149.276  24
  -6  10  -9 336.413 122.550  13
  -6  10  -9 341.352 109.471  24
   6  -9 -12 534.611 132.938  14
   6  -9 -12 510.495 128.046  23
   6  -9 -11 4072.67 303.327  23
   6  -9 -10 672.135 147.966  23
   6  -9 -10 1221.30 214.780  19
   6  -9  -9 869.327 174.371  23
   6  -9  -9 845.814 229.402  16
   6  -9  -9 1114.19 230.932  19
   6  -9  -8 3365.54 387.333  16
   6  -9  -8 3964.23 377.441  19
   6  -9  -7-32.5576 152.212  16
   6  -9  -7 144.444 167.203  19
   6  -9  -6 744.759 229.003  16
   6  -9  -6 588.440 179.475  11
   6  -9  -6 1012.08 246.803  19
   6  -9  -5 649.768 204.401  11
   6  -9  -4 4692.94 445.328  11
   6  -9  -3 195.313 154.305  11
   6  -9  -2 2024.59 301.517  11
   6  -9  -1-20.6416 130.714  11
   6  -9   0 724.997 213.662  11
  -6   9   0 757.454 183.860  24
   6  -9   1 1119.02 246.907  11
  -6   9  -1 592.498 182.336  24
   6  -9   2-83.1070 134.720  11
  -6   9  -2-142.400 137.095  24
   6  -9   3-153.595 135.692  11
  -6   9  -3 140.360 165.218  24
   6  -9   4 102.650 147.608  11
  -6   9  -4 204.609 138.031  24
  -6   9  -5 3463.48 359.778  24
  -6   9  -6 528.841 193.904  24
  -6   9  -7 3454.79 329.153  24
  -6   9  -8 1981.16 237.993  24
  -6   9  -9 250.143 115.510  13
  -6   9  -9 159.043 95.0195  24
   6  -8 -13 69.0923 90.5529  14
   6  -8 -13 41.6165 76.3005  23
   6  -8 -12 2145.10 243.395  19
   6  -8 -12 1956.56 217.211  23
   6  -8 -11 246.228 130.024  19
   6  -8 -11 344.142 145.603  23
   6  -8 -10 3362.43 319.762  23
   6  -8 -10 3418.10 354.114  19
   6  -8  -9 750.510 212.936  19
   6  -8  -9 908.908 225.719  16
   6  -8  -8 2037.41 306.589  19
   6  -8  -8 1550.86 280.322  16
   6  -8  -7 6108.66 481.673  19
   6  -8  -7 3099.28 398.995  16
   6  -8  -6-217.103 180.994  19
   6  -8  -6 31.1039 119.560  11
   6  -8  -5 1694.57 275.620  19
   6  -8  -5 1158.92 232.582  11
   6  -8  -4 4214.10 393.662  19
   6  -8  -4 3339.45 368.981  11
   6  -8  -3 1814.89 290.468  11
   6  -8  -2 560.353 200.119  11
   6  -8  -1 284.971 160.826  11
   6  -8   0 306.685 175.359  11
  -6   8   0 786.596 190.222  24
  -6   8  -1 7619.34 491.042  24
  -6   8  -2 1594.82 256.508  24
  -6   8  -3 62.5685 140.294  24
  -6   8  -4 4684.38 427.124  24
   6  -8   5 1425.98 259.272  11
  -6   8  -5 1816.10 280.882  24
  -6   8  -6 15116.5 689.392  24
  -6   8  -7 941.374 195.171  24
  -6   8  -8-4.28049 111.495  24
  -6   8  -9 246.133 137.304  13
  -6   8  -9 345.612 113.260  24
  -6   8 -10 231.978 120.638  13
  -6   8 -10 184.935 94.2195  24
   6  -7 -14-42.2984 69.3169  23
   6  -7 -14 186.403 89.5607  14
   6  -7 -13 107.116 122.858  19
   6  -7 -13 143.669 99.5661  23
   6  -7 -13-14.0439 94.9762  14
   6  -7 -12-168.629 128.662  19
   6  -7 -12 61.6468 97.3415  23
   6  -7 -11 402.502 164.027  19
   6  -7 -11 347.788 129.301  23
   6  -7 -10 1184.64 248.655  19
   6  -7  -9 774.926 234.936  16
   6  -7  -9 812.435 241.831  19
   6  -7  -8 3919.63 419.811  16
   6  -7  -8 6254.20 496.060  19
   6  -7  -7-64.0653 160.591  19
   6  -7  -6 746.312 248.167  19
   6  -7  -5 1246.75 250.468  11
   6  -7  -5 1908.24 295.640  19
   6  -7  -4 4391.15 406.114  11
   6  -7  -4 5392.85 426.482  19
  -6   7   4 5175.54 924.750   6
  -6   7   3 2051.89 615.011   6
  -6   7   2 27322.0 1922.01   6
  -6   7   1 1708.24 588.541   6
  -6   7   0 481.207 343.946   6
  -6   7  -2 988.411 215.463  24
  -6   7  -3 12104.5 631.083  24
  -6   7  -4 4.47216 137.453  24
  -6   7  -5 6496.73 484.517  24
  -6   7  -6 1637.86 250.708  24
  -6   7  -7 1137.07 227.745  24
  -6   7  -8 2550.09 298.468  24
  -6   7  -9 30.1385 126.420  13
  -6   7  -9 168.387 101.323  24
  -6   7 -10 83.1268 109.928  13
  -6   7 -10-176.332 101.513  24
   6  -6 -14 766.047 138.091  23
   6  -6 -14 507.251 122.190  19
   6  -6 -14 573.307 119.317  14
   6  -6 -13 498.138 138.064  23
   6  -6 -13 403.231 153.723  19
   6  -6 -13 310.564 129.999  14
   6  -6 -12 102.876 107.414  23
   6  -6 -12-135.468 144.059  19
   6  -6 -11 449.985 165.812  23
   6  -6 -11 697.785 205.269  19
   6  -6 -10 2239.96 324.742  19
   6  -6  -9 370.086 222.863  19
   6  -6  -8-16.2418 164.183  19
   6  -6  -7 3077.91 356.659  19
   6  -6  -6 512.787 173.912  19
  -6   6   5 7205.14 1031.07   6
  -6   6   4 688.715 450.112   6
  -6   6   3 19097.4 1584.28   6
  -6   6   2 628.963 365.021   6
   6  -6  -1 4152.38 757.744   8
  -6   6   1 3117.40 615.327   6
   6  -6   0 30695.7 2058.60   8
  -6   6   0 32086.6 1896.07   6
   6  -6   1 2426.96 730.440   8
   6  -6   2 1968.23 602.233   8
  -6   6  -3 1970.59 266.219  24
   6  -6   3 1076.95 396.902   8
  -6   6  -4-99.2129 133.054  24
  -6   6  -5 846.162 213.559  24
  -6   6  -6 2644.95 327.561  24
  -6   6  -7 658.448 191.425  24
  -6   6  -8 248.027 147.116  24
  -6   6  -9 837.237 209.964  13
  -6   6  -9 816.036 174.571  24
  -6   6 -10 356.058 145.269  13
  -6   6 -10 165.365 106.185  24
  -6   6 -11 311.395 113.632  13
   6  -5 -14 110.361 118.278  19
   6  -5 -14 112.541 92.8681  23
   6  -5 -13 134.419 146.743  19
   6  -5 -13 199.735 118.466  23
   6  -5 -12-25.4225 157.321  19
   6  -5 -12 129.690 124.519  23
   6  -5 -11 126.860 156.245  19
   6  -5 -11-53.5395 110.839  23
   6  -5 -10-380.772 200.523  19
   6  -5  -9 3703.45 382.767  19
   6  -5  -8 4517.01 402.325  19
  -6   5   7 407.371 578.429   6
   6  -5  -7-79.6033 173.427  19
  -6   5   6 8829.43 1210.64   6
  -6   5   5 1211.58 445.818   6
  -6   5   4 10282.1 1208.59   6
  -6   5   3 5065.39 820.463   6
   6  -5  -3 3299.38 673.794   8
  -6   5   2 13124.5 1255.86   6
   6  -5  -2 11027.9 1177.87   8
  -6   5   1-332.015 284.669   6
   6  -5  -1 54.4720 278.602   8
  -6   5   0 584.142 321.889   5
  -6   5   0 1102.50 357.240   6
   6  -5   0 593.953 351.610   8
  -6   5  -1 3567.79 662.993   5
   6  -5   1 3276.48 712.994   8
  -6   5  -2 4768.54 799.365   5
   6  -5   2 5756.33 908.798   8
  -6   5  -3 1736.28 611.434   1
   6  -5   3 1649.82 610.700   8
  -6   5  -3 1077.45 464.081   5
  -6   5  -4 1151.17 247.123  24
   6  -5   4 2013.73 724.908   8
  -6   5  -5 357.419 161.324  24
  -6   5  -6 535.373 190.761  24
  -6   5  -7 2551.26 313.068  20
  -6   5  -7 3084.50 350.987  24
  -6   5  -8 1197.04 231.949  20
  -6   5  -8 1296.32 228.331  24
  -6   5  -9 179.919 141.713  13
  -6   5  -9-148.946 114.059  24
  -6   5  -9 175.133 127.949  20
  -6   5 -10 1117.73 174.638  24
  -6   5 -10 1322.20 225.797  13
  -6   5 -10 1076.87 174.803  20
  -6   5 -11 42.1857 91.1913  13
  -6   5 -11-11.4373 81.9673  20
   6  -4 -15 254.616 89.3462  23
   6  -4 -15 282.990 110.501  26
   6  -4 -14 3204.45 254.204  23
   6  -4 -14 3162.03 297.152  19
   6  -4 -14 2342.17 251.104  26
   6  -4 -13-77.7678 162.257  19
   6  -4 -13-167.903 133.209  26
   6  -4 -13 91.7447 116.803  23
   6  -4 -12-43.9603 112.558  23
   6  -4 -12-163.695 167.603  19
   6  -4 -11-13.8535 118.720  23
   6  -4 -11-84.7092 156.887  19
   6  -4 -10 2303.84 323.542  19
   6  -4  -9 433.699 173.389  19
   6  -4  -8 1010.45 230.437  19
  -6   4   7 6046.55 1048.53   6
  -6   4   6 5194.94 894.900   6
  -6   4   5 5921.73 904.896   6
  -6   4   4 9026.80 1043.05   6
   6  -4  -4 6918.73 832.700   8
  -6   4   3 2035.60 551.641   6
   6  -4  -3 2207.85 556.329   8
  -6   4   2 346.446 247.546   6
   6  -4  -2 582.119 350.079   8
  -6   4   1 5624.87 745.134   5
  -6   4   1 6396.38 805.608   6
   6  -4  -1 6557.22 889.128   8
  -6   4   0 8579.54 927.676   5
  -6   4   0 10033.2 961.284   6
   6  -4   0 11000.3 1165.63   8
  -6   4  -1 2873.67 621.662   5
   6  -4   1 2958.50 672.572   8
  -6   4  -2-464.033 335.950   5
   6  -4   2 575.199 453.042   8
   6  -4   3 352.192 358.929   8
  -6   4  -3 455.315 464.165   1
  -6   4  -3 382.106 305.611   5
   6  -4   4-9.55655 320.481   8
  -6   4  -4 132.106 126.078  24
  -6   4  -4 170.195 401.799   1
  -6   4  -4-535.199 370.759   5
  -6   4  -5 309.386 177.450  24
  -6   4  -6 3805.41 391.359  24
  -6   4  -7 1379.69 268.557  24
  -6   4  -8 3729.05 363.584  24
  -6   4  -8 3176.27 350.305  20
  -6   4  -9 4149.72 381.789  20
  -6   4  -9 4338.51 427.632  13
  -6   4  -9 4868.03 382.588  24
  -6   4 -10 609.939 147.250  24
  -6   4 -10 1007.84 207.775  13
  -6   4 -10 639.142 162.695  20
  -6   4 -11 810.741 161.131  13
  -6   4 -11 847.731 154.796  20
   6  -3 -15 318.695 90.7846  23
   6  -3 -15 11.4613 101.555  26
   6  -3 -15 340.008 118.922  19
   6  -3 -14 96.1620 95.7368  23
   6  -3 -14 12.1161 128.060  19
   6  -3 -14 159.270 130.110  26
   6  -3 -13 6326.21 390.709  23
   6  -3 -13 6016.14 432.385  19
   6  -3 -12 134.429 157.522  19
   6  -3 -12 409.257 144.279  23
   6  -3 -11 63.1953 152.604  19
   6  -3 -11-86.1949 109.205  23
   6  -3 -10 1022.52 244.966  19
   6  -3  -9 252.282 192.223  19
  -6   3   8 4679.00 950.766   6
   6  -3  -8 4976.72 399.124  19
   6  -3  -7 83.8828 263.963   9
  -6   3   7-3.70015 273.915   6
  -6   3   6 5555.94 880.512   6
   6  -3  -5 1860.08 462.886   8
  -6   3   5 2308.95 603.189   6
   6  -3  -4 2286.80 522.847   8
  -6   3   4 2847.08 608.898   6
   6  -3  -3 4253.02 699.974   8
  -6   3   3 3703.64 649.971   6
  -6   3   2 1156.95 368.984   5
  -6   3   2 1001.04 361.041   6
   6  -3  -2 1535.86 511.165   8
  -6   3   1 4.54967 206.047   5
  -6   3   1 315.469 268.839   6
   6  -3  -1 212.585 243.186   8
  -6   3   0 1950.35 484.627   5
  -6   3   0 2107.73 471.900   6
   6  -3   0 3371.49 619.427   8
   6  -3   1 2788.58 579.757   8
  -6   3  -1 2328.84 522.041   5
   6  -3   2 4817.56 774.803   8
  -6   3  -2 3901.07 756.241   5
  -6   3  -3 21264.3 1686.69   1
   6  -3   3 19653.4 1573.06   8
  -6   3  -3 20244.7 1667.61   5
  -6   3  -4 158.341 328.449   5
  -6   3  -4 408.721 394.960   1
   6  -3   4 385.796 363.476   8
   6  -3   5 465.843 438.356   8
  -6   3  -5 843.094 193.228  24
  -6   3  -6 1496.36 262.702  24
  -6   3  -7 1785.54 281.366  24
  -6   3  -8 6493.51 481.225  24
  -6   3  -9 22.7672 126.090  20
  -6   3  -9 190.909 122.524  24
  -6   3  -9 331.421 155.977  13
  -6   3 -10 3348.24 330.432  13
  -6   3 -10 3023.59 315.723  20
  -6   3 -11 1057.61 173.052  13
  -6   3 -11 1096.08 187.711  20
  -6   3 -12 7.17353 70.5236  20
   6  -2 -15 953.424 166.913  19
   6  -2 -15 647.846 145.710  26
   6  -2 -14 2546.97 289.899  19
   6  -2 -13 792.829 163.180  23
   6  -2 -13 311.467 165.592  19
   6  -2 -12 3409.16 323.555  23
   6  -2 -12 3790.45 394.145  19
   6  -2 -11 960.965 224.864  19
   6  -2 -11 626.067 192.014  23
   6  -2 -10 239.301 183.026  19
   6  -2  -9 278.053 144.681  19
  -6   2   8-175.955 339.560   6
  -6   2   7 4093.75 777.602   6
  -6   2   6 2288.84 562.999   6
  -6   2   5 411.984 307.962   6
   6  -2  -5-26.0263 208.613   8
   6  -2  -4 3324.85 622.951   8
  -6   2   4 3600.82 651.935   6
   6  -2  -3 72.7045 226.680   8
  -6   2   3 255.094 329.796   6
   6  -2  -2 1692.90 475.061   8
  -6   2   2 2085.00 467.107   6
   6  -2  -1 964.517 410.566   8
  -6   2   1 684.338 293.291   6
   6  -2   0 14184.6 1199.82   8
  -6   2   0 14017.8 1035.27   6
   6  -2   1 24014.3 1574.84   8
  -6   2  -1 21229.8 1520.62   5
   6  -2   2 660.671 352.519   8
  -6   2  -2 444.842 356.248   5
  -6   2  -3 1527.22 516.870   5
   6  -2   3 2191.97 573.472   8
  -6   2  -3 1791.55 506.439   1
  -6   2  -4 864.289 409.508   5
   6  -2   4 728.184 396.397   8
  -6   2  -4 932.608 481.242   1
   6  -2   5 9058.34 1123.73   8
  -6   2  -5 9163.13 1183.29   1
  -6   2  -5 9573.75 586.586  24
  -6   2  -6 317.189 172.746  24
  -6   2  -7 2702.39 343.756  24
  -6   2  -8 371.700 156.444  24
  -6   2  -9 2891.84 311.829  24
  -6   2  -9 2415.46 317.943  20
  -6   2 -10 943.068 211.474  20
  -6   2 -11 862.660 170.565  20
  -6   2 -12 166.920 88.4122  20
   6  -1 -15 1025.28 164.993  19
   6  -1 -14-208.188 153.941  19
   6  -1 -13 12723.5 650.782  19
   6  -1 -12 2086.23 317.272  19
   6  -1 -11 172.466 185.709  19
   6  -1 -10 1643.75 275.702  19
   6  -1  -9 207.534 171.083  19
  -6   1   8 509.911 437.137   6
  -6   1   7 1940.84 549.429   6
  -6   1   6 568.756 313.670   6
  -6   1   5 867.480 359.575   6
   6  -1  -4 3535.39 573.049   8
  -6   1   4 3807.72 632.221   6
   6  -1  -3 1103.39 353.561   8
  -6   1   3 951.017 359.572   6
  -6   1   2 8223.48 844.853   6
   6  -1  -2 8894.30 901.549   8
   6  -1  -1 207.138 286.409   8
  -6   1   1 46.3600 186.536   6
   6  -1   0 5142.54 713.479   8
   6  -1   1 1674.96 438.161   8
   6  -1   2 8562.76 965.417   8
  -6   1  -3 34509.3 2000.79   1
   6  -1   3 38281.3 2052.13   8
  -6   1  -3 35301.4 2150.70   5
  -6   1  -4 862.465 371.915   1
  -6   1  -4 590.821 385.598   5
   6  -1   4 998.067 439.026   8
  -6   1  -5 1778.45 535.316   1
   6  -1   5 1443.60 462.274   8
  -6   1  -5 1312.92 571.658   5
  -6   1  -6 788.176 215.344  24
  -6   1  -7 73.2959 140.755  24
  -6   1  -8 2323.82 305.078  24
  -6   1  -9 164.340 126.266  24
  -6   1  -9 23.3134 134.582  20
  -6   1 -10 1712.24 251.494  20
  -6   1 -11 176.739 119.784  20
  -6   1 -12 47.7591 87.8470  20
   6   0 -15 278.335 118.040  19
   6   0 -14 1153.50 205.056  19
   6   0 -13 390.535 146.829  19
   6   0 -12 5165.98 438.054  19
   6   0 -11 3071.05 354.593  19
   6   0 -10 865.686 198.511  19
   6   0  -9-59.6141 142.776  19
   6   0  -9-395.800 449.627   7
  -6   0   9 57.3438 355.838  10
  -6   0   8 52.8479 322.369   6
   6   0  -8 261.470 293.410   7
  -6   0   8 533.122 365.324  10
  -6   0   7 2467.58 657.886   6
   6   0  -7 1942.53 510.967   7
  -6   0   7 1287.70 516.938  10
  -6   0   6 1115.97 401.549   6
  -6   0   6 1341.06 471.352  10
  -6   0   5 15127.2 1290.31   6
  -6   0   5 15449.7 1413.36  10
  -6   0   4 280.767 296.435   6
   6   0  -4 151.709 273.915   8
  -6   0   3 11638.4 1032.72   6
   6   0  -3 12022.8 1015.93   8
  -6   0   2 20144.7 1282.87   6
   6   0  -2 22586.8 1415.47   8
  -6   0   1 358.369 251.400   6
   6   0  -1 152.925 312.480   8
   6   0   0 26078.2 1572.43   8
   6   0   1 24837.7 1565.86   8
   6   0   2 482.895 343.361   8
  -6   0  -3 5243.61 772.406   1
   6   0   3 5613.04 795.421   8
  -6   0  -4-9.68567 322.714   5
   6   0   4-426.671 297.145   8
   6   0   5 12021.1 1252.20   8
  -6   0  -5 11745.7 1348.15   5
  -6   0  -5 13170.1 556.551  25
  -6   0  -6-81.7149 142.167  25
  -6   0  -7 617.498 154.318  25
  -6   0  -7 381.188 170.295  24
  -6   0  -8-26.6752 135.530  21
  -6   0  -8-73.0486 118.560  24
  -6   0  -9 1010.80 240.266  20
  -6   0  -9 1388.32 191.652  21
  -6   0 -10-87.9013 125.314  20
  -6   0 -11 1163.82 196.208  20
  -6   0 -12 584.491 125.777  20
   6   1 -15 383.118 133.691  19
   6   1 -14-210.924 151.750  19
   6   1 -13 388.763 166.080  19
   6   1 -12 2349.61 311.063  19
   6   1 -11 807.159 197.062  19
   6   1 -10 3683.94 371.368  19
   6   1  -9 131.505 151.547  19
   6   1  -8 3640.83 762.765   7
  -6  -1   8 3646.21 877.369  10
  -6  -1   8 5373.22 913.364   6
   6   1  -7 2402.77 575.629   7
  -6  -1   7 2056.72 648.906  10
  -6  -1   7 3418.88 721.306   6
  -6  -1   6 2641.79 648.537  10
  -6  -1   5 7353.49 998.462  10
   6   1  -4 19662.9 1282.38   8
  -6  -1   4 19889.1 1573.50  10
   6   1  -3 25782.5 1476.99   8
  -6  -1   3 25864.1 1747.81  10
  -6  -1   3 23708.6 1469.11   6
  -6  -1   2 14113.0 1079.16   6
   6   1  -2 14107.7 1137.02   8
  -6  -1   1 3766.64 529.114   6
   6   1  -1 3704.17 599.582   8
   6   1   0 4526.70 669.753   8
   6   1   1-313.988 314.937   8
   6   1   2 9420.58 1015.19   8
   6   1   3 13416.8 1228.56   8
   6   1   4-190.813 303.822   8
  -6  -1  -4-237.533 277.516   5
  -6  -1  -5 636.942 203.506  25
   6   1   5 704.004 460.994   8
  -6  -1  -6 2088.34 260.928  25
  -6  -1  -7 149.168 143.133  24
  -6  -1  -7-84.7604 142.478  25
  -6  -1  -8 400.199 145.232  24
  -6  -1  -8 551.328 181.396  25
  -6  -1  -8 370.417 135.879  21
  -6  -1  -9 369.897 126.917  21
  -6  -1  -9-92.1704 122.094  20
  -6  -1 -10 608.413 170.315  20
  -6  -1 -11 812.826 164.387  20
  -6  -1 -12 243.347 83.3776  20
   6   2 -15-104.794 101.618  19
   6   2 -14 34.9783 119.521  19
   6   2 -13 81.4764 141.904  19
   6   2 -12 4094.60 398.866  19
   6   2 -11 6035.67 467.977  19
   6   2 -10 379.357 196.687  19
   6   2  -9 1564.66 256.577  19
   6   2  -9 1050.81 202.147  12
   6   2  -8 3394.48 726.338   7
  -6  -2   8 2461.88 760.541  10
  -6  -2   7 3457.80 816.626  10
  -6  -2   6 10829.0 1279.89  10
  -6  -2   5 33326.0 2145.63  10
   6   2  -4 2486.66 491.490   8
  -6  -2   4 3151.98 676.494  10
   6   2  -3 2213.98 469.847   8
  -6  -2   3 1974.86 542.623  10
  -6  -2   2 4316.21 757.481  10
   6   2  -2 5348.13 718.956   8
   6   2  -1 6136.52 758.909   8
   6   2   0 3469.69 610.626   8
   6   2   1 2897.21 580.876   8
   6   2   2 112.414 256.536   8
   6   2   3 523.650 273.538   8
   6   2   4 1368.47 529.296   8
  -6  -2  -5 5862.64 411.526  25
  -6  -2  -6 3123.75 345.053  25
  -6  -2  -7 218.716 164.774  25
  -6  -2  -8 80.0284 118.792  24
  -6  -2  -8 103.867 164.319  25
  -6  -2  -9 370.338 122.802  21
  -6  -2  -9 113.114 137.349  20
  -6  -2  -9 217.213 139.640  25
  -6  -2 -10 388.767 135.999  20
  -6  -2 -10 546.900 124.492  21
  -6  -2 -11 1070.55 170.104  20
   6   3 -15-39.8937 92.7037  19
   6   3 -14 198.480 145.064  19
   6   3 -13 1688.35 246.365  19
   6   3 -12 63.7160 146.580  19
   6   3 -11 1782.75 279.710  19
   6   3 -10 9392.16 561.602  19
   6   3 -10 6153.64 468.609  12
   6   3  -9 5943.72 364.892  27
   6   3  -9 5021.60 426.869  12
   6   3  -8 8602.32 447.336  27
   6   3  -8 6591.19 484.658  12
  -6  -3   7 1855.42 650.603  10
  -6  -3   6 708.556 423.672  10
  -6  -3   5 63.5451 268.280  10
  -6  -3   4 935.898 460.781  10
  -6  -3   3 850.129 395.698  10
   6   3  -3 740.465 313.708   8
  -6  -3   2 664.769 381.829  10
   6   3  -2 450.744 309.449   8
   6   3  -1 7508.05 895.310   8
   6   3   0 256.353 261.357   8
   6   3   1-204.673 281.332   8
   6   3   2 2316.26 564.779   8
   6   3   3 25250.2 1776.49   8
   6   3   4 149.079 371.406   8
  -6  -3  -4 215.486 176.829  15
  -6  -3  -4 242.611 160.542  25
  -6  -3  -5 14329.4 634.705  25
  -6  -3  -6 553.921 197.680  25
  -6  -3  -7 1154.47 225.023  25
  -6  -3  -8 533.563 187.687  25
  -6  -3  -9 1981.31 213.856  21
  -6  -3  -9 1903.45 260.307  20
  -6  -3  -9 2015.48 248.212  25
  -6  -3 -10 1174.67 159.446  21
  -6  -3 -10 1441.67 179.359  25
  -6  -3 -11 660.625 141.331  20
   6   4 -15 155.488 103.863  19
   6   4 -14 134.276 141.259  19
   6   4 -13 181.496 137.573  19
   6   4 -12 132.115 165.823  19
   6   4 -11 1935.79 286.459  12
   6   4 -11 2432.10 318.844  19
   6   4 -10 33.5957 144.762  12
   6   4  -9 6093.17 387.491  27
   6   4  -9 4922.98 429.053  12
   6   4  -8 3599.22 305.124  27
   6   4  -8 2947.51 338.570  12
   6   4  -7 780.430 179.153  27
  -6  -4   7 952.300 499.772  10
   6   4  -7 622.968 197.537  12
  -6  -4   6 1736.39 584.598  10
  -6  -4   5 1060.89 484.135  10
  -6  -4   4 123.297 354.276  10
   6   4  -3 4256.46 802.476   8
  -6  -4   3 2045.93 576.996  10
   6   4  -2 4799.57 704.446   8
  -6  -4   2 4175.25 806.635  10
   6   4  -1 195.104 260.163   8
  -6  -4   1 646.509 333.178  10
   6   4   0 28361.0 1789.91   8
   6   4   1 758.906 303.859   8
   6   4   2 14603.6 1375.99   8
   6   4   3 702.802 552.355   8
  -6  -4  -3 230.379 168.943  25
  -6  -4  -3 152.677 189.894  15
  -6  -4  -4 7421.49 454.741  25
  -6  -4  -4 7236.94 486.437  15
  -6  -4  -5 4316.72 375.585  25
  -6  -4  -5 3313.59 332.194  15
  -6  -4  -6 432.353 205.650  25
  -6  -4  -7 2062.72 280.535  25
  -6  -4  -8 3212.02 313.167  25
  -6  -4  -8 2319.70 292.295  20
  -6  -4  -9 533.800 143.559  20
  -6  -4  -9 928.898 190.802  25
  -6  -4 -10 572.283 115.565  21
  -6  -4 -10 330.325 120.234  20
  -6  -4 -10 410.378 125.210  25
  -6  -4 -11 9.53744 69.6320  25
   6   5 -14 401.704 129.456  19
   6   5 -13 210.834 144.731  19
   6   5 -12 303.965 183.417  19
   6   5 -11 200.489 159.430  19
   6   5 -11 257.310 154.486  12
   6   5 -10 4113.07 395.749  12
   6   5 -10 4646.41 333.679  27
   6   5  -9 300.237 180.688  12
   6   5  -9 144.210 149.382  27
   6   5  -8 839.106 209.420  12
   6   5  -8 1289.33 226.364  27
   6   5  -7 339.594 184.229  12
   6   5  -6 279.642 145.527  12
  -6  -5   5 908.935 424.663  10
  -6  -5   4 500.073 395.780  10
  -6  -5   3 2510.09 671.833  10
   6   5  -3 2893.41 569.666   8
  -6  -5   2 1263.02 476.033  10
   6   5  -2 1041.32 397.668   8
   6   5  -1 29689.7 1868.51   8
   6   5   0 1478.18 522.137   8
   6   5   1 25641.5 1876.13   8
  -6  -5  -2 4405.40 383.666  15
  -6  -5  -2 4217.06 344.931  25
  -6  -5  -3 6419.18 474.425  15
  -6  -5  -3 6024.74 410.347  25
  -6  -5  -4 315.855 186.329  15
  -6  -5  -4 57.4982 170.735  25
  -6  -5  -5 212.745 151.713  15
  -6  -5  -5 353.176 179.497  25
  -6  -5  -6 3230.08 323.000  25
  -6  -5  -7 2578.82 298.516  25
  -6  -5  -8 278.251 156.316  25
  -6  -5  -9 560.732 163.677  25
  -6  -5 -10-29.4253 93.0472  25
   6   6 -14 202.060 106.909  19
   6   6 -13 1249.66 205.500  19
   6   6 -12-90.6671 122.148  19
   6   6 -11 104.434 143.552  12
   6   6 -10 21.8437 146.058  12
   6   6 -10 264.860 142.136  27
   6   6  -9 1233.25 249.393  12
   6   6  -9 1618.55 229.485  27
   6   6  -8 736.200 195.839  12
   6   6  -7 244.180 168.099  12
   6   6  -6 995.145 218.576  12
   6   6  -5 464.079 200.219  12
   6   6  -4 214.978 139.773  12
  -6  -6   4 451.833 332.450  10
  -6  -6   3-138.369 373.458  10
   6   6  -2 14574.2 1349.49   8
  -6  -6   1 323.551 213.043  22
   6   6  -1 179.122 373.364   8
  -6  -6   0 37369.8 1078.29  15
  -6  -6   0 37399.4 1133.56  22
   6   6   0 39739.1 2314.99   8
  -6  -6  -1 2569.78 308.198  15
  -6  -6  -1 3243.00 307.872  25
  -6  -6  -2-120.836 176.113  15
  -6  -6  -2 262.339 175.413  25
  -6  -6  -3 455.632 173.903  15
  -6  -6  -3 245.421 157.071  25
  -6  -6  -4 1614.28 267.099  15
  -6  -6  -4 1582.07 260.313  25
  -6  -6  -5 5150.55 404.013  25
  -6  -6  -5 3983.61 380.047  15
  -6  -6  -6 724.152 211.057  25
  -6  -6  -7 265.867 162.272  25
  -6  -6  -8 265.716 139.418  25
  -6  -6  -9 316.628 122.771  25
  -6  -6 -10 51.7914 89.6565  25
   6   7 -13 119.644 102.442  19
   6   7 -12 249.598 132.272  19
   6   7 -11 28.1974 121.233  12
   6   7 -10 211.363 134.265  27
   6   7 -10 337.668 152.465  12
   6   7  -9 670.242 176.712  27
   6   7  -9 615.047 206.253  12
   6   7  -8 2763.85 334.539  12
   6   7  -7 684.330 201.802  12
   6   7  -6 313.752 172.979  12
   6   7  -5 2966.67 346.113  12
  -6  -7   5 2605.54 332.562  22
  -6  -7   4 423.372 164.770  22
   6   7  -4 406.392 176.547  12
  -6  -7   4 623.532 175.138  15
  -6  -7   3 5127.05 396.442  15
  -6  -7   3 4515.06 448.097  22
  -6  -7   2 29.6402 151.735  22
  -6  -7   2 73.8464 148.403  15
  -6  -7   1 3649.32 370.770  15
  -6  -7   1 3494.62 362.641  22
  -6  -7   0 3426.90 366.981  15
  -6  -7   0 3245.72 375.799  22
  -6  -7  -1 2949.13 345.250  15
  -6  -7  -1 2956.43 303.671  25
  -6  -7  -2 10031.8 592.800  15
  -6  -7  -2 9458.01 505.070  25
  -6  -7  -3 424.522 191.525  15
  -6  -7  -3 599.738 204.550  25
  -6  -7  -4-48.5213 154.590  15
  -6  -7  -4 76.3449 160.532  25
  -6  -7  -5 302.653 170.722  15
  -6  -7  -5 192.245 157.043  25
  -6  -7  -6 352.235 145.159  15
  -6  -7  -6-10.8785 148.695  25
  -6  -7  -7 204.639 145.429  25
  -6  -7  -8 1475.94 201.898  25
  -6  -7  -9 29.1728 95.6338  25
   6   8 -13 496.838 126.261  19
   6   8 -12 18.3881 98.2661  19
   6   8 -11 315.130 138.746  12
   6   8 -10 187.571 124.507  12
   6   8 -10 597.919 164.744  27
   6   8  -9 1968.87 300.625  12
   6   8  -9 2963.26 276.988  27
   6   8  -8 347.332 168.927  12
   6   8  -7 1277.82 253.847  12
   6   8  -6 1775.95 279.064  12
  -6  -8   6 2280.95 292.157  22
   6   8  -5 147.389 135.539  12
  -6  -8   5 277.902 179.550  22
  -6  -8   4 649.642 191.354  15
   6   8  -4 306.711 178.525  12
  -6  -8   4 738.509 228.101  22
  -6  -8   3 1971.99 275.583  15
  -6  -8   3 1355.38 269.720  22
  -6  -8   2 765.693 204.493  15
  -6  -8   2 302.497 199.904  22
  -6  -8   1 640.638 191.880  22
  -6  -8   1 571.811 200.641  15
  -6  -8   0 4082.56 415.029  22
  -6  -8   0 4673.29 421.135  15
  -6  -8  -1 2134.62 317.444  15
  -6  -8  -2 2022.75 263.155  25
  -6  -8  -2 1772.68 284.580  15
  -6  -8  -3 489.568 200.110  15
  -6  -8  -3 372.526 166.864  25
  -6  -8  -4 265.866 169.123  15
  -6  -8  -4 149.427 150.421  25
  -6  -8  -5 1364.94 242.717  15
  -6  -8  -5 2086.24 257.155  25
  -6  -8  -6 891.944 192.534  15
  -6  -8  -6 656.103 174.314  25
  -6  -8  -7 1665.29 212.102  25
  -6  -8  -8-0.60559 102.212  25
  -6  -8  -9 170.756 86.7765  25
   6   9 -12 670.366 141.114  19
   6   9 -11 267.624 125.405  19
   6   9 -11 98.2999 100.904  12
   6   9 -10 1394.00 177.802  27
   6   9 -10 860.261 187.496  12
   6   9  -9-59.0752 128.462  27
   6   9  -9 165.572 145.748  12
   6   9  -8 2207.48 299.965  12
   6   9  -7 180.479 144.814  12
  -6  -9   6 101.979 141.418  22
   6   9  -6-234.067 170.833  12
  -6  -9   5 620.023 201.591  22
   6   9  -5 833.709 214.830  12
  -6  -9   4 1659.41 281.229  22
  -6  -9   3 1699.53 265.210  15
  -6  -9   3 1589.17 285.863  22
  -6  -9   2 201.093 173.877  22
  -6  -9   2 171.867 146.777  15
  -6  -9   1 98.4412 160.702  22
  -6  -9   1-60.8923 177.295  15
  -6  -9   0 186.858 181.171  22
  -6  -9   0 160.028 169.913  15
  -6  -9  -1 2297.67 314.409  15
  -6  -9  -2 7454.49 511.671  15
  -6  -9  -3 2261.50 296.730  15
  -6  -9  -3 1405.25 230.967  25
  -6  -9  -4 218.360 166.401  15
  -6  -9  -4 280.001 160.331  25
  -6  -9  -5 234.532 129.953  15
  -6  -9  -5 160.462 131.290  25
  -6  -9  -6 882.946 170.729  15
  -6  -9  -6 987.273 179.195  25
  -6  -9  -7 195.315 114.420  25
  -6  -9  -8 735.592 122.534  25
   6  10 -11 1456.06 169.827  19
   6  10 -10 128.080 115.786  12
   6  10 -10 207.561 104.766  27
   6  10  -9 269.554 137.627  12
   6  10  -9 1180.61 177.449  27
   6  10  -8 13.2529 113.156  12
  -6 -10   7 389.061 155.481  22
   6  10  -7 239.277 157.154  12
  -6 -10   6 1449.93 247.342  22
   6  10  -6 1097.62 217.647  12
  -6 -10   5 609.921 202.402  22
  -6 -10   4-21.5580 145.480  22
  -6 -10   3 453.423 191.813  22
  -6 -10   3 245.768 144.913  15
  -6 -10   2 25.0225 140.281  22
  -6 -10   2-2.88372 168.500  15
  -6 -10   1-90.6324 143.501  22
  -6 -10   1-102.432 156.617  15
  -6 -10   0 2481.78 328.693  15
  -6 -10  -1 882.840 224.288  15
  -6 -10  -2 4274.83 381.075  15
  -6 -10  -3 6162.98 430.996  15
  -6 -10  -4 288.070 130.801  25
  -6 -10  -4 157.364 140.204  15
  -6 -10  -5 1463.17 178.620  25
  -6 -10  -5 1125.38 195.357  15
  -6 -10  -6 40.6607 93.9557  25
  -6 -10  -6 671.857 173.459  15
  -6 -10  -7 268.700 95.9314  25
   6  11 -10 685.735 128.935  19
   6  11 -10 765.314 117.161  27
   6  11  -9 468.920 116.018  27
   6  11  -8 133.027 105.040  27
  -6 -11   7 0.78245 100.042  22
  -6 -11   6 362.928 136.866  22
  -6 -11   5 167.076 145.240  22
  -6 -11   4 92.0295 126.057  22
  -6 -11   3 2190.45 301.281  22
  -6 -11   3 2124.81 276.402  15
  -6 -11   2-109.319 138.029  22
  -6 -11   2-54.5192 137.130  15
  -6 -11   1 549.011 208.004  22
  -6 -11   1 653.550 182.348  15
  -6 -11   0 151.222 165.135  15
  -6 -11  -1 1040.83 226.729  15
  -6 -11  -2 8682.27 493.330  15
  -6 -11  -3 580.302 170.209  15
  -6 -11  -4 2269.54 242.530  15
  -6 -11  -5 380.522 111.981  15
   6  12  -8 45.1831 85.1661  27
   6  12  -7 229.831 119.443  27
  -6 -12   6 724.234 170.368  22
  -6 -12   5 1274.76 197.262  22
  -6 -12   4 712.741 178.004  22
  -6 -12   3 97.6462 117.375  22
  -6 -12   3 180.248 143.950  15
  -6 -12   2 1140.67 218.481  22
  -6 -12   2 953.401 198.167  15
  -6 -12   1 1531.46 230.987  15
  -6 -12   0 346.597 152.416  15
  -6 -12  -1 1492.67 218.227  15
  -6 -12  -2-106.142 110.890  15
  -6 -12  -3 3679.62 280.114  15
  -6 -12  -4 537.725 123.505  15
   6  13  -6 468.009 104.358  27
   6  13  -5 740.762 134.931  27
   6  13  -4-55.0676 90.2478  27
   6  13  -3 749.214 128.803  27
  -6 -13   2 1544.47 184.573  15
  -6 -13   1 194.614 98.5960  15
  -6 -13   0 984.353 158.259  15
  -6 -13  -1 126.115 97.8713  15
  -7  14   3-74.5910 78.3569  17
   7 -14  -3 55.9422 73.1351  11
   7 -14  -2 103.180 86.5291  11
   7 -14  -1 112.705 84.8175  11
   7 -14   0 418.794 108.218  11
  -7  13   7 452.361 113.327  17
  -7  13   6 258.611 108.110  17
   7 -13  -6 61.5526 82.2982  11
  -7  13   5 1123.13 176.267  17
   7 -13  -5 666.754 143.040  11
   7 -13  -4 209.305 138.968  16
  -7  13   4 517.200 124.241  17
   7 -13  -4 247.477 113.225  11
  -7  13   3 211.459 96.4198  17
   7 -13  -3 39.1997 122.554  16
   7 -13  -3-21.1733 104.502  11
  -7  13   2 163.660 99.0731  17
   7 -13  -2 279.563 143.797  16
   7 -13  -2 309.553 131.083  11
   7 -13  -1 282.426 141.337  16
   7 -13  -1 51.7010 104.297  11
   7 -13   0 1085.81 183.965  11
   7 -13   1 34.1984 103.760  11
  -7  13  -2 765.214 127.736  24
   7 -13   2 608.871 132.493  11
  -7  13  -3 1920.01 178.715  24
   7 -13   3 2258.65 191.947  11
   7 -12  -8 109.012 81.0217  14
   7 -12  -7 124.494 144.596  16
   7 -12  -6 586.174 188.969  16
   7 -12  -6 523.757 134.823  11
   7 -12  -5 941.535 211.989  16
   7 -12  -5 903.319 176.377  11
  -7  12   4 809.720 178.918  17
   7 -12  -4 381.010 184.011  16
   7 -12  -4 495.045 168.296  11
   7 -12  -3 1123.35 243.910  16
  -7  12   3 806.947 172.533  17
   7 -12  -3 965.935 201.848  11
   7 -12  -2-123.207 140.404  16
  -7  12   2 109.487 115.096  17
   7 -12  -2-52.6823 140.385  11
   7 -12  -1 474.524 178.254  16
   7 -12  -1 890.601 203.033  11
   7 -12   0 128.421 109.653  11
   7 -12   1 80.1792 109.739  11
  -7  12  -2 1200.69 180.182  24
   7 -12   2 900.676 179.385  11
  -7  12  -3-65.6303 98.1540  24
   7 -12   3-97.6595 105.141  11
  -7  12  -4 1849.49 202.147  24
  -7  12  -5 80.0669 91.5688  24
   7 -11 -10 75.9056 71.3835  14
   7 -11 -10 64.9554 63.0925  23
   7 -11  -9 87.8484 72.8705  23
   7 -11  -8 103.441 88.0411  23
   7 -11  -8-45.5649 131.715  16
   7 -11  -7 641.785 195.616  16
   7 -11  -6 372.087 180.953  16
   7 -11  -6 212.740 114.535  11
   7 -11  -5 2004.54 310.420  16
   7 -11  -5 1681.05 251.929  11
   7 -11  -4 2175.51 331.630  16
   7 -11  -4 1870.55 255.904  11
   7 -11  -3-333.362 196.352  16
   7 -11  -3-10.6544 127.270  11
   7 -11  -2 99.1398 152.263  16
  -7  11   2 140.737 124.818  17
   7 -11  -2 167.230 145.212  11
   7 -11  -1 1778.68 298.185  16
   7 -11  -1 2387.97 333.962  11
   7 -11   0 337.211 185.258  16
   7 -11   0 309.084 168.441  11
  -7  11  -1 170.339 113.093  24
   7 -11   1 108.517 122.080  11
  -7  11  -2 590.773 168.442  24
   7 -11   2 354.237 165.177  11
  -7  11  -3 351.702 141.529  24
   7 -11   3 234.959 141.187  11
  -7  11  -4 141.986 104.077  24
   7 -11   4 139.246 110.012  11
  -7  11  -5 1586.85 203.363  24
  -7  11  -6 83.5575 90.4440  24
   7 -10 -11 192.215 94.8320  14
   7 -10 -11 248.878 92.9845  23
   7 -10 -10 847.079 141.769  23
   7 -10  -9-55.5661 94.9621  23
   7 -10  -9 82.1309 126.123  16
   7 -10  -8 1736.05 277.622  16
   7 -10  -7 242.516 168.530  16
   7 -10  -6 475.339 217.101  16
   7 -10  -6 535.227 181.611  11
   7 -10  -5 1095.96 275.970  16
   7 -10  -5 1372.77 252.534  11
   7 -10  -4-226.537 172.198  11
   7 -10  -3 4141.58 410.674  11
   7 -10  -2 580.558 197.211  11
   7 -10  -1 665.745 201.793  11
   7 -10   0 44.3055 159.654  11
  -7  10  -1-11.3682 111.100  24
   7 -10   1 161.179 138.625  11
  -7  10  -2 522.342 171.361  24
   7 -10   2 546.817 200.024  11
  -7  10  -3 638.589 183.017  24
   7 -10   3 304.698 150.069  11
  -7  10  -4 2383.12 282.373  24
   7 -10   4 1901.83 254.663  11
  -7  10  -5 70.5294 108.808  24
  -7  10  -6 1803.08 221.382  24
  -7  10  -7 1214.03 176.026  24
   7  -9 -12 227.094 88.8027  23
   7  -9 -12 341.456 102.601  14
   7  -9 -11 3051.98 251.682  23
   7  -9 -10 73.8994 100.784  23
   7  -9  -9 1352.14 249.213  16
   7  -9  -9 1353.79 234.455  19
   7  -9  -8 589.733 201.947  16
   7  -9  -8 306.192 178.868  19
   7  -9  -7-59.0432 148.937  16
   7  -9  -7-175.593 144.007  19
   7  -9  -6 2419.35 303.852  11
   7  -9  -5-32.1725 120.239  11
   7  -9  -4 2464.48 326.530  11
   7  -9  -3-6.17242 128.173  11
   7  -9  -2 30.3206 136.456  11
   7  -9  -1 3989.00 422.558  11
   7  -9   0 490.705 217.123  11
   7  -9   1 54.1468 146.643  11
  -7   9  -1 122.113 153.028  24
   7  -9   2 336.778 171.459  11
  -7   9  -2 224.177 147.734  24
   7  -9   3 142.640 131.106  11
  -7   9  -3-204.323 138.302  24
   7  -9   4 420.346 151.003  11
  -7   9  -4 745.772 200.250  24
  -7   9  -5 6853.58 450.094  24
   7  -9   5 4667.76 375.894  11
  -7   9  -6 1064.92 196.553  24
  -7   9  -7 1361.51 198.022  24
  -7   9  -8 658.945 154.019  13
  -7   9  -8 536.489 124.945  24
   7  -8 -12 1588.64 183.628  23
   7  -8 -12 1608.89 206.042  19
   7  -8 -11 52.1969 96.5158  23
   7  -8 -11-109.581 115.544  19
   7  -8 -10 875.271 184.323  23
   7  -8 -10 1271.08 227.745  19
   7  -8  -9 1764.82 263.703  19
   7  -8  -9 1104.35 242.061  16
   7  -8  -8 137.944 183.325  19
   7  -8  -8 303.019 173.955  16
   7  -8  -7 1671.72 305.987  19
   7  -8  -6 142.934 163.015  19
   7  -8  -5-63.1545 126.338  11
   7  -8  -5 229.126 196.847  19
   7  -8  -4 138.538 141.264  11
   7  -8  -3 2711.30 365.050  11
   7  -8  -2 406.393 199.314  11
   7  -8  -1 967.295 239.389  11
  -7   8   0 933.766 209.418  24
  -7   8  -1 3233.76 337.113  24
  -7   8  -2 386.682 172.482  24
  -7   8  -3-201.852 133.465  24
  -7   8  -4 4462.83 397.717  24
   7  -8   5 382.521 168.957  11
  -7   8  -5 610.148 192.430  24
  -7   8  -6 4906.02 389.701  24
  -7   8  -7 1217.31 206.750  24
  -7   8  -8-373.151 116.872  24
  -7   8  -9 71.4520 94.3755  13
  -7   8  -9 195.723 93.0385  24
   7  -7 -13 307.822 112.098  23
   7  -7 -13 273.963 97.6972  14
   7  -7 -13 388.086 128.412  19
   7  -7 -12 56.1497 121.191  19
   7  -7 -12 78.5909 94.7421  23
   7  -7 -11 439.198 160.319  19
   7  -7 -11 119.495 108.812  23
   7  -7 -10 150.754 162.181  19
   7  -7  -9 117.508 155.621  19
   7  -7  -9 313.792 182.295  16
   7  -7  -8-2.44479 157.408  19
   7  -7  -7 14.0219 154.761  19
   7  -7  -6 1479.40 256.337  19
   7  -7  -5 857.677 215.198  19
   7  -7  -5 325.230 181.287  11
   7  -7  -4 246.782 168.056  11
   7  -7  -4 500.204 189.291  19
   7  -7  -3 8989.66 514.587  19
   7  -7  -3 6304.42 515.964  11
   7  -7  -2 1091.04 224.558  18
   7  -7  -1-63.9535 142.176  18
   7  -7   0 229.832 150.845  18
  -7   7   0 353.628 160.616  24
   7  -7   1 3273.08 315.196  18
  -7   7  -1 3346.44 339.627  24
  -7   7  -2-10.9420 140.118  24
  -7   7  -3 2124.54 309.373  24
  -7   7  -4-172.068 146.828  24
  -7   7  -5 2135.17 278.773  24
  -7   7  -6 275.149 143.095  24
  -7   7  -7 220.801 119.597  24
  -7   7  -8 802.187 163.917  24
  -7   7  -9 328.016 136.318  13
  -7   7  -9 237.132 102.810  24
   7  -6 -14 1138.08 153.734  19
   7  -6 -14 1299.98 145.202  23
   7  -6 -13 114.836 110.865  19
   7  -6 -13 199.251 101.400  23
   7  -6 -12 195.133 149.563  19
   7  -6 -12-39.8226 96.8553  23
   7  -6 -11-124.674 156.971  19
   7  -6 -11-73.7358 102.215  23
   7  -6 -10 23.2910 146.884  19
   7  -6  -9 1212.62 254.325  19
   7  -6  -8 4815.61 432.538  19
   7  -6  -7 1087.50 241.903  19
   7  -6  -6 4560.97 409.649  19
   7  -6  -5 1709.92 270.660  19
   7  -6  -4 1722.12 271.180  18
   7  -6  -4 1643.13 255.489  19
   7  -6  -3 5513.73 421.383  18
   7  -6  -3 6320.96 436.020  19
   7  -6  -2 392.073 188.845  18
  -7   6   2 333.075 316.796   6
   7  -6  -1 3570.50 348.581  18
  -7   6   1 2763.45 616.051   6
   7  -6   0 2821.11 312.092  18
  -7   6   0 2887.57 328.912  24
   7  -6   1 736.648 198.398  18
  -7   6  -1 683.428 184.921  24
   7  -6   2 10473.7 543.758  18
  -7   6  -2 9698.43 582.976  24
  -7   6  -3-6.75638 143.749  24
  -7   6  -4 360.618 172.809  24
  -7   6  -5 307.686 152.917  24
  -7   6  -6 967.424 215.396  24
  -7   6  -7 443.497 160.941  24
  -7   6  -8-19.1248 113.775  24
  -7   6  -9 909.604 158.639  24
  -7   6  -9 658.973 158.115  13
  -7   6 -10 12.7188 84.6606  13
  -7   6 -10 22.6826 69.9506  24
   7  -5 -14 355.013 126.879  19
   7  -5 -14 115.995 80.7027  23
   7  -5 -13 261.432 138.050  19
   7  -5 -13 195.775 111.437  23
   7  -5 -12 348.391 164.374  19
   7  -5 -12 548.642 149.808  23
   7  -5 -11 864.151 233.727  19
   7  -5 -11 675.250 177.689  23
   7  -5 -10-106.136 175.967  19
   7  -5  -9 5297.33 448.986  19
   7  -5  -8 1161.79 235.456  19
   7  -5  -7 1584.35 282.908  19
   7  -5  -6 12835.6 631.000  19
   7  -5  -5 966.317 222.952  18
   7  -5  -5 706.333 203.658  19
  -7   5   4 4314.08 779.853   6
   7  -5  -4 4019.13 349.210  18
  -7   5   3 645.614 358.527   6
   7  -5  -3 853.748 405.571   8
  -7   5   2 726.851 409.041   6
   7  -5  -2 540.406 376.054   8
  -7   5   1 11294.6 1159.86   6
   7  -5  -1 11055.6 1312.72   8
   7  -5   0 2531.33 636.159   8
  -7   5  -1 5551.03 421.242  24
   7  -5   1 5727.58 403.516  18
  -7   5  -1 4404.12 745.528   5
   7  -5   2-348.578 172.848  18
  -7   5  -2 102.160 158.922  24
  -7   5  -3 159.685 140.305  24
  -7   5  -4 322.490 181.291  24
  -7   5  -5 96.0191 150.012  24
  -7   5  -6 77.5204 143.392  24
  -7   5  -7 568.793 182.832  24
  -7   5  -7 192.819 150.942  20
  -7   5  -8 1215.66 205.066  24
  -7   5  -8 1042.21 192.368  20
  -7   5  -9-117.860 110.541  24
  -7   5  -9 80.8148 109.477  13
  -7   5  -9-111.936 97.1960  20
  -7   5 -10 1055.77 170.435  13
  -7   5 -10 843.714 133.571  20
  -7   5 -10 1109.70 146.830  24
   7  -4 -14 2180.11 237.711  19
   7  -4 -14 1936.81 184.243  23
   7  -4 -13 563.210 140.693  23
   7  -4 -13 184.747 150.074  19
   7  -4 -12 495.148 147.884  23
   7  -4 -12 206.325 144.163  19
   7  -4 -11-5.78013 163.857  19
   7  -4 -10 549.924 185.904  19
   7  -4  -9 2157.07 328.248  19
   7  -4  -8 5004.18 424.280  19
   7  -4  -7 6819.53 473.333  19
   7  -4  -6 141.962 170.733  19
   7  -4  -6 58.7714 153.195  18
  -7   4   5 5728.48 918.159   6
  -7   4   4 5510.95 900.373   6
   7  -4  -4 5435.01 848.845   8
  -7   4   3 1269.00 484.207   6
   7  -4  -3 995.078 491.168   8
  -7   4   2 1214.27 465.550   6
   7  -4  -2 775.078 449.399   8
  -7   4   1 1434.22 411.214   6
   7  -4  -1 1439.35 540.917   8
   7  -4   0 440.677 384.990   8
  -7   4   0-159.028 296.101   5
   7  -4   1 447.444 293.386   8
  -7   4  -1 709.015 437.543   5
  -7   4  -2 5866.49 445.936  24
  -7   4  -2 5265.99 892.419   5
   7  -4   2 5368.42 929.748   8
  -7   4  -3 87.2759 167.727  24
  -7   4  -4 71.7403 137.578  24
  -7   4  -5 98.8121 149.176  24
  -7   4  -6 521.708 178.006  24
  -7   4  -7 1084.34 218.970  24
  -7   4  -8 178.846 122.707  24
  -7   4  -8 204.613 134.720  20
  -7   4  -9 2336.95 259.848  20
  -7   4  -9 2277.90 279.414  13
  -7   4  -9 2668.52 267.595  24
  -7   4 -10-133.294 89.3406  24
  -7   4 -10 137.815 102.560  13
  -7   4 -10 92.6701 84.2062  20
   7  -3 -15-66.0070 88.3610  19
   7  -3 -14-112.090 138.110  19
   7  -3 -14-15.4078 80.7192  23
   7  -3 -14 64.3476 88.4401  26
   7  -3 -13 2554.99 293.941  19
   7  -3 -13 2383.51 230.733  23
   7  -3 -12 716.659 180.349  23
   7  -3 -12 551.408 199.235  19
   7  -3 -11 210.627 163.546  19
   7  -3 -10 909.108 239.671  19
   7  -3  -9 219.911 171.053  19
   7  -3  -8 2801.69 345.518  19
   7  -3  -7 29.8283 141.627  19
  -7   3   6 7151.87 1051.80   6
  -7   3   5-42.6780 273.615   6
  -7   3   4 4110.93 759.989   6
   7  -3  -4 3979.72 726.081   8
  -7   3   3 2030.49 563.889   6
   7  -3  -3 1556.88 435.903   8
  -7   3   2 41.7890 263.865   6
   7  -3  -2 483.993 449.898   8
  -7   3   1 1303.33 408.063   5
   7  -3  -1 267.714 360.756   8
  -7   3   0 5379.41 822.296   5
   7  -3   0 5836.41 905.421   8
  -7   3  -1 1725.75 535.324   5
   7  -3   1 2981.32 680.044   8
  -7   3  -2 3907.87 830.434   5
   7  -3   2 4108.46 816.820   8
  -7   3  -3 39.4515 147.323  24
  -7   3  -4 1129.27 225.470  24
  -7   3  -5 1159.65 241.302  24
  -7   3  -6 915.435 202.348  24
  -7   3  -7 785.080 204.959  24
  -7   3  -8 1601.50 262.037  20
  -7   3  -8 2186.73 280.661  24
  -7   3  -9 88.6776 105.628  20
  -7   3  -9-58.7601 101.603  13
  -7   3  -9-71.2849 116.656  24
  -7   3 -10 1001.69 169.435  20
  -7   3 -11 539.253 110.558  20
   7  -2 -15-5.61441 76.6968  26
   7  -2 -15 109.282 107.011  19
   7  -2 -14 1194.63 208.135  19
   7  -2 -13 724.461 189.553  19
   7  -2 -12 498.293 195.690  19
   7  -2 -12 547.587 149.195  23
   7  -2 -11 4022.46 393.230  19
   7  -2 -11 2679.10 290.813  23
   7  -2 -10-141.327 157.855  19
   7  -2  -9 2300.25 310.201  19
   7  -2  -8 145.162 155.914  19
   7  -2  -7 1668.50 259.601  19
  -7   2   6 670.173 426.322   6
  -7   2   5 3552.96 723.894   6
   7  -2  -4 3400.93 666.134   8
  -7   2   4 3170.50 661.166   6
  -7   2   3 4510.90 744.826   6
   7  -2  -3 4169.99 722.817   8
  -7   2   2 4459.64 748.038   6
   7  -2  -2 837.137 417.483   8
   7  -2  -1 5958.70 880.126   8
   7  -2   0-65.0767 303.757   8
  -7   2   0 84.4547 348.809   5
   7  -2   1 766.659 466.854   8
  -7   2  -1 922.668 411.763   5
   7  -2   2 16746.6 1522.80   8
  -7   2  -2 15893.5 1526.74   5
  -7   2  -3 607.425 343.515   1
  -7   2  -3 771.220 213.795  15
  -7   2  -3 774.920 233.957  24
  -7   2  -4 3365.45 368.102  24
  -7   2  -5 1137.70 244.860  24
  -7   2  -6 125.354 140.141  24
  -7   2  -7 1872.14 274.119  24
  -7   2  -8 19.8752 111.728  24
  -7   2  -9 1165.12 191.675  24
  -7   2  -9 954.648 195.600  20
  -7   2 -10 15.2761 90.5405  20
  -7   2 -11 58.7668 74.7372  20
   7  -1 -15 224.674 104.362  19
   7  -1 -14-72.6394 144.643  19
   7  -1 -13 1665.09 258.581  19
   7  -1 -12 2014.62 304.236  19
   7  -1 -11 227.904 148.147  19
   7  -1 -10 1572.70 281.697  19
   7  -1  -9 174.866 159.921  19
   7  -1  -8 101.294 149.878  19
  -7   1   7 423.716 335.429   6
  -7   1   6 4294.63 829.505   6
  -7   1   5 93.1392 248.671   6
  -7   1   4 7727.54 973.704   6
   7  -1  -4 8102.49 962.720   8
  -7   1   3 2122.33 516.061   6
   7  -1  -3 2090.43 561.244   8
  -7   1   2 32.2565 231.123   6
   7  -1  -2 891.782 321.397   8
   7  -1  -1 5983.01 848.119   8
   7  -1   0 3205.64 652.344   8
   7  -1   1 8010.15 1013.37   8
  -7   1  -2 896.247 442.628   5
   7  -1   2 759.829 423.448   8
  -7   1  -2 1341.08 478.592   1
  -7   1  -3 1191.45 190.609  25
   7  -1   3 640.211 363.377   8
  -7   1  -3 602.090 163.950  15
  -7   1  -4 9520.87 482.309  25
  -7   1  -5 440.708 185.930  24
  -7   1  -5-70.2316 136.388  25
  -7   1  -6 2139.61 296.539  24
  -7   1  -6 2488.74 260.549  25
  -7   1  -7 181.773 146.725  24
  -7   1  -8 378.775 148.016  24
  -7   1  -9 23.9014 120.357  20
  -7   1  -9 224.802 98.9655  24
  -7   1 -10 272.913 116.047  20
  -7   1 -11 122.379 77.2934  20
   7   0 -15-214.654 113.396  19
   7   0 -14 625.735 168.544  19
   7   0 -13 78.9983 136.460  19
   7   0 -12 489.033 201.533  19
   7   0 -11 1521.95 288.801  19
   7   0 -10 14.6683 154.713  19
   7   0  -9 579.412 179.386  19
   7   0  -8 54.2741 140.414  19
  -7   0   7-272.202 359.308   6
  -7   0   6 5292.44 903.345   6
  -7   0   5 1156.59 449.050   6
  -7   0   4 4999.40 779.634   6
   7   0  -4 5456.34 757.900   8
  -7   0   3 11350.3 1103.16   6
   7   0  -3 13229.9 1218.70   8
  -7   0   2 12453.2 1105.31   6
   7   0  -2 14107.2 1266.00   8
   7   0  -1 1841.39 529.636   8
   7   0   0-235.193 284.083   8
   7   0   1 5030.27 834.761   8
   7   0   2 7210.19 1002.64   8
  -7   0  -3 1181.06 199.969  25
  -7   0  -3 457.738 172.218  15
  -7   0  -4 2201.02 279.855  25
  -7   0  -5 912.337 200.318  25
  -7   0  -6 160.216 137.145  24
  -7   0  -6 560.987 163.332  25
  -7   0  -7 148.393 126.558  24
  -7   0  -7 339.158 140.821  25
  -7   0  -8 115.550 114.113  24
  -7   0  -9 337.614 149.803  20
  -7   0  -9 495.159 149.347  24
  -7   0 -10-63.6539 88.5081  20
  -7   0 -11 751.149 129.430  20
   7   1 -15 31.7964 93.1763  19
   7   1 -14-66.8400 123.240  19
   7   1 -13 376.658 172.561  19
   7   1 -12 72.5447 132.401  19
   7   1 -11 459.748 199.468  19
   7   1 -10 948.338 224.478  19
   7   1  -9 565.858 201.435  19
   7   1  -8-255.291 163.843  19
   7   1  -7 602.721 186.286  19
  -7  -1   6 11560.9 1439.04  10
  -7  -1   6 12658.2 1337.94   6
  -7  -1   5-11.2450 266.089   6
  -7  -1   4 15629.3 1357.02   6
   7   1  -4 14864.5 1242.68   8
   7   1  -3 2506.47 554.261   8
  -7  -1   3 1598.28 432.402   6
   7   1  -2 542.402 390.505   8
   7   1  -1 26194.1 1742.96   8
   7   1   0 570.496 384.353   8
   7   1   1 2084.11 646.712   8
   7   1   2 446.583 274.231   8
  -7  -1  -3 41.9509 130.897  15
  -7  -1  -3 117.688 145.193  25
  -7  -1  -4 4967.65 383.386  25
  -7  -1  -4 3343.12 346.029  15
  -7  -1  -5 758.912 227.929  25
  -7  -1  -6 291.832 167.576  25
  -7  -1  -7 45.2822 112.725  24
  -7  -1  -7 229.752 150.486  25
  -7  -1  -8 837.924 189.894  24
  -7  -1  -8 1354.14 193.465  25
  -7  -1  -9-3.78507 102.625  20
  -7  -1 -10 1223.89 186.155  20
   7   2 -15 334.454 116.510  19
   7   2 -14 97.8431 121.174  19
   7   2 -13 171.272 138.002  19
   7   2 -12 1117.72 225.089  19
   7   2 -11 1194.08 249.511  19
   7   2 -10 179.305 158.974  19
   7   2  -9 5154.31 434.118  19
   7   2  -8 269.265 180.855  19
   7   2  -7 4332.78 365.988  19
  -7  -2   6 97.1546 284.627   6
  -7  -2   6-273.570 394.780  10
  -7  -2   5-303.120 424.937   6
  -7  -2   5 4.87316 302.812  10
  -7  -2   4 8835.03 1065.99   6
  -7  -2   4 7471.50 1146.03  10
   7   2  -3 5186.90 778.188   8
  -7  -2   3 4610.72 737.735   6
   7   2  -2 12598.9 1217.33   8
   7   2  -1 527.343 310.761   8
   7   2   0 338.602 372.898   8
   7   2   1 3621.93 750.769   8
   7   2   2 859.772 469.402   8
  -7  -2  -2 896.639 222.474  15
  -7  -2  -2 806.430 176.570  25
  -7  -2  -3 260.070 174.917  25
  -7  -2  -3 146.277 141.344  15
  -7  -2  -4 3043.07 335.179  15
  -7  -2  -4 4791.97 381.147  25
  -7  -2  -5 346.266 178.850  25
  -7  -2  -6-177.637 178.139  25
  -7  -2  -7 610.971 181.780  24
  -7  -2  -7 600.009 181.852  25
  -7  -2  -8 230.291 124.795  24
  -7  -2  -8 527.697 150.662  25
  -7  -2  -9 750.359 177.307  20
  -7  -2  -9 1103.62 161.912  25
  -7  -2 -10-3.36762 87.3327  20
   7   3 -14-102.998 107.496  19
   7   3 -13 232.749 133.789  19
   7   3 -12 540.293 185.370  19
   7   3 -11 1442.29 251.045  19
   7   3 -10 4012.42 389.967  19
   7   3  -9 474.960 183.553  19
   7   3  -8 2496.35 302.524  19
   7   3  -7 6656.26 453.512  19
   7   3  -7 6773.30 412.222  27
   7   3  -6 4174.90 330.570  27
  -7  -3   5-362.845 450.390  10
  -7  -3   4 548.722 369.727  10
   7   3  -3 599.966 357.312   8
   7   3  -2 86.3213 280.768   8
   7   3  -1 17585.5 1476.82   8
   7   3   0 3030.34 680.800   8
  -7  -3  -1 230.490 144.226  25
  -7  -3  -1 21.8758 146.824  15
  -7  -3  -2 1363.31 235.876  25
  -7  -3  -2 1029.14 244.438  15
  -7  -3  -3 1539.50 261.387  25
  -7  -3  -3 1640.93 304.430  15
  -7  -3  -4 121.608 156.788  25
  -7  -3  -4 58.7738 149.025  15
  -7  -3  -5 2383.86 294.091  25
  -7  -3  -6 129.521 153.396  25
  -7  -3  -7 420.034 175.942  25
  -7  -3  -8 1576.16 212.743  25
  -7  -3  -8 1402.35 200.253  24
  -7  -3  -8 1195.41 214.705  20
  -7  -3  -9 623.122 160.632  20
  -7  -3  -9 1058.35 160.342  25
  -7  -3 -10 208.550 98.5828  20
  -7  -3 -10 362.810 98.2949  25
   7   4 -14-47.5295 104.900  19
   7   4 -13 394.750 161.624  19
   7   4 -12-18.4551 129.974  19
   7   4 -11 1428.73 246.526  19
   7   4 -10-12.4151 143.664  19
   7   4  -9 6793.81 477.049  19
   7   4  -8 55.5700 163.767  19
   7   4  -8-39.0927 139.530  27
   7   4  -7 857.995 196.210  27
   7   4  -6-114.589 153.630  27
   7   4  -5 1404.15 206.819  27
  -7  -4   4-59.0375 331.106  10
   7   4  -4 662.290 169.983  27
   7   4  -3 3388.26 696.261   8
  -7  -4   3 3028.13 785.919  10
   7   4  -2 180.620 352.853   8
  -7  -4   1 693.798 201.836  15
   7   4  -1 1006.39 475.909   8
  -7  -4   0 12786.4 549.532  25
  -7  -4   0 11362.5 619.226  15
  -7  -4  -1 434.145 201.177  25
  -7  -4  -1-22.8876 160.735  15
  -7  -4  -2 7964.96 469.398  25
  -7  -4  -2 7205.72 504.215  15
  -7  -4  -3 393.740 200.342  15
  -7  -4  -3 352.262 173.637  25
  -7  -4  -4 2038.31 301.923  15
  -7  -4  -4 2286.93 301.479  25
  -7  -4  -5-51.4256 129.321  15
  -7  -4  -5 478.804 190.034  25
  -7  -4  -6 414.071 171.280  25
  -7  -4  -7 1954.63 247.790  25
  -7  -4  -8 632.598 164.890  20
  -7  -4  -8 889.880 186.400  25
  -7  -4  -9 204.475 102.177  20
  -7  -4  -9 214.863 100.190  25
  -7  -4 -10 393.982 90.8089  25
   7   5 -14 80.8681 85.2083  19
   7   5 -13 1107.46 189.765  19
   7   5 -12 1774.91 238.453  19
   7   5 -11 253.059 171.322  19
   7   5 -10 1657.78 253.162  19
   7   5  -9-45.6184 133.734  27
   7   5  -9-74.9333 144.573  19
   7   5  -8 868.518 187.254  27
   7   5  -8 437.444 169.296  19
   7   5  -7 173.268 168.737  27
   7   5  -6 502.681 183.912  27
   7   5  -5 173.926 150.691  27
  -7  -5   4 622.137 184.361  15
   7   5  -4 593.453 161.437  27
  -7  -5   3 138.320 154.828  15
   7   5  -3 425.033 162.859  27
  -7  -5   2 712.651 208.421  15
   7   5  -2 198.692 150.956  27
  -7  -5   1 23759.3 880.382  15
  -7  -5   1 25103.0 743.523  25
   7   5  -1 22890.5 705.673  27
  -7  -5   0 1354.06 258.531  15
  -7  -5   0 1344.11 225.562  25
  -7  -5  -1 20717.2 842.578  15
  -7  -5  -1 20495.0 727.875  25
  -7  -5  -2 846.618 234.841  15
  -7  -5  -2 1247.33 239.905  25
  -7  -5  -3 79.6128 150.579  15
  -7  -5  -3 94.6941 162.400  25
  -7  -5  -4 1450.65 261.341  15
  -7  -5  -4 1469.44 237.457  25
  -7  -5  -5 35.4886 127.839  15
  -7  -5  -5 170.458 172.401  25
  -7  -5  -6 2821.49 293.551  25
  -7  -5  -7 332.832 148.298  25
  -7  -5  -8 48.1365 112.106  25
  -7  -5  -9 427.199 107.256  25
   7   6 -13 323.269 114.929  19
   7   6 -12 61.9739 123.487  19
   7   6 -11 425.469 151.852  19
   7   6 -10 617.000 170.432  19
   7   6  -9 225.922 139.439  27
   7   6  -9 70.0954 127.532  19
   7   6  -8-55.6007 144.077  27
   7   6  -7 2257.24 276.499  27
   7   6  -6 173.599 150.595  27
   7   6  -5 221.298 169.689  27
  -7  -6   4 4749.77 389.012  15
   7   6  -4 5679.10 392.740  27
  -7  -6   3 1117.44 248.255  15
   7   6  -3 1403.80 226.168  27
  -7  -6   2 15062.1 718.393  15
   7   6  -2 15309.5 598.671  27
  -7  -6   1 529.436 202.500  15
   7   6  -1 285.205 156.013  27
  -7  -6   0 10021.0 611.109  15
  -7  -6   0 10966.1 517.027  25
  -7  -6  -1 5978.06 476.330  15
  -7  -6  -1 6971.30 430.720  25
  -7  -6  -2 75.0220 159.478  15
  -7  -6  -2 225.790 152.307  25
  -7  -6  -3 2282.32 307.563  15
  -7  -6  -3 1951.41 268.121  25
  -7  -6  -4 84.6951 140.294  15
  -7  -6  -4 58.3716 158.577  25
  -7  -6  -5 90.3306 128.662  15
  -7  -6  -5 342.956 173.970  25
  -7  -6  -6-62.6737 140.447  25
  -7  -6  -7 683.906 156.941  25
  -7  -6  -8-68.6123 93.0336  25
  -7  -6  -9 762.304 121.943  25
   7   7 -13 76.6658 86.0457  19
   7   7 -12 99.4619 103.262  19
   7   7 -11 171.988 117.235  19
   7   7 -10 165.898 125.534  19
   7   7  -9-143.965 138.149  27
   7   7  -9 180.394 144.355  19
   7   7  -8 2563.23 272.381  27
   7   7  -7 358.673 181.061  27
   7   7  -6 1231.25 215.962  27
  -7  -7   5 6806.89 500.873  22
  -7  -7   4 56.8010 137.923  15
  -7  -7   4-291.940 159.803  22
  -7  -7   3 2564.24 322.675  22
  -7  -7   3 2867.74 323.852  15
   7   7  -3 3062.77 295.494  27
  -7  -7   2 232.343 144.724  15
   7   7  -2 532.407 189.316  27
  -7  -7   1 1058.92 221.212  15
   7   7  -1 1265.38 194.012  27
  -7  -7   0 2437.59 323.397  15
  -7  -7   0 2488.15 258.878  25
  -7  -7  -1 1874.97 294.527  15
  -7  -7  -1 2304.44 269.532  25
  -7  -7  -2 2781.54 346.646  15
  -7  -7  -2 3046.40 312.008  25
  -7  -7  -3 803.191 215.086  15
  -7  -7  -3 892.035 208.624  25
  -7  -7  -4 266.228 145.748  15
  -7  -7  -4 638.595 180.845  25
  -7  -7  -5-31.6985 122.038  15
  -7  -7  -5 223.224 146.077  25
  -7  -7  -6 767.302 149.034  15
  -7  -7  -6 1218.84 193.532  25
  -7  -7  -7 630.001 146.306  25
  -7  -7  -8 402.709 106.337  25
   7   8 -12-92.7546 99.5003  19
   7   8 -11 346.773 133.994  19
   7   8 -10 7.14564 105.687  19
   7   8  -9 191.096 139.784  19
   7   8  -9 7.71902 112.165  27
   7   8  -8 563.741 183.712  27
   7   8  -7 2544.40 271.961  27
   7   8  -6 847.588 203.851  27
  -7  -8   5-103.078 136.563  22
  -7  -8   4 6700.19 465.065  15
  -7  -8   4 6992.29 520.449  22
  -7  -8   3 139.418 139.909  22
  -7  -8   3-374.346 211.398  15
   7   8  -3-212.641 150.953  27
  -7  -8   2 199.218 184.138  15
   7   8  -2 106.791 144.024  27
  -7  -8   1 397.038 202.731  15
  -7  -8   0 191.428 189.473  15
  -7  -8  -1 6768.63 501.260  15
  -7  -8  -1 8639.89 455.977  25
  -7  -8  -2 480.615 186.696  15
  -7  -8  -2 197.785 140.368  25
  -7  -8  -3 613.000 200.050  15
  -7  -8  -3 732.583 168.069  25
  -7  -8  -4 456.063 160.458  15
  -7  -8  -4 707.614 161.068  25
  -7  -8  -5 453.652 149.812  15
  -7  -8  -5 306.336 135.444  25
  -7  -8  -6 61.3871 91.3073  15
  -7  -8  -6 218.139 114.966  25
  -7  -8  -7 1900.24 185.003  25
   7   9 -11 120.797 92.1459  19
   7   9 -10 191.027 106.862  19
   7   9  -9-108.725 118.038  27
   7   9  -8 2.96869 120.752  27
   7   9  -7 1578.28 217.984  27
   7   9  -6 2300.08 259.875  27
  -7  -9   5 1411.33 238.295  22
   7   9  -5 1310.23 206.257  27
   7   9  -4 31.6155 138.393  27
  -7  -9   4 57.6140 134.647  15
  -7  -9   4 452.174 178.046  22
  -7  -9   3 42.8979 133.353  15
   7   9  -3 140.116 151.812  27
  -7  -9   2 1334.16 262.532  15
   7   9  -2 1565.86 214.451  27
  -7  -9   1 753.249 213.363  15
  -7  -9   0 55.1892 142.820  15
  -7  -9  -1 178.805 152.406  15
  -7  -9  -2 2178.53 286.515  15
  -7  -9  -2 1885.22 224.987  25
  -7  -9  -3-155.198 125.027  15
  -7  -9  -3-59.3730 116.908  25
  -7  -9  -4 1302.48 207.643  15
  -7  -9  -4 1399.33 181.736  25
  -7  -9  -5 205.714 138.875  15
  -7  -9  -5 240.145 109.762  25
  -7  -9  -6 1079.76 144.197  25
   7  10  -9 29.4338 100.547  27
   7  10  -8 322.109 125.821  27
   7  10  -7 213.426 131.986  27
   7  10  -6 335.007 152.532  27
   7  10  -5 142.618 135.603  27
   7  10  -4 1853.36 223.854  27
  -7 -10   3 172.326 129.355  15
   7  10  -3-38.4138 139.947  27
  -7 -10   2 138.436 141.469  15
   7  10  -2 308.761 149.676  27
  -7 -10   1-83.4545 140.912  15
  -7 -10   0 59.5001 136.721  15
  -7 -10  -1 754.930 199.997  15
  -7 -10  -2 653.600 182.329  15
  -7 -10  -3 2891.26 277.554  15
  -7 -10  -4 49.3203 95.1339  15
  -7 -10  -4 168.283 95.4250  25
  -7 -10  -5 374.092 105.999  15
  -7 -10  -5 840.726 114.815  25
   7  11  -8 234.697 110.512  27
   7  11  -7 0.31171 96.5358  27
   7  11  -6 996.531 165.122  27
   7  11  -5 243.280 142.198  27
   7  11  -4 747.654 156.395  27
  -7 -11   3 448.702 147.093  15
   7  11  -3 570.741 137.020  27
  -7 -11   2 440.553 153.571  15
   7  11  -2 277.628 118.365  27
  -7 -11   1 1320.33 221.741  15
  -7 -11   0 201.907 139.306  15
  -7 -11  -1 229.092 125.017  15
  -7 -11  -2 1554.37 202.576  15
  -7 -11  -3 170.600 101.687  15
   7  12  -6 223.205 102.645  27
   7  12  -5 715.071 126.486  27
   7  12  -4 1277.47 153.484  27
  -7 -12   3-131.643 105.917  15
   7  12  -3 199.127 99.9169  27
  -7 -12   2 1174.49 173.419  15
  -7 -12   1 726.081 144.200  15
  -7 -12   0 413.295 123.375  15
  -7 -12  -1-172.289 113.849  15
   8 -13  -4 192.101 93.0534  11
   8 -13  -4 123.946 104.121  16
   8 -13  -3 40.6733 79.1076  11
   8 -13  -3 103.955 99.9553  16
   8 -13  -2 313.491 117.463  11
   8 -13  -2 256.733 105.854  16
   8 -13  -1 9.89952 84.6209  11
   8 -13   0 256.089 91.9514  11
  -8  12   7 228.142 98.5267  17
   8 -12  -6 319.824 97.6500  11
   8 -12  -6 364.899 145.530  16
  -8  12   6 433.344 116.208  17
   8 -12  -5 2.81341 84.2005  11
  -8  12   5 194.468 98.4715  17
   8 -12  -5 274.829 138.229  16
   8 -12  -4 759.103 153.088  11
   8 -12  -4 536.026 166.975  16
  -8  12   4 749.891 143.164  17
   8 -12  -3 605.940 162.451  11
   8 -12  -3 684.127 171.528  16
   8 -12  -2 139.988 100.139  11
   8 -12  -2 62.2502 121.010  16
   8 -12  -1 559.078 152.220  11
   8 -12  -1 376.907 130.608  16
   8 -12   0-1.17882 110.096  11
   8 -12   1 478.480 135.933  11
   8 -12   2-31.0295 92.5527  11
   8 -12   3 59.8385 74.4331  11
  -8  12  -3-120.289 72.5148  24
   8 -11  -9 511.732 104.294  23
   8 -11  -8 303.303 135.819  16
   8 -11  -8 80.1504 66.8264  23
   8 -11  -7 184.445 122.648  16
   8 -11  -6 66.5571 90.6021  11
   8 -11  -6 25.6390 129.367  16
   8 -11  -5 402.938 132.143  11
   8 -11  -5 605.060 182.093  16
   8 -11  -4 1607.22 235.785  11
  -8  11   4 1811.93 213.172  17
   8 -11  -4 1284.89 242.368  16
   8 -11  -3-130.883 123.358  11
   8 -11  -3 61.9827 145.267  16
   8 -11  -2 2200.01 275.494  11
   8 -11  -2 1144.00 238.633  16
   8 -11  -1 545.796 163.298  11
   8 -11  -1 510.473 181.008  16
   8 -11   0-225.454 123.848  11
   8 -11   0 73.0959 134.777  16
   8 -11   1 272.408 129.682  11
   8 -11   2-18.6521 104.135  11
  -8  11  -2-192.299 118.413  24
   8 -11   3 99.6797 108.473  11
  -8  11  -3 161.541 100.614  24
   8 -11   4 146.735 98.5449  11
  -8  11  -4 249.671 115.675  24
  -8  11  -5 107.770 83.0138  24
   8 -10 -10 729.204 123.082  23
   8 -10  -9-3.65877 107.967  16
   8 -10  -9-43.7745 81.5895  23
   8 -10  -8 708.258 169.798  16
   8 -10  -7 1005.30 226.089  16
   8 -10  -6 82.5570 116.049  11
   8 -10  -6 280.509 172.231  16
   8 -10  -5 618.577 167.426  11
   8 -10  -5 560.808 207.275  16
   8 -10  -4 88.5215 116.154  11
   8 -10  -3 719.629 196.139  11
   8 -10  -2 553.763 172.634  11
   8 -10  -1 37.1412 136.463  11
   8 -10   0 600.576 179.195  11
   8 -10   1 297.267 126.258  11
  -8  10  -1 372.025 136.172  24
   8 -10   2 101.868 110.181  11
  -8  10  -2 42.3313 111.764  24
   8 -10   3 57.2010 103.886  11
  -8  10  -3 264.898 123.561  24
   8 -10   4 350.624 126.355  11
  -8  10  -4 666.014 151.186  24
  -8  10  -5 47.8358 91.0929  24
  -8  10  -6 771.616 133.067  24
   8  -9 -11 592.024 113.840  23
   8  -9 -10 110.668 95.9659  23
   8  -9  -9 1219.41 224.141  16
   8  -9  -8 974.385 218.195  16
   8  -9  -7 128.913 165.563  16
   8  -9  -6 188.708 128.900  11
   8  -9  -5-7.14601 124.506  11
   8  -9  -4 681.093 193.461  11
   8  -9  -3-176.796 129.326  11
   8  -9  -2 1662.98 287.798  11
   8  -9  -1 13.8644 131.345  11
   8  -9   0 302.801 174.473  11
   8  -9   1 268.574 154.619  11
  -8   9  -1 77.0436 126.866  24
   8  -9   2 72.8684 148.975  11
  -8   9  -2 92.4518 112.211  24
   8  -9   3 1020.61 222.534  11
  -8   9  -3 892.610 192.007  24
   8  -9   4 193.881 124.426  11
  -8   9  -4 553.482 151.574  24
   8  -9   5 1628.32 208.703  11
  -8   9  -5 1531.61 216.464  24
  -8   9  -6 24.9139 87.0843  24
  -8   9  -7 294.094 92.7347  24
   8  -8 -12 625.182 113.568  23
   8  -8 -11 33.9062 80.7078  23
   8  -8 -11 235.813 127.875  19
   8  -8 -10 1370.69 198.684  23
   8  -8 -10 1695.18 231.962  19
   8  -8  -9 234.650 131.669  16
   8  -8  -9 67.1015 145.020  19
   8  -8  -8 7.59359 150.140  16
   8  -8  -8 50.3410 134.051  19
   8  -8  -7 2838.11 313.295  19
   8  -8  -6 496.733 197.619  19
   8  -8  -5 1049.02 243.619  11
   8  -8  -4 327.355 184.105  11
   8  -8  -3 367.173 183.881  11
   8  -8  -2-234.733 168.143  11
   8  -8  -1 1033.02 229.926  11
   8  -8   0 2986.05 363.952  11
  -8   8  -1 136.215 137.954  24
  -8   8  -2 326.584 154.584  24
  -8   8  -3-203.752 125.178  24
   8  -8   3-63.4908 125.676  11
  -8   8  -4 1268.14 207.889  24
   8  -8   4 1245.02 225.710  11
  -8   8  -5-20.5627 112.603  24
   8  -8   5-54.5423 96.4130  11
  -8   8  -6 926.122 164.473  24
  -8   8  -7 472.971 123.206  24
   8  -7 -12-45.9438 114.972  19
   8  -7 -12 43.1347 76.8293  23
   8  -7 -11-39.3120 112.693  19
   8  -7 -11 92.0632 94.1536  23
   8  -7 -10 760.238 184.611  19
   8  -7  -9 52.6262 144.573  16
   8  -7  -9 70.6730 149.803  19
   8  -7  -8 1842.65 269.588  19
   8  -7  -7 917.061 224.730  19
   8  -7  -6 81.9067 144.968  19
   8  -7  -5 779.634 224.905  11
   8  -7  -5 1416.41 251.230  19
   8  -7  -4 439.793 191.761  11
   8  -7  -3 187.544 165.133  11
   8  -7  -2 1390.76 248.059  18
   8  -7  -1-55.5391 151.546  18
  -8   7   0-208.844 156.617  24
   8  -7   0 199.567 169.876  18
  -8   7  -1 3826.99 357.514  24
   8  -7   1 4220.06 366.215  18
  -8   7  -2 245.439 141.265  24
   8  -7   2 472.643 173.458  18
  -8   7  -3 1708.02 268.035  24
  -8   7  -4 167.916 120.961  24
  -8   7  -5 892.290 182.763  24
   8  -7   6 60.6778 103.185  11
  -8   7  -6 372.541 137.869  24
  -8   7  -7-48.0741 95.2158  24
  -8   7  -8 258.247 105.649  24
  -8   7  -8 309.584 109.991  13
   8  -6 -13 171.668 79.7467  23
   8  -6 -13 405.620 129.441  19
   8  -6 -12 31.3055 85.3773  23
   8  -6 -12 48.7361 125.160  19
   8  -6 -11 57.6134 100.043  23
   8  -6 -11 273.162 150.715  19
   8  -6 -10 176.015 133.118  19
   8  -6  -9-117.189 178.613  19
   8  -6  -9 100.334 144.028  16
   8  -6  -8 147.239 164.562  19
   8  -6  -7 928.769 218.256  19
   8  -6  -6 671.076 209.994  19
   8  -6  -5 1552.01 285.049  11
   8  -6  -5 2834.49 322.293  19
   8  -6  -4 491.589 205.758  11
   8  -6  -4 992.788 225.843  19
   8  -6  -4 746.437 226.317  18
   8  -6  -3 316.609 192.891  18
   8  -6  -2 309.294 190.683  18
   8  -6  -1 170.349 185.432  18
   8  -6   0 7369.09 493.256  18
  -8   6   0 7545.84 485.497  24
  -8   6  -1 633.246 176.294  24
   8  -6   1 451.811 190.891  18
  -8   6  -2 1774.89 277.891  24
   8  -6   2 1733.68 249.986  18
  -8   6  -3 141.745 140.157  24
  -8   6  -4-16.6224 118.463  24
  -8   6  -5-22.3792 132.990  24
  -8   6  -6 220.395 122.225  24
  -8   6  -7 7.82557 107.143  24
  -8   6  -8 176.158 108.577  24
  -8   6  -8 311.688 127.345  13
   8  -5 -13-153.086 124.010  19
   8  -5 -13 31.6221 76.4701  23
   8  -5 -12 164.094 134.269  19
   8  -5 -12 96.7474 99.6770  23
   8  -5 -11-38.9014 147.730  19
   8  -5 -10-157.640 150.794  19
   8  -5  -9 1579.75 270.694  19
   8  -5  -8 611.148 214.945  19
   8  -5  -7 11053.0 606.466  19
   8  -5  -6 1241.34 247.902  19
   8  -5  -5-137.125 154.644  19
   8  -5  -5-70.5134 171.413  18
   8  -5  -4 71.8146 160.850  18
   8  -5  -3 762.492 226.086  18
   8  -5  -2 2298.80 285.901  18
   8  -5  -1 2735.57 315.763  18
  -8   5   0 495.620 179.306  24
   8  -5   0 798.448 225.449  18
  -8   5  -1 3426.57 362.504  24
   8  -5   1 3962.02 357.971  18
   8  -5   2 220.725 146.472  18
  -8   5  -2 120.755 124.925  24
  -8   5  -3 317.887 152.628  24
  -8   5  -4-181.573 148.698  24
  -8   5  -5-85.9197 120.165  24
  -8   5  -6 223.812 138.416  24
  -8   5  -7 273.994 139.991  24
  -8   5  -7 392.200 119.724  20
  -8   5  -8 630.934 147.971  13
  -8   5  -8 759.301 155.618  24
  -8   5  -8 650.585 127.513  20
  -8   5  -9 404.671 111.077  13
  -8   5  -9 454.829 110.915  24
   8  -4 -14 315.122 113.245  19
   8  -4 -13-59.1772 79.3618  23
   8  -4 -13 233.753 143.577  19
   8  -4 -12 539.359 134.616  23
   8  -4 -12 817.674 193.373  19
   8  -4 -11 91.9746 157.313  19
   8  -4 -10 2638.30 321.406  19
   8  -4  -9-142.545 150.822  19
   8  -4  -8 4695.06 402.322  19
   8  -4  -7 2671.47 318.792  19
   8  -4  -6 44.1312 167.432  19
   8  -4  -6 142.698 170.886  18
   8  -4  -5 4691.68 401.256  18
   8  -4  -4 10935.4 571.846  18
   8  -4  -3 259.759 169.505  18
   8  -4  -2 1593.50 250.068  18
   8  -4  -1 1123.73 226.425  18
   8  -4   0 1291.48 237.914  18
  -8   4   0 1524.90 233.595  24
   8  -4   1 935.093 215.682  18
  -8   4  -1 720.411 196.911  24
   8  -4   2 398.083 148.950  18
  -8   4  -2 291.677 165.556  24
   8  -4   3-140.617 146.044  18
  -8   4  -3 118.777 127.355  24
  -8   4  -4 273.091 141.564  24
  -8   4  -5 299.027 135.720  24
  -8   4  -6 18.4786 118.945  24
  -8   4  -7 476.284 157.299  24
  -8   4  -7 445.331 147.363  20
  -8   4  -8 422.501 146.743  13
  -8   4  -8 304.910 126.449  20
  -8   4  -8 374.578 123.338  24
  -8   4  -9 890.878 141.684  20
  -8   4  -9 846.882 134.906  24
   8  -3 -14 272.345 123.404  19
   8  -3 -13 993.290 150.366  23
   8  -3 -13 1431.62 218.074  19
   8  -3 -12 548.031 140.131  23
   8  -3 -12 346.569 160.505  19
   8  -3 -11 2416.40 314.295  19
   8  -3 -10 1195.21 243.694  19
   8  -3  -9 612.013 215.857  19
   8  -3  -8 1685.32 270.375  19
   8  -3  -7 326.455 155.281  18
   8  -3  -7 466.567 182.908  19
   8  -3  -6 1497.76 251.274  19
   8  -3  -6 1496.09 239.698  18
   8  -3  -5 4597.04 375.132  18
   8  -3  -4 1168.25 249.017  18
   8  -3  -3 6915.76 464.213  18
   8  -3  -2 246.651 147.016  18
  -8   3   0 391.170 151.420  24
  -8   3  -1 308.366 162.001  24
  -8   3  -2 108.535 134.368  24
  -8   3  -3 2097.09 291.454  24
  -8   3  -4-36.9467 150.051  24
  -8   3  -5-100.577 141.406  24
  -8   3  -6 1602.56 250.042  24
  -8   3  -7 430.167 159.211  24
  -8   3  -8 917.255 173.938  24
  -8   3  -8 771.862 169.562  20
  -8   3  -9 129.211 83.6132  24
  -8   3  -9-57.1322 88.2937  20
   8  -2 -14 1106.83 176.137  19
   8  -2 -13 140.238 127.469  19
   8  -2 -12 1328.12 237.451  19
   8  -2 -11 751.251 212.587  19
   8  -2 -11 749.772 157.217  23
   8  -2 -10-19.5325 154.527  19
   8  -2  -9 133.287 155.674  19
   8  -2  -8 639.456 198.745  19
   8  -2  -7 2713.06 279.058  19
   8  -2  -6 80.6215 147.193  18
   8  -2  -5 4944.70 402.601  18
   8  -2  -4-546.905 616.228   8
   8  -2  -4-75.6535 164.151  18
  -8   2   3-114.770 376.444   6
  -8   2   3-115.086 170.046  15
   8  -2  -3-276.470 438.346   8
  -8   2   2 1751.96 275.340  15
  -8   2   1 569.270 173.908  15
  -8   2   1 700.852 411.244   5
  -8   2   0 474.145 177.213  15
  -8   2  -1 3915.53 380.457  24
  -8   2  -1 2979.22 333.052  15
  -8   2  -2 1059.56 229.713  15
  -8   2  -2 1044.22 219.952  24
  -8   2  -3 305.099 186.698  24
  -8   2  -4 1032.43 237.215  24
  -8   2  -5 1139.08 219.418  24
  -8   2  -6 394.438 173.399  24
  -8   2  -7 836.377 190.636  24
  -8   2  -8 80.2039 107.322  24
  -8   2  -8-124.386 123.565  20
  -8   2  -9 351.872 108.119  24
  -8   2  -9-12.5478 82.3267  20
   8  -1 -14-13.7917 101.721  19
   8  -1 -13 517.326 173.322  19
   8  -1 -12 1118.51 221.750  19
   8  -1 -11 350.215 173.643  19
   8  -1 -10 1388.83 251.503  19
   8  -1  -9-372.406 164.808  19
   8  -1  -8 976.768 202.147  19
   8  -1  -7 1898.16 281.394  19
   8  -1  -6 163.657 153.917  18
   8  -1  -5-33.7015 149.694  18
  -8   1   4 1643.82 271.810  15
  -8   1   4 1323.22 497.890   6
  -8   1   3 8486.31 516.705  15
   8  -1  -3 10245.2 1211.05   8
  -8   1   2 1306.06 230.889  15
   8  -1  -2 798.084 356.170   8
  -8   1   1 42.3908 134.868  15
  -8   1   0 108.546 133.285  15
  -8   1  -1 1296.81 236.150  15
  -8   1  -2 97.3325 164.707  15
  -8   1  -3 5537.24 437.452  15
  -8   1  -4 623.053 189.603  24
  -8   1  -5 49.8584 133.283  24
  -8   1  -6 855.347 204.075  24
  -8   1  -7 48.5718 120.827  24
  -8   1  -8-165.909 120.580  24
  -8   1  -8 72.7258 108.024  20
  -8   1  -9 422.819 161.503  24
  -8   1  -9-35.1508 90.6665  20
   8   0 -14-1.73964 101.724  19
   8   0 -13 124.703 135.024  19
   8   0 -12 494.712 166.077  19
   8   0 -11 788.851 249.389  19
   8   0 -10 522.605 193.568  19
   8   0  -9 128.436 235.570  19
   8   0  -8 604.853 205.205  19
   8   0  -7 145.002 143.320  19
  -8   0   5 7901.68 499.181  15
  -8   0   4 394.254 316.518   6
  -8   0   4 664.623 204.313  15
   8   0  -3-389.116 538.986   8
  -8   0   3 22.5250 159.975  15
   8   0  -2 15606.5 1493.62   8
  -8   0   2 12261.2 622.736  15
  -8   0   1 345.945 161.102  15
  -8   0   0 3884.78 365.952  15
  -8   0  -1 256.954 131.563  15
  -8   0  -2 630.976 182.338  15
  -8   0  -2 1174.98 221.088  25
  -8   0  -3 845.551 194.616  15
  -8   0  -3 1141.76 217.890  25
  -8   0  -4 212.344 144.381  15
  -8   0  -4 501.868 173.108  25
  -8   0  -5 385.647 152.118  25
  -8   0  -5 398.525 177.877  24
  -8   0  -6 342.287 164.288  24
  -8   0  -7 87.7642 110.106  24
  -8   0  -8 97.8569 112.511  20
  -8   0  -8-233.860 118.391  24
  -8   0  -9 216.896 113.150  20
  -8   0  -9-124.202 84.4092  24
   8   1 -14 49.8142 103.506  19
   8   1 -13 69.4087 125.498  19
   8   1 -12-17.9036 122.864  19
   8   1 -11 214.796 164.509  19
   8   1 -10 626.180 210.370  19
   8   1  -9 584.093 192.421  19
   8   1  -8 2607.65 298.196  19
  -8  -1   5-146.929 156.655  15
  -8  -1   4 2183.01 280.881  15
  -8  -1   3 4516.80 395.752  15
  -8  -1   2 212.915 149.864  15
  -8  -1   1 3154.78 336.023  15
  -8  -1   0 841.107 213.251  15
  -8  -1  -1 584.401 189.195  15
  -8  -1  -1 412.707 153.435  25
  -8  -1  -2 523.346 191.867  15
  -8  -1  -2 1254.84 227.460  25
  -8  -1  -3 881.821 215.639  15
  -8  -1  -3 1635.78 247.256  25
  -8  -1  -4-132.522 135.741  15
  -8  -1  -4-138.989 145.193  25
  -8  -1  -5 1292.51 218.869  25
  -8  -1  -6 660.213 165.058  25
  -8  -1  -6 429.385 176.768  24
  -8  -1  -7-79.1579 115.281  25
  -8  -1  -7 173.186 109.340  24
  -8  -1  -8 781.777 152.755  24
  -8  -1  -8 573.688 156.489  20
  -8  -1  -9-32.5734 88.0850  20
   8   2 -14 455.140 128.385  19
   8   2 -13 229.981 124.103  19
   8   2 -12 338.418 152.775  19
   8   2 -11-218.231 165.955  19
   8   2 -10 2408.99 300.897  19
   8   2  -9 1590.59 264.477  19
   8   2  -8-3.61913 135.742  19
  -8  -2   5 5466.14 419.585  15
  -8  -2   4 295.235 157.810  15
  -8  -2   3 246.973 162.239  15
  -8  -2   2 3731.76 362.345  15
  -8  -2   1 3986.59 374.820  15
  -8  -2   0 1740.54 265.273  15
  -8  -2   0 1982.16 257.599  25
  -8  -2  -1 140.633 142.974  15
  -8  -2  -1 193.757 146.178  25
  -8  -2  -2 296.688 145.904  15
  -8  -2  -2 219.286 151.506  25
  -8  -2  -3-33.6534 140.580  15
  -8  -2  -3-171.542 151.592  25
  -8  -2  -4 955.167 219.877  15
  -8  -2  -4 2017.47 262.813  25
  -8  -2  -5 1042.42 219.374  25
  -8  -2  -6 407.525 168.007  24
  -8  -2  -6 963.257 204.049  25
  -8  -2  -7 1837.12 232.762  24
  -8  -2  -7 2387.08 238.298  25
  -8  -2  -8 57.6728 95.6958  20
  -8  -2  -8 35.1386 87.8166  24
  -8  -2  -9 412.186 108.274  20
   8   3 -14-56.4375 89.2696  19
   8   3 -13 240.358 123.914  19
   8   3 -12-36.1719 127.049  19
   8   3 -11 671.869 188.843  19
   8   3 -10 2072.62 268.664  19
   8   3  -9-79.6911 149.039  19
  -8  -3   5 824.031 210.528  15
  -8  -3   4 150.538 151.330  15
  -8  -3   3 630.713 193.466  15
  -8  -3   2 157.094 153.582  15
  -8  -3   1 1305.48 245.900  15
  -8  -3   0 2386.14 310.810  15
  -8  -3   0 2686.25 283.753  25
  -8  -3  -1 495.466 172.032  15
  -8  -3  -1 444.106 165.979  25
  -8  -3  -2 386.349 184.137  15
  -8  -3  -2 192.320 140.236  25
  -8  -3  -3 463.209 164.683  15
  -8  -3  -3 938.660 201.156  25
  -8  -3  -4 326.188 168.820  15
  -8  -3  -4 264.077 149.801  25
  -8  -3  -5 97.7850 115.868  15
  -8  -3  -5 837.803 194.894  25
  -8  -3  -6 3159.07 286.811  25
  -8  -3  -7 3.80471 112.194  24
  -8  -3  -7 210.904 122.127  25
  -8  -3  -8 1642.10 181.562  24
  -8  -3  -8 1376.36 198.149  20
  -8  -3  -9 208.352 88.5762  20
   8   4 -13 481.792 122.844  19
   8   4 -12 11.1349 117.107  19
   8   4 -11 873.519 185.264  19
   8   4 -10 29.7207 130.022  19
   8   4  -9 3740.12 340.036  19
  -8  -4   5 219.781 139.145  15
  -8  -4   4 411.069 185.094  15
  -8  -4   3 239.830 181.625  15
  -8  -4   2-11.2734 158.476  15
  -8  -4   1 513.168 194.703  15
  -8  -4   0 2015.74 309.063  15
  -8  -4   0 2842.92 297.711  25
  -8  -4  -1 273.948 166.040  15
  -8  -4  -1 218.042 150.856  25
  -8  -4  -2 303.414 165.821  15
  -8  -4  -2 544.540 185.724  25
  -8  -4  -3 45.4600 138.055  15
  -8  -4  -3 396.296 149.625  25
  -8  -4  -4 54.5640 136.238  15
  -8  -4  -4 113.832 166.182  25
  -8  -4  -5 1904.62 251.492  15
  -8  -4  -5 3444.72 306.820  25
  -8  -4  -6 111.918 131.015  25
  -8  -4  -7 879.104 162.491  24
  -8  -4  -7 1236.74 181.195  25
  -8  -4  -7 807.483 158.097  20
  -8  -4  -8 493.896 118.690  25
  -8  -4  -8 282.788 97.7747  20
   8   5 -13 101.980 92.0700  19
   8   5 -12 834.668 161.780  19
   8   5 -11-12.5494 116.065  19
   8   5 -10-147.798 130.301  19
   8   5  -9 37.2329 123.182  19
   8   5  -6 73.3920 156.065  27
  -8  -5   5 238.724 154.171  15
   8   5  -5 197.869 161.764  27
  -8  -5   4-117.988 130.294  15
   8   5  -4 232.703 156.903  27
  -8  -5   3 596.805 215.036  15
   8   5  -3 696.716 180.618  27
  -8  -5   2 3003.74 355.188  15
  -8  -5   1 460.975 215.990  15
  -8  -5   0 446.931 190.974  15
  -8  -5   0 388.566 148.582  25
  -8  -5  -1 527.436 201.858  15
  -8  -5  -1 648.081 179.904  25
  -8  -5  -2 784.666 205.514  15
  -8  -5  -2 488.211 169.317  25
  -8  -5  -3 242.251 153.886  15
  -8  -5  -3 74.7311 134.899  25
  -8  -5  -4 949.133 212.950  15
  -8  -5  -4 1252.25 208.029  25
  -8  -5  -5 235.087 130.201  15
  -8  -5  -5 234.939 142.553  25
  -8  -5  -6 935.648 170.152  25
  -8  -5  -7 155.867 101.499  25
  -8  -5  -7 2095.30 204.357  24
  -8  -5  -8 1313.28 139.269  25
   8   6 -12 14.3047 88.2653  19
   8   6 -11 23.5325 98.2889  19
   8   6 -10 132.507 126.098  19
   8   6  -7 2943.82 303.330  27
   8   6  -6 615.030 181.934  27
   8   6  -5 1511.93 242.976  27
   8   6  -4 455.200 174.643  27
  -8  -6   4 735.214 200.167  15
   8   6  -3 663.931 177.545  27
  -8  -6   3 332.519 148.483  15
  -8  -6   2 2586.92 330.103  15
  -8  -6   1 1709.21 294.035  15
  -8  -6   0 852.508 172.073  25
  -8  -6   0 508.487 185.795  15
  -8  -6  -1 1494.41 226.741  25
  -8  -6  -1 949.080 232.586  15
  -8  -6  -2 39.9149 138.627  25
  -8  -6  -2 333.765 164.505  15
  -8  -6  -3 1060.35 195.063  25
  -8  -6  -3 968.018 203.323  15
  -8  -6  -4 117.834 121.930  25
  -8  -6  -4 494.041 165.406  15
  -8  -6  -5 1100.87 183.393  25
  -8  -6  -5 377.183 122.722  15
  -8  -6  -6-10.6901 100.064  25
  -8  -6  -7 238.193 100.175  25
  -8  -6  -7 421.180 102.507  24
   8   7 -12-121.873 85.2192  19
   8   7 -11-189.218 100.912  19
   8   7  -7 147.051 140.222  27
   8   7  -6 1471.19 226.178  27
   8   7  -5 6833.55 431.850  27
  -8  -7   4 187.356 160.333  15
   8   7  -4 545.936 187.051  27
  -8  -7   3 4873.94 424.791  15
   8   7  -3 6067.97 388.937  27
  -8  -7   2 2866.25 353.062  15
  -8  -7   1 52.6664 141.412  15
  -8  -7   0 515.145 186.818  15
  -8  -7  -1-116.658 159.368  15
  -8  -7  -1 102.920 144.506  25
  -8  -7  -2 1501.96 246.936  15
  -8  -7  -2 1847.95 236.363  25
  -8  -7  -3-93.3419 127.394  15
  -8  -7  -3-301.694 140.953  25
  -8  -7  -4 221.182 124.113  15
  -8  -7  -4 352.272 135.254  25
  -8  -7  -5-150.789 110.173  15
  -8  -7  -5-116.114 111.872  25
  -8  -7  -6 460.434 122.825  25
   8   8  -7 2090.97 236.640  27
   8   8  -6 6760.04 405.583  27
   8   8  -5 4752.02 358.518  27
  -8  -8   4 586.153 184.106  15
   8   8  -4 267.526 160.492  27
  -8  -8   3 179.297 124.201  15
   8   8  -3-13.5913 123.645  27
  -8  -8   2-119.215 130.023  15
  -8  -8   1 550.548 192.447  15
  -8  -8   0 96.8895 143.036  15
  -8  -8  -1 239.223 155.014  15
  -8  -8  -2 78.4405 123.432  15
  -8  -8  -2-126.027 117.762  25
  -8  -8  -3 147.999 116.799  15
  -8  -8  -3 69.3717 108.216  25
  -8  -8  -4 87.2770 96.1383  15
  -8  -8  -4 92.6448 100.138  25
  -8  -8  -5 498.129 123.611  15
  -8  -8  -5 1039.12 143.275  25
   8   9  -7 1160.13 181.286  27
   8   9  -6 1873.50 223.168  27
   8   9  -5 573.617 164.993  27
  -8  -9   4 332.902 151.231  15
   8   9  -4 437.348 143.411  27
  -8  -9   3 496.654 166.177  15
   8   9  -3 862.668 166.261  27
  -8  -9   2-11.0348 119.566  15
  -8  -9   1 49.2841 136.202  15
  -8  -9   0 116.301 133.753  15
  -8  -9  -1-52.3955 124.717  15
  -8  -9  -2 870.136 170.063  15
  -8  -9  -3 121.277 104.098  15
  -8  -9  -4 436.828 109.089  15
   8  10  -6 488.803 129.165  27
   8  10  -5 903.092 163.344  27
   8  10  -4 69.5582 111.651  27
  -8 -10   3 219.777 138.062  15
  -8 -10   2 226.666 123.513  15
  -8 -10   1-95.7289 114.690  15
  -8 -10   0 106.227 114.522  15
  -8 -10  -1-25.1824 98.9375  15
  -8 -10  -2 516.604 135.228  15
  -8 -10  -3 286.883 101.835  15
  -8 -11   3 968.047 147.681  15
  -8 -11   2 73.5853 93.5842  15
  -8 -11   1 126.344 95.1528  15
  -8 -11   0 171.839 98.9264  15
   9 -12  -3 483.756 117.794  11
   9 -12  -3 599.081 138.864  16
   9 -12  -2 7.82570 72.5990  11
   9 -12  -2-53.2236 94.9909  16
   9 -12  -1 370.242 115.961  11
   9 -11  -7 84.4339 63.1469  23
   9 -11  -7-58.8700 100.505  16
  -9  11   7 82.2184 75.8523  17
   9 -11  -6 212.117 125.441  16
   9 -11  -5 440.252 123.735  11
   9 -11  -5 418.947 148.895  16
   9 -11  -4 556.055 145.124  11
   9 -11  -4 547.631 168.613  16
   9 -11  -3 231.297 107.775  11
   9 -11  -3 309.826 121.800  16
   9 -11  -2 692.232 150.810  11
   9 -11  -2 747.987 179.753  16
   9 -11  -1 507.842 140.681  11
   9 -11  -1 443.432 134.282  16
   9 -11   0 123.756 101.801  11
   9 -11   1 48.5646 84.3751  11
   9 -11   2-58.0995 87.9504  11
   9 -10  -8 815.925 157.353  16
   9 -10  -7 314.572 132.800  16
   9 -10  -6-133.416 132.762  16
   9 -10  -5 477.037 135.997  11
   9 -10  -5 270.168 167.964  16
   9 -10  -4 50.6455 116.182  11
   9 -10  -4-16.1928 125.671  16
   9 -10  -3 580.218 164.125  11
   9 -10  -2 111.571 104.279  11
   9 -10  -1 265.952 123.810  11
   9 -10   0-83.1656 112.242  11
   9 -10   1-3.56831 93.1637  11
   9 -10   2-113.541 88.9942  11
  -9  10  -2 41.3374 76.9622  24
   9 -10   3-5.82300 80.9895  11
  -9  10  -3 220.175 92.2019  24
   9 -10   4-20.7919 72.3837  11
  -9  10  -4 108.557 77.9939  24
   9  -9  -9 452.202 129.183  16
   9  -9  -8 507.084 157.915  16
   9  -9  -7-340.321 160.633  16
   9  -9  -6 833.811 213.165  16
   9  -9  -5 210.128 119.134  11
   9  -9  -4 199.670 123.066  11
   9  -9  -3 177.585 141.661  11
   9  -9  -2 255.052 140.762  11
   9  -9  -1 249.432 144.117  11
   9  -9   0 321.497 142.113  11
   9  -9   1 5.79440 110.515  11
  -9   9  -1 172.411 91.0478  24
   9  -9   2 452.947 143.724  11
  -9   9  -2 785.891 157.096  24
   9  -9   3-56.1563 89.2771  11
  -9   9  -3-8.39783 88.4848  24
   9  -9   4-10.3538 79.9916  11
  -9   9  -4 113.104 91.1404  24
   9  -9   5 465.294 105.027  11
  -9   9  -5 467.103 109.284  24
   9  -8 -10 363.467 108.429  23
   9  -8  -9 551.661 156.380  16
   9  -8  -8 592.663 184.808  16
   9  -8  -5 230.452 130.229  11
   9  -8  -4 54.0229 119.171  11
   9  -8  -3 1050.11 231.302  11
   9  -8  -2 89.3327 138.752  11
   9  -8  -1 1532.80 266.431  11
   9  -8   0 222.660 148.394  11
  -9   8  -1 495.470 150.596  24
   9  -8   1 509.163 176.008  11
  -9   8  -2 775.441 166.292  24
   9  -8   2 697.379 197.790  11
  -9   8  -3 212.047 114.876  24
   9  -8   3 16.5766 112.659  11
  -9   8  -4 522.525 130.848  24
   9  -8   4 295.627 114.579  11
  -9   8  -5-68.0148 89.4799  24
   9  -8   5-32.6708 78.2506  11
  -9   8  -6 183.977 86.4914  24
   9  -7 -11 7.64678 73.2885  23
   9  -7 -11 18.4361 98.9409  19
   9  -7 -10 37.8768 104.463  19
   9  -7  -9 193.342 144.935  16
   9  -7  -9 312.575 135.406  19
   9  -7  -8-8.48802 123.917  19
   9  -7  -7-107.093 137.061  19
   9  -7  -5 596.793 187.697  11
   9  -7  -4 330.926 156.570  11
   9  -7  -3 112.375 147.582  11
   9  -7  -2 721.019 211.653  11
  -9   7  -1 1753.22 234.754  24
  -9   7  -2 299.531 133.071  24
  -9   7  -3 417.314 142.777  24
  -9   7  -4 195.219 109.870  24
   9  -7   5 172.306 109.376  11
  -9   7  -5 70.2515 98.4698  24
  -9   7  -6-3.65518 77.6204  24
   9  -6 -12-33.2163 101.525  19
   9  -6 -12 32.4774 65.3455  23
   9  -6 -11 161.548 112.643  19
   9  -6 -11-76.2689 99.5702  23
   9  -6 -10 37.2640 119.948  19
   9  -6  -9 223.649 147.223  19
   9  -6  -9 302.516 149.372  16
   9  -6  -8 665.888 188.997  19
   9  -6  -7 363.014 164.883  19
   9  -6  -6 252.265 159.087  19
   9  -6  -5-77.6254 132.705  11
   9  -6  -4 1873.98 295.839  18
   9  -6  -4 1056.63 240.305  11
   9  -6  -3 463.512 175.812  18
   9  -6  -2 109.373 162.648  18
   9  -6  -1 1368.86 250.125  18
   9  -6   0 2007.74 272.618  18
  -9   6   0 1355.59 210.611  24
   9  -6   1-53.7473 147.852  18
  -9   6  -1 143.702 132.293  24
  -9   6  -2 2225.63 278.987  24
   9  -6   2 2181.40 259.853  18
  -9   6  -3-76.9188 122.931  24
  -9   6  -4 180.350 133.879  24
  -9   6  -5-179.514 119.751  24
  -9   6  -6-22.4651 83.6450  24
   9  -6   6 10.0289 79.8033  11
  -9   6  -7-255.561 99.3718  24
  -9   6  -7-59.6025 85.1919  13
   9  -5 -12-11.1133 69.1948  23
   9  -5 -12 190.675 128.182  19
   9  -5 -11 362.177 111.278  23
   9  -5 -11 218.305 129.242  19
   9  -5 -10 72.4183 130.212  19
   9  -5  -9 203.344 150.278  19
   9  -5  -8-51.5469 147.333  19
   9  -5  -7 161.399 129.755  19
   9  -5  -6 1338.40 239.241  19
   9  -5  -5 395.533 180.627  18
   9  -5  -4-89.4042 182.504  18
   9  -5  -3 2324.93 329.290  18
   9  -5  -2-46.8941 170.135  18
   9  -5  -1 785.095 208.787  18
  -9   5   0 618.756 166.449  24
   9  -5   0 462.780 184.682  18
  -9   5  -1 1455.90 225.515  24
   9  -5   1 1759.49 249.366  18
  -9   5  -2-81.1235 126.556  24
   9  -5   2-171.620 141.221  18
  -9   5  -3 110.893 131.240  24
  -9   5  -4 150.309 126.801  24
  -9   5  -5 195.860 123.719  24
  -9   5  -6-128.402 100.597  24
  -9   5  -6-66.9433 99.6806  20
  -9   5  -7 319.967 108.537  24
  -9   5  -7 234.876 108.216  13
   9  -4 -13 94.5199 90.3775  19
   9  -4 -12 397.389 106.451  23
   9  -4 -12 559.012 160.725  19
   9  -4 -11-100.883 91.5705  23
   9  -4 -11 192.799 129.753  19
   9  -4 -10 1130.32 211.000  19
   9  -4  -9 273.790 154.023  19
   9  -4  -8 3437.36 350.306  19
   9  -4  -7-31.0536 139.275  19
   9  -4  -6 719.221 216.453  18
   9  -4  -5-35.3146 171.538  18
   9  -4  -4 8479.22 537.986  18
   9  -4  -3-118.580 189.532  18
   9  -4  -2 1214.95 230.004  18
   9  -4  -1 91.8892 149.435  18
  -9   4   0 249.690 137.351  24
   9  -4   0 258.237 152.274  18
  -9   4  -1 320.268 149.088  24
   9  -4   1 397.121 168.113  18
  -9   4  -2 1128.20 233.970  24
   9  -4   2 1522.83 233.517  18
  -9   4  -3 78.9290 142.874  24
   9  -4   3 287.627 157.885  18
  -9   4  -4 281.653 138.486  24
  -9   4  -5 128.360 118.641  24
  -9   4  -6 50.4986 99.1743  24
  -9   4  -7 103.448 97.5954  24
  -9   4  -7 237.309 95.9269  20
  -9   4  -8 452.752 99.8450  24
   9  -3 -13 933.477 161.720  19
   9  -3 -12 148.982 86.1009  23
   9  -3 -12-14.1538 114.778  19
   9  -3 -11 3761.87 281.113  23
   9  -3 -11 4455.51 356.410  19
   9  -3 -10 247.747 153.663  19
   9  -3  -9 584.460 189.554  19
   9  -3  -8 112.122 136.213  19
   9  -3  -7 646.170 192.049  18
   9  -3  -7 429.417 174.480  19
   9  -3  -6 2627.70 320.008  18
   9  -3  -5 74.2063 150.398  18
   9  -3  -4-109.114 172.882  18
   9  -3  -3 3824.07 370.977  18
   9  -3  -2 58.4300 178.237  18
  -9   3   1 198.952 144.098  24
   9  -3  -1 308.802 184.045  18
  -9   3   0 174.197 131.205  24
   9  -3   0 286.186 169.632  18
  -9   3  -1 136.629 140.639  24
   9  -3   1 463.818 194.225  18
  -9   3  -2 232.176 131.781  24
   9  -3   2 225.845 148.914  18
   9  -3   3 581.298 173.882  18
  -9   3  -3 956.353 208.934  24
  -9   3  -4 603.631 176.310  24
  -9   3  -5 1563.57 236.547  24
  -9   3  -6 795.423 170.734  24
  -9   3  -7 362.005 121.632  24
  -9   3  -7 153.271 106.106  20
  -9   3  -8 151.888 81.2777  24
  -9   3  -8-120.407 84.3899  20
   9  -2 -13-236.085 122.084  19
   9  -2 -12 2028.07 233.888  19
   9  -2 -11 238.846 143.260  19
   9  -2 -10 338.480 179.722  19
   9  -2  -9 742.683 212.425  19
   9  -2  -8 74.7426 147.238  19
   9  -2  -7 294.951 159.295  18
   9  -2  -6 433.657 186.048  18
   9  -2  -5 397.268 192.916  18
   9  -2  -4 490.929 171.155  18
   9  -2  -3 191.642 160.204  18
  -9   2   1 196.533 130.071  24
  -9   2   0 150.540 123.296  24
  -9   2  -1-83.6622 145.426  24
  -9   2  -2 1669.35 258.317  24
  -9   2  -3 295.910 169.816  24
  -9   2  -4 3604.61 358.541  24
  -9   2  -5 883.712 196.818  24
  -9   2  -6 79.5045 106.663  24
  -9   2  -7 390.818 131.013  24
  -9   2  -7 293.216 121.971  20
  -9   2  -8 177.922 91.0658  24
  -9   2  -8 114.883 74.2779  20
   9  -1 -13 436.089 131.369  19
   9  -1 -12-137.886 134.916  19
   9  -1 -11 246.330 129.381  19
   9  -1 -10 1527.44 237.041  19
   9  -1  -9 94.1052 139.580  19
   9  -1  -8-199.300 139.209  19
   9  -1  -6 1815.41 264.863  18
   9  -1  -5 892.111 214.479  18
   9  -1  -4 618.760 230.009  18
  -9   1   3-12.3927 135.636  15
  -9   1   2 229.166 136.214  15
  -9   1   1 418.869 176.993  15
  -9   1   0-102.850 135.955  15
  -9   1  -1 1237.44 246.862  24
  -9   1  -1 682.707 215.666  15
  -9   1  -2 173.929 143.117  24
  -9   1  -2 207.593 155.986  15
  -9   1  -3 1283.24 236.381  24
  -9   1  -4 1634.78 257.951  24
  -9   1  -5 1519.68 248.338  24
  -9   1  -6 711.732 175.320  24
  -9   1  -7 79.8330 95.5740  24
  -9   1  -8 132.428 71.6294  24
  -9   1  -8 51.6011 74.6854  20
   9   0 -13 59.4764 104.385  19
   9   0 -12 32.2166 111.915  19
   9   0 -11 605.871 160.326  19
   9   0 -10-116.366 139.589  19
   9   0  -9 1823.25 255.127  19
   9   0  -6 573.441 185.288  18
  -9   0   5-58.9823 138.766  15
   9   0  -5 27.1870 144.289  18
  -9   0   4-71.5029 155.468  15
  -9   0   3 1587.01 278.928  15
  -9   0   2 706.415 202.998  15
  -9   0   1-32.7044 138.407  15
  -9   0   0 1108.68 245.062  15
  -9   0  -1 115.549 144.743  15
  -9   0  -2 703.671 203.644  15
  -9   0  -3 165.903 129.867  15
  -9   0  -3 400.096 160.797  24
  -9   0  -4 1191.82 230.336  24
  -9   0  -5 123.378 114.202  24
  -9   0  -6-117.516 118.282  24
  -9   0  -7 396.841 130.834  24
  -9   0  -8 125.968 81.1051  24
  -9   0  -8 52.0009 82.9545  20
   9   1 -13 86.0487 98.1560  19
   9   1 -12-98.7231 117.382  19
   9   1 -11 602.792 154.799  19
   9   1 -10 1247.38 225.672  19
   9   1  -9 878.489 200.539  19
  -9  -1   5 167.795 155.846  15
  -9  -1   4 1715.79 280.841  15
  -9  -1   3 149.257 159.159  15
  -9  -1   2 532.970 186.120  15
  -9  -1   1 1324.58 261.419  15
  -9  -1   0 422.898 203.253  15
  -9  -1  -1 367.039 161.457  15
  -9  -1  -2-47.1847 156.071  15
  -9  -1  -3 39.6979 128.888  15
  -9  -1  -4 190.596 131.225  15
  -9  -1  -4 491.766 152.163  24
  -9  -1  -5 1065.85 201.630  24
  -9  -1  -6 486.764 139.207  24
  -9  -1  -7 151.625 89.7920  24
  -9  -1  -8 66.5158 62.1846  24
  -9  -1  -8 97.5749 81.1504  20
   9   2 -13 151.469 94.6375  19
   9   2 -12 389.871 124.992  19
   9   2 -11-123.270 123.401  19
   9   2 -10 296.538 149.264  19
  -9  -2   5 159.863 136.592  15
  -9  -2   4 2049.87 300.904  15
  -9  -2   3 1306.98 261.583  15
  -9  -2   2-1.19402 147.252  15
  -9  -2   1 712.346 206.271  15
  -9  -2   0 155.345 168.199  15
  -9  -2  -1-56.6628 137.748  15
  -9  -2  -2 181.074 147.402  15
  -9  -2  -3 17.4249 143.377  15
  -9  -2  -4 434.167 159.174  15
  -9  -2  -5 81.0019 117.990  24
  -9  -2  -6 420.688 131.882  24
  -9  -2  -7 1439.29 183.282  24
  -9  -2  -7 1124.20 172.220  20
   9   3 -13 72.5176 80.5458  19
   9   3 -12 86.9923 94.5303  19
   9   3 -11 581.858 153.528  19
   9   3 -10 439.639 154.313  19
  -9  -3   5-95.4888 138.053  15
  -9  -3   4 46.4250 134.771  15
  -9  -3   3-137.327 151.122  15
  -9  -3   2 256.742 177.532  15
  -9  -3   1 130.976 149.802  15
  -9  -3   0-107.588 167.705  15
  -9  -3  -1 600.397 187.251  15
  -9  -3  -2-110.318 159.727  15
  -9  -3  -3 262.555 154.031  15
  -9  -3  -4 446.535 162.461  15
  -9  -3  -5 964.809 196.000  24
  -9  -3  -6 1534.16 199.166  24
  -9  -3  -7 11.4984 75.5674  20
  -9  -3  -7 2.54503 79.7721  24
   9   4 -12-96.9092 96.4563  19
   9   4 -11 27.2175 93.1091  19
  -9  -4   5-2.14038 123.573  15
  -9  -4   4 1136.39 240.693  15
  -9  -4   3 665.919 212.047  15
  -9  -4   2 227.569 164.340  15
  -9  -4   1 252.346 170.154  15
  -9  -4   0 1708.17 310.344  15
  -9  -4  -1-2.87763 134.803  15
  -9  -4  -2 611.486 186.170  15
  -9  -4  -3 2139.23 258.776  25
  -9  -4  -3 1202.03 220.122  15
  -9  -4  -4 193.837 122.142  25
  -9  -4  -4 181.281 119.292  15
  -9  -4  -6 13.4405 82.1448  24
   9   5 -12 626.969 119.159  19
  -9  -5   5 201.522 142.163  15
  -9  -5   4-151.503 145.970  15
  -9  -5   3-21.3477 129.686  15
  -9  -5   2 290.288 179.498  15
  -9  -5   1 38.0160 138.978  15
  -9  -5   0 76.2594 140.377  15
  -9  -5  -1 450.965 182.166  15
  -9  -5  -2 1362.00 227.266  15
  -9  -5  -3-5.59796 122.098  15
  -9  -5  -4 424.165 137.000  15
  -9  -5  -5-119.997 96.9494  15
  -9  -5  -6 378.259 102.216  24
  -9  -6   5-70.5370 113.179  15
  -9  -6   4 954.556 205.469  15
  -9  -6   3 567.660 185.112  15
  -9  -6   2 203.217 151.507  15
  -9  -6   1 257.625 146.452  15
  -9  -6   0 308.385 151.562  15
  -9  -6  -1 498.022 183.087  15
  -9  -6  -2 132.383 115.957  15
  -9  -6  -3 670.224 167.646  15
  -9  -6  -4 71.3793 91.6578  15
  -9  -6  -5 7.52537 74.1571  15
  -9  -7   4 834.961 183.711  15
  -9  -7   3 70.3209 141.494  15
  -9  -7   2-32.2878 116.269  15
  -9  -7   1 315.766 134.904  15
  -9  -7   0 23.5672 127.278  15
  -9  -7  -1 337.878 139.377  15
  -9  -7  -2 164.949 123.428  15
  -9  -7  -3-29.7337 102.428  15
  -9  -7  -4 362.898 108.000  15
  -9  -8   4 917.338 177.524  15
  -9  -8   3 67.0863 122.572  15
  -9  -8   2-66.8595 117.311  15
  -9  -8   1 91.7179 152.360  15
  -9  -8   0-48.7729 111.151  15
  -9  -8  -1-183.363 112.898  15
  -9  -8  -2 145.840 100.475  15
  -9  -8  -3 131.293 101.324  15
  -9  -9   4 38.9850 92.5328  15
  -9  -9   3-156.819 101.896  15
  -9  -9   2 332.032 129.864  15
  -9  -9   1 177.280 108.692  15
  -9  -9   0-198.262 110.551  15
  -9  -9  -1 170.875 105.276  15
  -9 -10   3 88.7782 78.6829  15
  -9 -10   2 86.2122 86.2428  15
  10 -10  -5 306.313 98.2033  11
  10 -10  -5-13.2208 106.542  16
  10 -10  -4 83.4212 78.1861  11
  10 -10  -4 44.8675 112.852  16
  10 -10  -3 71.6469 90.2291  11
  10 -10  -3 173.841 106.305  16
  10 -10  -2 86.9113 88.5564  11
  10 -10  -2 26.3638 107.078  16
  10 -10  -1 51.5664 81.3785  11
  10 -10  -1 94.9599 96.2135  16
  10 -10   0 158.238 87.0096  11
  10  -9  -7-131.194 120.383  16
  10  -9  -6 105.107 128.745  16
  10  -9  -5 264.511 102.724  11
  10  -9  -4 174.227 100.017  11
  10  -9  -3-81.4025 92.2996  11
  10  -9  -2 186.067 114.285  11
  10  -9  -1 131.530 105.064  11
  10  -9   0 289.320 110.233  11
  10  -9   1 26.1312 87.9022  11
  10  -9   2-154.887 84.0850  11
  10  -8  -9 74.3829 99.4961  16
  10  -8  -8 230.353 129.799  16
  10  -8  -7 82.6893 120.847  16
  10  -8  -5-104.598 110.999  11
  10  -8  -4 17.3295 107.155  11
  10  -8  -3 22.0242 99.0452  11
  10  -8  -2-43.5721 99.2607  11
  10  -8  -1 720.362 160.428  11
  10  -8   0 139.578 120.317  11
  10  -8   1 735.915 163.009  11
 -10   8  -2 214.541 88.3792  24
  10  -8   2 130.460 104.702  11
  10  -8   3 55.8030 81.5612  11
 -10   8  -3 142.335 84.0197  24
  10  -7 -10 99.1140 75.8356  23
  10  -7  -9-167.681 116.858  16
  10  -7  -8 20.8260 109.016  16
  10  -7  -5 1.38086 93.3914  11
  10  -7  -4 23.5434 105.338  11
  10  -7  -3-156.089 108.128  11
  10  -7  -2 859.375 196.185  11
  10  -7  -1 139.763 129.467  11
  10  -7   0 484.456 150.114  11
  10  -7   1 580.804 177.389  11
 -10   7  -1 815.604 152.938  24
  10  -7   2-52.7795 94.6538  11
 -10   7  -2 60.6823 96.4055  24
  10  -7   3 537.102 149.047  11
 -10   7  -3 839.204 139.774  24
  10  -7   4 53.1396 74.8632  11
 -10   7  -4-153.277 89.4957  24
  10  -6 -10-150.891 106.158  19
  10  -6  -9 42.3716 104.445  19
  10  -6  -8-138.027 119.824  19
  10  -6  -4-109.510 119.989  11
  10  -6  -3 726.270 190.213  11
  10  -6  -2 256.289 160.262  18
  10  -6  -1 497.871 169.420  18
  10  -6   0 342.257 150.959  18
  10  -6   1 119.883 120.418  18
 -10   6  -1 179.961 108.606  24
 -10   6  -2 652.636 137.600  24
 -10   6  -3 219.826 98.5099  24
 -10   6  -4-19.9732 82.1967  24
  10  -6   5 268.285 84.4372  11
 -10   6  -5 168.422 87.1350  24
  10  -5 -11 17.4152 87.3237  19
  10  -5 -11 143.211 79.0265  23
  10  -5 -10-10.1251 102.957  19
  10  -5  -9-450.717 131.936  19
  10  -5  -8 423.106 145.928  19
  10  -5  -4 226.756 154.852  18
  10  -5  -4 94.0859 126.648  11
  10  -5  -3 269.565 167.586  18
  10  -5  -2 370.886 157.034  18
  10  -5  -1 648.831 197.858  18
  10  -5   0 6.49281 129.817  18
 -10   5   0 15.4015 103.774  24
  10  -5   1 211.156 130.431  18
 -10   5  -1 721.896 157.549  24
  10  -5   2-36.2565 108.044  18
 -10   5  -2-107.327 106.423  24
 -10   5  -3 757.656 160.751  24
 -10   5  -4-27.3547 85.4267  24
 -10   5  -5 1.18993 87.1740  24
  10  -4 -11 145.734 75.9587  23
  10  -4 -11 45.9388 107.453  19
  10  -4 -10 53.2034 112.196  19
  10  -4  -9-9.53271 108.137  19
  10  -4  -5 292.628 159.384  18
  10  -4  -4 180.918 150.080  18
  10  -4  -3 180.937 154.199  18
  10  -4  -2 516.018 174.263  18
  10  -4  -1-152.199 151.694  18
 -10   4   0-89.6936 97.7542  24
  10  -4   0 192.296 137.971  18
 -10   4  -1 62.0848 119.094  24
  10  -4   1-25.1956 134.734  18
 -10   4  -2 461.099 151.591  24
  10  -4   2 537.081 152.708  18
 -10   4  -3-139.760 116.852  24
  10  -4   3-33.3970 110.347  18
 -10   4  -4 592.924 145.643  24
 -10   4  -5 223.068 107.676  24
 -10   4  -6 314.504 91.2178  20
 -10   4  -6 246.325 93.2476  24
  10  -3 -12 125.010 93.7957  19
  10  -3 -11 901.802 156.623  19
  10  -3 -10 47.4224 108.595  19
  10  -3  -9-306.735 137.623  19
  10  -3  -6 182.102 141.966  18
  10  -3  -5 294.103 167.982  18
  10  -3  -4 213.693 157.064  18
  10  -3  -3-149.426 144.965  18
  10  -3  -2-78.3160 155.993  18
  10  -3  -1 238.582 147.805  18
  10  -3   0 155.351 169.884  18
 -10   3   0 198.290 132.633  24
  10  -3   1 112.478 137.023  18
 -10   3  -1 111.225 115.978  24
  10  -3   2-51.2672 131.028  18
 -10   3  -2 302.618 120.843  24
  10  -3   3 2208.20 240.994  18
 -10   3  -3 2427.94 268.467  24
 -10   3  -4-47.7722 109.421  24
 -10   3  -5 295.906 120.045  24
 -10   3  -6 290.913 91.4267  24
 -10   3  -6-11.1431 78.3324  20
  10  -2 -12 914.113 140.931  19
  10  -2 -11 243.835 121.825  19
  10  -2 -10 375.113 125.543  19
  10  -2  -7 152.891 136.295  18
  10  -2  -6 410.776 147.425  18
  10  -2  -5 1453.45 256.481  18
  10  -2  -4 151.802 158.692  18
  10  -2  -3-76.4148 144.325  18
  10  -2  -2-229.389 180.043  18
  10  -2  -1 555.397 199.654  18
 -10   2   1 313.480 133.373  24
  10  -2   0 479.915 174.954  18
 -10   2   0 497.102 154.845  24
  10  -2   1 278.392 154.661  18
 -10   2  -1 12.6811 106.466  24
  10  -2   2 621.274 169.763  18
 -10   2  -2 649.672 186.723  24
  10  -2   3-124.232 141.718  18
 -10   2  -3 45.8412 109.974  24
  10  -2   4 1105.05 170.185  18
 -10   2  -4 983.113 182.248  24
 -10   2  -5 1037.27 173.452  24
 -10   2  -6 249.603 105.068  24
 -10   2  -6 215.763 99.9966  20
  10  -1 -12-55.1571 88.0150  19
  10  -1 -11 171.725 117.430  19
  10  -1 -10 1494.06 199.692  19
  10  -1  -6 216.720 132.356  18
  10  -1  -5-299.720 183.797  18
  10  -1  -4 1489.25 258.287  18
  10  -1  -3-157.298 148.638  18
 -10   1   1 270.170 131.271  24
 -10   1   0 159.859 134.385  24
 -10   1  -1 607.481 168.724  24
 -10   1  -2 226.205 130.505  24
 -10   1  -3 1595.75 232.026  24
  10  -1   3 1521.23 216.239  18
  10  -1   4-2.96630 100.267  18
 -10   1  -4-68.9159 105.495  24
 -10   1  -5 45.2275 100.736  24
 -10   1  -6 531.559 125.182  24
  10   0 -12-117.023 87.8766  19
  10   0 -11 22.1811 94.7569  19
  10   0  -6-86.6073 125.511  18
  10   0  -5 1415.49 228.848  18
  10   0  -4 208.144 175.229  18
 -10   0   3 186.112 143.912  15
 -10   0   2-192.786 158.172  15
 -10   0   1 63.6861 131.582  15
 -10   0   1 32.3221 128.395  24
 -10   0   0 1142.70 227.320  15
 -10   0   0 1322.83 235.230  24
 -10   0  -1-72.1536 132.017  15
 -10   0  -1 101.138 116.655  24
 -10   0  -2 188.047 140.102  24
 -10   0  -3 19.4171 111.767  24
 -10   0  -4 190.466 117.559  24
 -10   0  -5 472.204 130.982  24
 -10   0  -6 21.9743 75.6419  24
  10   1 -12 192.069 84.4783  19
  10   1  -5-31.5698 129.672  18
 -10  -1   4 307.679 159.060  15
 -10  -1   3 361.706 175.752  15
 -10  -1   2-209.521 160.283  15
 -10  -1   1 630.543 186.706  15
 -10  -1   0 310.310 171.373  15
 -10  -1  -1 751.592 187.000  15
 -10  -1  -2 398.595 157.954  24
 -10  -1  -2 85.3165 126.431  15
 -10  -1  -3 25.4072 105.348  24
 -10  -1  -4 83.0481 108.419  24
 -10  -1  -5 76.3716 95.2362  24
 -10  -1  -6-66.2803 82.0073  24
 -10  -2   5 282.766 163.399  15
  10   2  -5 632.196 156.787  18
 -10  -2   4-249.744 168.247  15
 -10  -2   3 173.960 134.281  15
 -10  -2   2 576.337 194.624  15
 -10  -2   1-0.17222 135.714  15
 -10  -2   0 392.653 169.163  15
 -10  -2  -1-168.940 146.540  15
 -10  -2  -2-95.5180 117.786  15
 -10  -2  -3 97.9482 119.270  24
 -10  -2  -3 170.908 115.369  15
 -10  -2  -4 64.8020 114.673  24
 -10  -2  -5 98.1035 105.672  24
 -10  -3   5 699.650 170.859  15
 -10  -3   4 32.8289 139.844  15
 -10  -3   3 194.651 151.433  15
 -10  -3   2 386.483 155.184  15
 -10  -3   1 159.222 162.136  15
 -10  -3   0 32.7144 140.450  15
 -10  -3  -1 414.924 167.368  15
 -10  -3  -2 209.179 129.136  15
 -10  -3  -3 612.264 167.516  24
 -10  -3  -3 271.069 137.974  15
 -10  -3  -4-24.0339 96.8471  24
 -10  -3  -5 321.720 109.087  24
 -10  -4   5 129.060 123.247  15
 -10  -4   4-51.7723 113.328  15
 -10  -4   3 100.291 119.814  15
 -10  -4   2 103.211 152.512  15
 -10  -4   1 147.958 133.417  15
 -10  -4   0 642.831 182.667  15
 -10  -4  -1 375.413 147.976  15
 -10  -4  -2 804.319 165.332  15
 -10  -4  -3 192.288 99.2178  15
 -10  -4  -4-106.056 98.6264  24
 -10  -4  -4 129.455 98.3857  15
 -10  -5   5 537.378 155.088  15
 -10  -5   4-26.7157 111.823  15
 -10  -5   3 2.89010 117.886  15
 -10  -5   2-24.2972 113.924  15
 -10  -5   1 184.972 138.221  15
 -10  -5   0 128.635 136.793  15
 -10  -5  -1 1125.70 198.967  15
 -10  -5  -2 517.479 139.935  15
 -10  -5  -3 65.6759 89.1291  15
 -10  -5  -4 297.533 104.906  24
 -10  -5  -4 116.508 71.9766  15
 -10  -6   5 111.480 91.9838  15
 -10  -6   4 18.0730 96.2359  15
 -10  -6   3 226.769 131.501  15
 -10  -6   2 239.089 127.381  15
 -10  -6   1-62.8873 109.665  15
 -10  -6   0 625.429 159.309  15
 -10  -6  -1 44.9541 95.0164  15
 -10  -6  -2 300.969 105.960  15
 -10  -6  -3 373.829 105.863  15
 -10  -7   4 47.5885 104.849  15
 -10  -7   3 459.758 131.033  15
 -10  -7   2 74.2783 94.1697  15
 -10  -7   1 285.066 119.129  15
 -10  -7   0-43.7981 90.7182  15
 -10  -7  -1 150.852 82.2170  15
 -10  -8   4 87.4088 83.6257  15
 -10  -8   3 69.8146 80.5124  15
 -10  -8   2 297.385 101.945  15
 -10  -8   1 92.4829 81.1609  15
  11  -8  -4-79.0763 78.2629  11
  11  -8  -3-59.6955 78.0071  11
  11  -8  -2-8.64538 81.6790  11
  11  -8  -1 162.234 92.1652  11
  11  -7  -7-33.0100 94.6235  16
  11  -7  -4 200.128 99.3898  11
  11  -7  -3-86.2809 84.1211  11
  11  -7  -2 191.505 97.4958  11
  11  -7  -1 35.4144 84.0412  11
  11  -7   0 159.213 92.3826  11
  11  -7   1 456.424 114.298  11
  11  -6  -8 236.455 99.3902  16
  11  -6  -4 7.23256 83.8053  11
  11  -6  -3 268.903 113.551  11
  11  -6  -2 93.7159 89.8077  11
  11  -6  -1 155.372 91.2821  11
  11  -6   0 234.740 117.978  11
  11  -6   1 2.43279 95.0285  11
 -11   6  -2 487.487 102.240  24
  11  -6   2 232.255 95.0924  11
  11  -5  -4 382.735 131.690  11
  11  -5  -3 22.8570 98.9757  11
  11  -5  -2-63.4661 108.661  18
  11  -5  -1 87.7561 119.063  18
  11  -5   0-93.3363 94.0676  18
 -11   5  -1 48.6207 79.9567  24
 -11   5  -2-229.227 87.9481  24
 -11   5  -3 96.4730 73.2037  24
  11  -4  -4-54.4324 118.370  18
  11  -4  -3 217.506 148.935  18
  11  -4  -2 78.0062 124.963  18
  11  -4  -1-80.6245 128.155  18
  11  -4   0-3.27038 107.825  18
  11  -4   1 54.2701 102.016  18
 -11   4  -1 180.694 89.0880  24
  11  -4   2-2.33474 82.3457  18
 -11   4  -2 307.794 103.274  24
 -11   4  -3 97.0502 72.8501  24
  11  -3  -5-14.6921 129.132  18
  11  -3  -4 132.405 143.429  18
  11  -3  -3-89.2095 146.836  18
  11  -3  -2 212.394 127.319  18
  11  -3  -1-8.55548 112.437  18
  11  -3   0-139.070 124.664  18
 -11   3   0 102.740 88.2688  24
  11  -3   1 159.352 110.375  18
 -11   3  -1 12.8877 82.0810  24
  11  -3   2 418.909 121.238  18
 -11   3  -2 174.752 94.5751  24
  11  -3   3-48.1731 87.5285  18
 -11   3  -3 165.618 90.8329  24
  11  -2  -6 64.5624 106.795  18
  11  -2  -5 62.8664 115.592  18
  11  -2  -4-31.8841 133.791  18
  11  -2  -3 593.453 183.256  18
  11  -2  -2 142.222 125.044  18
  11  -2  -1 382.623 155.305  18
  11  -2   0 150.790 133.841  18
 -11   2   0 492.766 128.523  24
  11  -2   1 217.552 118.388  18
 -11   2  -1 142.369 95.5230  24
  11  -2   2 663.669 147.140  18
 -11   2  -2 565.577 132.127  24
  11  -2   3 222.409 87.3421  18
 -11   2  -3 276.806 103.067  24
  11  -1  -6 108.497 110.285  18
  11  -1  -5 150.746 124.554  18
  11  -1  -4 111.345 120.264  18
  11  -1  -3 100.443 129.568  18
  11  -1  -2 473.526 183.802  18
  11  -1  -1 1167.39 211.449  18
  11  -1   0-183.874 135.974  18
 -11   1   0-6.38964 92.8051  24
  11  -1   1 650.835 163.339  18
 -11   1  -1 458.458 129.159  24
  11  -1   2 115.877 115.869  18
 -11   1  -2 140.335 111.492  24
  11  -1   3 37.0147 89.0297  18
 -11   1  -3 180.727 105.960  24
 -11   1  -4 214.945 91.2137  24
  11   0  -6 55.3148 98.2401  18
  11   0  -5-127.106 127.003  18
  11   0  -4 59.5385 125.326  18
  11   0  -3 717.660 192.050  18
  11   0  -2 801.348 190.076  18
  11   0  -1 115.462 144.880  18
 -11   0   1-134.961 121.644  24
  11   0   0 962.963 187.610  18
 -11   0   0 940.356 177.004  24
  11   0   1 449.491 154.409  18
 -11   0  -1 340.534 126.748  24
  11   0   2 153.492 123.270  18
 -11   0  -2 177.261 109.519  24
  11   0   3-129.027 97.8988  18
 -11   0  -3-99.1228 88.4876  24
  11   1  -5-66.1387 108.245  18
  11   1  -4 148.515 139.226  18
  11   1  -3 593.808 172.164  18
  11   1  -2-191.806 146.274  18
 -11  -1   1 963.875 162.761  24
 -11  -1   0 21.1515 98.2430  24
 -11  -1  -1 544.873 146.968  24
  11   1   2-278.664 127.965  18
 -11  -1  -2 0.42547 91.4146  24
  11   1   3 236.828 101.548  18
 -11  -1  -3 65.0642 79.9782  24
  11   2  -5-98.5135 115.664  18
  11   2  -4 540.735 153.491  18
  11   2  -3 255.314 131.215  18
 -11  -2   1 181.666 129.810  15
 -11  -2   1 58.3087 102.095  24
 -11  -2   0 348.854 123.862  24
 -11  -2  -1 140.629 109.098  24
 -11  -2  -2 215.673 95.5404  24
  11   2   3-93.2414 86.9928  18
 -11  -2  -3 29.3084 77.0008  24
  11   3  -4-94.9824 99.9074  18
 -11  -3   3-25.3353 102.996  15
 -11  -3   2 241.641 132.401  15
 -11  -3   1 54.1626 106.980  15
 -11  -3   1 249.531 103.394  24
 -11  -3   0-286.568 115.623  15
 -11  -3   0-25.1216 87.8884  24
 -11  -3  -1 602.597 136.559  24
 -11  -3  -2-52.4085 91.3237  24
  11   4  -4 121.566 105.486  18
 -11  -4   3-109.383 104.644  15
 -11  -4   2-132.041 95.6162  15
 -11  -4   1-36.5826 101.742  15
 -11  -4   0 549.163 132.059  15
 -11  -4   0 1083.74 159.410  24
 -11  -4  -1 98.2221 93.5400  15
 -11  -4  -1 175.903 102.651  24
 -11  -5   3 14.7608 90.1006  15
 -11  -5   2 154.962 93.6399  15
 -11  -5   1 547.568 128.269  15
 -11  -5   0 48.4818 84.8995  15
 -11  -6   3 196.604 94.8171  15
 -11  -6   2 360.372 106.834  15
  12  -4  -2 131.752 77.5321  11
  12  -4  -1 124.670 77.8167  11
  12  -3  -3-5.07863 93.1812  18
  12  -3  -2 97.4816 102.296  18
  12  -3  -1 181.733 83.5651  18
  12  -2  -4 216.854 107.328  18
  12  -2  -3 319.737 109.246  18
  12  -2  -2 217.781 106.438  18
  12  -2  -1-40.3521 92.0973  18
  12  -2   0 33.5662 79.2902  18
  12  -1  -5-65.7030 86.3383  18
  12  -1  -4 98.5909 102.369  18
  12  -1  -3-52.7465 96.4940  18
  12  -1  -2 461.457 131.524  18
[truncated: 931 more chars]
