# Supplementary material for: Mitochondria and Neuromast Tagging With Fluorescent Gallium‐Triapine Analogues: In Cellulo MP FLIM and Zebrafish Live Imaging
Source: Adv Sci (Weinh). 2026 Apr 16:e19815. Online ahead of print. doi: 10.1002/advs.202519815 (PMC13335005; doi:10.1002/advs.202519815)
Supplement: Supplementary file 2 — Supporting File: advs75212‐sup‐0002‐Data.zip. [file ADVS-9999-e19815-s001.zip › advs75212-sup-0002-Data/InL2 y26sip2.cif]

 
data_y26sip2
 
_audit_creation_method            'SHELXL-2019/3'
_shelx_SHELXL_version_number      '2019/3'
_chemical_name_systematic         ?
_chemical_name_common             ?
_chemical_melting_point           ?
_chemical_formula_moiety          'C26 H26 In N8 S2, F6 P' 
_chemical_formula_sum
 'C26 H26 F6 In N8 P S2' 
_chemical_formula_weight          774.46

loop_
 _atom_type_symbol
 _atom_type_description
 _atom_type_scat_dispersion_real
 _atom_type_scat_dispersion_imag
 _atom_type_scat_source
 'C'  'C'   0.0181   0.0091
 'International Tables Vol C Tables 4.2.6.8 and 6.1.1.4'
 'H'  'H'   0.0000   0.0000
 'International Tables Vol C Tables 4.2.6.8 and 6.1.1.4'
 'F'  'F'   0.0727   0.0534
 'International Tables Vol C Tables 4.2.6.8 and 6.1.1.4'
 'In'  'In'   0.0822   5.0449
 'International Tables Vol C Tables 4.2.6.8 and 6.1.1.4'
 'N'  'N'   0.0311   0.0180
 'International Tables Vol C Tables 4.2.6.8 and 6.1.1.4'
 'P'  'P'   0.2955   0.4335
 'International Tables Vol C Tables 4.2.6.8 and 6.1.1.4'
 'S'  'S'   0.3331   0.5567
 'International Tables Vol C Tables 4.2.6.8 and 6.1.1.4'
 
_space_group_crystal_system       monoclinic
_space_group_IT_number            14
_space_group_name_H-M_alt         'P 21/n'
_space_group_name_Hall            '-P 2yn'
 
_shelx_space_group_comment
;
The symmetry employed for this shelxl refinement is uniquely defined
by the following loop, which should always be used as a source of
symmetry information in preference to the above space-group names.
They are only intended as comments.
;
 
loop_
 _space_group_symop_operation_xyz
 'x, y, z'
 '-x+1/2, y+1/2, -z+1/2'
 '-x, -y, -z'
 'x-1/2, -y-1/2, z-1/2'
 
_cell_length_a                    14.5176(9)
_cell_length_b                    13.06691(8)
_cell_length_c                    16.48862(11)
_cell_angle_alpha                 90
_cell_angle_beta                  102.6572(6)
_cell_angle_gamma                 90
_cell_volume                      3051.88(19)
_cell_formula_units_Z             4
_cell_measurement_temperature     150(2)
_cell_measurement_reflns_used   51583
_cell_measurement_theta_min     3.6750
_cell_measurement_theta_max     77.5230
 
_exptl_crystal_description        plate
_exptl_crystal_colour             orange
_exptl_crystal_density_meas       ?
_exptl_crystal_density_method     ?
_exptl_crystal_density_diffrn     1.686          
_exptl_crystal_F_000              1552
_exptl_transmission_factor_min    ?
_exptl_transmission_factor_max    ?
_exptl_crystal_size_max           0.200
_exptl_crystal_size_mid           0.150
_exptl_crystal_size_min           0.050
_exptl_absorpt_coefficient_mu     8.591
_shelx_estimated_absorpt_T_min    0.278
_shelx_estimated_absorpt_T_max    0.673
_exptl_absorpt_correction_T_min                   0.33309
_exptl_absorpt_correction_T_max                   1.00000
_exptl_absorpt_correction_type            multi-scan
_exptl_absorpt_process_details
;
CrysAlisPro 1.171.44.128a (Rigaku Oxford Diffraction, 2025)
Empirical absorption correction using spherical harmonics,
implemented in SCALE3 ABSPACK scaling algorithm.
;
_oxdiff_exptl_absorpt_empirical_full_min           0.579
_oxdiff_exptl_absorpt_empirical_full_max           2.525
_oxdiff_exptl_absorpt_empirical_details
;
Empirical correction (ABSPACK) includes:
- Absorption correction using spherical harmonics
- Frame scaling
;
_diffrn_ambient_temperature 150.00(10) 
_diffrn_ambient_environment N~2~
_diffrn_source 'micro-focus sealed X-ray tube'
_diffrn_source_type 'PhotonJet (Cu) X-ray Source'
_diffrn_radiation_probe x-ray
_diffrn_radiation_type 'Cu K\a'
_diffrn_radiation_wavelength 1.54184
_diffrn_radiation_monochromator mirror
_diffrn_measurement_device 'four-circle diffractometer'
_diffrn_measurement_device_type 'XtaLAB Synergy, Dualflex, HyPix-Arc 100'
_diffrn_measurement_method '\w scans'
_diffrn_detector 'Hybrid Pixel Array Detector'
_diffrn_detector_type 'HyPix-Arc 100'
_diffrn_detector_area_resol_mean 10.0000
_diffrn_reflns_number             89082
_diffrn_reflns_av_unetI/netI      0.0210
_diffrn_reflns_av_R_equivalents   0.0721
_diffrn_reflns_limit_h_min        -18
_diffrn_reflns_limit_h_max        18
_diffrn_reflns_limit_k_min        -16
_diffrn_reflns_limit_k_max        15
_diffrn_reflns_limit_l_min        -20
_diffrn_reflns_limit_l_max        20
_diffrn_reflns_theta_min          3.678
_diffrn_reflns_theta_max          79.001
_diffrn_reflns_theta_full         67.684
_diffrn_measured_fraction_theta_max   0.987
_diffrn_measured_fraction_theta_full  1.000
_diffrn_reflns_Laue_measured_fraction_max    0.987
_diffrn_reflns_Laue_measured_fraction_full   1.000
_diffrn_reflns_point_group_measured_fraction_max   0.987
_diffrn_reflns_point_group_measured_fraction_full  1.000
_reflns_number_total              6511
_reflns_number_gt                 6091
_reflns_threshold_expression      'I > 2\s(I)'
_reflns_Friedel_coverage          0.000
_reflns_Friedel_fraction_max      .
_reflns_Friedel_fraction_full     .
 
_reflns_special_details
;
 Reflections were merged by SHELXL according to the crystal
 class for the calculation of statistics and refinement.
 
 _reflns_Friedel_fraction is defined as the number of unique
 Friedel pairs measured divided by the number that would be
 possible theoretically, ignoring centric projections and
 systematic absences.
;
 
_computing_data_collection     'CrysAlisPro 1.171.43.144a (Rigaku OD, 2024)'
_computing_cell_refinement     'CrysAlisPro 1.171.43.144a (Rigaku OD, 2024)'
_computing_data_reduction      'CrysAlisPro 1.171.43.144a (Rigaku OD, 2024)'
_computing_structure_solution     'SHELXT 2018/2 (Sheldrick, 2018)'
_computing_structure_refinement   
;
 SHELXL-2019/2 (Sheldrick, 2019)
 Sheldrick GM (2008) Acta Crystallogr A64:112--122 and 
 C. B. H\"ubschle, G. M. Sheldrick and B. Dittrich
 ShelXle: a Qt graphical user interface for SHELXL
 J. Appl. Cryst., 44, (2011) 1281-1284.
;
_computing_molecular_graphics  

'ORTEP3 for Windows - Farrugia, L. J. J. Appl. Crystallogr. 1997, 30, 565'

_computing_publication_material    
;
 'WinGX publication routines, Farrugia, 
 L. J., J. Appl. Crystallogr., 1999, 32, 837-838
;
_refine_special_details           ?
_refine_ls_structure_factor_coef  Fsqd
_refine_ls_matrix_type            full
_refine_ls_weighting_scheme       calc
_refine_ls_weighting_details
'w=1/[\s^2^(Fo^2^)+(0.0493P)^2^+4.8765P] where P=(Fo^2^+2Fc^2^)/3'
_atom_sites_solution_primary      dual
_atom_sites_solution_secondary    ?
_atom_sites_solution_hydrogens    geom
_refine_ls_hydrogen_treatment     constr
_refine_ls_extinction_method      none
_refine_ls_extinction_coef        .
_refine_ls_number_reflns          6511
_refine_ls_number_parameters      401
_refine_ls_number_restraints      0
_refine_ls_R_factor_all           0.0414
_refine_ls_R_factor_gt            0.0381
_refine_ls_wR_factor_ref          0.0947
_refine_ls_wR_factor_gt           0.0930
_refine_ls_goodness_of_fit_ref    1.052
_refine_ls_restrained_S_all       1.052
_refine_ls_shift/su_max           0.001
_refine_ls_shift/su_mean          0.000
 
loop_
 _atom_site_label
 _atom_site_type_symbol
 _atom_site_fract_x
 _atom_site_fract_y
 _atom_site_fract_z
 _atom_site_U_iso_or_equiv
 _atom_site_adp_type
 _atom_site_occupancy
 _atom_site_site_symmetry_order  
 _atom_site_calc_flag
 _atom_site_refinement_flags_posn
 _atom_site_refinement_flags_adp
 _atom_site_refinement_flags_occupancy
 _atom_site_disorder_assembly
 _atom_site_disorder_group
In In 0.72585(2) 0.38066(2) 0.27731(2) 0.02724(7) Uani 1 1 d . . . . .
S1 S 0.66512(6) 0.48100(6) 0.14627(5) 0.03559(17) Uani 1 1 d . . . . .
S2 S 0.86612(5) 0.28653(6) 0.24803(5) 0.03816(18) Uani 1 1 d . . . . .
P P 0.34702(6) 0.14050(7) 0.35304(5) 0.03429(18) Uani 1 1 d . . . . .
F1 F 0.40147(15) 0.03499(16) 0.37865(14) 0.0490(5) Uani 1 1 d . . . . .
F2 F 0.25883(16) 0.0791(2) 0.30143(16) 0.0605(6) Uani 1 1 d . . . . .
F3 F 0.30338(17) 0.1346(2) 0.43390(15) 0.0578(6) Uani 1 1 d . . . . .
F4 F 0.43560(14) 0.20164(18) 0.40501(14) 0.0492(5) Uani 1 1 d . . . . .
F5 F 0.39266(17) 0.14650(18) 0.27341(13) 0.0508(5) Uani 1 1 d . . . . .
F6 F 0.29342(16) 0.24623(17) 0.32805(17) 0.0575(6) Uani 1 1 d . . . . .
N1 N 0.69095(17) 0.25430(19) 0.36451(15) 0.0276(5) Uani 1 1 d . . . . .
N2 N 0.61790(16) 0.27651(19) 0.19969(15) 0.0267(5) Uani 1 1 d . . . . .
N3 N 0.58642(17) 0.2884(2) 0.11688(15) 0.0305(5) Uani 1 1 d . . . . .
N4 N 0.5817(2) 0.3901(2) 0.00464(16) 0.0345(6) Uani 1 1 d . . . . .
N5 N 0.67002(17) 0.50012(19) 0.35783(15) 0.0293(5) Uani 1 1 d . . . . .
N6 N 0.85111(17) 0.47297(19) 0.34542(15) 0.0272(5) Uani 1 1 d . . . . .
N7 N 0.94094(17) 0.45637(19) 0.33943(16) 0.0306(5) Uani 1 1 d . . . . .
N8 N 1.04198(18) 0.3546(2) 0.28864(18) 0.0348(6) Uani 1 1 d . . . . .
C1 C 0.7266(2) 0.2425(2) 0.44852(19) 0.0298(6) Uani 1 1 d . . . . .
C2 C 0.7929(3) 0.3137(3) 0.4916(2) 0.0374(7) Uani 1 1 d . . . . .
H2 H 0.812808 0.369240 0.462361 0.045 Uiso 1 1 calc R U . . .
C3 C 0.8286(3) 0.3031(3) 0.5752(2) 0.0431(8) Uani 1 1 d . . . . .
H3 H 0.874091 0.350584 0.603345 0.052 Uiso 1 1 calc R U . . .
C4 C 0.7985(3) 0.2227(3) 0.6196(2) 0.0464(9) Uani 1 1 d . . . . .
H4 H 0.822442 0.217130 0.677885 0.056 Uiso 1 1 calc R U . . .
C5 C 0.7351(3) 0.1529(3) 0.5796(2) 0.0402(7) Uani 1 1 d . . . . .
H5 H 0.715251 0.098802 0.610240 0.048 Uiso 1 1 calc R U . . .
C6 C 0.6983(2) 0.1599(2) 0.49265(19) 0.0320(6) Uani 1 1 d . . . . .
C7 C 0.6362(2) 0.0860(3) 0.4484(2) 0.0358(7) Uani 1 1 d . . . . .
H7 H 0.616489 0.029572 0.476733 0.043 Uiso 1 1 calc R U . . .
C8 C 0.6049(2) 0.0964(2) 0.3649(2) 0.0320(6) Uani 1 1 d . . . . .
H8 H 0.565193 0.045810 0.333833 0.038 Uiso 1 1 calc R U . . .
C9 C 0.6320(2) 0.1832(2) 0.32470(18) 0.0279(6) Uani 1 1 d . . . . .
C10 C 0.5935(2) 0.1966(2) 0.23588(18) 0.0278(6) Uani 1 1 d . . . . .
H10 H 0.551446 0.147564 0.205380 0.033 Uiso 1 1 calc R U . . .
C11 C 0.6093(2) 0.3780(2) 0.08756(19) 0.0302(6) Uani 1 1 d . . . . .
C12 C 0.5318(3) 0.3084(3) -0.0470(2) 0.0502(9) Uani 1 1 d . . . . .
H12A H 0.490990 0.338002 -0.096759 0.075 Uiso 1 1 calc R U . . .
H12B H 0.493226 0.270173 -0.015539 0.075 Uiso 1 1 calc R U . . .
H12C H 0.577597 0.262180 -0.063499 0.075 Uiso 1 1 calc R U . . .
C13 C 0.6080(2) 0.4777(3) -0.0399(2) 0.0397(7) Uani 1 1 d . . . . .
H13A H 0.660865 0.458965 -0.065119 0.059 Uiso 1 1 calc R U . . .
H13B H 0.626916 0.534574 -0.001105 0.059 Uiso 1 1 calc R U . . .
H13C H 0.553985 0.498570 -0.083590 0.059 Uiso 1 1 calc R U . . .
C14 C 0.5778(2) 0.5125(2) 0.36552(19) 0.0317(6) Uani 1 1 d . . . . .
C15 C 0.5059(2) 0.4468(3) 0.3219(2) 0.0391(7) Uani 1 1 d . . . . .
H15 H 0.520878 0.393834 0.287420 0.047 Uiso 1 1 calc R U . . .
C16 C 0.4153(3) 0.4603(3) 0.3298(3) 0.0471(9) Uani 1 1 d . . . . .
H16 H 0.367380 0.416329 0.300236 0.056 Uiso 1 1 calc R U . . .
C17 C 0.3904(3) 0.5379(3) 0.3806(3) 0.0460(8) Uani 1 1 d . . . . .
H17 H 0.326685 0.545820 0.385042 0.055 Uiso 1 1 calc R U . . .
C18 C 0.4581(3) 0.6010(3) 0.4230(2) 0.0418(8) Uani 1 1 d . . . . .
H18 H 0.441422 0.652808 0.457554 0.050 Uiso 1 1 calc R U . . .
C19 C 0.5538(2) 0.5908(3) 0.4167(2) 0.0350(7) Uani 1 1 d . . . . .
C20 C 0.6253(3) 0.6578(3) 0.4571(2) 0.0404(7) Uani 1 1 d . . . . .
H20 H 0.610777 0.711392 0.491220 0.048 Uiso 1 1 calc R U . . .
C21 C 0.7154(3) 0.6454(3) 0.4472(2) 0.0382(7) Uani 1 1 d . . . . .
H21 H 0.763939 0.690619 0.473692 0.046 Uiso 1 1 calc R U . . .
C22 C 0.7357(2) 0.5650(2) 0.39730(18) 0.0295(6) Uani 1 1 d . . . . .
C23 C 0.8328(2) 0.5492(2) 0.38931(18) 0.0301(6) Uani 1 1 d . . . . .
H23 H 0.881695 0.594102 0.415855 0.036 Uiso 1 1 calc R U . . .
C24 C 0.9528(2) 0.3729(2) 0.29537(18) 0.0293(6) Uani 1 1 d . . . . .
C25 C 1.1194(2) 0.4195(3) 0.3308(3) 0.0442(8) Uani 1 1 d . . . . .
H25A H 1.177327 0.378757 0.345896 0.066 Uiso 1 1 calc R U . . .
H25B H 1.104198 0.448186 0.381246 0.066 Uiso 1 1 calc R U . . .
H25C H 1.128844 0.475305 0.293752 0.066 Uiso 1 1 calc R U . . .
C26 C 1.0658(3) 0.2739(3) 0.2359(2) 0.0487(9) Uani 1 1 d . . . . .
H26A H 1.030392 0.284070 0.178697 0.073 Uiso 1 1 calc R U . . .
H26B H 1.049503 0.207264 0.256179 0.073 Uiso 1 1 calc R U . . .
H26C H 1.133668 0.276032 0.237455 0.073 Uiso 1 1 calc R U . . .
 
loop_
 _atom_site_aniso_label
 _atom_site_aniso_U_11
 _atom_site_aniso_U_22
 _atom_site_aniso_U_33
 _atom_site_aniso_U_23
 _atom_site_aniso_U_13
 _atom_site_aniso_U_12
In 0.02686(11) 0.02409(11) 0.02744(11) -0.00207(7) -0.00131(7) -0.00094(7)
S1 0.0396(4) 0.0286(4) 0.0331(4) 0.0023(3) -0.0040(3) -0.0047(3)
S2 0.0306(4) 0.0366(4) 0.0435(4) -0.0135(3) -0.0001(3) 0.0012(3)
P 0.0360(4) 0.0317(4) 0.0342(4) -0.0003(3) 0.0056(3) -0.0022(3)
F1 0.0500(12) 0.0375(11) 0.0574(13) 0.0131(10) 0.0068(10) 0.0003(9)
F2 0.0452(12) 0.0603(15) 0.0664(15) -0.0168(13) -0.0084(11) -0.0063(11)
F3 0.0516(13) 0.0748(16) 0.0526(13) -0.0011(12) 0.0235(11) -0.0115(11)
F4 0.0382(10) 0.0536(13) 0.0565(12) -0.0208(11) 0.0116(9) -0.0084(9)
F5 0.0600(13) 0.0575(13) 0.0364(10) 0.0095(10) 0.0141(10) 0.0132(11)
F6 0.0487(12) 0.0414(12) 0.0835(17) 0.0071(12) 0.0168(12) 0.0109(10)
N1 0.0296(12) 0.0233(12) 0.0272(11) 0.0010(10) 0.0004(9) 0.0010(9)
N2 0.0256(11) 0.0256(12) 0.0255(11) -0.0022(10) -0.0015(9) -0.0002(9)
N3 0.0316(12) 0.0288(13) 0.0267(12) -0.0030(10) -0.0030(10) 0.0007(10)
N4 0.0373(14) 0.0351(14) 0.0279(12) 0.0007(11) -0.0001(10) 0.0018(11)
N5 0.0307(12) 0.0256(12) 0.0301(12) -0.0006(10) 0.0033(10) 0.0014(10)
N6 0.0273(11) 0.0240(12) 0.0270(11) -0.0001(10) -0.0012(9) -0.0023(9)
N7 0.0287(12) 0.0280(13) 0.0321(12) 0.0013(10) 0.0007(10) 0.0003(10)
N8 0.0292(12) 0.0340(14) 0.0394(14) 0.0002(12) 0.0035(11) 0.0022(11)
C1 0.0334(14) 0.0252(14) 0.0294(14) 0.0006(12) 0.0041(11) 0.0044(12)
C2 0.0491(18) 0.0266(15) 0.0320(15) 0.0016(13) -0.0007(13) -0.0055(13)
C3 0.058(2) 0.0326(17) 0.0322(16) -0.0032(14) -0.0038(15) -0.0056(16)
C4 0.074(3) 0.0352(18) 0.0257(15) -0.0007(14) 0.0015(15) -0.0010(17)
C5 0.058(2) 0.0323(17) 0.0301(15) 0.0015(13) 0.0091(14) -0.0013(15)
C6 0.0385(16) 0.0273(15) 0.0299(14) 0.0001(12) 0.0066(12) 0.0008(12)
C7 0.0405(16) 0.0297(16) 0.0373(16) 0.0042(14) 0.0086(13) -0.0028(13)
C8 0.0319(15) 0.0272(14) 0.0361(15) -0.0018(13) 0.0058(12) -0.0021(12)
C9 0.0274(13) 0.0240(14) 0.0301(14) -0.0009(11) 0.0020(11) 0.0030(11)
C10 0.0263(13) 0.0230(14) 0.0310(14) -0.0044(11) -0.0006(11) -0.0011(11)
C11 0.0274(14) 0.0311(16) 0.0306(14) 0.0002(12) 0.0030(11) 0.0050(11)
C12 0.065(2) 0.043(2) 0.0327(16) -0.0037(16) -0.0121(16) 0.0015(18)
C13 0.0407(17) 0.0453(19) 0.0320(15) 0.0060(14) 0.0058(13) 0.0048(15)
C14 0.0345(15) 0.0268(15) 0.0320(15) 0.0037(12) 0.0031(12) 0.0012(12)
C15 0.0337(15) 0.0301(16) 0.053(2) -0.0044(15) 0.0074(14) 0.0003(13)
C16 0.0367(17) 0.0393(19) 0.064(2) -0.0027(18) 0.0093(16) -0.0013(15)
C17 0.0397(18) 0.045(2) 0.056(2) 0.0074(17) 0.0160(16) 0.0048(16)
C18 0.0457(19) 0.0397(18) 0.0430(18) 0.0024(15) 0.0161(15) 0.0081(15)
C19 0.0401(17) 0.0330(16) 0.0332(15) 0.0022(13) 0.0110(13) 0.0062(13)
C20 0.0494(19) 0.0346(17) 0.0368(16) -0.0064(14) 0.0088(14) 0.0056(15)
C21 0.0456(18) 0.0324(16) 0.0343(16) -0.0061(14) 0.0039(14) -0.0010(14)
C22 0.0378(15) 0.0221(14) 0.0265(13) 0.0009(11) 0.0024(11) 0.0016(12)
C23 0.0333(14) 0.0238(14) 0.0303(14) -0.0008(12) 0.0005(11) -0.0041(11)
C24 0.0302(14) 0.0284(15) 0.0265(13) 0.0049(11) 0.0003(11) 0.0023(11)
C25 0.0307(16) 0.0399(19) 0.059(2) 0.0001(17) 0.0031(15) -0.0013(14)
C26 0.0345(17) 0.059(2) 0.052(2) -0.0148(19) 0.0086(15) 0.0066(16)
 
_geom_special_details
;
 All esds (except the esd in the dihedral angle between two l.s. planes)
 are estimated using the full covariance matrix.  The cell esds are taken
 into account individually in the estimation of esds in distances, angles
 and torsion angles; correlations between esds in cell parameters are only
 used when they are defined by crystal symmetry.  An approximate (isotropic)
 treatment of cell esds is used for estimating esds involving l.s. planes.
;
 
loop_
 _geom_bond_atom_site_label_1
 _geom_bond_atom_site_label_2
 _geom_bond_distance
 _geom_bond_site_symmetry_2
 _geom_bond_publ_flag
In N2 2.251(2) . ?
In N6 2.265(2) . ?
In N5 2.308(2) . ?
In N1 2.317(2) . ?
In S2 2.5147(8) . ?
In S1 2.5160(8) . ?
S1 C11 1.749(3) . ?
S2 C24 1.742(3) . ?
P F2 1.590(2) . ?
P F4 1.595(2) . ?
P F6 1.595(2) . ?
P F5 1.597(2) . ?
P F3 1.598(2) . ?
P F1 1.599(2) . ?
N1 C9 1.334(4) . ?
N1 C1 1.377(4) . ?
N2 C10 1.290(4) . ?
N2 N3 1.350(3) . ?
N3 C11 1.336(4) . ?
N4 C11 1.347(4) . ?
N4 C12 1.455(4) . ?
N4 C13 1.456(4) . ?
N5 C22 1.334(4) . ?
N5 C14 1.382(4) . ?
N6 C23 1.293(4) . ?
N6 N7 1.347(3) . ?
N7 C24 1.343(4) . ?
N8 C24 1.345(4) . ?
N8 C26 1.456(4) . ?
N8 C25 1.458(4) . ?
C1 C6 1.412(4) . ?
C1 C2 1.413(4) . ?
C2 C3 1.369(5) . ?
C2 H2 0.9500 . ?
C3 C4 1.405(5) . ?
C3 H3 0.9500 . ?
C4 C5 1.359(5) . ?
C4 H4 0.9500 . ?
C5 C6 1.419(4) . ?
C5 H5 0.9500 . ?
C6 C7 1.410(5) . ?
C7 C8 1.360(5) . ?
C7 H7 0.9500 . ?
C8 C9 1.412(4) . ?
C8 H8 0.9500 . ?
C9 C10 1.459(4) . ?
C10 H10 0.9500 . ?
C12 H12A 0.9800 . ?
C12 H12B 0.9800 . ?
C12 H12C 0.9800 . ?
C13 H13A 0.9800 . ?
C13 H13B 0.9800 . ?
C13 H13C 0.9800 . ?
C14 C19 1.417(4) . ?
C14 C15 1.419(5) . ?
C15 C16 1.362(5) . ?
C15 H15 0.9500 . ?
C16 C17 1.412(5) . ?
C16 H16 0.9500 . ?
C17 C18 1.353(6) . ?
C17 H17 0.9500 . ?
C18 C19 1.422(5) . ?
C18 H18 0.9500 . ?
C19 C20 1.409(5) . ?
C20 C21 1.363(5) . ?
C20 H20 0.9500 . ?
C21 C22 1.404(4) . ?
C21 H21 0.9500 . ?
C22 C23 1.459(4) . ?
C23 H23 0.9500 . ?
C25 H25A 0.9800 . ?
C25 H25B 0.9800 . ?
C25 H25C 0.9800 . ?
C26 H26A 0.9800 . ?
C26 H26B 0.9800 . ?
C26 H26C 0.9800 . ?
 
loop_
 _geom_angle_atom_site_label_1
 _geom_angle_atom_site_label_2
 _geom_angle_atom_site_label_3
 _geom_angle
 _geom_angle_site_symmetry_1
 _geom_angle_site_symmetry_3
 _geom_angle_publ_flag
N2 In N6 170.88(9) . . ?
N2 In N5 116.58(9) . . ?
N6 In N5 72.52(9) . . ?
N2 In N1 72.69(9) . . ?
N6 In N1 109.44(9) . . ?
N5 In N1 88.45(9) . . ?
N2 In S2 95.00(6) . . ?
N6 In S2 76.10(7) . . ?
N5 In S2 147.40(6) . . ?
N1 In S2 93.84(6) . . ?
N2 In S1 75.96(6) . . ?
N6 In S1 103.92(6) . . ?
N5 In S1 92.32(6) . . ?
N1 In S1 145.19(6) . . ?
S2 In S1 103.65(3) . . ?
C11 S1 In 96.15(11) . . ?
C24 S2 In 97.65(11) . . ?
F2 P F4 179.77(17) . . ?
F2 P F6 90.49(14) . . ?
F4 P F6 89.72(13) . . ?
F2 P F5 90.87(14) . . ?
F4 P F5 89.21(12) . . ?
F6 P F5 90.68(13) . . ?
F2 P F3 90.14(14) . . ?
F4 P F3 89.78(13) . . ?
F6 P F3 89.83(14) . . ?
F5 P F3 178.87(14) . . ?
F2 P F1 90.00(13) . . ?
F4 P F1 89.79(12) . . ?
F6 P F1 179.51(15) . . ?
F5 P F1 89.39(12) . . ?
F3 P F1 90.10(13) . . ?
C9 N1 C1 118.4(3) . . ?
C9 N1 In 113.24(19) . . ?
C1 N1 In 128.2(2) . . ?
C10 N2 N3 119.7(2) . . ?
C10 N2 In 116.97(19) . . ?
N3 N2 In 122.98(18) . . ?
C11 N3 N2 114.3(2) . . ?
C11 N4 C12 120.5(3) . . ?
C11 N4 C13 123.5(3) . . ?
C12 N4 C13 115.7(3) . . ?
C22 N5 C14 119.0(3) . . ?
C22 N5 In 114.02(19) . . ?
C14 N5 In 127.0(2) . . ?
C23 N6 N7 119.1(2) . . ?
C23 N6 In 116.6(2) . . ?
N7 N6 In 124.27(18) . . ?
C24 N7 N6 114.3(2) . . ?
C24 N8 C26 122.5(3) . . ?
C24 N8 C25 120.9(3) . . ?
C26 N8 C25 116.6(3) . . ?
N1 C1 C6 121.1(3) . . ?
N1 C1 C2 119.7(3) . . ?
C6 C1 C2 119.2(3) . . ?
C3 C2 C1 120.3(3) . . ?
C3 C2 H2 119.8 . . ?
C1 C2 H2 119.8 . . ?
C2 C3 C4 120.6(3) . . ?
C2 C3 H3 119.7 . . ?
C4 C3 H3 119.7 . . ?
C5 C4 C3 120.2(3) . . ?
C5 C4 H4 119.9 . . ?
C3 C4 H4 119.9 . . ?
C4 C5 C6 120.8(3) . . ?
C4 C5 H5 119.6 . . ?
C6 C5 H5 119.6 . . ?
C7 C6 C1 118.8(3) . . ?
C7 C6 C5 122.4(3) . . ?
C1 C6 C5 118.8(3) . . ?
C8 C7 C6 119.3(3) . . ?
C8 C7 H7 120.3 . . ?
C6 C7 H7 120.3 . . ?
C7 C8 C9 119.3(3) . . ?
C7 C8 H8 120.3 . . ?
C9 C8 H8 120.3 . . ?
N1 C9 C8 122.9(3) . . ?
N1 C9 C10 118.3(3) . . ?
C8 C9 C10 118.8(3) . . ?
N2 C10 C9 118.6(3) . . ?
N2 C10 H10 120.7 . . ?
C9 C10 H10 120.7 . . ?
N3 C11 N4 115.3(3) . . ?
N3 C11 S1 126.5(2) . . ?
N4 C11 S1 118.1(2) . . ?
N4 C12 H12A 109.5 . . ?
N4 C12 H12B 109.5 . . ?
H12A C12 H12B 109.5 . . ?
N4 C12 H12C 109.5 . . ?
H12A C12 H12C 109.5 . . ?
H12B C12 H12C 109.5 . . ?
N4 C13 H13A 109.5 . . ?
N4 C13 H13B 109.5 . . ?
H13A C13 H13B 109.5 . . ?
N4 C13 H13C 109.5 . . ?
H13A C13 H13C 109.5 . . ?
H13B C13 H13C 109.5 . . ?
N5 C14 C19 120.6(3) . . ?
N5 C14 C15 120.2(3) . . ?
C19 C14 C15 119.3(3) . . ?
C16 C15 C14 119.4(3) . . ?
C16 C15 H15 120.3 . . ?
C14 C15 H15 120.3 . . ?
C15 C16 C17 121.9(4) . . ?
C15 C16 H16 119.1 . . ?
C17 C16 H16 119.1 . . ?
C18 C17 C16 119.6(3) . . ?
C18 C17 H17 120.2 . . ?
C16 C17 H17 120.2 . . ?
C17 C18 C19 121.0(3) . . ?
C17 C18 H18 119.5 . . ?
C19 C18 H18 119.5 . . ?
C20 C19 C14 118.6(3) . . ?
C20 C19 C18 122.5(3) . . ?
C14 C19 C18 118.9(3) . . ?
C21 C20 C19 119.7(3) . . ?
C21 C20 H20 120.1 . . ?
C19 C20 H20 120.1 . . ?
C20 C21 C22 119.3(3) . . ?
C20 C21 H21 120.3 . . ?
C22 C21 H21 120.3 . . ?
N5 C22 C21 122.8(3) . . ?
N5 C22 C23 117.9(3) . . ?
C21 C22 C23 119.3(3) . . ?
N6 C23 C22 118.7(3) . . ?
N6 C23 H23 120.6 . . ?
C22 C23 H23 120.6 . . ?
N7 C24 N8 115.4(3) . . ?
N7 C24 S2 127.1(2) . . ?
N8 C24 S2 117.5(2) . . ?
N8 C25 H25A 109.5 . . ?
N8 C25 H25B 109.5 . . ?
H25A C25 H25B 109.5 . . ?
N8 C25 H25C 109.5 . . ?
H25A C25 H25C 109.5 . . ?
H25B C25 H25C 109.5 . . ?
N8 C26 H26A 109.5 . . ?
N8 C26 H26B 109.5 . . ?
H26A C26 H26B 109.5 . . ?
N8 C26 H26C 109.5 . . ?
H26A C26 H26C 109.5 . . ?
H26B C26 H26C 109.5 . . ?
 
loop_
 _geom_torsion_atom_site_label_1
 _geom_torsion_atom_site_label_2
 _geom_torsion_atom_site_label_3
 _geom_torsion_atom_site_label_4
 _geom_torsion
 _geom_torsion_site_symmetry_1
 _geom_torsion_site_symmetry_2
 _geom_torsion_site_symmetry_3
 _geom_torsion_site_symmetry_4
 _geom_torsion_publ_flag
C10 N2 N3 C11 174.4(3) . . . . ?
In N2 N3 C11 -13.0(3) . . . . ?
C23 N6 N7 C24 177.3(3) . . . . ?
In N6 N7 C24 -6.2(3) . . . . ?
C9 N1 C1 C6 -3.0(4) . . . . ?
In N1 C1 C6 -179.4(2) . . . . ?
C9 N1 C1 C2 176.8(3) . . . . ?
In N1 C1 C2 0.4(4) . . . . ?
N1 C1 C2 C3 179.7(3) . . . . ?
C6 C1 C2 C3 -0.5(5) . . . . ?
C1 C2 C3 C4 -1.3(6) . . . . ?
C2 C3 C4 C5 1.6(6) . . . . ?
C3 C4 C5 C6 -0.1(6) . . . . ?
N1 C1 C6 C7 3.3(5) . . . . ?
C2 C1 C6 C7 -176.5(3) . . . . ?
N1 C1 C6 C5 -178.2(3) . . . . ?
C2 C1 C6 C5 2.0(5) . . . . ?
C4 C5 C6 C7 176.7(4) . . . . ?
C4 C5 C6 C1 -1.8(5) . . . . ?
C1 C6 C7 C8 -0.4(5) . . . . ?
C5 C6 C7 C8 -178.8(3) . . . . ?
C6 C7 C8 C9 -2.7(5) . . . . ?
C1 N1 C9 C8 -0.1(4) . . . . ?
In N1 C9 C8 176.8(2) . . . . ?
C1 N1 C9 C10 179.3(3) . . . . ?
In N1 C9 C10 -3.8(3) . . . . ?
C7 C8 C9 N1 3.0(5) . . . . ?
C7 C8 C9 C10 -176.4(3) . . . . ?
N3 N2 C10 C9 177.2(2) . . . . ?
In N2 C10 C9 4.2(3) . . . . ?
N1 C9 C10 N2 -0.1(4) . . . . ?
C8 C9 C10 N2 179.4(3) . . . . ?
N2 N3 C11 N4 177.6(3) . . . . ?
N2 N3 C11 S1 -5.9(4) . . . . ?
C12 N4 C11 N3 -0.8(4) . . . . ?
C13 N4 C11 N3 -173.7(3) . . . . ?
C12 N4 C11 S1 -177.7(3) . . . . ?
C13 N4 C11 S1 9.5(4) . . . . ?
In S1 C11 N3 17.2(3) . . . . ?
In S1 C11 N4 -166.3(2) . . . . ?
C22 N5 C14 C19 -2.1(4) . . . . ?
In N5 C14 C19 -179.0(2) . . . . ?
C22 N5 C14 C15 177.8(3) . . . . ?
In N5 C14 C15 0.8(4) . . . . ?
N5 C14 C15 C16 -179.7(3) . . . . ?
C19 C14 C15 C16 0.1(5) . . . . ?
C14 C15 C16 C17 -0.3(6) . . . . ?
C15 C16 C17 C18 -0.1(6) . . . . ?
C16 C17 C18 C19 0.5(6) . . . . ?
N5 C14 C19 C20 2.2(5) . . . . ?
C15 C14 C19 C20 -177.6(3) . . . . ?
N5 C14 C19 C18 -179.9(3) . . . . ?
C15 C14 C19 C18 0.2(5) . . . . ?
C17 C18 C19 C20 177.2(4) . . . . ?
C17 C18 C19 C14 -0.6(5) . . . . ?
C14 C19 C20 C21 -0.8(5) . . . . ?
C18 C19 C20 C21 -178.6(3) . . . . ?
C19 C20 C21 C22 -0.7(5) . . . . ?
C14 N5 C22 C21 0.5(4) . . . . ?
In N5 C22 C21 177.9(2) . . . . ?
C14 N5 C22 C23 179.0(3) . . . . ?
In N5 C22 C23 -3.7(3) . . . . ?
C20 C21 C22 N5 0.8(5) . . . . ?
C20 C21 C22 C23 -177.6(3) . . . . ?
N7 N6 C23 C22 -178.4(3) . . . . ?
In N6 C23 C22 4.9(3) . . . . ?
N5 C22 C23 N6 -0.7(4) . . . . ?
C21 C22 C23 N6 177.8(3) . . . . ?
N6 N7 C24 N8 -179.9(2) . . . . ?
N6 N7 C24 S2 -0.7(4) . . . . ?
C26 N8 C24 N7 -173.3(3) . . . . ?
C25 N8 C24 N7 3.1(4) . . . . ?
C26 N8 C24 S2 7.4(4) . . . . ?
C25 N8 C24 S2 -176.1(3) . . . . ?
In S2 C24 N7 5.6(3) . . . . ?
In S2 C24 N8 -175.2(2) . . . . ?
 
_refine_diff_density_max    1.076
_refine_diff_density_min   -1.065
_refine_diff_density_rms    0.086

_shelx_res_file
;
TITL shelxt_a.res in P2(1)/n
    y26sip2.res
    created by SHELXL-2019/3 at 15:01:46 on 17-Feb-2026
CELL  1.54184  14.51758  13.06691  16.48862   90.000  102.6572   90.000
ZERR  4   0.0009   0.00008   0.00011    0.000    0.0006    0.000
LATT   1
SYMM  1/2 - X, 1/2 + Y, 1/2 - Z
SFAC  C    H    F    IN   N    P    S
UNIT 104 104 24 4 32 4 8
ACTA
MERG   2
FMAP   2
PLAN  5
BOND $H
CONF
LIST   4
L.S.  10
TEMP  -123.00
SIZE 0.2 0.15 0.05
WGHT    0.049300    4.876501
FVAR       1.24002
IN    4    0.725847    0.380663    0.277315    11.00000    0.02686    0.02409 =
         0.02744   -0.00207   -0.00131   -0.00094
S1    7    0.665124    0.480995    0.146268    11.00000    0.03959    0.02855 =
         0.03313    0.00231   -0.00399   -0.00472
S2    7    0.866115    0.286531    0.248027    11.00000    0.03058    0.03658 =
         0.04354   -0.01346   -0.00006    0.00118
P     6    0.347023    0.140500    0.353042    11.00000    0.03600    0.03172 =
         0.03420   -0.00032    0.00560   -0.00219
F1    3    0.401471    0.034987    0.378649    11.00000    0.04997    0.03751 =
         0.05737    0.01309    0.00675    0.00034
F2    3    0.258834    0.079136    0.301425    11.00000    0.04524    0.06028 =
         0.06642   -0.01675   -0.00836   -0.00632
F3    3    0.303379    0.134624    0.433896    11.00000    0.05158    0.07480 =
         0.05259   -0.00112    0.02348   -0.01149
F4    3    0.435596    0.201641    0.405013    11.00000    0.03817    0.05362 =
         0.05648   -0.02080    0.01155   -0.00842
F5    3    0.392658    0.146504    0.273415    11.00000    0.06001    0.05753 =
         0.03640    0.00948    0.01413    0.01324
F6    3    0.293419    0.246232    0.328051    11.00000    0.04867    0.04138 =
         0.08348    0.00715    0.01679    0.01091
N1    5    0.690947    0.254304    0.364514    11.00000    0.02962    0.02333 =
         0.02719    0.00095    0.00042    0.00100
N2    5    0.617902    0.276506    0.199688    11.00000    0.02563    0.02562 =
         0.02547   -0.00216   -0.00155   -0.00021
N3    5    0.586422    0.288426    0.116882    11.00000    0.03156    0.02881 =
         0.02669   -0.00295   -0.00299    0.00071
N4    5    0.581736    0.390054    0.004640    11.00000    0.03731    0.03510 =
         0.02787    0.00071   -0.00013    0.00181
N5    5    0.670021    0.500116    0.357834    11.00000    0.03072    0.02561 =
         0.03010   -0.00056    0.00334    0.00141
N6    5    0.851106    0.472975    0.345423    11.00000    0.02733    0.02403 =
         0.02700   -0.00008   -0.00121   -0.00229
N7    5    0.940943    0.456374    0.339435    11.00000    0.02874    0.02802 =
         0.03214    0.00126    0.00068    0.00034
N8    5    1.041983    0.354589    0.288639    11.00000    0.02918    0.03405 =
         0.03940    0.00022    0.00355    0.00216
C1    1    0.726601    0.242473    0.448518    11.00000    0.03339    0.02521 =
         0.02939    0.00062    0.00407    0.00439
C2    1    0.792903    0.313733    0.491569    11.00000    0.04911    0.02663 =
         0.03197    0.00165   -0.00069   -0.00550
AFIX  43
H2    2    0.812808    0.369240    0.462361    11.00000   -1.20000
AFIX   0
C3    1    0.828568    0.303136    0.575164    11.00000    0.05838    0.03259 =
         0.03217   -0.00324   -0.00376   -0.00563
AFIX  43
H3    2    0.874091    0.350584    0.603345    11.00000   -1.20000
AFIX   0
C4    1    0.798455    0.222733    0.619636    11.00000    0.07403    0.03523 =
         0.02572   -0.00068    0.00146   -0.00103
AFIX  43
H4    2    0.822442    0.217130    0.677885    11.00000   -1.20000
AFIX   0
C5    1    0.735127    0.152941    0.579618    11.00000    0.05811    0.03231 =
         0.03006    0.00150    0.00914   -0.00128
AFIX  43
H5    2    0.715251    0.098802    0.610240    11.00000   -1.20000
AFIX   0
C6    1    0.698301    0.159901    0.492648    11.00000    0.03853    0.02735 =
         0.02986    0.00006    0.00661    0.00083
C7    1    0.636232    0.086024    0.448442    11.00000    0.04054    0.02969 =
         0.03732    0.00416    0.00858   -0.00281
AFIX  43
H7    2    0.616489    0.029572    0.476733    11.00000   -1.20000
AFIX   0
C8    1    0.604917    0.096419    0.364874    11.00000    0.03193    0.02721 =
         0.03608   -0.00181    0.00578   -0.00209
AFIX  43
H8    2    0.565193    0.045810    0.333833    11.00000   -1.20000
AFIX   0
C9    1    0.632046    0.183211    0.324699    11.00000    0.02741    0.02404 =
         0.03011   -0.00092    0.00197    0.00300
C10   1    0.593541    0.196613    0.235882    11.00000    0.02626    0.02298 =
         0.03104   -0.00436   -0.00058   -0.00111
AFIX  43
H10   2    0.551446    0.147564    0.205380    11.00000   -1.20000
AFIX   0
C11   1    0.609328    0.378025    0.087556    11.00000    0.02740    0.03114 =
         0.03056    0.00018    0.00295    0.00500
C12   1    0.531812    0.308441   -0.047005    11.00000    0.06469    0.04276 =
         0.03273   -0.00369   -0.01213    0.00147
AFIX 137
H12A  2    0.490990    0.338002   -0.096759    11.00000   -1.50000
H12B  2    0.493226    0.270173   -0.015539    11.00000   -1.50000
H12C  2    0.577597    0.262180   -0.063499    11.00000   -1.50000
AFIX   0
C13   1    0.608025    0.477707   -0.039938    11.00000    0.04072    0.04526 =
         0.03204    0.00604    0.00583    0.00475
AFIX 137
H13A  2    0.660865    0.458965   -0.065119    11.00000   -1.50000
H13B  2    0.626916    0.534574   -0.001105    11.00000   -1.50000
H13C  2    0.553985    0.498570   -0.083590    11.00000   -1.50000
AFIX   0
C14   1    0.577773    0.512472    0.365516    11.00000    0.03445    0.02678 =
         0.03199    0.00371    0.00311    0.00119
C15   1    0.505897    0.446782    0.321856    11.00000    0.03367    0.03006 =
         0.05266   -0.00444    0.00739    0.00026
AFIX  43
H15   2    0.520878    0.393834    0.287420    11.00000   -1.20000
AFIX   0
C16   1    0.415256    0.460332    0.329770    11.00000    0.03667    0.03925 =
         0.06443   -0.00269    0.00929   -0.00133
AFIX  43
H16   2    0.367380    0.416329    0.300236    11.00000   -1.20000
AFIX   0
C17   1    0.390450    0.537916    0.380619    11.00000    0.03967    0.04507 =
         0.05580    0.00742    0.01601    0.00484
AFIX  43
H17   2    0.326685    0.545820    0.385042    11.00000   -1.20000
AFIX   0
C18   1    0.458110    0.600954    0.423019    11.00000    0.04570    0.03967 =
         0.04303    0.00235    0.01610    0.00809
AFIX  43
H18   2    0.441422    0.652808    0.457554    11.00000   -1.20000
AFIX   0
C19   1    0.553775    0.590785    0.416685    11.00000    0.04014    0.03301 =
         0.03325    0.00224    0.01103    0.00619
C20   1    0.625291    0.657794    0.457142    11.00000    0.04941    0.03462 =
         0.03677   -0.00637    0.00883    0.00563
AFIX  43
H20   2    0.610777    0.711392    0.491220    11.00000   -1.20000
AFIX   0
C21   1    0.715389    0.645374    0.447168    11.00000    0.04562    0.03236 =
         0.03429   -0.00607    0.00392   -0.00099
AFIX  43
H21   2    0.763939    0.690619    0.473692    11.00000   -1.20000
AFIX   0
C22   1    0.735702    0.565046    0.397304    11.00000    0.03776    0.02212 =
         0.02647    0.00091    0.00239    0.00163
C23   1    0.832836    0.549225    0.389312    11.00000    0.03332    0.02383 =
         0.03025   -0.00076    0.00051   -0.00413
AFIX  43
H23   2    0.881695    0.594102    0.415855    11.00000   -1.20000
AFIX   0
C24   1    0.952803    0.372851    0.295374    11.00000    0.03024    0.02837 =
         0.02645    0.00491    0.00034    0.00226
C25   1    1.119436    0.419532    0.330842    11.00000    0.03068    0.03993 =
         0.05902    0.00014    0.00308   -0.00126
AFIX 137
H25A  2    1.177327    0.378757    0.345896    11.00000   -1.50000
H25B  2    1.104198    0.448186    0.381246    11.00000   -1.50000
H25C  2    1.128844    0.475305    0.293752    11.00000   -1.50000
AFIX   0
C26   1    1.065835    0.273898    0.235938    11.00000    0.03453    0.05880 =
         0.05221   -0.01482    0.00856    0.00656
AFIX 137
H26A  2    1.030392    0.284070    0.178697    11.00000   -1.50000
H26B  2    1.049503    0.207264    0.256179    11.00000   -1.50000
H26C  2    1.133668    0.276032    0.237455    11.00000   -1.50000

REM <hkl>
REM y26sip2.hkl
REM </hkl>
AFIX   0
HKLF    4


REM  shelxt_a.res in P2(1)/n
REM wR2 = 0.0947, GooF = S = 1.052, Restrained GooF = 1.052 for all data
REM R1 = 0.0381 for 6091 Fo > 4sig(Fo) and 0.0414 for all 6511 data
REM 401 parameters refined using 0 restraints

END

WGHT      0.0493      4.8759

REM Highest difference peak  1.076,  deepest hole -1.065,  1-sigma level  0.086
Q1    1   0.6634  0.4022  0.3020  11.00000  0.05    1.08
Q2    1   0.7852  0.4024  0.2295  11.00000  0.05    0.72
Q3    1   0.6945  0.3237  0.3202  11.00000  0.05    0.58
Q4    1   0.7623  0.3238  0.2393  11.00000  0.05    0.54
Q5    1   0.2659  0.1966  0.4020  11.00000  0.05    0.35
;
_shelx_res_checksum    5883

_shelx_hkl_file
;
   0   0   1 34.8541 22.7662  14
   0   0   1 6.18191 6.13436  18
   0   0   1 7.48491 18.5735  20
   0   0   2 90085.8 1852.11  18
   0   0   2 92095.6 1863.27  30
   0   0  -3 36.8160 110.150  34
   0   0  -3 5.47312 137.716  14
   0   0   3-7.11967 80.6578  20
   0   0   3 23.4269 22.2815  18
   0   0  -4 2766.22 171.258  34
   0   0   4 2488.13 89.8483  33
   0   0   4 2474.00 149.706  20
   0   0  -4 2434.46 73.4649  10
   0   0  -5-37.2264 135.561  31
   0   0   5 34.9889 139.597  48
   0   0  -5-1.32509 44.0842  52
   0   0  -5 48.3005 130.944  38
   0   0   5 240.184 170.039  43
   0   0   5-29.7709 96.2348  20
   0   0  -5-37.6224 113.454  34
   0   0  -5 5.36601 21.7330  10
   0   0   6 6955.26 201.934  65
   0   0  -6 6374.85 253.137  16
   0   0  -6 6399.48 162.023  10
   0   0  -6 6678.78 225.856  13
   0   0   6 7604.79 355.805  43
   0   0   6 6660.08 206.242  46
   0   0  -6 6458.08 216.609  52
   0   0  -6 6686.59 313.060  38
   0   0  -6 5688.02 267.880  32
   0   0  -6 5746.70 290.760  31
   0   0   6 6032.36 262.568  20
   0   0   6 5805.45 140.932  17
   0   0   6 6445.47 182.959  70
   0   0  -6 6333.99 158.103  55
   0   0   7-59.3159 65.3219  70
   0   0   7 916.549 126.705  59
   0   0  -7 15.9507 30.5349  68
   0   0   7 370.318 105.922  65
   0   0  -7 26.5666 94.2093  13
   0   0  -7 97.4911 127.025  16
   0   0   7-18.6436 49.7274  46
   0   0  -7 24.8189 63.0860  52
   0   0   7 3.95977 255.356  43
   0   0  -7 13.4905 57.6697  24
   0   0  -7 317.140 165.003  32
   0   0  -7 916.924 173.701  31
   0   0  -7 14.2491 35.4545  55
   0   0   8 7774.84 239.171  70
   0   0   8 10155.9 269.202  59
   0   0  -8 7981.95 208.103  68
   0   0   8 9234.44 267.221  65
   0   0  -8 7601.59 337.210  16
   0   0  -8 6996.07 296.005  13
   0   0   8 9085.08 441.730  43
   0   0  -8 7547.89 253.541  24
   0   0  -8 8731.48 218.068  55
   0   0  -8 8932.90 385.323  32
   0   0  -8 10576.8 390.077  31
   0   0   8 6746.97 345.161  36
   0   0  -8 8498.56 299.295  52
   0   0  -8 9306.66 310.300  44
   0   0   8 8532.89 276.083  46
   0   0  -9-5.45567 54.7188  24
   0   0   9 19.0378 34.6145  85
   0   0   9 155.536 109.011  59
   0   0   9-39.7748 72.3119  70
   0   0   9 27.1379 93.0658  65
   0   0  -9 0.77241 34.5200  68
   0   0  -9 31.3634 127.163  16
   0   0   9-10.8714 37.5856   9
   0   0  -9 44.4382 105.005  13
   0   0  -9 15.3980 39.5102  55
   0   0   9-11.4068 53.1230  46
   0   0  -9 15.1976 79.9250  44
   0   0  -9 9.05845 73.6188  52
   0   0  -9 159.126 159.787  32
   0   0   9 48.1720 116.214  36
   0   0  10 4382.84 131.038  86
   0   0  10 4092.58 124.278  87
   0   0 -10 4387.94 232.438  44
   0   0  10 4197.03 195.149  46
   0   0 -10 3264.36 163.228  24
   0   0 -10 3827.60 144.110  77
   0   0  10 3991.38 119.674  98
   0   0 -10 4378.07 145.568  55
   0   0 -10 4014.32 132.931  68
   0   0  10 4318.80 184.305  65
   0   0  10 3349.35 258.185  36
   0   0 -10 4509.53 272.665  31
   0   0 -10 4209.70 280.225  32
   0   0  10 4120.54 129.344  85
   0   0 -10 4159.21 226.888  52
   0   0 -10 3877.01 254.223  16
   0   0  10 4549.29 175.927  59
   0   0 -11-25.3161 90.7522  44
   0   0  11 5.19614 34.3311  98
   0   0 -11 11.2989 35.3405  79
   0   0 -11 28.1935 56.8577  77
   0   0  11-8.80082 40.2191  87
   0   0  11 5.38653 40.4443  86
   0   0  11-50.5058 93.0965  65
   0   0  11-29.7822 113.506  36
   0   0 -11-124.809 164.847  32
   0   0 -11-8.91259 47.5177  55
   0   0  11 25.2133 41.3938  85
   0   0 -11-9.50597 126.545  16
   0   0 -11-19.7931 82.1151  40
   0   0  11-113.607 97.0378  59
   0   0 -12 1229.75 156.886  44
   0   0 -12 1130.57 88.8445  77
   0   0 -12 1301.40 155.214  40
   0   0 -12 1322.96 83.2130  69
   0   0  12 1304.43 79.0434  86
   0   0  12 1017.99 70.1722  87
   0   0  12 1079.44 118.336  65
   0   0  12 966.036 113.147  59
   0   0  12 1208.21 79.1553  85
   0   0 -12 1022.22 163.835  16
   0   0 -12 861.641 184.896  32
   0   0 -12 1083.77 172.692  31
   0   0  12 1119.27 67.7507  98
   0   0 -12 1264.76 90.4404  55
   0   0 -13 31.8122 46.1199  69
   0   0  13-6.79967 43.3030  98
   0   0  13 26.8607 46.6219  87
   0   0  13-12.4553 48.4127  86
   0   0  13-20.4606 52.2244  85
   0   0 -13-171.721 147.999  31
   0   0 -13-23.8291 61.9188  77
   0   0 -13 29.9035 54.0765  55
   0   0  13 27.4961 134.095  36
   0   0 -14 11844.0 474.336  40
   0   0 -14 12323.9 502.750  31
   0   0 -14 12755.1 508.780  32
   0   0  14 12591.2 551.441  36
   0   0 -14 11613.4 484.211  44
   0   0 -14 11112.2 310.061  77
   0   0  14 10846.9 294.651  87
   0   0  14 11457.1 312.323  85
   0   0  14 12985.1 317.026  86
   0   0  15 32.1153 55.5877  66
   0   0  15-24.0845 58.3647  85
   0   0 -15-5.56438 58.6494  55
   0   0  15 24.7306 54.8811  86
   0   0  15 20.1447 48.3122  87
   0   0 -15 76.0948 67.2473  94
   0   0  15-27.9950 138.301  36
   0   0 -15-77.4512 61.5868  77
   0   0 -15-66.7122 100.107  40
   0   0 -16 3858.68 165.698  55
   0   0 -16 3905.88 144.542  77
   0   0  16 4262.35 175.481  62
   0   0 -16 3591.11 240.637  40
   0   0 -16 4393.90 161.853  94
   0   0  16 3598.61 149.033  85
   0   0  16 4226.23 151.100  86
   0   0  17-7.09107 51.8879  85
   0   0 -17-22.3319 44.5387  77
   0   0  17 7.37854 48.1801  86
   0   0 -17 44.4768 53.4950  55
   0   0  17-18.4925 57.0488  62
   0   0 -17 22.4017 53.8276  94
   0   0 -18 2149.32 87.9894  77
   0   0  18 2107.48 89.8585  86
   0   0  18 2182.02 98.8726  85
   0   0  18 2382.00 108.948  62
   0   0 -18 2146.81 97.5604  94
   0   0 -19 17.7492 30.2271  77
   0   0  19 12.5511 36.7068  62
   0   0 -19 15.0788 35.9402  56
   0   0  19-5.81263 34.9451  85
   0   0  20 149.367 27.0710  85
   0   0  20 162.881 24.8896  74
   0   0 -20 151.366 21.8307  77
   0  -1   0 7.77263 11.9087  21
   0  -1   0-2.72718 11.5968   8
   0  -1   1 305.095 21.3209  21
   0   1   1 309.051 22.3748  25
   0   1   1 313.425 25.8250  19
   0  -1  -1 327.727 21.4055  21
   0  -1   1 340.876 25.8755   9
   0  -1  -1 291.996 20.8538  12
   0  -1  -1 314.356 22.5865  10
   0  -1   1 312.587 28.5220   7
   0   1  -1 307.410 22.4535  11
   0   1   1 342.627 23.7773  10
   0  -1   2 29119.2 617.661  21
   0   1   2 28334.0 626.980  18
   0   1  -2 28344.5 655.845  22
   0  -1  -2 29590.7 618.176  21
   0  -1  -2 32914.6 635.048  24
   0  -1  -2 34514.5 660.933  32
   0   1   2 28522.4 630.793  25
   0   1  -2 30437.6 634.936  11
   0  -1   2 30355.8 629.091  11
   0  -1  -2 29030.8 625.280  10
   0   1   2 26375.0 635.594  13
   0  -1   3 28086.8 588.472   2
   0  -1  -3 28484.3 589.717   2
   0  -1  -3 27798.5 602.959  10
   0  -1  -3 25765.6 649.160  16
   0  -1   3 28591.5 609.210  11
   0  -1  -3 32403.3 622.049  24
   0   1  -3 25817.4 661.158  22
   0   1   3 27513.5 606.174  18
   0   1   3 26515.0 612.567  25
   0  -1  -3 27934.8 662.519  32
   0   1  -3 29155.2 660.136  34
   0   1   3 27414.2 610.744  33
   0  -1   3 29539.6 649.117  36
   0   1   3 27492.7 694.070  37
   0   1  -4 57324.1 1206.28  14
   0  -1  -4 54645.3 1135.21  10
   0  -1  -4 54721.0 1210.14  16
   0  -1  -4 55619.5 1113.30   2
   0  -1   4 51486.0 1109.28   2
   0   1  -4 56289.1 1227.25  38
   0  -1  -4 59690.8 1158.14  24
   0   1   4 50289.1 1240.43  20
   0   1   4 54387.8 1140.10  18
   0   1   4 53459.9 1147.34  33
   0  -1  -4 49249.3 1211.06  32
   0  -1   4 58216.8 1209.15  36
   0   1  -4 49843.5 1205.08  34
   0  -1  -5 11121.5 343.901  16
   0  -1  -5 10839.0 314.101  13
   0   1  -5 9966.94 342.310  14
   0  -1  -5 10021.5 250.899  10
   0  -1  -5 10460.7 285.008  44
   0  -1   5 10079.1 284.372  46
   0   1   5 9635.76 401.757  43
   0  -1  -5 9478.25 283.297  52
   0   1  -5 10205.0 281.275  52
   0   1   5 10964.5 430.699  48
   0   1  -5 9452.65 350.794  38
   0   1   5 8355.29 342.151  20
   0  -1  -5 10987.2 276.768  24
   0   1   5 10064.0 256.723  18
   0   1  -5 10259.3 342.999  31
   0   1   5 10018.2 266.790  33
   0  -1  -5 11001.3 359.360  32
   0  -1  -5 12556.1 365.334  31
   0  -1   5 10601.6 333.756  36
   0   1  -5 9139.81 333.884  34
   0   1   6 25283.1 522.952  65
   0  -1  -6 21410.3 456.751  68
   0   1  -6 19376.2 446.530  10
   0   1  -6 19385.3 605.951  14
   0  -1  -6 25888.6 609.981  16
   0   1   6 20158.2 663.363  43
   0  -1   6 23232.4 533.742  46
   0  -1  -6 23250.4 534.774  44
   0  -1  -6 22414.1 461.220  55
   0  -1  -6 22121.1 534.957  52
   0   1   6 27002.7 737.671  48
   0   1  -6 22710.5 529.905  52
   0   1  -6 20776.0 616.138  38
   0  -1  -6 25590.6 628.439  32
   0   1  -6 21146.3 602.480  31
   0   1  -6 22721.6 603.707  34
   0   1   6 22584.8 507.183  33
   0  -1   6 24878.5 612.709  36
   0  -1  -6 30169.8 653.268  31
   0   1   6 18361.8 592.226  20
   0  -1  -6 23465.3 511.481  24
   0   1   6 18575.4 485.555  70
   0   1   7 14243.7 429.030  70
   0   1   7 19594.3 472.425  59
   0  -1   7 20654.0 443.420  59
   0  -1   7 15614.8 433.213  65
   0  -1  -7 17960.3 404.874  68
   0   1  -7 17475.8 397.571  68
   0   1   7 20642.2 478.229  65
   0  -1  -7 21641.7 569.544  16
   0   1   7 17417.3 404.495  17
   0  -1   7 19427.8 488.920  46
   0   1   7 19579.8 674.891  43
   0  -1  -7 19516.0 495.170  44
   0   1   7 19331.6 457.562  46
   0   1  -7 18753.5 408.747  55
   0  -1  -7 18464.1 410.171  55
   0   1  -7 18362.6 488.657  52
   0   1   7 21727.2 710.856  48
   0  -1  -7 18439.7 495.349  52
   0   1  -7 16796.7 591.367  38
   0  -1  -7 19130.4 458.363  24
   0   1   7 13696.3 532.753  20
   0   1  -7 18322.1 563.276  34
   0  -1  -7 23117.6 593.474  31
   0  -1   7 18499.8 557.256  36
   0   1  -7 14984.6 560.581  31
   0  -1  -7 21518.4 595.386  32
   0   1   8 15.9877 152.775  20
   0  -1  -8 214.382 57.9290  24
   0   1  -8 251.044 45.0780  55
   0  -1  -8 202.646 43.9705  55
   0   1  -8 202.386 213.174  38
   0   1   8 206.161 79.9928  70
   0   1   8 539.771 175.892  59
   0  -1   8 62.2308 96.5823  59
   0  -1   8 38.9171 88.3260  65
   0   1  -8 225.830 37.6619  68
   0   1   8 348.637 142.936  65
   0  -1  -8 208.155 41.8937  68
   0   1  -8 7.94903 222.446  31
   0  -1  -8 270.453 133.581  31
   0   1  -8 178.010 126.691  16
   0   1   8 189.472 31.9000  17
   0  -1   8 234.116 53.5471   9
   0   1  -8 48.2205 91.1859  13
   0  -1  -8 101.168 135.720  16
   0  -1  -8 261.210 85.0622  44
   0   1   8 190.681 54.9773  46
   0  -1   8 199.585 68.5492  46
   0  -1  -8 15.5037 181.993  32
   0  -1   8 224.164 118.847  36
   0   1  -8-3.58425 182.776  34
   0   1   8 28.2819 287.709  48
   0  -1  -8 198.638 80.6648  52
   0   1  -8 223.120 79.7254  52
   0  -1  -9 8922.13 321.059  44
   0   1  -9 8935.08 330.558  44
   0  -1   9 9004.01 304.334  46
   0  -1  -9 8159.68 262.628  24
   0   1  -9 7353.88 261.878  24
   0  -1   9 8377.50 212.057  86
   0  -1  -9 8255.54 228.378  77
   0   1  -9 8228.05 409.638  38
   0   1   9 8926.55 453.997  43
   0   1   9 6456.73 239.898  70
   0   1   9 10197.3 278.175  59
   0  -1   9 9301.90 257.114  59
   0   1  -9 8056.85 210.575  68
   0  -1   9 8047.96 259.188  65
   0  -1  -9 8328.89 218.740  68
   0   1   9 9754.10 281.971  65
   0  -1  -9 8003.90 312.995  52
   0   1  -9 8602.68 314.605  52
   0   1  -9 7458.26 309.825  13
   0   1  -9 7143.77 336.655  16
   0  -1  -9 9240.73 364.811  16
   0   1   9 8490.29 210.533  85
   0  -1   9 7930.56 209.311  85
   0  -1  -9 8412.36 224.854  55
   0   1  -9 8536.80 223.978  55
   0   1  -9 7044.96 383.533  31
   0  -1   9 7310.20 356.766  36
   0  -1  -9 9534.14 392.560  32
   0   1  -9 6905.15 357.047  32
   0  -1  -9 10090.4 388.734  31
   0  -1  10 6557.19 185.708  85
   0   1  10 6894.56 185.945  85
   0  -1 -10 6637.07 294.193  44
   0  -1  10 7203.51 278.917  46
   0   1 -10 7275.55 310.928  44
   0   1 -10 5744.25 230.767  24
   0  -1 -10 6776.11 201.462  77
   0  -1  10 6878.40 179.147  98
   0   1  10 6697.45 405.228  43
   0  -1 -10 7180.06 291.056  40
   0   1  10 5343.84 213.667  70
   0   1  10 7269.32 185.912  86
   0  -1  10 6968.78 187.826  86
   0   1  10 6755.58 180.080  87
   0   1 -10 6546.56 185.987  68
   0   1  10 7361.43 245.102  65
   0  -1  10 6616.51 234.948  65
   0   1 -10 6360.79 348.537  32
   0  -1 -10 7425.07 355.625  32
   0   1 -10 7602.59 368.556  31
   0  -1  10 5077.07 317.800  36
   0  -1 -10 7399.96 344.083  31
   0  -1 -10 6776.35 321.453  16
   0   1  10 7802.36 239.881  59
   0  -1  10 7337.90 231.528  59
   0   1 -10 6815.38 292.902  52
   0   1 -10 6857.50 200.222  55
   0  -1 -10 6909.42 202.714  55
   0   1 -11 2025.15 179.649  44
   0  -1  11 1946.01 148.266  46
   0  -1 -11 1998.36 172.979  44
   0  -1  11 1789.85 78.6053  98
   0   1  11 1772.23 76.4986  98
   0  -1 -11 1453.42 73.5651  79
   0   1 -11 1312.69 76.3406  79
   0  -1 -11 1702.67 95.6818  77
   0   1  11 2204.34 136.384  59
   0  -1 -11 1698.56 153.858  40
   0   1  11 929.093 245.669  43
   0   1  11 1344.33 110.646  70
   0  -1  11 1881.03 86.9951  86
   0   1  11 1948.28 84.2903  86
   0   1  11 1828.57 81.2284  87
   0  -1  11 1534.88 78.6881  87
   0  -1  11 1542.22 126.319  65
   0   1  11 2006.97 138.075  65
   0   1  11 1876.82 85.1394  85
   0  -1  11 1847.31 87.5730  85
   0   1 -11 1610.73 191.139  16
   0  -1 -11 1772.15 198.486  32
   0   1 -11 1819.60 232.440  32
   0  -1  11 1302.32 185.314  36
   0   1  11 1724.19 205.322  36
   0   1 -11 1900.37 166.014  52
   0   1 -11 1859.28 98.5970  55
   0  -1 -11 1967.86 101.145  55
   0   1 -12 8210.14 257.293  77
   0  -1 -12 9391.68 260.307  77
   0  -1  12 9055.87 241.329  98
   0   1 -12 10520.7 419.541  40
   0  -1 -12 9280.14 382.591  40
   0  -1 -12 9879.55 271.699  69
   0  -1 -12 9239.54 396.428  44
   0   1 -12 9823.29 416.383  44
   0   1  12 9443.48 305.582  65
   0  -1 -12 10030.1 433.817  31
   0  -1 -12 9847.50 431.522  32
   0  -1  12 7686.03 420.389  36
   0   1 -12 10030.6 444.285  31
   0   1  12 8293.90 441.888  36
   0   1 -12 9006.33 439.876  32
   0  -1 -12 9910.62 276.937  55
   0   1 -12 9965.87 274.923  55
   0   1 -12 8587.57 415.144  16
   0   1  12 9805.82 253.916  85
   0   1  12 8988.19 241.777  87
   0  -1  12 9163.85 252.395  85
   0  -1  12 9624.91 253.201  86
   0  -1  12 8232.64 237.917  87
   0   1  12 9622.92 249.268  86
   0   1  12 9852.62 290.458  59
   0  -1  13 1502.14 90.6554  86
   0   1  13 1161.78 78.7777  87
   0   1  13 1359.96 83.8255  86
   0  -1  13 1212.58 86.2680  85
   0  -1  13 1310.53 79.4385  87
   0   1 -13 1103.36 92.2772  77
   0  -1 -13 1126.47 88.7164  77
   0  -1  13 1176.57 76.2505  98
   0   1  13 1367.71 88.8003  85
   0  -1  13 1365.11 98.0259  66
   0   1  13 1125.05 126.661  65
   0  -1 -13 1447.93 93.6838  69
   0  -1 -13 1573.75 111.467  94
   0   1 -13 1458.84 98.2889  55
   0  -1 -13 1438.21 99.6757  55
   0  -1 -13 1205.65 179.116  31
   0  -1  13 1335.23 199.183  36
   0   1 -13 795.670 202.520  32
   0   1  13 1159.23 194.400  36
   0   1 -13 1169.09 186.842  31
   0   1 -13 1026.18 180.713  16
   0   1  13 1095.70 119.683  59
   0  -1 -14 1533.53 172.549  40
   0   1 -14 2001.67 204.478  40
   0  -1 -14 1715.03 102.957  77
   0   1 -14 1751.31 109.326  77
   0  -1  14 1760.56 93.5832  98
   0   1  14 2058.23 239.420  36
   0  -1  14 2083.98 242.251  36
   0   1 -14 1492.70 206.681  31
   0   1 -14 1693.11 216.517  32
   0   1  14 1973.23 106.277  85
   0  -1  14 1834.51 103.808  85
   0   1  14 2207.11 104.362  86
   0   1  14 1736.65 93.9086  87
   0  -1  14 2021.20 107.281  86
   0  -1 -14 2379.28 126.897  94
   0   1 -14 1887.09 207.249  44
   0   1 -14 1350.22 190.229  16
   0   1 -15 2874.49 129.563  77
   0  -1 -15 3102.35 127.396  77
   0   1 -15 2593.20 227.803  40
   0  -1  15 2433.71 114.395  98
   0  -1 -15 3386.54 143.354  69
   0  -1  15 3050.57 134.010  66
   0   1  15 3339.94 129.385  86
   0  -1  15 2708.82 129.635  85
   0   1  15 2871.63 118.010  87
   0  -1  15 3372.41 136.772  86
   0   1  15 3187.51 135.203  85
   0  -1 -15 3314.50 147.512  94
   0  -1 -15 3365.33 151.577  55
   0   1 -15 3302.97 150.096  55
   0  -1  15 3468.85 162.219  62
   0   1 -15 2911.83 254.365  31
   0   1 -15 2399.77 239.616  32
   0   1  15 3225.87 281.670  36
   0   1 -15 2804.59 243.186  44
   0  -1 -16 46.0560 47.2330  69
   0   1  16 84.7365 128.813  36
   0  -1 -16 57.1703 57.8985  55
   0   1 -16 103.702 58.9855  55
   0  -1 -16 79.1335 50.3770  77
   0   1 -16-19.6890 56.4346  77
   0   1  16 48.8941 58.4830  85
   0  -1  16 100.947 58.3578  85
   0  -1  16 74.5096 67.1629  62
   0   1 -16 60.2860 49.4312  60
   0  -1  16 91.6480 55.8449  86
   0   1 -16 106.434 95.9282  40
   0  -1 -16 126.297 61.9755  94
   0   1 -16 118.675 63.9949  94
   0   1  17 681.414 79.8332  62
   0  -1  17 578.635 73.8840  62
   0  -1 -17 497.754 57.2232  77
   0   1 -17 435.524 57.3004  77
   0  -1 -17 541.381 65.5048  94
   0   1 -17 519.088 68.8999  94
   0   1  17 452.943 56.3793  86
   0   1  17 508.830 66.5370  85
   0  -1  17 471.668 63.9544  85
   0  -1  17 493.114 64.0374  86
   0  -1 -17 447.789 67.3838  55
   0   1 -17 427.619 66.2625  55
   0   1 -18 244.505 44.9446  77
   0  -1 -18 243.098 42.8037  77
   0  -1 -18 230.601 49.8180  94
   0   1 -18 239.113 52.4691  94
   0  -1  18 220.771 48.8249  86
   0   1  18 234.906 40.4877  86
   0   1  18 194.881 51.0190  85
   0  -1  18 276.367 50.4766  85
   0   1  18 267.476 56.0087  62
   0  -1  18 339.200 56.9900  62
   0  -1 -19 81.9706 31.1211  77
   0   1 -19 85.2583 32.1708  77
   0   1  19 77.3993 38.0449  62
   0  -1  19 63.3601 37.1955  62
   0  -1  19 87.4001 36.8057  95
   0   1  19 54.2098 36.8231  85
   0  -1  19 89.0525 36.4695  85
   0  -1 -19 99.5414 40.3143  56
   0   1 -19 62.2595 37.6949  56
   0   1  20 222.191 23.1604  74
   0  -1  20 235.333 26.3136  74
   0   1  20 218.472 27.6122  95
   0   1 -20 201.456 21.6016  77
   0  -1 -20 213.645 22.0629  77
   0   1  20 242.671 29.6772  85
   0  -2   0 537.616 41.4171  21
   0   2   0 575.416 38.9756  10
   0   2   0 588.545 42.7911   9
   0  -2   0 517.239 39.6808   8
   0  -2  -1 17003.7 411.114  28
   0  -2   1 21175.4 429.860   7
   0   2   1 18083.1 405.111  12
   0  -2   1 20479.9 431.112   9
   0   2   1 17186.5 390.820  15
   0   2  -1 20579.4 432.607   7
   0   2   1 20103.5 409.242  25
   0  -2   1 19592.6 418.478  21
   0  -2  -1 20060.3 419.898  21
   0  -2   2 420.015 47.5474   9
   0   2   2 479.743 45.3350  10
   0  -2  -2 405.358 39.8363  12
   0  -2   2 397.893 53.7378   7
   0   2  -2 452.685 45.4228  11
   0  -2  -2 442.396 42.1257  10
   0  -2  -2 426.642 41.5156  21
   0   2   2 443.749 54.8908  19
   0  -2   2 434.507 40.9629  21
   0   2   2 445.899 42.2417  25
   0   2   2 466.481 44.5800  30
   0  -2   3 164743. 3313.37   9
   0   2  -3 168179. 3308.81  11
   0   2   3 163432. 3299.64  25
   0   2   3 166589. 3304.60  30
   0   2  -3 167857. 3348.51  22
   0   2   3 163564. 3300.05  18
   0   2  -3 158834. 3264.66  17
   0  -2   3 162242. 3285.69  21
   0  -2  -3 166810. 3286.88  21
   0   2  -4 53382.8 1288.28  22
   0   2   4 57325.1 1227.13  18
   0   2   4 58562.0 1233.23  25
   0   2   4 57844.8 1235.16  30
   0  -2  -4 58558.1 1207.73   2
   0  -2   4 58856.4 1205.31   2
   0   2   4 56264.1 1338.87  37
   0  -2   4 56841.7 1250.26  46
   0  -2  -4 53684.3 1236.60  52
   0  -2   4 59501.7 1272.07  36
   0   2   4 56288.3 1230.76  33
   0  -2  -4 60258.2 1285.05  31
   0  -2   4 57592.1 1241.41   9
   0   2   5 1691.11 85.5881  18
   0   2  -5 1413.04 161.581  22
   0   2   5 1663.40 91.2787  30
   0  -2  -5 1439.31 96.0166  52
   0   2   5 1336.29 200.980  48
   0  -2   5 1829.79 96.7633  41
   0  -2  -5 1691.97 95.5626  44
   0  -2   5 1620.64 101.574  46
   0  -2   5 1627.84 64.1003   2
   0  -2  -5 1762.79 68.5598   2
   0  -2   5 1625.91 92.5982   9
   0   2  -5 1672.38 131.670  14
   0   2   5 2043.42 188.024  37
   0   2   5 1676.32 90.5364  33
   0  -2  -5 1395.23 126.307  31
   0  -2  -5 1790.72 136.373  32
   0  -2  -5 1774.89 97.0303  35
   0   2  -5 1631.77 148.924  34
   0  -2   5 1800.86 127.950  36
   0  -2  -6 23308.3 528.456  40
   0  -2   6 22475.6 539.726  41
   0   2  -6 22478.5 632.868  38
   0  -2  -6 22005.6 475.401  55
   0   2   6 23952.1 525.694  70
   0  -2   6 22441.6 537.486   9
   0   2  -6 22134.5 606.389  14
   0   2   6 19738.5 525.107  65
   0  -2  -6 21527.0 473.790  68
   0   2  -6 22298.6 538.003  52
   0   2   6 21709.9 718.522  48
   0  -2  -6 21256.4 548.560  52
   0  -2   6 22410.5 556.151  46
   0  -2  -6 22443.0 541.163  44
   0   2   6 23132.0 541.540  30
   0   2  -6 22405.4 610.253  31
   0   2   6 23068.8 519.688  18
   0   2   6 23484.4 661.351  20
   0  -2  -6 23390.3 615.675  31
   0   2   6 22842.1 530.415  33
   0  -2  -6 22218.6 601.574  32
   0  -2   6 24033.3 606.918  36
   0   2  -6 18101.3 589.815  34
   0  -2  -6 17293.8 517.001  35
   0  -2   6 19977.8 465.555   2
   0  -2  -6 21964.8 475.339   2
   0   2   7 3421.01 211.225  65
   0  -2  -7 2901.55 99.1553  68
   0   2   7 3293.98 256.400  20
   0  -2  -7 3040.14 102.868  55
   0  -2  -7 3023.77 155.772  44
   0  -2   7 3170.59 161.261  46
   0   2   7 3636.34 386.009  48
   0   2  -7 2954.53 150.526  52
   0  -2  -7 3222.03 146.948  40
   0   2  -7 2518.93 268.959  38
   0   2   7 1633.73 325.997  43
   0  -2   7 3158.26 187.046  41
   0  -2  -7 2356.09 195.843  32
   0  -2  -7 3174.65 209.991  31
   0  -2  -7 2530.47 144.664  35
   0  -2   7 3150.69 195.145  36
   0   2  -7 2999.20 262.878  31
   0   2  -7 2375.60 247.548  34
   0   2   7 3169.53 144.178  33
   0  -2   7 2944.70 140.702   9
   0   2  -7 3551.31 278.034  14
   0   2   7 2894.96 153.635  70
   0  -2   8 59.7713 67.7325  46
   0  -2  -8 109.607 74.9667  44
   0  -2  -8 76.6446 40.1068  55
   0   2  -8 87.5302 37.4258  55
   0   2   8 996.068 335.028  43
   0  -2  -8 40.5062 64.2504  40
   0   2  -8 57.4848 209.449  38
   0   2   8 658.471 187.080  59
   0   2   8 231.075 90.2456  70
   0   2  -8 66.2742 30.1307  68
   0   2   8 427.714 168.872  65
   0  -2  -8 65.1846 39.2266  68
   0   2   8 21.9024 37.8070  17
   0   2  -8 314.858 218.877  14
   0   2   8 67.0251 154.076  20
   0  -2  -8 73.4546 73.7224  35
   0  -2  -8-118.617 137.976  32
   0  -2   8 39.1264 101.215  36
   0   2  -8 117.818 171.119  34
   0   2  -8 77.9873 71.4044  52
   0   2   8 493.718 315.911  48
   0   2  -8 239.209 216.368  31
   0  -2  -8-119.576 124.464  31
   0  -2  -9 143.815 43.1846  55
   0   2  -9 150.630 44.3680  55
   0  -2   9 163.861 40.7518  86
   0   2   9 166.393 37.5857  85
   0  -2   9 175.172 40.0138  85
   0  -2  -9 107.340 80.6928  44
   0  -2   9 248.035 75.7331  46
   0  -2  -9 110.134 53.0899  77
   0  -2  -9 149.632 71.3618  40
   0   2  -9 60.3378 188.851  38
   0   2   9 215.004 82.1020  70
   0   2   9 131.473 133.314  65
   0   2  -9 134.351 33.2136  68
   0  -2   9 195.219 38.8324  98
   0   2  -9 9.38342 198.706  31
   0  -2  -9-45.6733 119.359  31
   0  -2   9 173.959 112.821  36
   0  -2  -9-70.2057 134.149  32
   0   2  -9 93.2816 155.424  34
   0   2  -9 208.208 83.4376  52
   0   2   9 271.736 241.561  48
   0  -2 -10 86.1322 111.604  31
   0   2 -10 94.0377 196.451  31
   0   2 -10 329.288 51.3184  55
   0  -2 -10 283.155 52.9614  55
   0   2  10 313.001 45.0398  87
   0  -2  10 228.413 46.1515  86
   0  -2  10 299.947 48.0758  85
   0   2  10 301.425 41.2855  86
   0   2  10 342.244 47.0740  85
   0  -2  10 309.996 44.7869  81
   0   2 -10 286.567 54.2046  79
   0  -2 -10 233.903 40.0596  79
   0   2  10 104.806 134.156  20
   0  -2 -10 223.767 56.1430  77
   0   2 -10 128.569 193.838  38
   0   2  10 524.372 270.155  43
   0  -2 -10 270.864 81.3852  40
   0   2 -10 227.065 104.058  13
   0   2  10 265.003 79.8369  70
   0  -2  10 377.632 66.9471  66
   0   2 -10 263.098 39.7068  68
   0   2  10 780.490 119.176  65
   0   2  10 240.171 144.907  59
   0  -2 -10 292.725 94.5761  44
   0  -2  10 311.774 82.5860  46
   0   2 -10 313.559 99.9320  44
   0   2 -10 337.678 90.5724  52
   0  -2  10 322.498 43.2832  98
   0   2 -10 583.702 174.541  32
   0  -2  10 383.935 125.931  36
   0  -2  11 3526.80 205.908  46
   0  -2 -11 3434.89 218.587  44
   0   2 -11 3461.45 232.482  44
   0  -2  11 3631.47 118.970  98
   0  -2 -11 3021.62 109.863  79
   0   2 -11 2702.12 113.853  79
   0  -2 -11 3666.98 135.147  77
   0   2  11 4386.29 181.191  59
   0  -2 -11 3163.77 198.858  40
   0   2  11 3023.05 332.046  43
   0   2  11 2998.67 156.876  70
   0  -2 -11 3583.79 139.910  69
   0  -2 -11 3583.30 141.222  55
   0   2 -11 3501.96 135.693  55
   0   2  11 3854.32 184.646  65
   0  -2  11 3719.81 146.380  66
   0  -2  11 3443.92 125.240  86
   0   2  11 3477.49 118.919  87
   0  -2  11 3418.27 124.782  85
   0   2  11 3506.41 117.218  86
   0   2  11 3652.39 125.441  85
   0   2 -11 3647.94 223.747  52
   0   2 -11 2976.69 247.261  16
   0   2 -11 2486.59 209.197  13
   0  -2 -11 4229.30 157.412  94
   0  -2 -12 541.060 120.465  44
   0   2 -12 749.104 142.426  44
   0  -2  12 775.271 115.908  46
   0  -2  12 597.044 59.5717  98
   0  -2 -12 552.115 71.0932  77
   0  -2 -12 572.151 53.4525  79
   0   2  12 1102.04 125.509  59
   0   2  12 553.310 93.7781  70
   0  -2 -12 680.421 72.2654  69
   0   2  12 671.490 65.2310  85
   0   2  12 843.849 121.048  65
   0  -2  12 709.940 81.1437  66
   0   2  12 715.369 63.1652  87
   0   2  12 676.015 60.6772  86
   0  -2  12 713.895 68.3965  86
   0  -2  12 693.053 68.4748  85
   0  -2  12 412.128 150.118  36
   0   2 -12 1177.81 205.982  31
   0   2  12 714.090 175.124  36
   0   2 -12 1069.48 221.251  32
   0  -2 -12 687.527 74.0626  55
   0   2 -12 704.263 73.4256  55
   0  -2 -12 775.435 89.1863  94
   0   2 -12 683.896 169.889  16
   0  -2 -13 729.492 79.6901  55
   0   2 -13 656.194 75.9568  55
   0   2 -13 646.646 146.169  44
   0  -2  13 605.287 65.6326  98
   0   2 -13 829.664 90.2653  77
   0  -2 -13 559.718 72.0582  77
   0  -2  13 529.175 69.1880  85
   0   2  13 608.519 62.0996  86
   0   2  13 579.508 66.1455  87
   0  -2  13 582.845 72.1682  86
   0  -2 -13 600.466 74.0769  69
   0   2  13 547.622 116.040  65
   0  -2  13 562.795 75.0274  66
   0   2 -13 465.100 170.517  16
   0  -2 -13 719.567 86.8106  94
   0   2  13 632.995 113.969  59
   0  -2  13 736.519 98.8291  62
   0   2 -13 713.797 176.552  31
   0   2  13 567.771 168.969  36
   0   2 -13 705.048 200.928  32
   0   2  13 634.754 69.9987  85
   0   2 -14 1610.78 194.322  40
   0   2 -14 1417.15 103.279  77
   0  -2 -14 1592.46 95.1617  77
   0  -2  14 1516.18 89.8248  98
   0   2 -14 957.257 214.705  32
   0   2 -14 1521.15 209.203  31
   0   2  14 1614.25 228.633  36
   0  -2  14 1618.61 100.405  86
   0   2  14 1504.10 87.0334  86
   0   2  14 1344.79 87.4759  87
   0   2  14 1624.55 99.2751  85
   0  -2  14 1408.75 94.2777  85
   0  -2 -14 1600.19 107.077  94
   0   2 -14 1610.14 197.683  44
   0   2 -14 1313.03 200.772  16
   0  -2 -15 5274.30 170.608  77
   0   2 -15 5074.26 177.837  77
   0  -2  15 4570.82 163.360  98
   0   2 -15 4464.96 298.212  40
   0   2 -15 4517.40 304.919  44
   0  -2 -15 5577.60 195.279  69
   0   2  15 5222.49 352.302  36
   0   2 -15 4557.85 318.686  32
   0   2 -15 4857.71 320.423  31
   0  -2 -15 5716.34 191.098  94
   0  -2  15 5516.33 182.118  86
   0   2  15 4429.90 160.748  87
   0  -2  15 4905.79 175.335  85
   0   2  15 5119.43 165.232  86
   0   2  15 5408.03 180.065  85
   0   2  15 5154.86 214.031  65
   0  -2  15 5028.62 178.009  66
   0  -2  15 5611.82 209.432  62
   0  -2 -15 5002.56 195.487  55
   0   2 -15 5330.94 194.112  55
   0   2  16 1667.96 209.049  36
   0   2 -16 1242.23 180.532  31
   0   2 -16 1448.11 190.993  32
   0  -2 -16 1664.59 102.822  94
   0  -2  16 1868.19 117.447  62
   0  -2 -16 1600.19 107.045  55
   0   2 -16 1660.14 105.366  55
   0  -2 -16 1663.94 100.414  69
   0  -2  16 1615.90 96.4420  85
   0  -2  16 1659.59 99.3067  86
   0   2  16 1621.04 97.9906  85
   0   2 -16 1481.23 179.157  40
   0   2 -16 1504.69 94.9833  77
   0  -2 -16 1756.50 91.2921  77
   0  -2 -17 3134.43 120.186  94
   0   2 -17 3022.36 129.175  94
   0   2 -17 2513.70 121.523  55
   0  -2  17 2957.72 118.246  85
   0  -2  17 2582.94 116.534  86
   0   2  17 2684.68 117.816  85
   0  -2  17 3309.64 136.906  62
   0  -2 -17 2308.74 111.339  69
   0   2 -17 2759.77 206.454  40
   0   2 -17 2663.83 112.859  77
   0  -2 -17 2924.02 108.480  77
   0  -2  18 15.2346 44.2709  95
   0  -2 -18-7.61182 44.7893  56
   0  -2  18-0.89914 43.9829  86
   0   2  18 65.2904 47.3802  85
   0  -2  18 3.51334 39.9329  85
   0   2 -18 27.3929 46.7308  94
   0  -2 -18 11.0026 42.3789  94
   0  -2  18-1.17730 45.7076  62
   0   2  18 24.5271 46.8598  62
   0  -2 -18 35.0595 36.4281  77
   0   2 -18 9.23658 37.6716  77
   0  -2  19 3380.67 99.5173  74
   0   2  19 3539.94 115.016  62
   0   2 -19 2922.57 102.684  94
   0   2  19 3235.25 106.860  85
   0  -2  19 3045.23 101.160  85
   0   2 -19 3029.27 95.8395  77
   0  -2 -19 3018.54 95.2840  77
   0   2 -19 3242.22 116.387  56
   0  -2 -19 3543.16 124.239  56
   0   2  20 6.93071 21.8925  95
   0  -2  20 10.5372 20.7548  74
   0   2  20 11.5818 21.6955  85
   0  -3   0 5.49952 41.6960  21
   0  -3   0 0.82916 35.7880   8
   0   3   0 19.4775 35.4701  10
   0  -3  -1 10545.1 267.241  21
   0  -3   1 10298.1 265.842  21
   0   3   1 10720.2 248.571  25
   0   3  -1 11094.9 278.342   9
   0   3  -1 11053.6 282.458   7
   0   3  -1 10886.0 258.328  10
   0   3  -1 10355.7 260.355   8
   0   3   1 9863.85 246.812  12
   0  -3  -1 10424.1 266.705   8
   0  -3  -1 9588.81 258.170  28
   0   3   2 10797.5 263.794  30
   0   3   2 10645.8 255.882  25
   0  -3  -2 9564.19 261.176  28
   0  -3   2 10927.3 284.217   7
   0   3  -2 9732.33 254.437   8
   0  -3   2 10526.1 282.683   9
   0   3  -2 9849.16 286.845   7
   0   3  -2 10629.5 273.968  11
   0   3   2 10147.9 277.094  19
   0  -3  -2 10434.4 265.781  21
   0  -3   2 10404.6 266.262  21
   0   3   3 10479.0 270.705  30
   0   3   3 10484.0 263.849  25
   0   3   3 10248.4 270.629  33
   0  -3   3 9922.51 284.846  46
   0   3  -3 10172.9 275.742  11
   0  -3   3 9773.92 284.615   9
   0  -3   3 9633.19 292.125   7
   0   3  -3 9847.65 238.589  17
   0   3   3 10233.7 270.300  18
   0   3   3 10932.5 299.417  19
   0  -3   3 10437.7 264.021  21
   0  -3  -3 10367.3 263.784  21
   0   3   4 85690.2 1681.38  25
   0   3  -4 79043.6 1636.69  27
   0   3   4 84211.4 1688.60  30
   0  -3   4 76145.8 1662.76  41
   0  -3   4 82122.4 1709.37  46
   0   3   4 81781.3 1687.35  33
   0   3   4 82539.0 1683.26  18
   0   3  -4 76636.1 1631.65  17
   0   3  -4 85936.6 1755.76  22
   0   3  -4 79529.2 1693.71  11
   0  -3   4 79626.8 1700.08   9
   0   3   5 17076.1 455.566  70
   0   3  -5 18028.9 550.833  22
   0   3   5 19569.3 469.878  18
   0  -3   5 19577.5 498.671  46
   0  -3   5 19835.8 432.535  62
   0  -3   5 18805.0 430.830  66
   0  -3   5 14912.9 499.389   7
   0  -3   5 18779.6 486.002   9
   0  -3   5 18765.2 458.307  41
   0   3   5 17568.6 577.970  37
   0  -3   5 19706.3 445.260   2
   0  -3  -5 19925.5 449.060   2
   0   3   5 20111.3 474.570  25
   0   3   5 20003.7 479.867  30
   0   3   5 19614.3 475.780  33
   0   3   6 29563.8 983.819  48
   0  -3   6 35664.2 808.924  41
   0   3   6 37551.3 815.680  18
   0   3  -6 30886.3 905.035  22
   0  -3   6 36702.9 853.184  46
   0  -3  -6 34644.2 813.768  44
   0  -3   6 34432.9 770.275  62
   0   3   6 39830.0 805.168  71
   0   3   6 38326.7 812.476  70
   0  -3   6 36710.9 771.255  66
   0   3  -6 32681.1 736.020  10
   0  -3   6 32701.5 885.011   7
   0   3  -6 34628.7 876.862  14
   0  -3   6 35004.5 833.164   9
   0   3   6 37345.8 830.023  30
   0  -3  -6 37009.3 778.704   2
   0  -3   6 35260.7 770.642   2
   0  -3  -6 35390.8 746.008  58
   0  -3  -6 34699.1 752.368  55
   0   3   6 39582.6 1002.90  37
   0   3   6 37046.0 823.653  33
   0   3  -6 34766.4 903.722  34
   0   3   7 14989.8 665.546  48
   0   3  -7 16593.5 446.805  52
   0   3  -7 17742.8 574.636  38
   0  -3   7 17241.3 449.381  41
   0  -3  -7 17034.4 428.586  40
   0   3   7 17763.6 587.920  20
   0   3   7 17415.0 437.108  18
   0  -3  -7 16554.5 449.316  44
   0  -3   7 17934.6 479.835  46
   0  -3   7 12719.0 384.030  62
   0   3   7 18753.3 439.786  70
   0   3   7 14002.2 443.071  65
   0  -3   7 18046.4 398.506  66
   0  -3   7 16433.6 524.169   7
   0   3  -7 15933.4 528.537  14
   0   3  -7 16554.4 535.441  31
   0  -3   7 15295.2 373.078   2
   0  -3  -7 16733.5 377.323  55
   0   3  -7 14792.4 532.246  34
   0   3   7 17079.5 445.522  33
   0   3   8 9075.99 522.172  43
   0  -3   8 11769.4 372.153  46
   0  -3  -8 11454.8 352.858  44
   0   3  -8 10116.6 452.965  38
   0  -3  -8 11493.8 330.735  40
   0  -3   8 9738.52 339.946  41
   0   3   8 12021.4 325.870  70
   0   3   8 11758.9 470.966  20
   0   3   8 10898.0 342.676  65
   0  -3   8 12135.7 290.223  66
   0   3   8 11906.4 342.942  33
   0   3  -8 10737.9 447.598  31
   0   3  -8 9413.86 423.483  34
   0   3   8 12005.9 567.529  48
   0   3  -8 11401.5 347.885  52
   0  -3   8 11105.7 419.376   7
   0   3  -8 11285.5 262.140  55
   0  -3  -8 11330.6 269.334  55
   0  -3  -9 5559.12 188.040  94
   0   3  -9 5963.41 172.389  55
   0  -3  -9 6030.34 180.088  55
   0  -3   9 5698.51 165.632  86
   0  -3   9 5703.46 166.897  85
   0   3   9 6129.90 164.515  85
   0  -3   9 5887.83 164.962  81
   0   3   9 7321.08 481.720  43
   0  -3   9 6355.82 269.747  46
   0  -3  -9 5589.79 252.261  44
   0  -3  -9 6077.80 179.593  77
   0   3  -9 5313.18 348.730  38
   0   3   9 6185.34 219.280  70
   0  -3   9 6251.65 194.869  66
   0   3   9 6572.87 266.497  65
   0   3   9 6303.96 271.658  59
   0  -3   9 4998.51 191.633  62
   0  -3   9 6085.06 162.466  98
   0   3   9 5529.68 189.768  17
   0   3  -9 4727.23 339.279  14
   0   3  -9 5562.47 328.380  34
   0   3  -9 4888.47 340.196  31
   0   3  -9 5959.89 253.229  52
   0   3   9 7468.66 484.538  48
   0  -3 -10 15804.8 379.653  55
   0   3 -10 15523.2 371.007  55
   0   3  10 15192.4 345.781  86
   0  -3  10 15261.2 361.242  86
   0  -3  10 14741.1 362.204  85
   0   3  10 16343.9 359.984  85
   0  -3  10 16125.8 359.319  81
   0  -3 -10 16359.0 373.646  77
   0   3 -10 12311.4 348.945  79
   0  -3 -10 14350.8 348.601  79
   0   3  10 14610.6 577.013  20
   0  -3  10 15101.1 341.946  96
   0  -3  10 15964.4 356.191  98
   0  -3  10 11268.7 346.709  75
   0   3  10 15686.5 416.783  70
   0  -3 -10 16282.1 385.046  69
   0   3  10 15824.5 443.348  65
   0  -3  10 16318.0 392.306  66
   0   3 -10 10816.2 538.654  31
   0   3 -10 14633.5 556.514  34
   0   3 -10 16622.7 525.552  44
   0  -3  10 16264.4 501.029  46
   0   3  10 17656.1 679.378  43
   0   3 -10 15887.1 487.558  52
   0   3  10 17367.4 716.430  48
   0  -3 -10 15766.5 389.534  94
   0   3 -10 13213.4 579.091  38
   0   3  10 16693.2 443.619  59
   0  -3  10 14820.5 399.660  62
   0   3 -11 8769.15 243.902  55
   0  -3 -11 8749.57 252.468  55
   0   3  11 8802.04 230.082  85
   0   3  11 8636.03 491.172  43
   0   3 -11 9004.24 385.804  44
   0  -3  11 9110.79 359.563  46
   0   3  11 7554.21 407.086  20
   0   3 -11 6790.31 218.045  79
   0  -3 -11 8945.64 240.983  77
   0  -3 -11 7725.99 217.169  79
   0  -3  11 8728.67 226.949  98
   0   3 -11 7256.22 443.682  38
   0   3  11 8195.20 277.102  70
   0  -3 -11 9238.36 256.940  69
   0   3 -11 8118.18 373.627  13
   0   3 -11 8150.42 402.290  16
   0   3  11 9423.66 301.405  65
   0  -3  11 9145.62 261.792  66
   0   3 -11 6399.20 422.863  31
   0   3  11 8545.66 217.956  86
   0  -3  11 8647.99 233.321  86
   0  -3  11 7771.34 230.570  85
   0   3  11 8870.12 226.820  87
   0  -3 -11 9144.92 259.062  94
   0   3  11 8600.62 299.569  59
   0  -3  11 8810.51 274.990  62
   0   3 -11 8420.31 351.215  52
   0   3  12 10228.9 264.484  85
   0  -3  12 10569.3 405.741  46
   0  -3  12 10069.1 259.426  98
   0  -3 -12 8663.05 243.620  79
   0  -3 -12 9562.26 266.136  77
   0   3  12 8904.18 504.820  43
   0   3 -12 7663.85 397.738  13
   0   3 -12 7330.39 417.243  16
   0  -3 -12 10467.2 291.386  69
   0   3  12 9228.19 306.558  70
   0  -3  12 9956.17 285.392  66
   0   3  12 9801.02 323.600  65
   0   3 -12 10788.4 492.723  31
   0   3 -12 7927.62 450.933  32
   0  -3  12 9870.33 265.917  86
   0  -3  12 8465.25 259.166  85
   0   3  12 10113.9 258.435  87
   0   3 -12 9831.93 278.224  55
   0  -3 -12 10102.2 287.336  55
   0   3  12 10434.1 311.884  59
   0  -3  12 10250.4 308.907  62
   0  -3 -12 10755.7 293.435  94
   0  -3 -13 354.934 70.2635  55
   0   3 -13 387.688 66.7425  55
   0   3  13 343.053 64.0057  85
   0  -3  13 200.524 60.1988  85
   0   3 -13 341.506 134.650  44
   0  -3  13 345.951 67.8964  86
   0   3  13 383.076 62.8679  87
   0  -3  13 354.893 61.1465  98
   0  -3 -13 292.811 62.5246  77
   0   3  13 170.098 86.3375  70
   0  -3 -13 352.277 68.4964  69
   0   3  13 309.038 116.599  65
   0  -3  13 401.434 69.8161  66
   0   3  13 463.137 174.476  36
   0   3 -13 508.306 210.654  32
   0   3  13 705.667 119.938  59
   0  -3  13 285.415 81.9479  62
   0   3 -13 751.771 196.546  31
   0   3 -13 314.324 170.029  16
   0   3 -13 471.115 135.610  40
   0  -3 -13 294.510 72.2878  94
   0   3 -14 939.577 85.0405  55
   0  -3 -14 962.060 90.9503  55
   0   3  14 989.845 83.3448  85
   0   3 -14 982.334 173.777  44
   0  -3  14 1019.61 80.1731  98
   0  -3 -14 991.317 78.7660  77
   0   3 -14 1082.10 96.1578  77
   0   3 -14 804.351 161.927  40
   0   3 -14 718.192 185.861  16
   0  -3 -14 1098.40 92.2959  69
   0   3  14 886.143 123.599  65
   0  -3  14 967.868 85.9135  66
   0   3  14 908.716 192.454  36
   0   3 -14 863.146 222.253  32
   0  -3  14 1041.36 88.5974  86
   0   3  14 940.422 78.7149  87
   0  -3  14 798.362 80.6325  85
   0   3 -14 1146.50 200.446  31
   0  -3  14 1111.54 104.980  62
   0   3  14 889.046 118.612  59
   0  -3 -14 914.600 91.3174  94
   0  -3 -15 208.329 67.9914  55
   0   3 -15 160.997 58.8744  55
   0   3 -15 60.2741 118.781  44
   0  -3 -15 247.804 66.7024  94
   0   3 -15 182.869 65.3911  77
   0  -3 -15 197.541 56.4157  77
   0  -3 -15 249.783 64.3583  69
   0  -3  15 172.898 58.0808  98
   0   3  15 28.3496 99.7323  65
   0  -3  15 199.802 57.3198  66
   0   3  15 175.675 59.6406  87
   0  -3  15 192.092 63.5413  86
   0   3  15 175.416 138.259  36
   0   3 -15-173.102 188.588  32
   0   3  15 239.625 63.3822  85
   0  -3  15 152.383 59.5062  85
   0   3 -15 75.2497 128.180  16
   0  -3  15 190.519 74.3568  62
   0   3 -15-23.8907 145.360  31
   0   3 -15 107.172 109.966  40
   0  -3 -16 753.539 76.2400  69
   0   3 -16 514.040 128.652  40
   0  -3  16 825.335 89.2527  62
   0   3 -16 705.063 74.7085  55
   0   3 -16 315.243 142.916  31
   0   3 -16 471.533 151.081  32
   0   3  16 657.419 156.962  36
   0   3  17 31.2054 44.2800  87
   0  -3  17-1.10555 50.7762  86
   0   3  17 48.3896 102.107  36
   0  -3  17 18.6617 54.9937  62
   0   3 -17 57.0732 47.2001  60
   0   3 -17-9.29757 44.9306  55
   0  -3  17 98.3385 51.5243  95
   0  -3 -17 21.2922 41.3442  69
   0   3 -17 9.22132 91.9786  40
   0  -3 -17 48.5699 49.1943  94
   0   3 -17 85.7529 58.6669  94
   0   3  17 53.8463 50.5410  85
   0  -3  17 26.5795 46.3398  85
   0   3 -17-35.3154 51.4544  77
   0  -3 -17 23.7876 40.4656  77
   0   3  18 122.054 50.1128  62
   0  -3  18 60.4935 45.6682  86
   0  -3  18 116.743 43.4314  95
   0  -3  18 94.0351 40.6007  85
   0   3  18 107.901 46.4913  85
   0   3 -18 82.1305 46.9958  94
   0   3 -18 71.7792 39.3294  77
   0  -3 -18 119.702 36.9222  77
   0  -3 -18 76.2545 45.1899  56
   0  -3 -19 66.5119 33.3072  56
   0  -3 -19 51.9885 28.1928  77
   0  -3  19 44.6031 33.2025  74
   0   3 -19 72.8111 28.9330  77
   0   3  19 77.0843 35.1280  85
   0   3  19 66.0460 35.3830  62
   0   3 -19 40.1303 35.0841  94
   0   3  20 241.347 23.4339  95
   0   3  20 237.181 23.3773  85
   0  -3  20 240.747 22.4074  74
   0   4   0 15606.2 375.689  10
   0  -4   0 14426.6 372.603   8
   0   4   0 15654.3 390.743   9
   0  -4   0 14942.5 381.613  21
   0  -4   0 15666.7 390.918  50
   0   4   0 16668.8 399.552   7
   0  -4   0 14254.1 368.238  39
   0  -4   1 437.262 60.7844  49
   0  -4  -1 489.830 66.9597  50
   0  -4   1 397.839 57.7868  21
   0   4   1 377.667 40.3262  25
   0  -4  -1 399.490 57.7824  21
   0  -4   1 440.449 57.7837  46
   0   4  -1 479.784 63.8561   7
   0   4  -1 497.879 60.8478   9
   0   4  -1 420.568 53.6433   8
   0  -4  -1 377.343 54.7913   8
   0   4   1 450.503 58.0992   9
   0   4  -1 456.981 48.2762  10
   0   4   1 435.745 42.2539  12
   0   4   1 452.182 51.9345  10
   0  -4   1 420.615 51.0767  39
   0  -4   2 4801.25 169.240  49
   0  -4  -2 4151.20 152.878  28
   0   4   2 4664.48 151.054  30
   0   4   2 4743.50 142.439  25
   0   4   2 4530.12 167.312  19
   0  -4  -2 4528.77 159.216  21
   0   4   2 4491.50 154.740  18
   0  -4   2 4450.39 157.889  21
   0  -4   2 4721.98 168.483  46
   0  -4   2 4182.90 149.038  39
   0   4  -2 4453.43 150.322   8
   0   4  -2 4459.47 145.035  10
   0   4   2 4811.89 161.083  10
   0   4   2 4903.46 162.162   9
   0   4  -2 4560.16 179.814   7
   0  -4  -2 4300.56 158.377   8
   0  -4   3 601.300 59.1518  39
   0  -4   3 548.497 69.5140  46
   0  -4  -3 565.637 64.9666  28
   0   4   3 652.205 59.4862  25
   0   4   3 597.279 60.0124  30
   0   4   3 641.350 65.2486  33
   0   4  -3 557.579 67.2525  11
   0   4  -3 588.373 56.1018   8
   0  -4   3 579.370 71.2986   9
   0  -4  -3 551.908 64.6360   8
   0   4  -3 592.713 51.0060  10
   0  -4   3 631.556 75.5896   7
   0  -4   3 683.253 74.2236  49
   0   4   3 624.331 77.1489  19
   0   4   3 618.277 62.4109  18
   0   4   4 71816.6 1578.23  51
   0  -4   4 66347.9 1517.88  41
   0   4   4 86460.1 1681.79  37
   0   4   4 73691.1 1545.33  18
   0   4  -4 66518.7 1471.31  18
   0  -4   4 71340.5 1567.95  46
   0  -4  -4 70504.1 1479.59  58
   0  -4  -4 72466.7 1485.19  69
   0  -4   4 68589.2 1492.33  66
   0   4   4 74316.9 1548.06  33
   0  -4   4 68391.5 1580.98   7
   0  -4  -4 75608.8 1539.28   2
   0  -4   4 76039.7 1537.59   2
   0   4  -4 69173.8 1521.00   8
   0   4  -4 70434.8 1495.27  17
   0   4  -4 72842.7 1504.33  10
   0   4  -4 70532.2 1556.34  11
   0  -4   4 71139.4 1569.51   9
   0   4  -4 70726.0 1498.90  27
   0   4   4 75063.5 1545.81  30
   0  -4  -4 69293.5 1544.39  28
   0   4   4 75869.0 1533.69  25
   0  -4   4 78628.8 1494.05  62
   0  -4   5 1085.64 85.4757  41
   0   4   5 1228.19 182.058  37
   0   4   5 1171.70 92.4492  18
   0   4  -5 1079.84 197.387  22
   0  -4   5 1212.36 106.339  46
   0  -4  -5 1092.28 56.8701  58
   0  -4  -5 1134.83 56.4707  55
   0   4   5 913.548 110.012  70
   0  -4  -5 1218.62 62.5618  69
   0   4   5 1086.76 102.644  71
   0  -4   5 1107.23 72.1292  66
   0   4   5 1361.77 98.9384  33
   0  -4   5 1195.60 84.0701   2
   0  -4  -5 1285.25 87.3170   2
   0  -4   5 813.593 105.162   7
   0  -4   5 1102.18 100.186   9
   0   4  -5 1159.07 62.9868  10
   0   4  -5 1149.41 79.6394   8
   0   4  -5 1192.44 74.3832  27
   0   4   5 1292.86 95.4509  30
   0   4   5 1264.13 91.4483  25
   0  -4   5 1298.67 70.1935  62
   0   4   6 22289.6 768.058  48
   0   4   6 21565.8 719.045  37
   0  -4   6 22645.2 557.234  41
   0   4   6 24372.7 577.754  18
   0   4  -6 22509.5 691.117  22
   0  -4   6 23381.5 607.414  46
   0  -4  -6 22559.7 498.818  58
   0  -4  -6 22702.0 502.880  55
   0  -4  -6 22789.3 511.212  69
   0   4   6 19992.6 542.981  71
   0   4   6 19617.6 551.670  70
   0  -4   6 24142.0 523.143  66
   0   4   6 23916.4 583.110  33
   0   4  -6 24313.2 668.418  34
   0  -4  -6 23761.3 552.173   3
   0  -4   6 22767.3 542.438   3
   0  -4   6 23200.0 541.384   2
   0  -4  -6 24035.2 549.748   2
   0   4  -6 22771.0 499.205  10
   0  -4   6 17068.7 600.722   7
   0   4   6 24241.2 584.556  30
   0  -4   6 23077.5 520.255  62
   0   4   7 12150.6 596.398  48
   0   4  -7 14293.3 411.339  52
   0  -4  -7 15018.8 350.434  55
   0  -4   7 15748.3 458.097  46
   0  -4   7 15251.6 416.582  41
   0  -4  -7 15401.1 358.792  69
   0   4   7 16020.4 416.058  70
   0   4   7 16888.1 410.800  71
   0   4   7 15974.4 424.422  18
   0   4  -7 13099.4 529.322  22
   0  -4   7 15524.6 368.759  66
   0   4   7 10332.8 400.148  65
   0   4   7 16048.0 593.446  37
   0   4  -7 14287.9 518.539  34
   0   4   7 15605.0 429.961  33
   0  -4  -7 15283.1 384.199   2
   0  -4   7 14389.2 372.694   2
   0   4   7 16316.2 439.043  30
   0  -4   7 13804.2 488.116   7
   0  -4   7 13291.3 362.154  62
   0  -4  -8 5139.04 155.038  55
   0   4  -8 4852.35 143.131  55
   0  -4   8 4818.27 142.976  86
   0   4   8 4278.51 402.122  48
   0   4  -8 4674.46 207.875  52
   0  -4   8 5106.64 142.776  81
   0  -4   8 5513.73 245.719  46
   0  -4  -8 5139.00 155.618  77
   0   4  -8 5458.29 336.361  38
   0  -4   8 5157.00 225.567  41
   0   4   8 5621.30 218.329  70
   0  -4  -8 5173.91 160.099  69
   0  -4   8 5376.37 172.890  66
   0   4   8 4107.37 230.326  65
   0   4   8 5155.21 218.739  33
   0   4  -8 4306.60 306.067  34
   0   4  -8 4743.79 310.143  31
   0  -4  -8 4915.65 163.604  94
   0  -4   8 2980.94 149.477  62
   0   4  -8 4860.99 303.330  14
   0  -4   9 78.9148 32.3999  96
   0  -4   9 81.5160 40.0956  98
   0  -4  -9 39.6401 57.1728  94
   0  -4  -9 42.7998 42.7018  55
   0   4  -9 96.0517 38.9385  55
   0  -4   9 96.9240 42.2871  86
   0   4   9 102.714 38.6695  85
   0  -4   9 62.1493 45.2719  85
   0  -4   9 67.2196 40.4258  81
   0  -4   9 58.2978 75.8178  46
   0   4   9 202.522 163.528  20
   0  -4  -9 56.1959 38.9815  79
   0  -4  -9 100.001 51.6005  77
   0  -4   9 134.923 43.6482  75
   0  -4   9 495.570 129.572  41
   0   4   9-375.163 360.912  43
   0   4  -9 209.768 200.935  38
   0   4   9 57.4026 103.585  70
   0  -4  -9 70.5351 45.0525  69
   0   4   9 762.699 175.946  65
   0  -4   9 100.796 57.9929  66
   0   4  -9 15.2266 178.278  34
   0   4  -9 340.967 207.887  31
   0   4   9 36.6483 47.3399  17
   0   4  -9 455.019 204.787  14
   0  -4   9 37.8269 57.4442  62
   0   4  -9 73.5269 66.9165  52
   0   4   9 837.703 322.132  48
   0  -4 -10 6445.90 220.228  94
   0  -4 -10 7652.01 223.651  55
   0   4 -10 7397.33 211.516  55
   0  -4  10 7380.07 207.476  86
   0  -4  10 6601.82 206.602  85
   0   4  10 7578.74 202.165  85
   0  -4  10 7579.30 204.874  81
   0  -4 -10 6983.77 196.864  79
   0  -4 -10 7941.28 217.542  77
   0   4  10 7657.92 415.501  20
   0  -4  10 7815.10 203.364  98
   0  -4  10 7236.53 190.169  96
   0  -4  10 6773.22 199.995  75
   0  -4 -10 7974.78 230.026  69
   0   4  10 7601.94 262.348  70
   0  -4  10 7942.59 235.566  66
   0   4  10 7693.97 302.854  65
   0   4 -10 6375.89 378.691  34
   0   4  10 11529.0 580.149  43
   0   4 -10 7721.23 340.442  44
   0  -4  10 7926.05 331.654  46
   0   4 -10 7094.43 299.846  52
   0   4  10 8360.80 524.345  48
   0   4 -10 5077.32 404.244  14
   0   4 -10 6347.06 410.989  38
   0  -4  10 6491.17 234.392  62
   0   4  10 10487.2 333.974  59
   0   4  11 5243.69 160.373  85
   0   4 -11 4983.12 289.266  44
   0  -4  11 5431.26 280.416  46
   0   4  11 8583.57 524.327  43
   0   4 -11 4387.80 157.815  79
   0  -4 -11 5179.24 169.548  77
   0  -4 -11 4562.11 150.274  79
   0  -4 -11 5145.48 179.787  55
   0   4 -11 5020.07 168.057  55
   0  -4  11 5083.66 164.358  86
   0  -4  11 4668.09 164.386  85
   0   4 -11 3971.03 359.823  38
   0  -4 -11 5305.37 185.496  69
   0   4  11 4977.79 211.250  70
   0   4  11 4114.48 431.001  48
   0   4 -11 4970.45 262.284  52
   0   4  11 4876.36 250.379  65
   0  -4  11 5532.41 189.388  66
   0   4  11 7998.75 286.726  59
   0  -4  11 5197.36 199.221  62
   0  -4  11 4788.58 146.869  96
   0  -4  11 5197.73 159.692  98
   0  -4 -11 4821.98 180.613  94
   0   4 -11 3563.35 349.769  31
   0   4  11 4661.52 337.854  20
   0  -4  12 1074.35 85.2041  85
   0  -4  12 1214.72 86.7278  86
   0   4  12 1233.88 80.6531  87
   0   4  12 1291.22 82.2247  85
   0  -4  12 1277.50 83.1816  98
   0  -4 -12 1267.92 87.3585  77
   0  -4 -12 1004.13 68.3532  79
   0   4 -12 1042.22 179.856  13
   0   4 -12 985.550 200.310  16
   0   4  12 1141.98 119.391  70
   0  -4 -12 1180.28 94.7129  69
   0   4  12 1762.80 155.867  65
   0  -4  12 1266.31 96.8620  66
   0   4 -12 1106.78 82.1403  55
   0  -4 -12 1285.90 94.5567  55
   0   4 -12 1433.66 309.854  31
   0  -4 -12 1185.86 99.1897  94
   0  -4  12 1274.34 109.432  62
   0   4  12 2074.48 182.633  59
   0   4 -12 1190.30 244.627  32
   0  -4 -13 58.3712 55.6997  77
   0   4 -13 137.170 170.002  16
   0  -4  13 68.3070 61.6394  86
   0   4  13 64.0988 57.3928  87
   0   4 -13-18.1069 113.040  40
   0   4 -13 477.507 220.834  32
   0   4 -13 52.8873 122.609  44
   0  -4  13 67.7868 89.0669  46
   0  -4  13 46.8147 57.8703  85
   0   4  13 79.0306 55.4999  85
   0  -4 -13 80.0936 68.5576  94
   0  -4  13 102.117 57.9137  98
   0   4 -14 12916.4 522.917  44
   0  -4  14 12101.7 459.012  46
   0  -4  14 12240.7 315.223  98
   0  -4 -14 11954.2 312.707  77
   0   4 -14 10744.6 323.367  77
   0   4  14 11255.5 342.234  59
   0  -4  14 12972.2 361.478  62
   0   4 -14 11656.4 508.711  40
   0  -4 -14 12379.1 346.744  69
   0  -4 -14 11705.6 339.273  55
   0   4 -14 11619.0 327.044  55
   0  -4  14 11746.4 327.043  66
   0   4  14 11642.1 365.024  65
   0   4  14 12090.1 312.212  87
   0  -4  14 11871.6 320.550  86
   0  -4  14 11518.8 318.074  85
   0   4 -14 11637.2 528.525  31
   0   4 -14 10994.3 542.128  32
   0   4  14 11541.6 551.172  36
   0   4  14 12585.3 319.195  85
   0   4 -14 10442.5 516.750  16
   0  -4 -14 12080.7 327.729  94
   0   4 -15 2216.91 118.882  77
   0  -4 -15 2271.37 104.900  77
   0   4 -15 2139.02 218.997  40
   0   4 -15 2268.64 116.101  55
   0  -4 -15 2267.31 124.933  69
   0  -4 -15 2399.09 118.322  94
   0   4  15 2258.76 150.168  65
   0  -4  15 2530.97 140.309  62
   0   4  15 2017.67 134.996  59
   0   4 -15 2057.31 216.625  44
   0  -4  15 2058.86 176.488  46
   0  -4  15 2210.87 108.262  98
   0  -4  15 2547.47 118.385  95
   0   4 -15 1626.23 220.145  16
   0   4  15 2288.13 111.178  85
   0   4  15 2105.38 105.696  87
   0  -4  15 2197.77 110.825  85
   0  -4  15 2333.19 116.382  86
   0   4 -15 2251.26 239.854  31
   0   4  15 2341.13 249.174  36
   0   4 -15 2000.89 258.719  32
   0   4 -16 5789.15 329.131  40
   0  -4  16 6838.18 305.523  49
   0  -4 -16 6393.01 215.028  69
   0  -4  16 7005.68 199.544  95
   0  -4  16 5587.60 190.715  98
   0   4  16 6831.09 235.044  65
   0  -4  16 8104.96 237.205  62
   0   4 -16 6252.92 205.117  55
   0  -4 -16 6806.54 203.684  94
   0   4 -16 6077.85 344.105  31
   0   4 -16 6440.64 358.703  32
   0   4  16 6914.54 378.714  36
   0  -4  16 6555.60 198.392  85
   0   4 -17 1167.56 145.989  40
   0  -4 -17 945.968 74.4965  69
   0  -4 -17 1126.83 72.4013  94
   0   4 -17 1274.07 83.0683  60
   0  -4  17 1149.75 73.0751  95
   0  -4  17 978.444 70.0250  98
   0   4  17 1200.66 71.6345  87
   0  -4  17 1105.43 77.8135  86
   0   4  17 1033.26 74.3234  85
   0   4 -17 737.889 145.705  31
   0   4  17 1143.32 160.841  36
   0   4 -17 997.895 71.7092  77
   0  -4 -17 1117.11 66.3132  77
   0   4 -17 888.137 68.2110  55
   0  -4 -17 1204.91 88.1157  56
   0  -4  18 4709.92 143.668  86
   0   4  18 4748.92 142.527  85
   0   4 -18 4156.97 144.091  94
   0   4 -18 4934.03 151.267  60
   0   4 -18 4320.50 133.076  77
   0  -4 -18 4625.75 131.881  77
   0  -4 -18 5168.52 164.064  56
   0   4 -18 4023.62 141.866  56
   0  -4  18 5019.33 137.261  74
   0   4 -19 58.3528 31.5928  94
   0  -4 -19 90.6831 26.2718  77
   0   4 -19 84.9396 26.3465  77
   0  -4  19 115.026 32.0516  74
   0   4  19 92.5746 31.0675  85
   0   5   0 7.66439 51.3724   7
   0  -5   0 16.5876 44.0352  46
   0  -5   0 8.10505 51.1943  21
   0  -5   0 16.4937 41.4712  39
   0   5   0 46.3976 53.4736   9
   0   5   0 2.82580 40.6022  10
   0  -5   0 12.9652 42.5047   8
   0  -5   0 30.8445 54.0662  50
   0   5  -1 3290.46 150.657   9
   0   5  -1 3130.50 127.196  10
   0   5   1 3261.46 140.894   9
   0   5   1 2903.27 112.441  12
   0   5  -1 3263.27 154.836   7
   0   5   1 2675.20 83.1654  15
   0  -5  -1 2960.32 132.176   8
   0  -5  -1 2943.97 90.9164  58
   0  -5   1 3226.02 137.633  46
   0  -5  -1 3102.79 121.169  46
   0   5   1 3281.05 109.254  25
   0  -5   1 2995.21 138.441  21
   0   5   1 3070.69 127.467  18
   0  -5  -1 3034.03 138.033  21
   0  -5  -1 3006.04 129.958  39
   0  -5   1 3054.97 127.664  39
   0   5   1 3243.64 118.382  30
   0  -5  -1 3221.99 150.169  50
   0   5  -2 598.031 82.3743   7
   0   5  -2 561.045 64.2859   8
   0   5  -2 543.881 58.8452  10
   0   5   2 572.335 67.6526   9
   0   5  -2 538.935 70.6788  11
   0  -5  -2 494.623 69.2659   8
   0  -5  -2 495.241 42.4355  58
   0   5   2 555.260 64.8236  18
   0   5   2 649.609 81.1545  19
   0  -5   2 530.119 61.7387  39
   0  -5   2 513.248 72.8363  46
   0  -5   2 553.406 79.7553  49
   0  -5  -2 537.933 80.7624  50
   0   5   2 558.088 61.3465  30
   0   5   2 606.332 54.5324  25
   0  -5  -3 15370.3 353.503  58
   0   5  -3 15713.3 403.388   8
   0   5  -3 15343.2 430.246  11
   0  -5  -3 15402.5 421.591   8
   0   5  -3 15267.9 383.731  17
   0   5  -3 15833.2 391.758  10
   0   5   3 16793.1 415.580   9
   0   5   3 16219.1 414.870  33
   0  -5  -3 15569.5 354.592  69
   0   5   3 16706.4 447.464  19
   0   5   3 15985.6 415.260  18
   0   5  -3 15049.5 366.083  18
   0  -5   3 15486.8 403.691  39
   0  -5   3 15800.4 430.190  46
   0   5   3 15586.8 431.775  51
   0  -5   3 16026.9 435.045  49
   0   5   3 16215.4 391.125  25
   0  -5  -3 15014.7 410.936  28
   0   5   3 16800.6 409.173  30
   0  -5  -4 7720.20 200.544  69
   0   5   4 8248.18 260.399  18
   0   5  -4 7481.19 195.352  18
   0   5   4 8112.21 297.219  19
   0   5   4 8996.28 350.804  37
   0   5   4 8476.22 216.260  54
   0  -5  -4 7568.20 197.951  58
   0   5  -4 8181.21 227.767  10
   0   5  -4 7755.93 221.107  17
   0   5  -4 7718.05 240.857   8
   0  -5  -4 7569.55 262.502   8
   0   5   4 8017.95 245.875   9
   0   5   4 8219.05 259.899  33
   0   5   4 8254.77 242.051  25
   0  -5  -4 7623.83 256.278  28
   0   5  -4 7749.26 224.827  27
   0   5   4 8418.52 256.450  30
   0  -5   4 8075.55 276.692  46
   0   5   4 8224.34 288.172  51
   0  -5   4 8032.52 277.155  49
   0  -5  -4 8190.78 259.282   2
   0  -5   4 8021.86 255.190   2
   0  -5  -5 4533.47 135.326  69
   0   5   5 4600.14 173.178  71
   0   5  -5 4681.54 298.412  22
   0   5   5 4702.47 189.639  18
   0   5  -5 3931.30 140.316  17
   0  -5   5 4342.61 172.254  41
   0   5   5 4683.70 282.967  37
   0   5   5 4671.75 158.289  54
   0  -5  -5 4153.52 124.622  55
   0  -5  -5 4288.95 130.103  58
   0   5   5 4417.46 165.790   9
   0   5  -5 4575.35 148.638  10
   0   5  -5 4241.21 167.082   8
   0  -5   5 4132.28 200.097  49
   0  -5   5 4498.71 204.478  46
   0  -5  -5 4297.43 189.900  28
   0   5   5 4720.63 186.272  30
   0   5   5 4677.94 176.313  25
   0   5  -5 4136.03 149.242  27
   0  -5  -5 4551.41 180.688   2
   0  -5   5 4610.50 178.557   2
   0  -5   5 4367.11 213.969   7
   0   5   5 4537.77 189.187  33
   0  -5   6 1358.92 122.275  46
   0  -5   6 1191.92 99.8285  41
   0   5  -6 1317.18 238.808  22
   0   5   6 1281.29 106.347  18
   0   5   6 1215.60 123.242  71
   0   5   6 961.718 131.063  70
   0  -5  -6 1248.42 70.2535  69
   0  -5  -6 1232.09 96.3877   2
   0  -5   6 1081.89 94.4716   3
   0  -5  -6 1214.29 100.706   3
   0  -5   6 848.068 116.757   7
   0  -5   6 1224.95 94.2726   2
   0   5   6 896.728 202.783  37
   0   5   6 1185.85 106.074  33
   0   5   6 1326.19 100.602  54
   0  -5  -6 1075.13 61.6861  55
   0  -5  -6 1220.75 115.594  28
   0   5   6 1330.68 109.117  30
   0  -5   6 1221.87 78.5870  62
   0   5  -6 1225.04 90.3629   8
   0  -5   7 24626.6 598.386   2
   0  -5  -7 25522.9 609.323   2
   0  -5   7 24254.5 530.613  96
   0  -5  -7 25521.8 558.388  94
   0  -5  -7 24167.8 548.259  55
   0  -5   7 23698.1 539.581  86
   0  -5   7 25475.9 537.978  84
   0  -5   7 23714.7 536.304  81
   0  -5   7 25092.0 674.190  46
   0   5  -7 22785.3 759.398  22
   0  -5  -7 20937.3 542.951  77
   0  -5   7 23665.7 530.670  75
   0  -5   7 25344.8 624.067  41
   0  -5  -7 24631.6 557.495  69
   0   5   7 24979.6 605.043  71
   0   5   7 23744.7 611.029  70
   0  -5   7 26959.8 575.527  66
   0   5   7 25967.3 648.834  33
   0   5  -7 25095.2 742.036  34
   0   5   7 24256.4 816.322  37
   0   5   7 26020.0 648.433  30
   0  -5  -7 25408.0 665.414  28
   0   5  -7 24355.9 607.323   8
   0  -5   7 24540.9 569.209  62
   0   5   7 22161.5 851.858  48
   0   5  -7 23948.8 612.982  52
   0  -5  -8 21241.3 467.335  94
   0   5  -8 19311.4 438.936  55
   0  -5  -8 19852.3 456.259  55
   0  -5   8 19617.4 444.235  86
   0   5   8 20232.1 436.824  85
   0  -5   8 19304.5 440.769  81
   0  -5   8 20461.8 589.533  46
   0   5   8 19036.8 694.320  20
   0  -5  -8 19412.8 453.650  77
   0  -5  -8 19490.4 444.266  79
   0  -5   8 19598.0 436.048  75
   0  -5   8 20133.8 543.012  41
   0   5   8 21143.1 527.078  70
   0  -5  -8 20587.0 467.370  69
   0  -5   8 21703.2 481.449  66
   0   5   8 14306.5 512.354  65
   0  -5   8 14871.7 459.207  62
   0  -5   8 19605.6 433.118  96
   0  -5   8 17001.5 443.033  95
   0   5  -8 19242.8 641.765  14
   0   5   8 20623.0 560.538  33
   0   5   8 21898.3 764.140  37
   0   5  -8 18837.5 651.747  34
   0   5   8 15027.2 741.130  48
   0   5  -8 19122.3 528.828  52
   0  -5  -9 12201.1 317.401  94
   0   5  -9 11806.3 294.334  55
   0  -5  -9 12416.0 313.647  55
   0  -5   9 12363.3 305.436  85
   0  -5   9 12022.3 298.228  86
   0   5   9 12331.6 289.760  85
   0  -5   9 12067.2 294.716  81
   0  -5  -9 11266.8 292.164  79
   0  -5  -9 12685.6 309.729  77
   0   5   9 11806.8 534.456  20
   0  -5   9 12786.0 294.076  98
   0  -5   9 12381.9 285.597  96
   0  -5   9 12017.0 289.690  75
   0  -5  -9 12513.1 322.839  69
   0   5   9 12648.2 373.057  70
   0   5  -9 11085.4 519.637  38
   0  -5   9 11227.9 395.504  41
   0   5   9 11447.7 394.012  65
   0  -5   9 13475.1 334.305  66
   0   5  -9 9556.64 477.902  34
   0   5  -9 11322.0 383.737  52
   0   5   9 11619.7 639.982  48
   0   5  -9 11906.7 515.593  14
   0   5   9 9333.34 601.784  43
   0  -5   9 12739.5 441.245  46
   0   5 -10 17023.0 411.949  55
   0  -5 -10 17631.1 431.494  55
   0  -5  10 17453.3 419.246  85
   0  -5  10 17074.2 412.781  86
   0   5  10 17835.6 404.935  85
   0   5  10 15509.6 774.585  43
   0  -5  10 18391.9 580.284  46
   0   5 -10 18429.1 586.966  44
   0   5  10 17725.4 680.441  20
   0  -5  10 18024.0 407.588  98
   0  -5  10 17581.3 397.140  96
   0  -5 -10 17555.3 421.012  77
   0  -5 -10 15855.8 401.515  79
   0  -5  10 17380.3 405.943  75
   0  -5 -10 18318.7 441.244  69
   0   5  10 18907.8 487.143  70
   0  -5  10 12989.4 504.868  41
   0   5 -10 14038.4 647.721  38
   0   5  10 18285.3 518.703  65
   0  -5  10 19246.7 450.891  66
   0   5 -10 14552.4 625.545  34
   0   5 -10 15266.9 645.555  31
   0   5 -10 15869.8 675.203  14
   0  -5 -10 16246.5 428.275  94
   0   5 -10 16610.0 520.820  52
   0   5  10 18841.1 815.124  48
   0  -5  10 14517.1 439.645  62
   0  -5 -11 4842.87 191.416  94
   0  -5 -11 5937.76 198.656  55
   0   5 -11 5551.99 181.307  55
   0  -5  11 5682.54 183.424  86
   0  -5  11 5678.84 187.317  85
   0   5  11 5962.75 175.262  85
   0   5  11 12763.5 624.528  43
   0   5  11 5586.74 375.654  20
   0  -5  11 5583.14 165.772  96
   0  -5  11 6198.78 180.078  98
   0  -5 -11 5138.61 167.378  79
   0  -5 -11 5914.84 188.742  77
   0  -5  11 5131.06 176.556  75
   0   5  11 5902.88 236.594  70
   0  -5 -11 6145.95 207.155  69
   0   5  11 5530.16 287.771  65
   0  -5  11 6338.79 210.265  66
   0   5 -11 4542.45 395.780  31
   0   5 -11 4790.02 364.310  34
   0   5 -11 5623.43 274.690  52
   0   5 -11 4144.00 408.437  14
   0  -5 -11 5000.34 285.297  28
   0   5 -11 4763.07 406.490  38
   0  -5  11 5901.80 220.486  62
   0  -5 -12 4456.99 182.754  94
   0   5  12 5720.91 175.005  87
   0  -5  12 5446.06 181.037  85
   0  -5  12 5182.95 177.837  86
   0   5  12 5559.37 171.428  85
   0   5  12 6995.94 510.872  43
   0  -5  12 5578.89 302.538  46
   0   5 -12 5879.82 327.037  44
   0   5  12 4614.72 349.604  20
   0  -5 -12 5524.28 179.823  77
   0  -5 -12 4388.00 157.802  79
   0  -5 -12 4877.65 161.802  97
   0  -5  12 6031.68 192.255  95
   0  -5  12 4977.32 159.060  96
   0  -5  12 5601.31 175.014  98
   0   5 -12 5136.84 432.136  38
   0   5  12 5121.42 220.269  70
   0  -5 -12 5404.39 199.758  69
   0   5 -12 5112.86 176.567  55
   0  -5 -12 5154.05 190.705  55
   0   5  12 4313.40 256.459  65
   0   5 -12 3790.39 397.183  31
   0   5 -12 4444.21 353.135  34
   0  -5  12 5348.01 213.394  62
   0   5  12 7394.26 287.083  59
   0   5  12 4606.05 469.493  48
   0   5 -12 4950.85 331.783  13
   0   5 -12 5063.32 361.368  16
   0  -5 -12 4523.70 274.046  28
   0   5 -13 1018.32 173.677  44
   0  -5  13 1006.28 148.026  46
   0  -5  13 1152.95 86.5271  98
   0  -5  13 1173.11 96.7824  95
   0  -5 -13 1156.06 85.8701  77
   0   5  13 2131.92 163.706  59
   0  -5  13 1195.81 113.425  62
   0   5  13 161.387 312.555  43
   0   5 -13 583.445 256.750  38
   0   5 -13 1075.04 176.594  40
   0   5  13 1034.65 116.324  70
   0  -5 -13 1090.51 95.1478  69
   0  -5 -13 728.827 131.498  28
   0   5  13 1757.96 157.428  65
   0   5  13 1126.60 80.6948  85
   0   5 -13 1524.53 278.446  32
   0   5 -13 1735.52 312.222  31
   0  -5  13 1083.48 90.2176  86
   0  -5  13 1125.08 88.0635  85
   0   5  13 1172.88 86.3259  87
   0  -5 -13 957.433 91.8740  94
   0   5 -13 920.099 189.943  13
   0   5 -13 876.661 215.279  16
   0  -5  14 1557.71 101.547  86
   0   5  14 1707.61 97.3863  87
   0  -5  14 1659.13 98.1209  85
   0  -5  14 1643.71 172.264  46
   0   5 -14 1416.06 186.655  44
   0  -5  14 1671.62 104.122  95
   0  -5  14 1617.07 95.8767  98
   0  -5 -14 1606.86 94.3036  77
   0  -5  14 1652.24 122.489  62
   0   5  14 2035.35 143.365  59
   0   5 -14 1765.23 205.319  40
   0   5  14 1392.97 119.174  70
   0  -5 -14 1621.53 109.756  69
   0   5 -14 1430.72 93.1597  55
   0   5  14 1815.29 150.145  65
   0   5  14 1512.24 91.6419  85
   0  -5  14 1535.12 173.054  49
   0   5 -14 1327.49 225.294  16
   0   5 -14 2346.40 272.600  31
   0   5  14 1742.91 236.378  36
   0   5 -14 1531.32 266.442  32
   0  -5 -14 1410.21 101.818  94
   0  -5  15 3214.48 218.281  46
   0   5 -15 3230.36 252.119  44
   0   5 -15 3124.44 141.088  77
   0  -5 -15 3343.83 128.568  77
   0   5 -15 3375.93 259.306  40
   0  -5  15 3345.23 133.685  98
   0  -5 -15 3493.41 152.017  69
   0   5  15 3431.46 175.570  65
   0   5 -15 3130.19 274.378  31
   0   5  15 3146.59 278.181  36
   0   5 -15 3101.95 300.246  32
   0  -5  15 3777.15 235.289  49
   0   5 -15 3231.86 133.540  55
   0  -5 -15 3254.31 157.091  56
   0   5 -15 2732.86 270.274  16
   0   5  15 3239.60 158.670  59
   0   5  15 3322.08 131.664  87
   0  -5  15 3361.87 139.007  86
   0  -5 -16 268.912 51.5789  77
   0  -5  16 383.217 60.0062  74
   0   5 -16 272.096 63.0325  77
   0   5 -16 252.164 110.988  40
   0  -5  16 320.746 59.7718  95
   0  -5  16 305.882 58.9495  98
   0  -5 -16 319.295 60.5774  69
   0   5  16 70.1252 83.1088  65
   0  -5  16 252.507 60.1360  86
   0   5  16 296.983 57.6690  87
   0   5  16 327.731 56.5688  85
   0   5 -16-46.6254 139.007  31
   0  -5 -16 306.553 58.9718  94
   0   5  16 150.577 117.100  36
   0   5 -16 226.396 49.8437  55
   0  -5 -16 284.802 63.7734  56
   0  -5  17 98.1201 46.1010  98
   0  -5 -17 65.6730 39.4455  77
   0   5  17 92.8096 43.8397  85
   0  -5 -17 111.283 48.2847  56
   0  -5  17 93.7043 47.3528  74
   0   5 -17 64.4890 83.8832  40
   0   5 -17-11.4482 47.7954  77
   0   5 -17 97.7173 46.0894  60
   0  -5  17 54.3320 48.5819  86
   0   5  17 125.439 47.1187  87
   0  -5  18 45.0554 37.8631  74
   0   5  18 19.4830 33.3325  85
   0  -5 -18 20.6715 34.5035  56
   0   5 -18 36.1900 34.5147  60
   0  -5 -18 19.1446 31.3987  77
   0   5 -18 30.1008 42.8786  94
   0   5 -18-25.4227 36.2398  77
   0   5 -19 78.2307 20.5910  77
   0   5  19 52.9312 21.2554  85
   0  -5 -19 82.0914 21.4791  77
   0  -5  19 55.2685 26.4268  74
   0   5 -19 38.6582 26.8022  94
   0  -6   0 41.3747 70.6665  50
   0   6   0 66.7069 57.2757  10
   0   6   0 7.71629 40.4638  12
   0   6   0 4.46149 61.2396   9
   0  -6   0 22.0798 56.5059  39
   0  -6   0 22.2455 33.1800  58
   0   6   0-5.89951 33.4949  25
   0   6   0 1.49664 47.9685  18
   0  -6   0 42.7053 51.2223  46
   0  -6   0 18.4429 47.3124  47
   0   6   0 2.49985 62.4613   7
   0   6   1 4607.81 198.870   7
   0  -6   1 3996.56 166.185  46
   0  -6   1 4039.47 183.637  50
   0  -6   1 3772.42 146.565  47
   0  -6  -1 3837.60 189.159  50
   0   6   1 3553.69 137.320  12
   0   6   1 3857.69 164.449  10
   0   6  -1 4032.50 193.713   7
   0  -6  -1 3471.27 161.288   8
   0   6   1 3926.42 174.148   9
   0  -6  -1 3762.72 160.481  39
   0  -6   1 3724.54 157.598  39
   0   6  -1 3624.56 143.806  18
   0   6   1 3720.06 156.325  18
   0  -6  -1 3551.42 112.152  58
   0   6   1 3944.28 142.833  30
   0   6   1 3862.17 127.903  25
   0   6   2 4588.97 175.606  33
   0   6   2 4745.07 166.345  30
   0   6   2 4577.75 150.564  25
   0   6  -2 4626.92 216.041   7
   0   6   2 4603.84 188.776   9
   0  -6  -2 4529.30 181.425  39
   0  -6   2 4464.40 175.994  39
   0   6   2 4656.11 202.034  19
   0   6  -2 4416.53 154.510  18
   0   6   2 4581.73 179.975  18
   0  -6  -2 4217.04 124.230  69
   0  -6   2 4709.82 191.335  46
   0  -6  -2 4350.05 129.843  58
   0  -6   3 4644.13 198.581  46
   0  -6  -3 4489.17 194.600   2
   0  -6   3 4593.76 193.454   2
   0   6   3 4674.87 186.797  33
   0  -6   3 4462.05 206.658  49
   0   6   3 4614.19 205.165  51
   0   6  -3 4512.97 206.472  11
   0   6  -3 4445.28 166.656  17
   0   6   3 4582.07 185.485   9
   0  -6   3 4436.00 179.269  39
   0   6  -3 4335.17 146.560  18
   0   6   3 4689.76 214.286  19
   0   6   3 4840.05 190.018  18
   0  -6  -3 4491.33 132.004  69
   0   6   3 4615.02 160.148  25
   0   6   3 4648.35 175.518  30
   0  -6  -3 4367.45 132.839  58
   0  -6   4 776.202 95.6621  46
   0  -6   4 850.097 90.4150   2
   0  -6  -4 846.408 94.3761   2
   0   6   4 785.286 87.3658  33
   0  -6   4 687.548 99.1740  49
   0   6   4 813.061 106.465  51
   0   6   4 854.490 80.6545   9
   0   6  -4 883.990 75.2674  17
   0   6  -4 773.439 80.5983   8
   0   6  -4 834.241 108.995  11
   0   6  -4 788.122 53.6530  18
   0   6   4 965.762 119.831  19
   0   6   4 814.595 89.2900  18
   0  -6  -4 815.975 56.1355  69
   0   6  -4 773.590 78.7912  27
   0   6   4 920.012 85.4694  30
   0   6   4 922.841 79.6938  25
   0  -6  -4 915.063 97.0167  28
   0  -6  -4 883.388 51.4132  56
   0   6   4 766.303 68.8544  54
   0  -6  -4 866.817 59.3589  58
   0  -6   5 21322.3 590.607  46
   0   6   5 24174.1 727.830  37
   0  -6   5 20093.1 538.396  41
   0   6  -5 19299.7 505.165  17
   0   6   5 22083.3 570.346  18
   0   6  -5 23797.6 704.067  22
   0   6   5 24313.3 533.147  71
   0  -6  -5 21133.2 486.842  69
   0  -6  -5 22165.5 569.163   2
   0  -6   5 21727.1 561.012   2
   0   6   5 22127.4 569.529  33
   0   6   5 20116.2 611.955  51
   0  -6   5 18418.7 577.601  49
   0  -6  -5 21093.2 570.078  28
   0   6   5 22350.6 562.058  30
   0   6  -5 20391.2 516.570  27
   0   6  -5 20957.0 544.996   8
   0   6  -5 20480.8 591.313  11
   0   6   5 20484.1 536.460   9
   0   6  -5 21820.1 516.099  10
   0  -6  -5 21963.1 484.611  56
   0   6   5 21832.1 510.107  54
   0  -6   6 1760.47 154.864  49
   0  -6   6 2826.31 97.5377  84
   0  -6   6 2736.86 124.963  83
   0  -6   6 2688.66 95.7611  81
   0  -6   6 2929.84 175.191  46
   0   6  -6 3100.86 282.458  22
   0  -6  -6 2731.35 108.215  79
   0  -6  -6 2303.35 102.271  77
   0  -6   6 2850.69 93.2879  75
   0   6   6 2973.96 269.054  37
   0  -6   6 2790.99 149.212  41
   0   6   6 2658.96 165.051  70
   0  -6  -6 2901.99 111.185  69
   0   6   6 2826.11 155.171  71
   0  -6   6 2879.72 153.766   3
   0  -6   6 2832.62 150.298   2
   0  -6  -6 2967.40 161.692   3
   0  -6  -6 2885.97 155.825   2
   0   6   6 2917.97 161.966  33
   0   6   6 2974.75 160.466  30
   0  -6  -6 2816.97 167.533  28
   0   6   6 2425.19 128.835  54
   0   6   6 2493.22 127.117   9
   0   6  -6 2893.43 146.121   8
   0  -6  -6 2945.26 112.497  94
   0  -6  -7 5622.56 253.810  28
   0  -6   7 5458.20 162.522  86
   0  -6   7 5626.96 158.011  84
   0  -6   7 5349.42 156.366  81
   0  -6   7 5874.61 160.627  80
   0  -6   7 5714.81 263.642  46
   0   6   7 5922.99 243.651  18
   0   6  -7 5696.83 370.240  22
   0  -6  -7 4826.51 164.575  77
   0  -6  -7 5257.98 163.814  79
   0  -6   7 5557.34 153.473  75
   0  -6   7 5748.52 230.212  41
   0   6   7 5223.24 368.578  37
   0   6   7 4987.53 217.896  71
   0  -6  -7 5427.59 175.006  69
   0   6   7 4583.44 228.039  70
   0  -6   7 5493.79 152.306  96
   0  -6   7 5704.04 163.591  95
   0   6   7 5932.86 247.202  33
   0   6  -7 6026.13 342.435  34
   0   6  -7 5335.88 215.206   8
   0  -6  -7 5837.12 175.846  94
   0  -6   7 5532.67 218.555   3
   0  -6  -7 5655.37 228.046   2
   0  -6  -7 5461.43 226.064   3
   0  -6   7 5649.63 221.052   2
   0   6   7 4762.12 419.427  48
   0  -6   7 3854.33 240.170  49
   0  -6  -8 619.978 113.208  28
   0  -6   8 614.673 61.4115  86
   0   6   8 598.383 48.7864  85
   0  -6   8 982.250 76.5714  80
   0  -6   8 658.420 57.4592  81
   0  -6  -8 586.695 66.8217  77
   0  -6  -8 587.621 59.3110  79
   0   6  -8 632.661 228.762  22
   0  -6  -8 735.281 75.9652  94
   0  -6   8 566.086 52.6195  75
   0  -6   8 764.371 108.635  41
   0  -6  -8 636.084 66.8536  69
   0   6   8 701.584 138.431  70
   0   6   8 962.028 125.463  71
   0   6   8-114.416 204.518  65
   0   6  -8 863.163 212.888  34
   0   6   8 952.989 229.941  37
   0   6   8 742.453 105.375  33
   0   6   8 258.767 276.457  48
   0  -6   8 535.686 114.321  49
   0  -6   8 630.071 64.1288  95
   0  -6   8 614.738 51.4152  96
   0  -6   8 620.793 109.254  46
   0   6   8 612.844 86.3133  17
   0   6  -8 513.384 176.156  14
   0  -6   9 7937.50 223.518  86
   0  -6   9 7874.73 223.648  85
   0   6   9 8140.13 209.510  85
   0   6  -9 8241.91 348.583  44
   0  -6   9 8419.62 355.206  46
   0   6   9 8233.97 464.812  20
   0  -6  -9 8153.27 238.695  94
   0  -6  -9 7443.15 215.571  79
   0  -6  -9 7905.29 229.429  77
   0  -6   9 7879.32 212.931  75
   0   6   9 8768.70 309.102  70
   0  -6  -9 8241.78 243.046  69
   0  -6   9 7680.87 319.318  41
   0   6  -9 7603.23 452.033  38
   0   6   9 6485.86 321.109  65
   0   6  -9 6419.04 407.381  34
   0   6   9 7231.31 550.992  48
   0  -6   9 7962.61 360.174  49
   0  -6  -9 7919.76 219.746  97
   0  -6   9 7159.56 221.484  95
   0  -6   9 8170.77 215.117  98
   0  -6   9 8141.27 209.452  96
   0   6  -9 8161.26 437.626  14
   0   6   9 7779.08 285.984  17
   0   6  -9 7578.54 434.660  31
   0  -6  10 3274.93 129.874  85
   0  -6  10 2956.23 126.930  86
   0   6  10 3252.84 115.198  85
   0   6 -10 3077.22 225.397  44
   0  -6  10 3247.69 228.497  46
   0   6  10 3464.05 327.396  20
   0  -6 -10 3055.43 140.443  94
   0  -6 -10 2781.90 116.827  79
   0  -6 -10 3371.27 135.069  77
   0  -6  10 3253.99 121.829  75
   0   6  10 3340.28 196.228  70
   0  -6 -10 3284.91 143.441  69
   0   6 -10 2863.23 343.268  38
   0   6  10 2677.15 516.186  43
   0  -6  10 3005.55 224.912  41
   0   6 -10 3131.61 346.970  31
   0  -6  10 3245.36 238.478  49
   0  -6  10 3212.73 114.182  96
   0  -6  10 3302.50 120.730  98
   0  -6  10 2352.01 124.517  95
   0  -6 -10 3047.20 122.040  97
   0  -6 -10 2974.48 214.668  28
   0   6  10 3173.82 174.426  17
   0   6 -10 3047.08 335.335  14
   0  -6 -11 13280.9 491.181  28
   0  -6  11 13521.7 352.610  86
   0  -6  11 13828.6 355.833  85
   0   6  11 14599.9 340.977  85
   0  -6  11 13920.3 516.914  46
   0   6  11 13202.3 603.443  20
   0  -6 -11 14870.9 360.405  77
   0  -6 -11 11929.1 334.066  79
   0  -6  11 13237.3 343.521  75
   0  -6 -11 12546.4 360.972  94
   0   6  11 13929.1 416.686  70
   0  -6 -11 14929.3 387.187  69
   0   6  11 14124.2 460.822  65
   0   6 -11 10270.7 613.579  14
   0   6  11 14245.0 759.339  48
   0  -6 -11 13184.7 340.823  97
   0  -6  11 12245.6 349.208  95
   0  -6  11 14070.0 335.127  96
   0  -6  11 14577.2 347.046  98
   0   6 -11 11862.6 608.364  31
   0   6 -11 12984.9 597.230  34
   0  -6  12 65.0971 56.4200  85
   0   6  12 28.4918 47.1149  85
   0   6 -12 28.0316 110.080  44
   0  -6  12-5.29755 89.5976  46
   0   6  12-66.5886 183.386  20
   0  -6 -12 77.3277 48.4197  79
   0  -6 -12 77.6946 61.2619  77
   0   6 -12 23.5075 279.625  31
   0  -6 -12 86.4827 96.8459  28
   0   6 -12 165.686 276.535  38
   0  -6  12-27.2845 104.345  49
   0   6 -12 6.98034 202.990  34
   0  -6 -12 21.3954 67.4032  94
   0   6  12 29.2537 61.9576  87
   0  -6  12 45.9384 59.7070  86
   0  -6  12 32.8579 57.9417  98
   0  -6  12 85.7039 71.4045  95
   0  -6  12-35.2284 53.2884  96
   0  -6 -12 37.0578 51.2000  97
   0   6 -12-130.148 163.122  13
   0   6  13 2126.56 107.488  87
   0  -6  13 1863.94 110.133  86
   0  -6  13 1954.65 105.652  85
   0   6  13 2094.39 100.358  85
   0  -6  13 2252.36 201.145  46
   0   6 -13 2046.85 212.563  44
   0  -6 -13 1626.54 109.748  94
   0  -6 -13 2088.10 108.063  77
   0   6 -13 1771.21 319.497  38
   0   6 -13 2042.09 217.508  40
   0   6  13 2072.49 363.966  43
   0  -6 -13 2116.36 128.332  56
   0   6  13 2034.92 144.322  70
   0  -6 -13 2211.51 126.947  69
   0   6  13 2695.18 182.073  65
   0   6  13 3142.33 201.097  59
   0  -6  13 2085.44 201.842  49
   0   6 -13 1638.82 229.762  13
   0   6 -13 1913.60 265.952  16
   0  -6  13 1744.52 94.0828  96
   0  -6  13 2098.99 114.175  95
   0  -6  13 2168.29 108.407  98
   0   6 -13 2061.74 303.232  32
   0   6 -13 2422.17 368.335  31
   0  -6  14 1268.01 157.155  49
   0   6 -14 897.475 162.224  44
   0  -6  14 1065.32 147.760  46
   0  -6 -14 954.123 85.3039  94
   0  -6 -14 1141.67 81.8843  77
   0  -6  14 1347.53 94.7539  74
   0   6  14 990.018 106.535  70
   0  -6 -14 1190.27 96.9959  69
   0  -6 -14 1006.46 94.3961  56
   0  -6  14 1186.47 90.7895  95
   0  -6  14 1197.93 85.8444  98
   0   6  14 1414.49 140.038  65
   0   6 -14 1431.02 263.187  32
   0   6 -14 2547.57 288.256  31
   0   6  14 1344.60 218.495  36
   0   6 -14 844.760 211.887  16
   0   6 -14 1151.43 176.897  40
   0   6  14-6.56526 284.340  43
   0   6  14 1864.69 140.024  59
   0  -6  14 990.434 88.1892  86
   0   6  14 1293.22 88.3982  87
   0   6  14 1152.20 78.3782  85
   0  -6 -15 1755.84 112.988  56
   0   6 -15 2033.14 204.759  40
   0   6  15 2241.93 100.815  85
   0  -6 -15 2190.07 118.823  69
   0   6  15 2471.55 148.278  65
   0   6  15 2068.74 227.225  36
   0   6 -15 2581.32 254.685  31
   0   6 -15 2171.38 268.239  32
   0  -6  15 2342.20 182.548  49
   0  -6  15 2284.34 105.140  95
   0  -6 -15 2206.02 109.092  94
   0  -6  15 2062.14 175.730  46
   0   6 -15 2059.18 202.417  44
   0  -6 -16 134.456 50.1830  56
   0  -6 -16 147.821 45.9355  77
   0   6  16 152.880 45.5051  85
   0   6 -16 172.979 57.3423  77
   0   6 -16 161.334 103.488  40
   0  -6 -16 155.681 49.7697  94
   0  -6  16 215.587 55.7726  74
   0   6  16-46.3394 81.7153  65
   0   6  16 210.647 54.4135  87
   0  -6  16 198.569 55.5326  86
   0   6  16 158.832 113.609  36
   0  -6  16 124.499 51.1301  98
   0   6 -16 151.322 54.5045  60
   0   6 -16-83.0458 132.358  31
   0  -6 -17 4936.19 256.658  47
   0  -6  17 5657.69 151.358  74
   0  -6  17 4740.02 149.285  98
   0   6 -17 4935.68 165.297  60
   0  -6 -17 5158.44 144.052  77
   0   6 -17 4799.60 147.985  77
   0   6 -17 5149.45 261.328  40
   0   6  17 5475.52 151.356  87
   0   6  17 4699.34 143.246  85
   0  -6  18 333.542 39.1055  74
   0   6 -18 188.336 34.8535  77
   0  -6 -18 294.785 32.9255  77
   0   6 -18 212.760 42.9816  94
   0   6  18 280.014 30.8658  85
   0   6  18 371.584 39.5278  87
   0  -6  19 2605.90 69.4275  74
   0  -7   0-5.70279 70.0999  50
   0   7   0-1.21735 36.8299  30
   0   7   0 25.5995 56.9965  10
   0   7   0 3.02643 39.9337  12
   0   7   0-1.81743 46.3060  18
   0  -7   0 32.8974 58.5474  39
   0   7   0 38.3816 70.7997   7
   0  -7   0-28.4497 67.1469   2
   0  -7   0 21.1771 49.9822  46
   0  -7   0 25.8233 47.4442  47
   0  -7  -1 145.908 58.6845  47
   0  -7   1 96.3897 55.2667  46
   0  -7   1 121.477 72.4426  50
   0  -7  -1 149.812 79.7506  50
   0   7   1 127.639 43.3776  30
   0   7   1 122.992 45.0362  12
   0   7   1 188.551 64.5710   9
   0   7  -1 185.189 60.5985  10
   0  -7  -1 82.2542 58.6279  39
   0  -7   1 120.758 59.3195  39
   0   7  -1 154.277 74.3512   7
   0   7   1 177.072 70.4079   7
   0   7  -1 157.338 50.7132  18
   0   7   1 104.244 52.5299  18
   0   7   1 146.722 55.1241  33
   0  -7  -2 4107.84 183.848  39
   0  -7   2 3762.16 173.942  39
   0   7  -2 4026.36 170.219  17
   0   7  -2 4123.37 208.421  11
   0   7  -2 4148.27 174.245  10
   0   7  -2 4191.16 221.754   7
   0   7   2 4056.08 190.234   9
   0   7   2 3978.06 158.614  30
   0  -7   2 4029.01 185.146  46
   0  -7   2 4010.13 204.489  50
   0   7   2 4137.64 207.564  19
   0   7   2 3972.56 177.873  18
   0   7  -2 4125.70 157.099  18
   0   7   2 4008.55 173.992  33
   0  -7   3 1926.75 132.709  46
   0   7  -3 1845.38 95.5777  18
   0   7   3 1687.66 118.522  18
   0  -7  -3 1762.05 81.8771  77
   0  -7   3 1829.98 72.1788  75
   0  -7  -3 1711.17 75.8054  69
   0  -7   3 1719.55 118.738  39
   0  -7  -3 1843.53 129.366  39
   0   7  -3 1823.02 144.987  11
   0   7   3 1741.64 120.634   9
   0   7  -3 1755.77 112.064  17
   0   7  -3 1916.95 113.907  10
   0   7   3 1883.05 121.923  33
   0   7   3 1862.48 111.115  30
   0   7   3 1713.23 93.4131  25
   0  -7  -3 2001.95 92.8693  97
   0   7   3 1629.66 137.334  51
   0  -7   3 1827.24 75.6298  89
   0   7   4 8888.00 238.255  54
   0  -7   4 7229.87 303.449  49
   0   7   4 8466.15 331.219  51
   0  -7   4 7653.66 203.074  84
   0  -7   4 8989.26 222.957  83
   0  -7   4 8070.01 203.295  80
   0  -7   4 7907.37 298.980  46
   0  -7   4 8244.37 217.967  78
   0  -7  -4 8097.23 217.109  77
   0  -7   4 7965.18 203.809  75
   0  -7  -4 7911.66 216.307  69
   0   7  -4 8067.33 317.885  11
   0   7  -4 8175.56 260.642  17
   0   7   4 7425.14 272.757   9
   0   7   4 8371.28 286.471  33
   0  -7  -4 9000.81 227.024  97
   0  -7  -4 8147.47 214.352  94
   0  -7  -4 7844.56 209.132   5
   0   7   4 8137.08 270.778  30
   0   7  -4 7942.57 263.823  27
   0  -7  -5 7237.29 199.602  94
   0  -7   5 7015.98 187.210  88
   0   7   5 6823.03 316.429  51
   0  -7   5 5771.18 282.228  49
   0  -7   5 7150.68 207.464  83
   0  -7   5 6997.47 187.408  84
   0  -7   5 7031.86 186.878  81
   0  -7   5 7066.83 186.868  80
   0  -7   5 7320.33 292.803  46
   0   7  -5 7811.04 401.742  22
   0   7   5 6905.79 271.028  18
   0  -7  -5 6951.62 186.190  78
   0  -7  -5 6730.70 198.511  77
   0  -7   5 6856.23 192.152  74
   0  -7   5 7211.54 186.598  75
   0   7   5 7713.57 401.202  37
   0  -7   5 6885.36 254.607  41
   0  -7  -5 7196.22 204.178  69
   0   7   5 8231.12 250.866  71
   0   7   5 6597.96 247.314   9
   0   7  -5 7067.15 305.364  11
   0   7   5 7345.17 274.335  33
   0   7   5 7398.45 263.191  30
   0   7   5 7476.37 226.609  54
   0  -7   5 7228.35 277.160   3
   0  -7  -5 7509.80 288.822   3
   0  -7  -5 7178.09 191.287   5
   0  -7   5 7347.40 192.150   5
   0  -7  -5 7861.61 206.909  97
   0  -7   5 7337.06 189.167  95
   0  -7  -6 6079.34 174.365  94
   0  -7   6 5554.73 155.024  88
   0  -7   6 5527.02 164.666  86
   0  -7   6 4840.68 180.556  83
   0  -7   6 5710.21 159.308  84
   0  -7   6 5529.59 157.104  81
   0  -7   6 5551.91 157.254  80
   0  -7   6 5746.94 262.880  46
   0   7  -6 5782.71 369.721  22
   0   7   6 5710.32 243.915  18
   0  -7  -6 5099.82 168.358  77
   0  -7  -6 5280.63 151.954  78
   0  -7   6 5393.57 153.453  75
   0  -7   6 4592.08 159.183  74
   0   7   6 5211.09 358.867  37
   0  -7   6 5431.78 225.598  41
   0  -7  -6 5551.85 175.264  69
   0   7   6 5714.83 235.128  70
   0   7   6 5893.46 225.185  71
   0  -7   6 5488.93 235.871   3
   0  -7  -6 5633.09 246.509   3
   0   7   6 5707.21 243.474  33
   0   7   6 4797.62 193.776  54
   0  -7  -6 5753.48 171.467  56
   0  -7   6 5605.37 160.661  95
   0  -7  -6 6114.92 173.493  97
   0   7   6 5809.37 236.320  30
   0  -7  -6 5654.55 252.502  28
   0  -7   6 3483.24 229.668  49
   0  -7   7 11333.3 273.333  96
   0  -7  -7 11889.5 292.012  97
   0  -7   7 12094.4 284.208  95
   0  -7  -7 11912.2 297.516  94
   0  -7   7 11341.2 271.265  88
   0  -7   7 11137.3 286.595  86
   0  -7   7 11292.8 277.825  84
   0  -7   7 11580.7 281.110  80
   0  -7   7 10976.0 277.324  81
   0  -7   7 11479.0 415.595  46
   0   7   7 11881.1 393.685  18
   0  -7  -7 9547.88 285.118  77
   0  -7   7 9099.04 278.416  74
   0  -7   7 11410.6 275.222  75
   0   7   7 9713.54 533.495  37
   0  -7   7 11593.3 370.397  41
   0   7   7 9457.11 354.136  70
   0   7   7 9448.57 341.420  71
   0  -7  -7 11301.9 301.910  69
   0  -7   7 11164.9 365.579   3
   0  -7  -7 11269.0 379.139   3
   0  -7   7 10508.4 359.319   2
   0  -7  -7 11461.7 399.430  28
   0  -7   7 9439.98 404.108  49
   0   7   7 11319.0 365.691  17
   0   7   7 11927.8 394.478  33
   0  -7  -7 12268.7 302.702  56
   0   7   8 8125.65 210.865  85
   0  -7   8 7946.43 228.047  80
   0  -7  -8 7638.10 235.139  77
   0   7  -8 7520.23 467.640  22
   0  -7  -8 8723.12 245.385  94
   0  -7   8 8051.80 235.055  74
   0  -7   8 8378.24 221.677  75
   0  -7   8 8340.71 320.404  41
   0   7   8 8606.09 319.749  70
   0   7   8 8854.47 309.884  71
   0  -7  -8 8439.26 250.480  69
   0  -7   8 8025.76 367.058  49
   0  -7   8 8164.31 219.146  98
   0  -7  -8 8264.09 232.567  97
   0  -7   8 8456.59 219.327  96
   0  -7   8 8820.12 232.454  95
   0  -7   8 8195.80 232.415  86
   0  -7  -8 8822.65 250.997  56
   0   7   8 7912.87 301.906  17
   0   7  -8 8148.68 422.974  14
   0  -7   8 8628.58 361.914  46
   0  -7  -9 7429.25 229.122  56
   0  -7   9 6483.42 204.038  86
   0   7   9 6528.14 183.044  85
   0   7  -9 6611.87 317.292  44
   0   7   9 6929.23 448.078  20
   0  -7  -9 6809.39 216.781  94
   0  -7  -9 6533.65 209.402  77
   0  -7   9 6898.45 211.891  74
   0  -7   9 6780.48 194.647  75
   0  -7   9 6898.40 309.197  41
   0  -7  -9 6846.27 223.351  69
   0   7   9 7170.71 290.275  70
   0   7  -9 6387.30 418.655  34
   0   7  -9 6685.70 418.498  14
   0   7   9 6577.05 272.967  17
   0  -7  -9 6769.63 316.357  28
   0  -7   9 6500.58 337.761  49
   0  -7   9 6876.97 193.849  98
   0  -7   9 6795.40 190.412  96
   0  -7  -9 6625.09 200.967  97
   0  -7   9 6769.65 204.930  95
   0  -7 -10 16913.3 425.700  56
   0  -7  10 15100.5 392.745  86
   0   7  10 15497.5 370.170  85
   0  -7  10 14767.3 547.982  46
   0   7  10 15170.0 674.971  20
   0  -7 -10 15971.7 406.563  94
   0  -7 -10 16423.5 400.940  77
   0  -7  10 16982.3 404.225  74
   0  -7  10 15737.2 380.077  75
   0  -7 -10 16189.4 420.720  69
   0   7  10 16017.6 473.455  70
   0   7  10 16883.3 529.247  65
   0  -7 -10 15411.1 532.134  28
   0   7 -10 14980.0 664.964  31
   0   7  10 15534.7 475.774  27
   0   7 -10 12755.3 621.512  34
   0  -7  10 13760.9 511.002  41
   0   7  10 16460.0 859.284  48
   0  -7 -10 14510.4 381.523  97
   0  -7  10 15763.0 379.843  98
   0  -7  10 14430.9 387.799  95
   0  -7  10 15838.8 374.821  96
   0   7 -10 15382.6 686.795  14
   0   7  10 14514.0 467.663  17
   0   7  11 3588.28 127.510  85
   0   7 -11 3704.59 259.133  44
   0  -7  11 3923.45 260.429  46
   0   7  11 3280.03 329.387  20
   0  -7 -11 3753.69 149.911  77
   0  -7  11 3865.54 144.283  75
   0  -7  11 4184.99 160.158  74
   0  -7 -11 3569.65 155.689  94
   0   7 -11 3099.02 385.806  38
   0  -7  11 3938.62 271.089  49
   0   7  11 4885.53 557.387  48
   0   7 -11 3594.89 351.802  34
   0   7 -11 3083.62 381.147  31
   0  -7 -11 3503.23 235.389  28
   0   7 -11 3245.25 398.099  14
   0  -7  11 3380.22 144.579  86
   0  -7  11 3794.67 132.250  96
   0  -7 -11 3234.48 135.563  97
   0  -7  11 3134.47 141.966  95
   0  -7  11 3726.73 138.348  98
   0  -7 -12 13327.5 370.827  56
   0   7  12 14469.9 337.802  87
   0  -7  12 12054.0 338.646  86
   0   7  12 12546.8 319.101  85
   0   7  12 20503.3 804.749  43
   0  -7  12 13879.5 518.045  46
   0   7 -12 13578.6 522.112  44
   0   7  12 12216.4 575.397  20
   0  -7 -12 14111.8 344.985  77
   0  -7 -12 11524.8 341.220  94
   0  -7  12 15058.7 354.804  74
   0  -7  12 10376.3 321.599  75
   0   7  12 12989.6 393.716  70
   0  -7 -12 13532.1 370.696  69
   0   7 -12 13726.6 546.193  40
   0   7 -12 11569.4 633.841  38
   0   7  12 11853.9 436.148  65
   0   7  12 19734.6 468.780  59
   0   7  12 12050.8 727.958  48
   0  -7  12 13836.5 522.085  49
   0  -7  12 13614.1 333.644  98
   0  -7  12 10176.6 325.042  95
   0  -7 -12 11924.3 324.490  97
   0  -7  12 13246.5 323.599  96
   0   7 -12 10452.8 602.474  31
   0   7 -12 12172.7 583.075  34
   0   7 -12 14601.8 602.683  13
   0   7 -12 10658.5 649.484  14
   0  -7  13 1818.80 108.573  86
   0   7  13 2299.10 108.730  87
   0   7  13 2102.01 95.2947  85
   0   7  13 2598.02 379.253  43
   0   7 -13 2022.17 206.090  44
   0  -7  13 2110.59 195.065  46
   0  -7 -13 1666.72 107.904  94
   0  -7 -13 1998.55 121.632  56
   0  -7  13 2460.27 120.533  74
   0  -7 -13 2151.16 109.236  77
   0   7  13 3218.23 193.661  65
   0   7  13 3426.61 213.585  59
   0  -7  13 2270.10 200.069  49
   0   7 -13 2144.92 275.372  16
   0   7 -13 2068.73 218.234  40
   0   7 -13 2062.84 335.985  38
   0  -7 -13 2171.19 125.513  69
   0   7  13 1920.43 138.964  70
   0   7 -13 2529.28 361.247  31
   0   7 -13 2428.67 306.857  32
   0  -7  13 1844.50 108.592  95
   0  -7  13 2228.69 107.012  98
   0  -7  13 1951.20 99.1090  96
   0  -7 -13 1824.23 96.9789  97
   0   7 -14 320.344 126.941  40
   0   7  14 266.263 80.2458  70
   0  -7 -14 380.639 67.8974  69
   0  -7 -14 310.614 62.6267  56
   0   7  14 912.958 128.209  65
   0   7  14 467.825 162.635  36
   0   7 -14 526.631 223.423  32
   0  -7  14 444.656 105.337  49
   0   7 -14 300.578 121.430  44
   0  -7  14 390.386 106.570  46
   0   7 -14 340.905 184.271  16
   0   7 -15 425.525 74.2443  77
   0  -7 -15 86.1065 48.5107  77
   0  -7  15 45.2685 51.3901  98
   0   7 -15 15.7158 94.9353  40
   0  -7  15-20.2919 74.9342  46
   0  -7  15 53.8295 56.2491  74
   0   7  15 45.0295 88.7602  65
   0   7  15 75.0518 41.7174  85
   0   7 -15 179.390 153.141  31
   0   7  15 23.5256 110.932  36
   0   7 -15 231.027 184.937  32
   0  -7 -15 78.8946 51.0835  94
   0  -7  15 60.4098 53.6541  86
   0   7  15 114.864 55.8962  87
   0  -7 -16 308.637 46.6090  77
   0   7 -16 233.266 52.9970  60
   0   7  16 284.603 53.3353  87
   0   7  16 215.381 39.6826  85
   0   7 -16 236.979 94.5402  40
   0   7 -16 261.968 55.6176  77
   0  -7  16 384.536 54.5155  74
   0  -7 -16 279.159 98.5370  47
   0   7  16 154.391 73.9045  65
   0  -7  16 245.550 50.7683  98
   0   7 -17 434.037 49.1744  60
   0  -7 -17 434.699 41.5843  77
   0  -7  17 493.289 47.9862  74
   0   7  17 501.186 48.7291  87
   0   7  17 379.055 33.9247  85
   0  -7 -18 33.8731 21.8299  77
   0   7  18 17.1710 25.4100  87
   0   7 -18 7.79471 29.1259  94
   0   7 -18-5.97310 20.8364  77
   0  -7  18 4.56279 25.3078  74
   0  -8   0 32346.7 686.106  78
   0   8   0 32335.1 763.084  18
   0  -8   0 30148.1 670.413  89
   0  -8   0 31082.1 771.509  39
   0   8   0 33605.1 866.251   7
   0   8   0 31338.5 741.912  33
   0  -8   0 32568.0 678.313  83
   0  -8   0 31000.0 824.335  50
   0  -8   0 29897.6 672.004  95
   0  -8   0 29361.6 674.144  94
   0  -8   0 31389.1 682.938   5
   0  -8   0 32648.8 815.013   2
   0  -8  -1 5448.40 153.701  83
   0  -8   1 5722.74 157.283  83
   0  -8   1 5141.37 147.349  80
   0  -8   1 5298.60 217.121  46
   0  -8  -1 5409.06 159.568  78
   0  -8   1 5648.68 163.853  78
   0   8   1 5199.32 247.398  19
   0   8  -1 5146.12 202.079  18
   0  -8   1 5205.03 148.500  89
   0  -8   1 5137.66 154.306  88
   0  -8  -1 5018.75 146.340  89
   0  -8   1 5280.33 219.030  39
   0  -8  -1 5416.29 224.106  39
   0   8  -1 5818.20 260.805  11
   0   8  -1 5165.17 268.473   7
   0   8   1 5213.59 204.424  33
   0   8  -1 5316.61 190.397  33
   0  -8  -1 5209.02 152.595  94
   0  -8  -1 5326.17 219.313  47
   0  -8   1 5123.34 251.656  50
   0  -8  -1 5333.61 256.695  50
   0  -8  -1 5585.31 174.196  97
   0  -8   1 5123.26 152.703  94
   0  -8   1 5166.18 148.398  95
   0  -8   1 5403.58 156.931   5
   0  -8   1 5554.88 246.758   2
   0   8   1 5802.15 277.196   7
   0  -8  -1 5286.21 156.551   5
   0  -8  -1 5536.08 247.267   2
   0  -8   2 18156.0 394.472  83
   0  -8  -2 17333.4 388.280  83
   0  -8   2 16030.5 377.552  84
   0  -8   2 16725.5 382.187  80
   0  -8   2 16492.8 481.211  46
   0  -8  -2 16102.1 380.212  89
   0  -8   2 16607.5 388.982  88
   0  -8   2 16334.7 382.810  89
   0  -8   2 17512.0 399.892  78
   0  -8  -2 16886.1 391.602  78
   0  -8   2 15730.4 377.494  74
   0  -8   2 16765.7 383.084  75
   0  -8   2 16501.7 475.399  39
   0  -8  -2 16725.6 481.193  39
   0   8   2 16022.3 521.062  19
   0   8  -2 17074.3 447.203  18
   0   8  -2 17296.2 527.616  11
   0   8  -2 16180.3 547.892   7
   0   8   2 17326.9 467.965  33
   0  -8  -2 16612.2 388.384  94
   0  -8   2 16099.9 517.281  50
   0  -8  -2 17062.2 491.978  47
   0  -8  -2 18678.1 413.230  97
   0  -8   2 16232.7 380.957  95
   0  -8  -2 16570.8 392.042   5
   0   8   2 19497.2 577.156   7
   0  -8  -2 17203.5 511.360   2
   0  -8   2 16945.7 393.679   5
   0  -8   2 17917.3 512.454   2
   0   8   3 3672.17 215.684  51
   0  -8   3 3473.44 209.266  50
   0  -8   3 3602.33 115.201  84
   0  -8   3 3930.27 131.908  83
   0  -8   3 3649.90 115.329  80
   0  -8   3 3740.45 193.643  46
   0  -8   3 3652.09 119.664  89
   0  -8  -3 3495.43 114.098  89
   0  -8   3 3732.26 122.758  88
   0  -8   3 3784.62 133.566  78
   0  -8  -3 3705.52 129.195  77
   0  -8  -3 3582.20 122.017  78
   0  -8   3 3770.31 117.100  75
   0  -8   3 3489.98 115.430  74
   0   8   3 3934.65 191.248  18
   0   8   3 3752.72 225.164  19
   0  -8   3 3582.17 182.689  39
   0  -8  -3 3759.45 191.779  39
   0   8  -3 3655.57 175.873  17
   0   8  -3 3805.94 218.042  11
   0   8   3 3757.39 181.636  33
   0  -8  -3 4132.18 142.202  97
   0  -8   3 3572.90 115.549  95
   0  -8  -3 3727.07 124.950  94
   0  -8   3 3866.19 125.099   5
   0  -8   3 3791.03 203.325   2
   0  -8  -3 3874.46 208.257   2
   0  -8  -3 3639.17 123.483   5
   0   8   3 3545.18 161.740  30
   0   8  -3 3837.84 182.578  27
   0  -8  -4 3478.75 124.858  94
   0  -8  -4 3281.13 111.138  89
   0  -8   4 3500.22 119.199  88
   0   8   4 3432.30 220.850  51
   0  -8   4 3518.56 115.164  84
   0  -8   4 3819.56 134.873  83
   0  -8   4 3547.92 114.365  80
   0  -8   4 3547.65 196.184  46
   0  -8  -4 3337.68 118.641  78
   0  -8   4 3750.73 133.575  78
   0  -8  -4 3568.42 129.643  77
   0  -8   4 3589.67 115.371  75
   0  -8   4 3437.38 117.690  74
   0   8   4 3576.07 234.169  19
   0   8  -4 3489.04 171.067  17
   0   8   4 3646.30 191.473  18
   0  -8  -4 3539.51 191.735  39
   0   8  -4 3558.19 220.635  11
   0   8   4 3624.75 185.285  33
   0   8   4 3660.68 171.482  30
   0   8  -4 3477.84 176.325  27
   0   8   4 3935.75 149.527  54
   0  -8   4 3454.08 115.195  95
   0  -8  -4 3983.16 140.947  97
   0  -8  -4 3448.66 120.963   5
   0  -8  -4 3676.64 209.658   3
   0  -8   4 3687.80 123.956   5
   0  -8  -4 3597.94 203.618   2
   0  -8   4 3578.24 199.748   3
   0  -8   4 3466.83 194.741   2
   0  -8   5 3901.18 128.083  88
   0  -8  -5 3587.43 119.846  89
   0   8   5 3787.96 185.839  30
   0  -8   5 4087.25 149.772  83
   0  -8   5 3797.59 125.797  84
   0  -8   5 4072.51 127.503  80
   0  -8   5 3965.94 217.748  46
   0   8   5 4157.88 209.160  18
   0  -8  -5 3729.89 138.933  77
   0  -8  -5 3733.26 126.545  78
   0  -8   5 3853.63 124.393  75
   0  -8   5 3925.50 130.845  74
   0  -8   5 3719.55 187.862  41
   0  -8  -5 3909.28 206.650  39
   0   8   5 3770.12 310.154  37
   0   8   5 4553.37 191.263  71
   0  -8  -5 3971.90 139.370  69
   0   8  -5 3994.71 242.126  11
   0   8   5 4049.47 203.670  33
   0  -8   5 4162.34 214.801   3
   0  -8  -5 3956.68 215.329   2
   0  -8  -5 4046.21 221.124   3
   0  -8   5 3958.86 208.430   2
   0   8   5 4077.82 165.439  54
   0  -8  -5 4276.03 148.494  97
   0  -8   5 3786.33 125.466  95
   0  -8  -5 4108.62 139.921  94
   0  -8   6 356.305 55.9029  86
   0  -8   6 441.508 88.7514  83
   0  -8   6 366.263 52.0568  84
   0  -8   6 278.901 50.9460  80
   0  -8   6 366.322 93.2001  46
   0   8  -6 356.944 213.321  22
   0   8   6 400.179 91.0131  18
   0  -8  -6 281.084 59.7233  77
   0  -8  -6 310.261 49.9671  78
   0  -8   6 320.730 46.1795  75
   0  -8   6 301.645 82.5594  41
   0  -8   6 308.294 56.7576  74
   0  -8  -6 388.327 54.4752  69
   0   8   6 221.365 122.404  70
   0   8   6 211.469 104.998  71
   0  -8   6 315.992 46.5236  96
   0  -8   6 346.467 51.8309  95
   0  -8  -6 332.576 63.5508  97
   0  -8   6 279.740 47.0055  88
   0  -8  -6 309.879 59.6173  94
   0  -8  -6 380.514 95.1233   2
   0  -8   6 324.305 87.6385   3
   0  -8  -6 255.993 90.2996   3
   0  -8   6 248.936 84.0249   2
   0  -8   6 262.982 94.5349  49
   0   8   6 321.116 80.9991  17
   0  -8   7 4192.87 139.377  80
   0  -8   7 4192.17 242.638  46
   0   8  -7 3721.65 216.421  44
   0   8  -7 4097.62 365.411  22
   0  -8  -7 3623.08 149.054  77
   0  -8  -7 3983.33 130.070  78
   0  -8   7 4080.40 133.643  75
   0  -8   7 3466.90 139.936  74
   0  -8   7 4050.12 212.166  41
   0   8   7 3729.32 209.759  71
   0   8   7 3387.83 220.557  70
   0  -8  -7 4274.45 156.642  69
   0  -8  -7 4547.94 156.091  94
   0  -8   7 3819.94 144.120  86
   0  -8   7 3971.56 253.959  49
   0  -8   7 4292.25 140.435  95
   0  -8   7 4181.74 133.015  96
   0  -8   7 4141.10 130.631  98
   0  -8  -7 4102.14 149.492  97
   0   8   7 3877.72 206.433  17
   0  -8   7 3895.56 210.392   3
   0  -8  -7 3931.30 222.662   3
   0  -8  -7 4183.09 226.547   2
   0  -8   7 3912.42 210.114   2
   0  -8  -8 989.789 88.0764  77
   0   8  -8 1093.66 139.326  44
   0   8  -8 1037.21 287.786  22
   0  -8   8 908.146 84.1855  74
   0  -8   8 1048.43 73.7475  75
   0  -8   8 1126.35 133.862  41
   0   8   8 1461.87 157.239  71
   0  -8  -8 1104.39 85.7078  69
   0   8   8 1140.00 172.489  70
   0  -8   8 1037.68 70.8663  96
   0  -8   8 1081.50 69.4344  98
   0  -8   8 1133.81 79.4739  95
   0  -8  -8 1031.99 84.0977  97
   0   8   8 1264.07 270.471  37
   0   8  -8 1034.25 260.046  34
   0   8   8 1106.47 130.867  33
   0  -8   8 948.607 82.2408  86
   0  -8  -8 1316.19 95.4281  94
   0  -8   8 1412.93 89.5481  80
   0   8  -8 662.630 211.181  14
   0   8   8 1188.82 124.430  17
   0   8   9 2289.73 480.700  48
   0  -8   9 3917.04 253.343  46
   0   8   9 4274.62 394.788  20
   0  -8  -9 4037.54 158.998  77
   0  -8   9 3985.97 155.294  74
   0  -8   9 3978.41 140.281  75
   0  -8   9 3987.40 135.863  96
   0  -8   9 3901.98 136.370  98
   0  -8   9 4208.78 148.111  95
   0  -8  -9 3640.71 146.042  97
   0  -8  -9 4073.11 166.573  69
   0   8   9 4270.32 238.275  70
   0   8   9 2067.54 267.315  65
   0   8  -9 3724.06 343.382  14
   0   8   9 4004.91 216.237  17
   0  -8  -9 4246.08 163.180  94
   0   8  -9 4003.07 369.254  34
   0  -8   9 3748.48 150.600  86
   0   8   9 3712.81 210.774  27
   0  -8  10 1895.37 188.898  46
   0   8 -10 1756.00 187.218  44
   0   8  10 1991.91 297.046  20
   0  -8 -10 1777.76 108.916  77
   0  -8  10 1841.00 113.808  74
   0  -8  10 2020.58 100.120  75
   0  -8 -10 1706.64 101.683  97
   0  -8  10 1908.22 92.7612  96
   0  -8  10 1766.82 102.364  95
   0  -8  10 1814.70 94.4513  98
   0  -8  10 1946.43 209.649  41
   0   8 -10 1780.86 340.495  38
   0  -8  10 1782.77 195.133  49
   0   8 -10 1866.27 313.524  14
   0   8  10 1639.39 146.375  17
   0  -8 -10 1872.68 115.002  94
   0  -8  10 1693.97 104.907  86
   0   8 -10 1672.74 321.098  31
   0   8  10 1515.87 151.397  27
   0   8 -10 1356.62 283.247  34
   0   8  11 1155.24 83.7208  87
   0  -8  11 958.573 88.4618  86
   0   8  11 2365.80 513.936  48
   0  -8  11 1106.03 162.328  49
   0  -8  11 1129.40 161.605  46
   0   8 -11 1055.44 156.144  44
   0   8  11 719.473 223.159  20
   0  -8  11 1137.64 82.6701  98
   0  -8  11 955.613 85.0722  95
   0  -8  11 1117.55 77.1055  96
   0  -8 -11 981.895 81.6133  97
   0  -8 -11 1264.88 95.8347  77
   0  -8  11 1134.55 90.8384  75
   0  -8  11 1133.09 98.9177  74
   0  -8 -11 1063.48 93.8883  69
   0   8  11 1230.51 140.066  70
   0   8 -11 981.010 166.863  40
   0   8 -11 785.478 296.362  38
   0  -8  11 2096.88 226.718  41
   0   8  11 2356.84 272.092  65
   0   8 -11 1182.64 270.492  34
   0  -8 -11 1055.98 96.4063  94
   0   8 -11 764.813 311.367  31
   0   8 -11 1150.14 319.849  14
   0  -8  12 4530.66 276.268  49
   0   8  12 3125.32 491.735  48
   0   8 -12 4028.05 269.443  44
   0  -8  12 4795.56 285.021  46
   0   8  12 14000.9 670.744  43
   0   8  12 3786.30 327.229  20
   0  -8 -12 4589.54 163.514  77
   0  -8  12 4006.22 156.165  75
   0  -8  12 4856.66 171.059  74
   0   8  12 4201.50 201.705  70
   0  -8 -12 4450.06 180.451  69
   0   8 -12 5930.94 484.718  14
   0   8  12 3735.38 270.927  65
   0  -8 -12 3771.77 227.778  39
   0   8 -12 3810.56 403.903  38
   0   8 -12 4454.25 296.218  40
   0  -8  12 4149.23 146.054  96
   0  -8  12 3473.59 147.706  95
   0  -8  12 4383.89 153.792  98
   0  -8 -12 3835.15 147.734  97
   0   8 -12 3013.74 380.249  31
   0   8 -12 4339.51 366.990  34
   0  -8 -12 3793.66 160.044  94
   0  -8  12 4187.78 162.767  86
   0   8  12 4723.32 155.600  87
   0   8  13 1213.89 344.712  43
   0   8 -13 11.5340 103.318  40
   0   8 -13 485.229 267.788  38
   0  -8  13-18.2436 87.2318  49
   0  -8 -13 12.6157 54.4114  69
   0   8  13 56.5084 78.8528  70
   0   8  13 577.585 148.627  65
   0   8 -13 264.180 220.792  32
   0   8 -13-65.7924 108.579  44
   0  -8  13-20.0154 88.6035  46
   0   8 -13 1200.48 311.021  31
   0   8  13 1626.10 179.085  59
   0   8 -13 7.46020 167.642  16
   0  -8  14 14344.3 313.883  74
   0   8 -14 12110.3 479.968  40
   0  -8 -14 12627.7 301.717  77
   0  -8 -14 8986.71 288.145  94
   0   8  14 11044.9 321.784  70
   0   8  14 12437.7 354.306  65
   0   8  14 11989.1 333.140  59
   0   8  14 12591.2 300.681  87
   0  -8  14 12408.6 307.568  86
   0  -8  14 11886.3 301.011  98
   0  -8  14 9600.19 280.674  96
   0   8 -14 10713.4 524.526  32
   0   8  14 11480.8 508.018  36
   0   8 -14 12651.6 531.816  31
   0  -8  14 12299.5 447.830  46
   0   8  15 1055.88 103.903  65
   0   8 -15 824.815 75.6020  60
   0   8  15 922.393 70.1583  87
   0  -8  15 830.307 69.1283  98
   0  -8  15 1138.61 74.9174  74
   0  -8 -15 1018.84 66.2906  77
   0   8 -15 1206.62 84.2506  77
   0   8 -15 700.541 127.787  40
   0   8  15 760.584 147.962  36
   0  -8 -15 720.065 131.887  47
   0   8 -16 3598.25 214.583  40
   0  -8 -16 3710.12 219.600  47
   0   8  16 3906.58 147.625  65
   0   8 -16 3520.42 123.235  77
   0  -8 -16 4119.73 120.306  77
   0   8  16 3936.14 124.265  87
   0   8 -16 3832.15 139.388  60
   0  -8  16 3619.09 123.642  98
   0  -8 -17 4.86426 25.7193  77
   0   8 -17-14.4576 29.4670  77
   0  -8  17 34.9862 30.4061  74
   0   8  17 17.2244 31.4212  87
   0   9   0 31.1086 54.3940  18
   0  -9   0 59.9783 39.0162  89
   0  -9   0-11.5647 63.3455  39
   0   9   0-11.7691 70.3736  17
   0   9   0-51.9244 88.8615  11
   0  -9   0 24.4863 51.2134  78
   0  -9   0 8.35522 82.5538  50
   0  -9   0 17.5283 44.0582  94
   0  -9   0 25.2327 32.1327  84
   0  -9   0 23.0269 47.5729  83
   0  -9   0 3.93269 42.0955   5
   0  -9   0-26.6666 88.9099   3
   0  -9   0 14.9513 76.8605   2
   0  -9   1 1085.95 62.6420  80
   0  -9  -1 1062.56 63.5622  89
   0  -9   1 1092.67 66.0765  89
   0  -9   1 1090.07 79.8145  78
   0  -9  -1 1114.25 77.8275  78
   0  -9   1 1146.16 64.7150  75
   0  -9  -1 1094.62 113.687  39
   0  -9   1 978.633 108.476  39
   0   9   1 1189.94 110.340  18
   0   9   1 933.749 126.418  19
   0   9  -1 1129.73 138.549  11
   0   9   1 1180.57 136.141  11
   0   9   1 1095.63 116.535  17
   0   9  -1 1241.38 119.524  17
   0   9   1 969.494 95.8678  33
   0  -9   1 1177.72 73.6883  83
   0  -9   1 973.752 56.8890  84
   0  -9  -1 1139.10 70.7445  83
   0  -9   1 899.910 128.845  50
   0  -9  -1 1182.16 138.066   3
   0  -9  -1 1090.09 128.803   2
   0  -9  -1 1139.86 70.4919   5
   0  -9   1 1039.79 133.118   3
   0  -9   1 1212.75 132.345   2
   0  -9   1 1074.91 71.2049   5
   0  -9  -1 1009.67 69.7079  94
   0  -9   1 963.079 63.1083  95
   0  -9   2 3061.45 209.131  50
   0  -9  -2 3583.94 193.908  47
   0  -9   2 3878.82 132.351  83
   0  -9   2 3422.53 112.860  84
   0  -9  -2 3737.73 125.751  83
   0  -9   2 3527.88 116.956  80
   0  -9   2 3365.15 185.756  46
   0  -9   2 3483.12 118.769  89
   0  -9  -2 3323.63 114.377  89
   0  -9   2 3879.82 138.225  78
   0  -9  -2 3499.55 128.168  78
   0  -9   2 3658.24 118.211  75
   0  -9  -2 3650.27 195.427  39
   0  -9   2 3478.84 187.191  39
   0   9   2 3560.68 189.537  18
   0   9   2 3475.61 224.807  19
   0   9  -2 3715.42 230.418  11
   0   9  -2 3776.42 192.381  17
   0   9   2 3536.74 192.629  17
   0   9   2 3514.34 179.342  33
   0   9  -2 3719.50 197.282  27
   0  -9  -2 3395.78 124.791  94
   0  -9   2 3632.37 128.911   5
   0  -9  -2 3714.47 217.221   2
   0  -9  -2 3446.74 125.048   5
   0  -9   2 3818.08 220.861   3
   0  -9  -2 3690.38 221.546   3
   0  -9   2 3735.30 213.458   2
   0  -9   2 3307.49 116.076  95
   0  -9  -2 3599.20 145.678  97
   0   9   3 797.864 128.552  51
   0  -9  -3 879.200 112.880  47
   0  -9   3 595.665 113.600  50
   0  -9  -3 832.882 66.2207  83
   0  -9   3 834.669 74.3974  83
   0  -9   3 867.891 58.1234  84
   0  -9   3 784.623 56.2079  80
   0  -9   3 834.232 106.333  46
   0  -9  -3 733.612 56.0549  89
   0  -9   3 851.880 78.7876  78
   0  -9  -3 811.047 67.6347  78
   0  -9   3 773.898 56.1007  75
   0  -9   3 728.288 57.6741  74
   0   9   3 740.725 101.128  18
   0   9   3 788.615 133.480  19
   0  -9  -3 815.982 108.463  39
   0   9  -3 808.988 99.1450  17
   0   9  -3 757.355 128.427  11
   0   9   3 707.435 104.416  17
   0   9   3 719.507 96.1237  33
   0  -9  -3 801.315 120.056   2
   0  -9   3 805.700 64.8403   5
   0  -9   3 725.281 117.220   3
   0  -9   3 803.714 116.382   2
   0  -9  -3 785.837 124.942   3
   0  -9  -3 775.607 62.6453   5
   0   9  -3 746.782 106.691  27
   0  -9  -3 769.003 66.7972  94
   0  -9  -3 841.517 82.7621  97
   0  -9   3 745.445 58.0256  95
   0  -9  -4 4089.68 232.987  47
   0  -9   4 4115.74 150.683  83
   0  -9   4 3859.33 126.033  84
   0  -9   4 3857.06 125.916  80
   0  -9   4 3872.03 213.646  46
   0  -9   4 4071.74 148.189  78
   0  -9  -4 3773.62 133.365  78
   0  -9  -4 3970.94 144.893  77
   0  -9   4 3909.89 126.326  75
   0  -9   4 3741.87 127.501  74
   0   9   4 3732.06 259.124  19
   0   9   4 3994.78 212.314  18
   0  -9  -4 4059.10 214.878  39
   0   9   4 3901.17 207.308  17
   0   9  -4 4074.40 252.998  11
   0  -9  -4 4003.80 155.330  97
   0  -9   4 3801.05 116.777  98
   0  -9   4 3598.62 125.219  95
   0   9   4 4181.75 166.528  54
   0  -9  -4 3552.13 121.498  89
   0  -9   4 4038.46 224.158   2
   0  -9  -4 4114.51 233.734   2
   0  -9   4 3744.30 221.765   3
   0  -9  -4 3970.02 234.676   3
   0  -9  -4 3982.14 139.072  94
   0  -9   5 5771.26 202.634  83
   0  -9   5 6332.73 178.815  84
   0  -9   5 6166.31 179.587  80
   0  -9   5 6483.17 292.170  46
   0  -9  -5 6427.50 199.852  77
   0  -9  -5 5962.33 180.822  78
   0   9   5 6693.56 286.651  18
   0   9  -5 6490.94 426.136  22
   0  -9   5 6152.97 181.262  74
   0  -9   5 6268.75 177.600  75
   0   9   5 6713.60 252.963  71
   0  -9  -5 6572.00 286.854  39
   0  -9   5 6147.27 260.182  41
   0   9   5 6137.07 416.567  37
   0  -9  -5 6763.30 306.012   2
   0  -9   5 6431.89 288.319   3
   0  -9   5 6080.06 282.810   2
   0  -9  -5 6328.12 300.850   3
   0  -9  -5 6395.10 192.150  94
   0  -9   5 4907.52 284.387  50
   0  -9  -5 5559.01 168.450  89
   0  -9  -5 6520.53 206.855  97
   0  -9   5 5952.83 176.371  95
   0  -9   5 6197.38 169.341  98
   0  -9   5 6313.60 176.146  96
   0   9  -5 6454.55 331.138  11
   0   9   5 6031.82 267.843  17
   0  -9   6 2075.90 135.127  83
   0  -9   6 2129.42 98.4821  80
   0   9  -6 2273.81 318.614  22
   0  -9   6 2229.22 96.5871  75
   0  -9   6 2189.34 103.311  74
   0   9   6 1773.22 274.587  37
   0  -9  -6 2404.88 179.119  39
   0  -9   6 2121.56 158.138  41
   0  -9  -6 2140.65 115.377  77
   0  -9  -6 2047.46 95.4205  78
   0   9   6 2184.85 179.456  70
   0   9   6 1983.89 166.301  71
   0  -9  -6 2455.67 114.843  94
   0   9   6 2332.69 170.792  33
   0  -9   6 2124.71 170.954   2
   0  -9   6 2190.59 172.425   3
   0  -9  -6 1941.72 174.201   2
   0  -9  -6 2036.04 179.280   3
   0  -9   6 2272.48 90.3032  98
   0  -9  -6 2333.93 120.329  97
   0  -9   6 2278.52 98.5611  95
   0  -9   6 2213.99 95.7566  96
   0  -9   6 2053.64 189.252  50
   0   9   6 2153.87 164.018  17
   0  -9  -7 9145.11 252.430  78
   0  -9  -7 8801.51 275.308  77
   0   9  -7 10592.6 572.796  22
   0  -9   7 10298.2 261.725  75
   0  -9   7 9425.26 266.697  74
   0   9   7 9525.05 568.818  37
   0  -9  -7 10750.1 395.356  39
   0  -9   7 10060.2 369.660  41
   0   9   7 8639.93 354.805  70
   0   9   7 8533.83 338.894  71
   0  -9  -7 10675.7 283.496  94
   0   9   7 10437.5 387.210  33
   0  -9  -7 9913.61 281.759  97
   0  -9   7 10355.2 259.396  96
   0  -9   7 10139.3 254.684  98
   0  -9   7 9950.37 262.388  95
   0  -9  -7 9970.55 391.939   2
   0  -9   7 9836.73 373.309   2
   0  -9   7 10127.1 265.179  80
   0   9   7 10116.4 369.727  17
   0  -9   8 3119.30 128.791  80
   0  -9  -8 2607.83 132.339  77
   0   9  -8 2697.47 363.402  22
   0  -9   8 2923.47 116.704  75
   0  -9   8 2284.47 120.961  74
   0   9  -8 2776.80 305.817  14
   0   9   8 2862.41 188.986  17
   0  -9  -8 2737.75 133.585  69
   0   9   8 3469.67 205.018  71
   0   9   8 2709.58 212.288  70
   0   9   8 2753.56 191.090  27
   0   9  -8 3017.15 346.491  34
   0   9   8 2440.07 346.370  37
   0  -9   8 3053.69 220.125  46
   0  -9  -8 2965.45 135.871  94
   0  -9   8 2929.51 112.088  98
   0  -9   8 2820.06 113.029  96
   0  -9   8 2831.53 118.024  95
   0  -9  -8 2762.02 130.793  97
   0   9   9 4105.28 548.204  48
   0  -9   9 6268.09 325.103  46
   0   9   9 5977.99 451.443  20
   0  -9  -9 5967.23 202.750  77
   0  -9   9 4822.16 187.220  74
   0  -9   9 6114.31 184.600  75
   0  -9   9 6048.79 196.482  86
   0   9  -9 6107.17 328.389  40
   0  -9   9 5931.50 300.676  41
   0  -9  -9 5823.30 292.145  39
   0   9   9 3689.43 313.908  65
   0   9  -9 5449.79 420.385  34
   0  -9   9 6184.85 181.234  96
   0  -9  -9 5736.99 195.572  97
   0  -9   9 6110.97 179.935  98
   0  -9   9 5838.15 184.165  95
   0   9   9 5642.83 269.543  17
   0   9  -9 5923.92 425.283  14
   0  -9  -9 6234.63 204.186  94
   0   9   9 5806.10 274.142  27
   0   9  10 4881.84 609.889  48
   0  -9  10 2815.09 220.543  46
   0   9  10 2430.95 176.977  17
   0   9  10 2573.05 320.802  20
   0  -9  10 2655.26 125.441  86
   0  -9 -10 2657.87 128.001  77
   0  -9  10 2422.88 126.585  74
   0  -9  10 2627.24 115.152  75
   0   9  10 2709.91 193.187  70
   0  -9  10 2837.61 232.835  41
   0   9 -10 2430.24 223.167  40
   0   9  10 118.623 621.674  43
   0  -9 -10 2237.55 186.364  39
   0   9 -10 2296.04 356.843  38
   0   9  10 5844.70 347.846  65
   0   9 -10 2120.38 309.329  34
   0  -9  10 2545.39 110.557  98
   0  -9  10 2700.94 110.842  96
   0  -9  10 2380.84 112.844  95
   0  -9 -10 2214.11 117.431  97
   0   9 -10 2551.03 351.943  31
   0   9  10 2359.99 180.527  27
   0   9 -10 2387.15 332.732  14
   0  -9 -10 2517.98 129.042  94
   0   9  11 4877.93 248.036  27
   0   9  11 5339.58 169.018  87
   0   9 -11 4634.93 279.970  44
   0  -9  11 5350.75 302.910  46
   0   9  11 4369.10 364.926  20
   0   9  11 5045.89 245.925  17
   0  -9 -11 5492.70 185.091  77
   0   9  11 6174.34 599.038  48
   0   9  11 5361.46 231.673  70
   0   9 -11 4938.72 310.141  40
   0  -9  11 5276.86 302.480  41
   0  -9 -11 4947.99 258.927  39
   0   9 -11 4405.88 424.308  38
   0  -9  11 5078.98 173.744  75
   0  -9  11 5414.90 185.481  74
   0   9  11 6959.49 335.122  65
   0  -9 -11 4931.07 181.815  94
   0  -9  11 5316.87 165.539  96
   0  -9  11 5099.70 167.575  98
   0  -9  11 4611.34 166.460  95
   0  -9 -11 4468.36 169.543  97
   0   9 -11 4285.43 417.248  31
   0   9 -11 4394.44 375.423  34
   0   9 -11 4607.72 437.655  14
   0   9  12 2025.72 239.055  65
   0   9 -12 3199.77 317.261  34
   0   9 -12 2653.14 362.791  31
   0   9  12 2266.01 431.351  48
   0  -9  12 3820.28 249.708  46
   0   9 -12 2866.45 223.387  44
   0   9  12 13292.9 639.075  43
   0   9 -12 3588.44 381.863  38
   0   9 -12 3396.24 259.116  40
   0   9  12 3141.32 171.422  70
   0  -9 -13 5191.23 309.894  47
   0  -9  13 5413.21 168.506  74
   0   9 -13 4585.22 286.175  40
   0   9 -13 4588.67 375.760  38
   0  -9 -13 5238.68 163.861  77
   0  -9  13 5072.11 275.197  46
   0   9  13 4255.26 179.552  70
   0   9  13 5240.18 224.019  65
   0   9  13 5747.53 234.001  59
   0  -9 -13 3619.64 149.745  94
   0  -9  13 4767.47 155.950  98
   0  -9  13 4561.10 151.483  96
   0   9 -13 4320.12 353.253  32
   0   9 -13 5371.00 403.060  31
   0   9  13 5171.89 158.096  87
   0   9  14 1108.27 83.0857  70
   0   9  14 1687.82 123.121  65
   0   9 -14 1262.74 89.0656  60
   0  -9 -14 1289.92 159.218  47
   0  -9 -14 1347.63 75.9804  77
   0   9  14 1331.83 77.2951  87
   0   9 -14 1291.19 156.685  40
   0  -9  14 1006.46 68.8588  96
   0  -9  14 1130.64 73.6445  98
   0   9  14 1114.08 169.755  36
   0  -9  14 1459.16 83.1602  74
   0   9 -15 183.189 84.7296  40
   0  -9  15 264.381 47.2239  98
   0   9  15 266.095 73.7393  65
   0  -9 -15 178.174 81.9150  47
   0  -9  15 313.748 50.4828  74
   0   9 -15 286.131 51.9306  60
   0  -9 -15 381.837 46.8142  77
   0   9 -15 494.601 61.5722  77
   0   9  15 374.122 51.2856  87
   0  -9 -16 143.121 31.9356  77
   0   9  16 142.560 36.8323  87
   0   9 -16 61.3234 36.2317  77
   0  -9 -17 1.71601 18.2497  83
   0   9  17 10.2787 20.7596  87
   0 -10   0 563.389 55.2754  75
   0  10   0 482.400 122.608  11
   0  10   0 493.724 108.583  17
   0 -10   0 572.863 68.6667  83
   0 -10   0 430.092 95.8052  39
   0 -10   0 460.347 109.326   2
   0 -10   0 460.439 121.792   3
   0  10   0 518.213 111.466  27
   0 -10   0 514.206 72.6622  78
   0  10   0 387.885 107.319  19
   0 -10   0 533.393 57.0211  80
   0 -10   0 469.046 57.1425  89
   0 -10   0 601.515 68.4523  94
   0 -10   1 32187.8 711.508  78
   0 -10  -1 31421.6 704.597  78
   0  10   1 30018.9 889.167  19
   0  10   1 32813.7 822.995  18
   0 -10   1 32693.4 702.885  83
   0 -10   1 30041.6 676.239  84
   0 -10  -1 33602.6 701.426  83
   0 -10   1 31285.4 688.138  75
   0 -10  -1 31448.3 688.255  75
   0 -10   1 30595.8 815.624  39
   0 -10  -1 30768.6 819.140  39
   0 -10   1 24881.8 849.745  50
   0 -10  -1 32511.8 883.020   2
   0 -10   1 31888.2 872.501   2
   0 -10   1 31927.4 876.487   3
   0 -10  -1 32103.8 881.634   3
   0  10  -1 34588.2 849.341  27
   0  10  -1 33229.1 910.619  11
   0  10   1 33417.9 843.773  17
   0  10   1 33542.0 900.408  11
   0  10  -1 33044.8 837.568  17
   0 -10   1 30678.2 688.126  80
   0 -10   1 29717.9 684.495  89
   0 -10  -1 29204.7 681.908  89
   0 -10  -1 30295.7 694.135  94
   0 -10   2 962.533 88.4400  78
   0 -10  -2 883.694 78.6509  78
   0  10   2 702.608 134.187  19
   0  10   2 817.168 108.285  18
   0 -10  -2 950.288 76.7124  83
   0 -10   2 864.041 82.6243  83
   0 -10   2 896.188 60.7846  84
   0 -10   2 885.032 64.4401  75
   0 -10  -2 754.956 112.842  39
   0 -10   2 809.627 114.386  39
   0  10   2 858.831 138.692  51
   0 -10   2 632.250 133.997  50
   0 -10  -2 969.468 140.368   2
   0 -10   2 881.394 130.377   2
   0  10  -2 855.935 129.272  27
   0 -10  -2 936.906 75.8631  94
   0 -10   2 830.718 64.0661  95
   0 -10  -2 838.937 62.2327  89
   0  10   2 750.136 133.166  11
   0  10  -2 1046.25 155.270  11
   0  10  -2 818.976 117.730  17
   0  10   2 904.471 123.136  17
   0 -10   2 811.964 63.1418  80
   0 -10   3 12969.7 334.212  78
   0 -10  -3 12345.9 319.062  78
   0  10   3 12557.4 507.798  19
   0  10   3 12969.0 434.493  18
   0  10  -3 13285.0 429.487  17
   0 -10   3 12288.7 307.710  75
   0  10   3 12279.1 461.742  11
   0  10   3 12783.7 437.037  17
   0  10  -3 13324.0 506.898  11
   0 -10  -3 12522.2 430.655  39
   0 -10   3 11321.9 302.837  95
   0 -10   3 12301.2 455.015   2
   0 -10  -3 13280.9 478.358   2
   0 -10  -3 12721.9 319.639  94
   0 -10   3 12727.0 309.289  80
   0 -10  -3 13093.4 321.449  83
   0 -10   3 12371.3 303.568  84
   0 -10   3 13161.9 331.036  83
   0 -10  -3 11262.0 299.069  89
   0  10  -3 13444.2 440.961  27
   0 -10  -4 3529.23 225.896  47
   0 -10   4 3413.11 147.012  83
   0 -10  -4 3538.68 137.435  83
   0 -10  -4 3224.85 129.113  78
   0 -10   4 3438.74 122.024  75
   0 -10   4 3484.37 122.473  80
   0  10   4 3682.04 328.335  37
   0 -10  -4 3484.22 211.146  39
   0 -10   4 3271.48 191.902  41
   0 -10   4 3707.56 230.311   2
   0 -10  -4 3442.51 236.870   2
   0  10   4 3178.07 192.383  33
   0 -10  -4 3253.71 115.770  89
   0 -10  -4 3644.37 136.600  94
   0 -10   4 3141.67 119.271  95
   0 -10   4 3490.02 121.833  96
   0 -10  -4 3407.36 152.575  97
   0  10   4 3300.77 206.891  17
   0  10  -4 3531.98 259.639  11
   0  10   4 3116.00 217.200  11
   0 -10   5 4161.75 144.850  80
   0  10  -5 4602.29 410.450  22
   0 -10  -5 4125.63 146.306  78
   0 -10   5 4369.99 142.167  75
   0 -10   5 4056.06 141.874  74
   0  10   5 3638.39 356.021  37
   0  10   5 4626.77 223.318  71
   0 -10   5 4296.28 133.542  98
   0 -10  -5 4363.95 171.604  97
   0 -10   5 3847.79 137.989  95
   0 -10   5 4330.59 141.428  96
   0  10   5 3803.44 234.381  11
   0  10   5 4320.96 235.840  17
   0 -10  -5 4590.45 269.050   2
   0 -10   5 4217.00 248.809   2
   0 -10  -5 4644.09 160.226  94
   0 -10   5 3849.92 169.822  83
   0 -10  -5 4658.26 160.560  83
   0  10   5 4400.30 231.682  33
   0 -10   6 2955.60 236.669  50
   0 -10  -6 3516.76 247.677  47
   0 -10   6 3711.25 168.494  83
   0 -10   6 3296.62 126.741  80
   0 -10   6 3416.68 223.026  46
   0  10  -6 3399.28 373.505  22
   0 -10  -6 2941.55 121.389  78
   0 -10  -6 3168.26 142.574  77
   0 -10   6 3304.70 123.753  75
   0 -10   6 3225.05 126.456  74
   0  10   6 2647.57 335.796  37
   0  10   6 3131.81 202.526  71
   0  10   6 2831.76 213.426  70
   0 -10  -6 3424.04 139.083  94
   0  10   6 3364.89 208.203  33
   0 -10   6 3411.68 116.878  98
   0 -10  -6 3377.04 151.453  97
   0 -10   6 3151.92 121.433  95
   0 -10   6 3371.35 122.615  96
   0  10   6 3397.54 213.426  27
   0  10   6 2877.96 201.573  11
   0  10   6 3181.67 205.132  17
   0 -10   6 3215.07 214.025   3
   0 -10  -6 3186.54 228.783   2
   0 -10   6 3185.07 214.336   2
   0 -10  -6 3137.35 229.098   3
   0 -10  -7 1735.35 190.676  47
   0 -10   7 1632.14 188.616  50
   0 -10   7 1703.89 95.9691  80
   0 -10   7 1692.87 171.476  46
   0 -10  -7 1439.11 106.169  77
   0 -10  -7 1550.61 86.2669  78
   0 -10   7 1438.00 86.1264  75
   0 -10   7 1571.15 94.8010  74
   0  10  -7 1803.41 332.558  22
   0 -10   7 1621.79 155.518  41
   0 -10  -7 1861.42 169.730  39
   0 -10  -7 1856.60 107.983  94
   0  10   7 1625.48 287.374  37
   0  10  -7 1308.71 278.952  34
   0 -10   7 1664.22 82.6526  98
   0 -10   7 1441.57 86.1926  95
   0 -10  -7 1574.32 109.905  97
   0 -10   7 1705.84 89.5239  96
   0  10   7 1446.90 160.010  27
   0  10   7 1568.68 154.120  17
   0  10   7 1398.28 142.839  11
   0 -10   7 1512.33 153.380   2
   0 -10  -7 1602.67 170.832   2
   0 -10   7 1517.14 153.672   3
   0 -10  -7 1810.55 178.189   3
   0 -10   8 1575.51 97.6515  80
   0 -10  -8 1052.57 96.5753  77
   0  10  -8 1191.06 313.411  22
   0  10   8 1299.65 147.952  27
   0 -10   8 1050.35 85.3532  74
   0 -10   8 1116.24 78.1584  75
   0  10   8 1575.70 157.206  71
   0  10   8 1243.66 173.126  70
   0 -10  -8 955.797 138.224  39
   0 -10   8 1324.75 149.122  41
   0 -10   8 1138.65 74.5148  98
   0 -10   8 981.681 76.2307  95
   0 -10   8 1049.57 75.9771  96
   0 -10  -8 972.802 92.5348  97
   0  10   8 1331.60 291.562  37
   0  10  -8 1078.01 277.422  34
   0 -10   8 1310.95 159.268  46
   0 -10  -8 1299.49 177.788  47
   0 -10   8 1025.27 155.624  50
   0 -10  -8 1104.20 94.3284  94
   0  10   8 1079.89 134.280  17
   0  10  -8 763.173 237.255  14
   0 -10   9 20.6199 87.1829  46
   0 -10  -9 12.5274 103.606  47
   0  10   9 291.558 221.629  20
   0  10   9-152.105 114.203  27
   0 -10  -9 29.7902 64.7174  77
   0 -10   9 21.5003 63.3260  74
   0 -10   9 32.8692 53.0053  75
   0  10   9 196.697 137.306  70
   0 -10   9-72.2372 135.449  41
   0  10  -9 10.1991 97.5097  40
   0 -10  -9-20.3216 84.0635  39
   0  10   9 399.766 258.456  65
   0  10  -9 180.828 235.258  34
   0  10   9 12.3510 435.555  48
   0 -10   9-96.4031 103.792  50
   0 -10   9 23.1636 48.4117  96
   0 -10   9 55.9356 47.1209  98
   0 -10   9-42.0907 53.4191  95
   0 -10  -9 1.39637 62.9075  97
   0 -10  -9 11.4079 65.9124  94
   0  10  -9-234.507 245.310  14
   0  10   9 29.6803 81.0744  17
   0 -10  10-65.4868 96.3259  50
   0  10  10 3684.69 574.327  48
   0 -10  10 71.9391 91.3303  46
   0 -10 -10 18.7492 106.160  47
   0  10  10 144.333 190.531  20
   0 -10 -10 39.7998 62.6538  77
   0 -10  10 217.084 58.5155  75
   0 -10  10 10.0993 62.4280  74
   0  10  10-22.3767 112.560  70
   0  10  10-7.15090 47.2272  87
   0  10 -10 68.7522 207.975  34
   0  10  10 53.0482 77.6898  17
   0  10 -10 180.029 253.661  14
   0 -10 -10-15.1707 62.4040  94
   0  10 -10-239.474 278.616  31
   0  10  10-21.4121 96.3421  27
   0  10  10 3899.13 312.671  65
   0 -10  10 45.8717 49.2235  96
   0 -10  10 27.4879 48.1306  98
   0 -10 -10 39.0919 58.0596  97
   0 -10 -10-64.7312 89.8804  39
   0  10 -10-5.23072 94.7813  40
   0 -10  10 544.015 165.361  41
   0  10  10-528.706 599.821  43
   0  10 -10-234.810 286.113  38
   0  10  11 284.599 94.9473  70
   0  10 -11 176.579 108.376  40
   0  10 -11-55.9126 270.310  38
   0  10  11 985.375 223.762  65
   0 -10 -11 125.916 113.793  47
   0 -10  11 173.647 93.6271  46
   0  10 -11-15.0797 269.983  31
   0 -10  11 157.736 95.7370  50
   0  10  11 971.281 423.325  48
   0  10 -11 173.957 209.252  34
   0 -10  12 582.843 71.7596  75
   0 -10  12 180.515 60.7705  74
   0  10 -12 78.8702 97.1851  40
   0  10 -12 1143.31 282.664  38
   0 -10 -12 44.4467 54.2540  94
   0  10  12 91.3428 73.3676  70
   0  10 -12 348.727 190.852  34
   0  10 -12 134.554 57.9446  60
   0 -10 -12 134.878 58.2792  77
   0 -10  12 152.079 48.4761  98
   0 -10  12 59.4601 50.3931  96
   0  10  12 116.360 48.9432  87
   0 -10 -12 132.231 102.526  47
   0  10 -12 669.276 274.883  31
   0 -10  13 874.929 69.7241  74
   0  10  13 674.588 74.6619  70
   0  10 -13 976.098 230.387  38
   0  10 -13 827.987 130.225  40
   0 -10  13 842.076 64.1757  98
   0 -10  13 816.291 65.1309  96
   0  10  13 885.991 64.6525  87
   0  10  13 1021.75 78.7355  93
   0  10 -13 978.471 79.0017  60
   0 -10 -13 968.156 70.9914  77
   0 -10 -13 838.569 137.031  47
   0  10  14 173.129 44.9280  87
   0 -10  14 244.594 44.3820  96
   0 -10  14 149.536 44.1101  98
   0  10  14 368.455 81.6608  65
   0 -10 -14 129.822 79.5545  47
   0 -10 -14 209.459 43.3725  77
   0  10 -14 178.480 47.8261  60
   0  10 -15 1804.52 77.5990  77
   0  10  15 2069.72 76.7828  87
   0  10  15 2005.13 97.3759  65
   0 -10  15 1990.62 76.9900  98
   0  10 -15 2038.72 88.1476  72
   0 -10 -16 23.8079 19.4419  83
   0  10  16 29.7166 23.6469  87
   0  11   0-107.608 116.945  27
   0 -11   0-4.78815 64.2971  83
   0 -11   0-55.4470 105.162   2
   0 -11   0-4.97410 105.829   3
   0 -11   0 30.0046 48.2579  89
   0 -11   0 5.28845 45.8339  80
   0  11   0 27.9523 92.4696  19
   0 -11   0 13.9191 42.2189  75
   0 -11   0-1.33520 69.0089  78
   0 -11   0 0.84720 38.6549  96
   0  11   0 32.4687 93.1962  17
   0  11   0-33.2622 108.496  11
   0  11  -1 45.5508 105.743  27
   0  11   1 128.543 110.625  27
   0 -11  -1 256.327 64.6721  83
   0 -11   1 113.976 67.4258  83
   0 -11  -1 120.694 110.499   3
   0 -11   1 24.5424 99.1716   3
   0 -11  -1 61.1608 102.343   2
   0 -11   1 109.449 103.827   2
   0 -11  -1 180.051 49.7347  89
   0 -11   1 124.194 45.7240  75
   0 -11  -1 113.697 45.5320  75
   0 -11  -1 139.482 67.2999  78
   0 -11   1 148.791 74.9064  78
   0  11   1 138.727 109.045  19
   0  11  -1 49.6195 89.9817  19
   0 -11  -1 158.384 51.1977  80
   0 -11   1 150.828 48.1847  80
   0  11   1 85.9021 107.471  11
   0  11   1 114.140 92.7578  17
   0  11  -1 165.186 94.9236  17
   0  11  -1 17.1166 109.130  11
   0 -11  -1 120.253 40.2723  96
   0 -11   1 156.923 44.5400  96
   0 -11  -2 179.449 54.2881  80
   0 -11   2 192.406 49.9569  80
   0  11  -2 122.047 96.3041  19
   0  11   2 157.929 114.609  19
   0 -11  -2 147.506 68.1280  78
   0 -11   2 149.924 46.7786  75
   0 -11  -2 192.406 48.8930  75
   0 -11   2 153.594 71.2742  83
   0 -11  -2 224.704 63.2954  83
   0 -11  -2 192.651 61.8630  94
   0 -11   2 140.100 105.631   3
   0 -11  -2 167.307 114.814   3
   0 -11  -2 205.615 115.843   2
   0 -11   2 97.9731 103.998   2
   0 -11  -2 179.198 49.2002  89
   0 -11   2 75.9354 104.125  50
   0 -11   2 260.347 49.0718  96
   0  11  -2 271.402 130.316  11
   0  11  -2 209.366 97.1803  17
   0  11   2 119.767 106.185  11
   0  11   2 98.8382 93.7369  17
   0  11  -2 118.805 107.200  27
   0  11   2-8.28936 120.047  27
   0 -11   3 119.716 110.036  50
   0 -11   3 311.590 52.7439  80
   0  11   3 252.276 124.644  19
   0 -11  -3 277.080 65.1091  83
   0 -11   3 316.382 78.1103  83
   0 -11  -3 273.051 66.9107  78
   0 -11   3 326.640 52.1239  75
   0 -11  -3 252.087 49.3087  75
   0 -11  -3 284.310 100.562  39
   0 -11  -3 298.198 66.0972  94
   0 -11  -3 371.530 127.280   3
   0 -11   3 369.482 121.734   3
   0 -11   3 254.762 110.771   2
   0 -11  -3 242.720 116.453   2
   0  11   3 34.2922 163.458  37
   0  11   3 231.081 102.422  17
   0  11  -3 409.476 148.169  11
   0  11   3 120.524 97.1502  11
   0 -11   3 279.994 51.9233  96
   0 -11   3 234.525 50.4994  95
   0  11  -3 210.870 119.257  27
   0  11   3 178.060 106.048  27
   0 -11  -3 263.969 48.9935  89
   0 -11   4 379.680 87.8497  83
   0 -11  -4 225.930 66.0649  83
   0 -11   4 65.9655 52.1780  80
   0  11  -4-136.710 289.995  22
   0 -11  -4 146.660 62.2864  78
   0 -11  -4 191.945 46.8326  75
   0 -11   4 247.604 52.1087  75
   0  11   4 70.2106 110.203  27
   0 -11   4 183.745 89.9196  41
   0 -11  -4 230.864 95.2316  39
   0 -11   4 180.685 51.2109  96
   0 -11   4 141.464 49.9801  95
   0 -11   4 176.103 111.197  50
   0  11   4 123.858 94.1903  17
   0  11   4 62.7081 97.4794  11
   0 -11  -4 232.559 118.997   2
   0 -11  -4 121.997 114.829   3
   0 -11   4 106.379 100.600   3
   0 -11   4 108.139 98.9842   2
   0 -11  -4 175.489 62.6658  94
   0  11   4-82.4431 202.281  37
   0 -11   5 2750.49 116.482  80
   0  11  -5 3143.44 381.790  22
   0  11   5 2810.64 207.054  27
   0 -11  -5 2784.43 120.255  78
   0 -11   5 2948.91 117.313  75
   0  11   5 2724.37 201.249  70
   0  11   5 2484.79 182.335  71
   0 -11  -5 2992.98 204.967  39
   0 -11   5 2886.86 191.798  41
   0  11   5 2623.25 327.791  37
   0 -11   5 3052.71 115.865  96
   0 -11   5 2617.33 109.393  95
   0 -11   5 2828.48 233.555  50
   0  11   5 2837.92 205.465  17
   0  11   5 2741.43 209.284  11
   0 -11  -5 3021.95 129.364  94
   0 -11   5 2585.90 148.525  83
   0 -11  -5 3125.27 132.347  83
   0 -11   5 2946.62 215.665   2
   0 -11  -5 2767.83 223.799   3
   0 -11  -5 2844.88 224.679   2
   0 -11   5 2942.99 218.305   3
   0 -11   6 6454.01 196.286  80
   0  11  -6 6814.86 504.479  22
   0  11   6 6491.41 307.450  27
   0 -11  -6 5816.42 188.523  78
   0 -11   6 6539.09 192.378  75
   0  11   6 5821.03 270.938  71
   0  11   6 5265.44 282.953  70
   0  11   6 5231.10 440.872  37
   0 -11  -6 6691.91 309.758  39
   0 -11   6 6457.70 291.877  41
   0 -11   6 6655.11 191.481  96
   0 -11   6 6288.39 344.861  50
   0 -11  -6 6732.18 343.766  47
   0 -11  -6 7023.45 212.358  83
   0 -11   6 7900.44 241.966  83
   0 -11   6 5894.99 302.941   2
   0 -11   6 5929.65 302.058   3
   0 -11  -6 6534.75 330.589   3
   0 -11  -6 6403.20 331.451   2
   0 -11  -6 6996.47 210.363  94
   0  11   6 5390.76 289.425  11
   0  11   6 6058.39 295.700  17
   0 -11   7 1733.03 97.7612  80
   0  11  -7 1506.98 323.184  22
   0  11   7 1520.66 156.768  17
   0  11   7 1396.50 159.288  27
   0 -11  -7 1351.03 82.3941  78
   0 -11   7 1498.34 87.7733  75
   0  11   7 1409.46 177.586  70
   0  11   7 1757.84 163.678  71
   0 -11  -7 1609.50 161.364  39
   0 -11   7 1643.59 154.842  41
   0 -11   7 1629.40 87.5937  96
   0 -11   7 1579.98 82.1184  98
   0  11  -7 1759.72 289.721  34
   0  11   7 1978.74 310.857  37
   0 -11  -7 1615.55 103.736  83
   0 -11  -7 1624.55 185.514  47
   0 -11   7 1475.69 177.580  50
   0 -11   7 1397.76 154.513   2
   0 -11  -7 1792.99 103.953  94
   0  11   8 7663.21 205.962  87
   0 -11  -8 7551.81 228.476  83
   0 -11   8 6761.76 215.801  80
   0  11   8 7248.97 321.052  27
   0 -11   8 7316.39 212.171  75
   0 -11   8 6975.80 211.014  74
   0  11   8 7857.11 308.863  70
   0 -11   8 7622.64 208.720  98
   0 -11   8 7821.94 212.739  96
   0  11   8 7114.70 316.603  17
   0  11  -8 6566.46 484.968  22
   0 -11  -8 7644.11 385.875  47
   0 -11   8 7542.10 364.868  50
   0 -11  -8 7998.96 229.870  94
   0  11  -8 7536.43 472.448  34
   0  11   8 7487.94 505.957  37
   0 -11   8 7466.97 330.116  41
   0 -11  -8 7659.78 329.855  39
   0  11  -8 7161.40 452.931  14
   0  11  -9-301.581 284.043  38
   0 -11  -9 291.497 93.6065  39
   0 -11   9 359.435 138.068  41
   0 -11   9 336.791 56.3571  96
   0  11   9 321.548 121.042  70
   0  11   9 3200.70 292.122  65
   0 -11  -9 245.878 112.464  47
   0  11  -9 59.1548 263.436  31
   0  11   9 232.775 110.296  27
   0  11   9 487.888 211.171  20
   0  11   9 218.700 90.9477  17
   0  11   9 2806.33 512.518  48
   0 -11   9 268.859 110.038  50
   0  11  -9 280.865 221.491  34
   0  11  10 3295.98 204.762  27
   0  11  10 3180.44 114.417  87
   0  11  10 5190.58 657.724  43
   0  11  10 6953.37 571.987  48
   0 -11 -10 2998.04 238.023  47
   0 -11  10 2321.87 113.716  74
   0 -11  10 3428.66 123.883  75
   0  11  10 3373.93 174.212  70
   0 -11  10 3255.53 237.403  41
   0  11 -10 2514.53 338.542  38
   0 -11 -10 2938.07 187.720  39
   0  11  10 6932.99 318.375  65
   0  11 -10 3027.78 133.926  60
   0 -11 -10 3139.05 127.239  94
   0 -11  10 3125.24 116.767  98
   0  11 -10 3043.88 308.189  34
   0  11 -10 2562.40 332.487  31
   0 -11 -10 2546.16 123.079  83
   0 -11 -11 257.904 58.8840  83
   0 -11 -11 182.260 100.305  47
   0  11  11-26.2869 328.260  48
   0 -11  11 490.037 67.1856  75
   0  11  11 271.601 78.3392  70
   0 -11  11 244.281 50.1436  98
   0 -11  11 226.644 54.6257  96
   0  11  11 25.5581 183.613  65
   0  11  11 272.202 48.8115  87
   0 -11 -11 341.046 58.9456  94
   0  11 -11 327.815 60.3529  60
   0  11 -11 491.797 202.109  34
   0  11 -11 678.074 262.289  38
   0  11 -11 310.059 249.405  31
   0  11  12 533.704 52.8582  87
   0 -11 -12 590.266 61.1176  83
   0 -11 -12 374.500 102.998  47
   0 -11  12 470.577 53.1722  98
   0 -11  12 461.628 56.7370  96
   0  11  12 430.422 65.1246  70
   0  11 -12 501.598 62.6583  60
   0 -11 -13 70.3942 40.4734  83
   0  11  13 187.525 55.0506  93
   0 -11  13 72.0942 42.1030  96
   0 -11  13 61.5158 38.3983  98
   0  11  13 77.3116 39.5805  87
   0  11 -13 31.1596 40.3197  60
   0  11  14 617.317 67.9196  65
   0 -11 -14 798.139 46.3547  83
   0  11 -14 574.513 54.0353  72
   0  11 -14 827.515 56.3070  77
   0  11  14 670.273 45.3604  87
   0 -11  14 729.072 43.9392  96
   0  11  15 447.049 29.4388  87
   0 -12   0 13612.5 342.054  75
   0 -12   0 13699.4 347.502  80
   0  12   0 15616.2 530.747  27
   0 -12   0 13639.6 334.284  96
   0  12   0 13491.2 548.197  51
   0 -12   0 14695.8 363.948  83
   0  12   0 12092.4 535.353  19
   0  12   0 14670.1 509.630  17
   0 -12   0 13768.5 530.822   3
   0 -12   0 14125.1 537.089   2
   0  12   0 14322.5 563.850  11
   0 -12  -1 1092.80 134.981  39
   0  12   1 1141.28 168.123  27
   0  12  -1 1136.68 167.386  27
   0 -12  -1 1205.33 97.3335  78
   0  12   1 919.700 167.958  19
   0  12   1 1224.23 156.500  17
   0  12  -1 1334.73 163.565  17
   0  12  -1 944.456 159.564  19
   0 -12   1 1185.00 71.8922  96
   0 -12   1 1037.82 162.884   2
   0 -12  -1 1218.81 171.788   2
   0 -12  -1 1131.26 170.684   3
   0 -12   1 1059.84 164.034   3
   0 -12   1 1161.54 97.9133  83
   0 -12  -1 1138.19 92.1062  83
   0 -12   1 1140.12 77.2106  80
   0 -12  -1 1193.35 79.6609  80
   0 -12   1 1127.21 74.2516  75
   0 -12  -1 1098.33 73.7612  75
   0  12   1 1049.89 170.991  11
   0  12  -1 1108.64 183.997  11
   0 -12  -2 11395.7 422.242  39
   0  12   2 11289.3 578.690  37
   0  12   2 12347.7 461.086  27
   0  12  -2 12854.1 472.194  27
   0 -12   2 11507.9 289.282  96
   0 -12   2 11114.6 459.593   3
   0 -12  -2 11195.4 471.642   3
   0 -12  -2 11973.3 485.803   2
   0 -12   2 11362.4 464.355   2
   0 -12   2 11119.9 294.281  80
   0 -12  -2 11735.1 301.909  80
   0  12  -2 10729.3 485.952  19
   0  12   2 10200.4 493.666  19
   0  12   2 12398.4 454.033  17
   0  12  -2 11927.6 443.786  17
   0 -12   2 11699.6 316.731  83
   0 -12  -2 12047.8 310.659  83
   0 -12  -2 10803.3 307.719  78
   0 -12   2 11019.6 291.231  75
   0 -12  -2 11072.4 290.374  75
   0  12  -2 11461.1 511.039  11
   0  12   2 11544.9 484.592  11
   0 -12   3 119.156 54.4514  80
   0 -12  -3 220.528 57.9070  80
   0  12  -3 224.968 119.977  19
   0  12  -3-187.528 305.452  22
   0 -12  -3 270.411 67.8210  78
   0 -12   3 242.103 52.2301  75
   0 -12  -3 206.025 47.2774  75
   0  12   3 240.274 128.372  27
   0 -12   3 177.503 88.7994  41
   0 -12  -3 265.228 98.5381  39
   0 -12   3 241.887 50.6598  96
   0 -12  -3 208.492 127.382   3
   0 -12  -3 262.016 126.892   2
   0 -12   3 212.586 117.555   3
   0 -12   3 131.231 108.941   2
   0  12   3 178.606 111.652  17
   0 -12  -3 243.349 69.5672  83
   0 -12   3 357.561 85.6034  83
   0 -12  -3 253.008 66.5337  94
   0  12   3-82.2289 198.665  37
   0 -12  -4 3667.21 128.435  75
   0 -12   4 3667.46 132.740  75
   0  12   4 3275.14 351.936  37
   0 -12  -4 4028.66 235.170  39
   0 -12   4 3627.78 213.271  41
   0  12   4 4070.12 255.662  27
   0  12   4 3328.04 199.705  71
   0 -12   4 4003.65 134.279  96
   0 -12  -4 3822.47 146.146  94
   0 -12   4 3157.71 251.587  50
   0 -12  -4 3947.65 144.583  80
   0 -12   4 3663.13 137.066  80
   0  12  -4 4416.16 428.854  22
   0  12   4 3841.17 242.206  17
   0 -12   4 3006.56 157.769  83
   0 -12  -4 3937.83 150.908  83
   0 -12   4 3856.65 251.525   2
   0 -12  -4 3842.77 263.687   2
   0 -12   4 3891.43 252.560   3
   0 -12  -4 3963.92 266.981   3
   0 -12  -4 3673.58 141.364  78
   0 -12  -5 316.767 70.1936  83
   0 -12   5 184.418 57.2972  80
   0  12  -5 409.964 283.906  22
   0  12   5 272.430 120.590  27
   0 -12  -5 276.685 59.6843  80
   0 -12   5 208.218 53.9205  75
   0 -12  -5 267.515 45.9415  75
   0  12   5 284.202 120.801  71
   0  12   5 44.9870 137.035  70
   0 -12  -5 290.316 100.057  39
   0 -12   5 273.347 94.6114  41
   0 -12  -5 347.110 67.5537  94
   0  12   5 69.3047 200.037  37
   0 -12   5 254.368 52.9443  96
   0 -12   5 296.432 124.983  50
   0  12   5 332.310 105.744  17
   0 -12  -5 198.180 116.741   2
   0 -12   5 314.132 117.283   3
   0 -12  -5 411.650 127.354   3
   0 -12   5 138.494 99.1825   2
   0 -12   6 4519.60 151.030  75
   0  12   6 3950.19 217.794  71
   0  12   6 3654.88 232.261  70
   0 -12  -6 4934.79 169.245  83
   0  12   6 4681.60 262.764  27
   0  12  -6 5138.52 402.410  34
   0  12   6 3403.47 364.677  37
   0  12   6 2905.18 439.696  48
   0 -12   6 4320.33 278.811  50
   0 -12   6 4586.76 155.654  80
   0 -12   6 4901.14 244.459  41
   0 -12  -6 4905.55 257.673  39
   0  12   6 4700.60 257.477  17
   0  12  -6 4558.85 438.123  22
   0 -12   6 4106.86 250.792   2
   0 -12  -6 4318.01 272.948   2
   0 -12   6 4770.80 151.657  96
   0 -12  -6 4993.01 167.536  94
   0  12   7 70.9448 85.0089  17
   0  12   7 245.874 214.060  37
   0  12  -7-92.3907 228.782  34
   0  12  -7 214.026 241.592  22
   0 -12  -7 26.9110 81.8023  39
   0 -12   7 79.9951 93.1818  41
   0  12   7 251.675 136.434  70
   0 -12   7-25.0981 97.9269  50
   0  12   7 16.0633 104.841  27
   0 -12  -8 1560.26 93.8648  94
   0  12   8 1906.13 261.054  65
   0 -12  -8 1445.73 93.7360  83
   0  12   8 1688.89 163.912  27
   0  12   8 1600.00 77.4332  87
   0 -12   8 1483.50 164.061  41
   0 -12  -8 1720.05 151.544  39
   0  12   8 1786.54 155.408  70
   0  12  -8 1585.81 272.997  34
   0 -12   8 1708.83 171.107  50
   0  12   8 1803.72 446.423  48
   0 -12   9 1183.14 74.0965  96
   0 -12  -9 1072.61 79.5458  94
   0 -12   9 1310.16 76.2970  75
   0  12   9 1063.57 118.276  70
   0 -12   9 1226.62 160.199  41
   0  12  -9 565.959 265.690  38
   0 -12  -9 986.054 119.270  39
   0  12   9-250.735 559.869  43
   0  12   9 5478.59 296.465  65
   0  12  -9 1080.40 232.421  34
   0  12   9 1118.38 139.151  27
   0  12  -9 519.195 250.712  31
   0  12   9 5522.84 534.844  48
   0 -12  -9 879.498 77.0745  83
   0  12   9 1073.36 64.9089  87
   0  12  10 354.979 78.4688  70
   0  12 -10 142.071 235.582  38
   0 -12  10 1268.45 164.676  41
   0  12  10 1631.51 214.145  65
   0  12  10 1615.01 373.274  48
   0 -12  10 354.625 60.0266  75
   0 -12 -10 218.213 55.1746  83
   0 -12  10 190.354 51.8325  96
   0  12  10 225.001 44.0860  87
   0  12  11 45.6720 37.0758  87
   0 -12 -11 61.0567 45.1119  83
   0 -12 -11 0.75855 35.1259  80
   0 -12  11-34.5381 46.9257  96
   0  12 -12 235.740 50.1315  72
   0  12  12 201.484 36.8467  87
   0 -12 -12 272.062 42.4509  83
   0  12  12 276.278 55.9909  93
   0 -12  12 195.024 43.9730  96
   0  12  13 338.370 33.2884  87
   0 -12 -13 392.937 35.4811  83
   0 -12  13 373.319 37.7242  96
   0  12  13 362.445 45.7204  93
   0  13   0 15.1771 121.525  27
   0 -13   0 41.3806 47.0642  80
   0 -13   0-21.7399 109.433   2
   0 -13   0-63.5855 112.737   3
   0  13   0-115.798 120.050  51
   0  13   0 104.536 107.816  17
   0 -13   0-23.5876 69.2868  83
   0 -13   0 14.1105 41.3890  75
   0  13   0 19.8670 102.330  19
   0 -13  -1 339.004 50.1562  75
   0 -13   1 383.277 52.2663  75
   0 -13  -1 311.365 73.9809  83
   0 -13   1 345.802 96.8569  41
   0 -13  -1 413.510 57.3753  80
   0 -13   1 446.477 58.4851  80
   0 -13  -1 230.247 116.230   2
   0 -13   1 298.468 120.283   2
   0 -13  -1 374.030 128.566   3
   0 -13   1 238.975 123.935   3
   0  13   1 460.557 125.740  17
   0  13  -1 259.444 121.513  51
   0  13   1 444.656 142.592  27
   0  13  -1 439.667 145.265  27
   0  13   1 131.995 163.784  37
   0  13  -1 406.686 128.589  19
   0  13   1 350.737 126.528  19
   0 -13   2 221.936 92.1837  41
   0  13   2 346.082 118.786  17
   0  13  -2 107.343 114.932  51
   0 -13   2 292.516 47.5360  75
   0 -13  -2 232.439 47.1377  75
   0  13   2 35.8033 196.668  37
   0  13  -2 123.945 107.996  19
   0  13  -2-31.0267 302.550  22
   0  13   2 174.781 124.019  27
   0  13  -2 372.032 138.256  27
   0 -13   2 119.426 53.7640  80
   0 -13  -2 254.818 55.3401  80
   0 -13   2 241.657 118.654   3
   0 -13  -2 180.353 113.129   2
   0 -13  -2 425.823 133.335   3
   0 -13   2 180.907 110.064   2
   0 -13  -3 2619.31 226.152   2
   0 -13  -3 2681.98 224.326   3
   0 -13   3 2596.43 215.632   2
   0 -13   3 2571.93 210.533   3
   0  13  -3 2466.00 366.231  22
   0  13  -3 2504.43 238.994  19
   0  13   3 3008.47 217.409  17
   0  13   3 3119.49 233.372  27
   0 -13  -3 2649.34 112.430  80
   0  13   3 2072.05 288.886  37
   0 -13   3 2259.50 170.651  41
   0 -13  -3 2781.59 192.678  39
   0 -13   3 2446.84 104.519  75
   0  13   3 2199.75 166.896  71
   0  13   4 623.465 220.418  37
   0  13   4 816.607 143.849  70
   0  13   4 1191.96 137.522  71
   0  13   4 1479.96 176.663  27
   0  13  -4 1280.97 312.576  22
   0  13  -4 1192.68 179.441  19
   0  13   4 1328.31 156.585  17
   0 -13  -4 1240.67 166.042   3
   0 -13   4 1105.60 154.130   2
   0 -13  -4 1250.54 169.657   2
   0 -13   4 1138.29 157.165   3
   0 -13  -4 1356.32 143.315  39
   0 -13   4 1098.66 128.618  41
   0  13   5 4100.09 211.703  71
   0  13   5 3794.76 225.963  70
   0  13   5 3727.40 362.844  37
   0 -13  -5 5405.32 259.991  39
   0 -13   5 4960.69 240.803  41
   0  13   5 5440.46 283.962  27
   0 -13   5 5112.19 157.704  80
   0 -13  -5 4867.53 164.823  83
   0  13  -5 5048.25 450.023  22
   0  13   6 198.379 191.426  37
   0  13   6 117.507 112.728  27
   0 -13   6 108.829 48.4665  96
   0 -13   6 312.615 61.0309  80
   0 -13  -6 101.565 50.4172  80
   0 -13   6 94.4565 47.0220  75
   0 -13   6 131.676 90.4050  41
   0 -13  -6 103.445 81.9552  39
   0  13   6 215.950 121.510  70
   0 -13  -6 105.971 59.5016  83
   0  13   7 3575.55 187.530  70
   0  13  -7 3985.60 149.172  72
   0 -13  -7 3582.46 203.625  39
   0 -13   7 3426.53 213.425  41
   0 -13   7 3978.94 130.553  75
   0  13   7 2789.15 262.974  65
   0  13  -7 3571.37 331.882  34
   0  13   7 4263.57 239.661  27
   0 -13  -7 3866.06 136.051  94
   0 -13   7 4255.35 133.064  96
   0 -13  -7 3963.35 136.618  80
   0 -13  -7 3182.33 131.659  83
   0  13   7 2183.29 444.097  48
   0  13   8 160.827 86.1758  70
   0  13  -8 38.5061 49.0101  72
   0 -13   8 12.4248 110.860  41
   0 -13  -8 49.2573 65.9265  39
   0 -13  -8 43.2041 45.1793  80
   0  13   8 3680.20 254.070  65
   0  13   8 3829.89 462.904  48
   0 -13  -8 110.434 49.9849  94
   0 -13   8 119.241 47.2869  75
   0 -13   8-32.2536 49.8457  96
   0 -13  -8 95.9285 51.4003  83
   0  13   9 6029.27 254.615  65
   0 -13   9 3370.95 118.857  75
   0  13  -9 2518.21 307.233  38
   0 -13   9 3035.43 201.385  41
   0 -13  -9 3573.99 120.280  83
   0 -13   9 3726.96 121.970  96
   0  13   9 5456.83 450.440  48
   0  13   9 6090.80 550.635  43
   0  13   9 2733.67 131.852  70
   0  13  -9 3709.53 141.020  72
   0 -13  -9 3305.93 115.794  80
   0 -13  10 33.3046 44.4074  96
   0  13  10 139.336 58.6166  93
   0 -13 -10 72.1215 35.0595  80
   0  13 -10 30.6415 46.9111  72
   0 -13 -10 84.8149 40.9819  83
   0  13  11 1960.24 82.1434  93
   0 -13  11 1828.58 75.2295  96
   0  13  12 1221.36 56.9699  93
   0 -13  12 1068.38 50.6869  96
   0  14   0 275.669 142.694  27
   0 -14   0 70.0105 79.0960  41
   0 -14   0 179.011 50.4077  80
   0 -14   0 223.437 70.9835  83
   0 -14   0 123.244 43.4884  75
   0  14   1 1387.70 238.765  37
   0  14  -1 1749.21 353.361  22
   0 -14  -1 2105.02 87.5965  75
   0 -14   1 2003.72 89.3076  75
   0 -14   1 1867.56 150.706  41
   0 -14  -1 1907.99 152.650  41
   0  14   1 2432.47 225.207  27
   0  14  -1 2093.14 128.179  54
   0  14   1 1745.14 147.346  71
   0 -14   1 1806.91 108.546  83
   0 -14  -1 1958.66 106.099  83
   0 -14  -1 2179.67 96.9591  80
   0 -14   1 1946.95 94.5700  80
   0 -14   2-32.8101 83.5977  41
   0 -14  -2 72.9004 38.4647  75
   0 -14   2 3.60593 43.5469  75
   0 -14  -2 1.11549 62.1261  83
   0 -14   2 228.098 79.9730  83
   0  14   2-59.4891 180.317  37
   0  14  -2-35.8342 111.448  51
   0 -14  -2 55.1847 46.9977  80
   0 -14   2-49.4106 54.4839  80
   0  14   2 184.293 137.413  27
   0  14   3 2644.04 166.513  71
   0  14   3 2385.28 178.053  70
   0  14   3 2312.06 283.182  37
   0 -14   3 3116.03 186.758  41
   0 -14   3 3125.41 113.835  75
   0 -14  -3 2695.86 121.363  83
   0 -14   3 3748.06 144.163  83
   0 -14   3 3466.84 114.980  96
   0  14  -3 2966.33 255.275  51
   0 -14   3 3219.67 119.033  80
   0 -14  -3 3381.67 122.100  80
   0  14   3 3660.44 247.498  27
   0  14   4 201.466 172.915  37
   0 -14   4 234.837 48.6810  96
   0 -14  -4 154.176 58.7097  83
   0 -14   4 180.186 47.1715  75
   0 -14   4 241.285 88.6420  41
   0  14  -4 168.034 125.763  51
   0  14   4 378.112 100.072  71
   0  14   4 26.1556 116.144  70
   0 -14  -4 217.306 51.6684  80
   0 -14   4 235.640 54.1573  80
   0 -14   5 3956.88 125.917  96
   0 -14  -5 3236.35 126.049  83
   0 -14   5 3608.82 122.487  75
   0 -14   5 3911.11 201.977  41
   0  14  -5 3835.76 287.679  51
   0 -14  -5 3939.29 129.909  80
   0 -14   5 3566.74 123.954  80
   0  14   5 3086.92 179.467  70
   0  14   6 225.444 91.0985  70
   0 -14   6-112.716 106.621  41
   0 -14  -6 42.8029 49.8983  83
   0  14   6 106.429 355.788  48
   0  14   6-138.160 194.814  65
   0 -14   6 49.3115 47.2188  96
   0 -14   6 210.978 47.1892  75
   0 -14  -6 106.776 45.3486  80
   0 -14   7-37.9040 97.9308  41
   0 -14   7-32.9176 46.9602  96
   0 -14  -7-51.4999 48.5263  83
   0  14   7 3052.92 399.751  48
   0  14   7 3155.67 229.810  65
   0 -14   7 92.4557 42.9464  75
   0 -14  -7 23.9617 39.1661  80
   0 -14  -8 8.85077 39.4742  83
   0 -14  -8 33.5911 34.5612  80
   0 -14   8 24.7783 43.2447  96
   0 -14   8 58.3993 43.3589  75
   0  14   8 110.776 57.1297  93
   0 -14  -9 108.540 31.4992  80
   0 -14  -9 44.0483 31.9044  83
   0 -14   9 81.3664 39.8373  96
   0  14   9 161.026 51.9459  93
   0  14  10 168.714 42.1831  93
   0 -14 -10 74.4152 22.6559  80
   0 -14  10 179.997 36.6037  96
   0 -15   0-36.9880 38.5350  75
   0 -15   0-69.9573 50.3969  80
   0 -15   0-70.2344 72.6678  41
   0 -15  -1 191.440 59.3752  83
   0 -15   1 55.8057 73.6572  41
   0 -15  -1 41.5404 72.4499  41
   0 -15   1 44.6046 37.4834  75
   0 -15   1 36.6660 46.7040  80
   0 -15  -1-37.6523 51.2804  80
   0  15   1-68.0709 87.6917  71
   0 -15  -2 1846.55 87.4259  83
   0 -15   2 2062.20 142.881  41
   0 -15  -2 1992.11 139.851  41
   0 -15   2 2140.11 83.6957  75
   0 -15   2 2247.33 88.8590  80
   0 -15  -2 2069.92 89.1528  80
   0 -15  -3 114.404 49.4549  83
   0 -15   3 26.7647 39.0541  75
   0 -15   3 104.082 73.3927  41
   0 -15  -3-36.1131 66.1079  41
   0  15   3-108.143 91.0203  70
   0 -15   3 115.114 45.5377  80
   0 -15  -3 53.0384 40.9710  80
   0 -15  -4 2116.95 86.1403  83
   0 -15   4 2309.95 87.9114  80
   0 -15  -4 2284.74 88.4605  80
   0 -15   4 2340.56 146.163  41
   0  15   4 2060.62 90.4004  93
   0 -15   4 2273.92 85.6559  75
   0 -15   5 484.563 47.2359  75
   0 -15  -5 424.806 46.4072  80
   0  15   5 467.661 60.5989  93
   0 -15  -5 423.261 47.9031  83
   0 -15  -6 1783.46 73.0917  80
   0 -15  -6 1681.54 66.6127  83
   0  15   6 1882.55 83.0352  93
   0 -15   7 227.018 41.2730  75
   0 -15  -7 93.8277 29.8198  80
   0 -15   7 121.708 38.9881  96
   0  15   7 156.164 45.1652  93
   0 -15   8 1069.66 50.2712  75
   0  15   8 1133.44 51.8636  93
   0 -16   0 804.529 51.4698  80
   0 -16  -1 990.277 55.4338  80
   0 -16   1 1134.74 56.2659  80
   0 -16   2 1321.80 56.0006  75
   0 -16   2 1446.50 59.8108  80
   0 -16   3 520.102 39.6507  75
   0 -16  -3 355.947 39.5631  80
   0 -16   4 895.590 47.1076  75
   0 -16  -4 709.583 44.0252  80
   0 -16   5 493.102 35.3793  75
   0 -16  -5 243.617 28.7451  80
   1   0 -20 2.66133 19.1323  77
  -1   0  20-3.32343 23.8471  74
  -1   0  20 25.9086 28.2468  95
  -1   0  20 16.4244 27.5102  85
   1   0 -19 3088.34 99.3892  77
  -1   0  19 3345.49 113.951  85
   1   0 -19 3222.99 110.442  94
   1   0 -18-1.99597 47.6618  94
  -1   0  18 57.8515 48.6325  85
  -1   0  18-1.68046 40.7574  86
   1   0 -18-6.82778 46.7888  55
   1   0 -18 15.4381 37.1054  77
  -1   0  18 20.9188 46.5353  62
   1   0 -17 5691.98 199.033  55
   1   0 -17 5405.02 166.964  77
  -1   0  17 5421.93 176.248  86
   1   0 -16-19.0404 46.5430  69
   1   0 -16-1.08663 47.7694  77
   1   0 -16 46.6537 61.3446  94
  -1   0  16-27.1888 57.4885  85
  -1   0  16 54.3085 66.4817  62
   1   0 -16-3.57298 57.8780  55
   1   0 -16 50.8529 89.2944  40
  -1   0  16 32.9457 46.4781  87
  -1   0  16-1.24586 56.0583  86
  -1   0  15 5551.53 355.141  36
   1   0 -15 4703.54 166.125  77
  -1   0  15 5187.85 176.195  86
  -1   0  15 4714.95 176.000  85
  -1   0  15 4852.86 160.400  87
   1   0 -15 3987.56 282.936  44
   1   0 -15 5058.82 192.399  55
   1   0 -15 4935.42 181.161  69
   1   0 -15 5890.40 197.714  94
   1   0 -15 4321.51 275.308  40
   1   0 -14-75.9471 62.6878  77
   1   0 -14-50.1715 116.302  44
  -1   0  14 18.9086 47.5273  98
   1   0 -14 55.5710 96.5982  40
  -1   0  14-21.1753 132.650  36
  -1   0  14 6.64135 58.3918  85
  -1   0  14 15.9959 54.9552  86
  -1   0  14 39.5577 52.3507  87
  -1   0  13 6947.53 248.969  65
  -1   0  13 7542.26 408.353  36
   1   0 -13 6491.30 349.146  31
   1   0 -13 7961.72 390.411  32
  -1   0  13 5472.94 185.731  98
  -1   0  13 7712.24 211.750  86
  -1   0  13 7065.17 207.868  85
  -1   0  13 6353.33 193.982  87
   1   0 -13 6174.82 200.678  77
   1   0 -13 7617.76 230.490  55
   1   0 -13 6830.62 356.480  16
  -1   0  12 8.49524 46.1481  87
  -1   0  12 6.15836 47.8551  86
   1   0 -12 20.9115 55.0813  77
   1   0 -12 19.9297 51.4902  55
  -1   0  12-142.129 99.4240  65
   1   0 -12 4.86501 45.5131  68
   1   0 -12-206.102 171.288  32
   1   0 -12-99.2340 128.578  31
   1   0 -12-147.789 137.573  16
  -1   0  12-4.36468 48.6130  85
   1   0 -12 75.8708 100.334  52
   1   0 -12-18.6476 94.4410  44
  -1   0  12-6.27578 41.0772  98
   1   0 -11 5085.18 267.422  44
  -1   0  11 5010.17 235.195  46
  -1   0  11 5241.69 153.471  86
  -1   0  11 4334.20 143.952  87
   1   0 -11 4350.48 156.322  77
   1   0 -11 4999.46 167.533  55
   1   0 -11 4860.67 260.931  52
  -1   0  11 5101.66 199.193  65
   1   0 -11 4951.66 157.031  68
  -1   0  11 5147.47 181.172  59
   1   0 -11 4567.00 286.019  16
  -1   0  11 4656.12 142.751  98
  -1   0  11 4620.11 308.045  36
   1   0 -11 5208.42 311.541  32
  -1   0  11 4983.68 152.802  85
   1   0 -10 4.20190 40.8851  55
   1   0 -10-3.45739 83.2310  44
  -1   0  10 34.5242 62.0476  46
  -1   0  10 35.0399 35.1295  98
   1   0 -10 134.528 56.7687  77
  -1   0  10-48.0310 75.9859  70
  -1   0  10 17.7860 39.0092  85
   1   0 -10 19.2393 37.7343  68
  -1   0  10-26.7908 88.0825  65
   1   0 -10-55.6591 147.392  32
  -1   0  10 48.9455 122.502  36
  -1   0  10 13.8096 38.3779  86
  -1   0  10 20.9128 40.4671  87
  -1   0  10-114.138 87.7548  59
   1   0 -10 10.5393 79.1340  52
   1   0 -10 8.57328 107.743  31
  -1   0   9 10955.9 344.710  70
   1   0  -9 11663.8 343.490  24
   1   0  -9 14110.1 432.005  52
  -1   0   9 13110.3 503.390  36
   1   0  -9 13528.6 495.123  32
   1   0  -9 13515.7 468.108  31
  -1   0   9 14544.1 417.800  46
   1   0  -9 14239.2 328.845  55
   1   0  -9 12916.8 469.242  16
  -1   0   9 12800.3 351.731   9
   1   0  -9 13095.8 453.031  13
  -1   0   9 15026.5 368.832  65
   1   0  -9 13511.4 318.589  68
  -1   0   9 14689.8 348.954  59
   1   0  -8 4.54160 34.3286  68
  -1   0   8 384.706 102.068  65
   1   0  -8 610.652 159.265  31
   1   0  -8 280.705 180.200  32
  -1   0   8 2.24410 57.8353  46
   1   0  -8 9.82453 71.6384  52
   1   0  -8 96.8854 139.343  16
  -1   0   8 10.1965 34.7667   9
   1   0  -8 104.803 120.770  13
   1   0  -8 2.51690 44.2080  24
  -1   0   8-48.7222 78.2448  70
  -1   0   8 449.974 104.992  59
  -1   0   7 1586.00 107.232  70
   1   0  -7 1910.05 179.415  16
  -1   0   7 2210.20 93.9911   9
   1   0  -7 1913.68 159.292  13
   1   0  -7 1845.80 94.4512  24
  -1   0   7 1200.10 167.122  20
   1   0  -7 2328.67 134.500  52
  -1   0   7 2186.91 126.425  46
  -1   0   7 2036.05 240.848  43
   1   0  -7 2193.15 120.572  42
  -1   0   7 2948.23 135.847  65
   1   0  -7 2196.38 77.2282  68
   1   0  -7 2736.42 201.374  31
   1   0  -7 2201.91 207.811  32
   1   0  -6-51.6637 138.693  31
  -1   0   6 16.8181 53.1140  46
   1   0  -6 231.210 127.025  32
   1   0  -6 36.3497 37.9063  24
  -1   0   6-45.3589 113.758  20
   1   0  -6 19.7502 52.1078  52
   1   0  -6 58.0431 102.479  16
   1   0  -6-16.9754 82.7193  13
  -1   0   6 12.9021 27.4348   9
  -1   0   6-0.61391 24.6471  11
  -1   0   6 33.8986 57.8627  70
   1   0  -6 12.2963 45.4030  42
   1   0  -6-111.992 135.161  38
  -1   0   6-36.7489 154.629  43
  -1   0   5 46441.9 1005.99  48
  -1   0   5 29742.7 899.500  20
   1   0  -5 36087.0 821.593  24
   1   0  -5 33947.8 904.838  31
   1   0  -5 34652.9 906.771  32
  -1   0   5 40472.1 820.174   9
   1   0  -5 41486.2 891.041  13
   1   0  -5 38862.7 906.000  16
  -1   0   5 38827.8 807.583  11
   1   0  -5 40109.1 928.093  38
   1   0  -5 39776.8 846.810  42
   1   0  -4-18.5515 73.4128  13
  -1   0   4 4.53285 23.0260   9
  -1   0   4 48.7984 22.8265  11
   1   0  -4 52.4136 90.9355  16
  -1   0   4 4.30677 103.065  20
   1   0  -4-78.6645 133.859  31
  -1   0   3 5132.43 219.463  20
  -1   0   3 6763.03 151.232   9
   1   0  -3 6622.70 213.250  16
  -1   0   3 6278.38 140.597  11
   1   0  -3 6508.42 199.831  13
   1   0  -3 5119.38 218.638  31
  -1   0   2 49.5612 60.5143  20
   1   0  -2 5.58940 47.0383  13
  -1   0   1 31941.0 652.228  13
  -1   0   1 27728.4 650.179  14
   1   0   0 16.6865 11.4232  12
   1   0   1 111927. 2443.72  25
  -1   0  -1 118842. 2429.19   8
  -1   0  -2 135.795 91.6380  14
   1   0   2 5.06038 28.3631  25
   1   0   2-24.3154 46.2650  20
  -1   0  -2 81.5061 106.607  31
   1   0   2 23.4979 25.0967  30
   1   0   3 66927.4 1336.19  20
  -1   0  -3 65607.1 1388.02  31
   1   0   3 64178.2 1310.04  25
   1   0   3 63406.8 1304.86  30
   1   0   4 8.82865 134.274  48
  -1   0  -4 17.8228 48.1410  44
   1   0   4 8.00071 29.8893  33
  -1   0  -4-15.0926 123.808  34
   1   0   4 3.92998 39.4437  25
   1   0   4 16.6708 24.5147  18
   1   0   4-4.43175 36.5857  30
  -1   0  -4-26.6469 150.021  31
   1   0   5 3355.60 125.698  30
   1   0   5 3720.99 278.247  43
  -1   0  -5 3476.96 143.722  44
  -1   0  -5 3014.30 133.658  52
   1   0   5 3174.85 111.264  33
  -1   0  -5 3733.16 227.094  34
  -1   0  -5 3007.86 228.461  31
  -1   0  -5 3278.88 228.366  38
   1   0   5 3248.26 99.7927  18
  -1   0  -6-85.6782 184.258  38
   1   0   6 71.0813 224.300  43
  -1   0  -6 1.08547 30.6303  55
   1   0   6 216.248 86.4852  65
   1   0   6 22.0828 36.7163  33
  -1   0  -6 297.203 142.052  32
  -1   0  -6 27.8040 61.3925  44
   1   0   6 18.3214 40.5543  46
  -1   0  -6-5.32078 55.6657  52
   1   0   6-1.57284 52.6382  70
  -1   0  -6 26.6201 94.9147  16
  -1   0  -6-151.211 201.265  31
   1   0   7 8983.54 235.475  70
  -1   0  -7 8514.86 214.393  55
  -1   0  -7 7853.06 205.154  68
   1   0   7 7626.66 250.201  65
  -1   0  -7 11025.6 406.356  31
   1   0   7 9079.19 355.608  36
  -1   0  -7 8123.42 359.685  32
   1   0   7 9679.12 472.945  43
   1   0   7 8491.35 257.142  46
  -1   0  -7 8684.35 294.211  44
  -1   0  -7 8252.59 284.462  52
   1   0   7 10933.3 285.226  59
  -1   0  -7 8213.87 322.535  16
  -1   0  -7 8548.49 279.781  13
   1   0   8 133.945 99.7044  65
   1   0   8 599.254 85.3243  67
  -1   0  -8 932.105 177.675  31
  -1   0  -8 340.896 180.912  32
   1   0   8-20.4556 105.834  36
   1   0   8 539.869 133.005  59
  -1   0  -8 60.7340 70.2387  24
   1   0   8 8.98655 49.7725  46
  -1   0  -8 19.0356 79.6754  44
   1   0   8-455.775 302.126  43
  -1   0  -8 15.2380 38.3781  55
   1   0   8-40.0756 63.4773  70
  -1   0  -8 34.1936 96.4647  13
  -1   0  -8 268.884 140.252  16
  -1   0  -9 15384.7 441.084  24
  -1   0  -9 15502.3 487.835  44
   1   0   9 15180.7 426.780  46
   1   0   9 16049.7 360.697  86
   1   0   9 16874.8 631.364  43
  -1   0  -9 16579.2 488.370  40
   1   0   9 14580.6 411.680  65
  -1   0  -9 18657.8 587.538  31
   1   0   9 15035.5 542.097  36
  -1   0  -9 16967.6 562.436  32
  -1   0  -9 15319.2 374.456  55
   1   0   9 17229.3 420.185  59
   1   0   9 15049.8 357.708  85
  -1   0  -9 15558.7 520.817  16
  -1   0  -9 14458.5 465.757  13
  -1   0 -10 7.93943 43.1160  55
   1   0  10 6.01977 34.4249  87
   1   0  10 42.6472 38.9906  86
   1   0  10 2.42460 37.8971  85
   1   0  10 13.6627 31.5098  81
  -1   0 -10-51.1884 69.1961  24
  -1   0 -10 145.647 66.2329  77
  -1   0 -10-25.2327 75.8457  40
  -1   0 -10 25.2857 123.814  31
  -1   0 -10-6.01508 35.5301  69
   1   0  10-62.5888 97.0955  65
   1   0  10-7.99119 100.980  59
  -1   0 -10 45.6795 85.9553  44
  -1   0 -10-34.7391 120.577  16
   1   0  10 11.1465 30.8682  98
  -1   0 -10-63.0205 151.562  32
   1   0  10-21.1141 107.256  36
  -1   0 -11 84.5274 43.0062  79
   1   0  11 81.0583 34.8463  98
  -1   0 -11 109.055 63.3784  77
  -1   0 -11 87.4239 88.0980  40
  -1   0 -11 75.9647 48.6383  55
  -1   0 -11 96.9137 41.9555  69
   1   0  11-65.9216 95.2039  65
  -1   0 -11-72.8639 151.356  32
   1   0  11 87.2670 43.2698  86
   1   0  11 64.3174 39.6480  87
   1   0  11 99.0552 43.5706  85
  -1   0 -11 39.7704 88.7141  44
   1   0  11-95.7530 112.236  59
  -1   0 -12 23.9226 42.0815  79
   1   0  12 2.50514 37.9181  98
  -1   0 -12-5.23361 66.0632  77
  -1   0 -12-28.2100 92.3153  40
  -1   0 -12 6.03930 51.2359  55
   1   0  12 39.3969 47.4075  85
   1   0  12 19.6745 44.9559  87
   1   0  12 7.22097 44.5242  86
  -1   0 -12 24.9626 105.636  44
   1   0  12-144.561 114.344  65
   1   0  12-19.2135 126.961  36
  -1   0 -12-192.519 153.377  31
  -1   0 -12 38.9068 43.0005  69
  -1   0 -13 885.179 75.1503  69
  -1   0 -13 905.675 90.2543  77
  -1   0 -13 774.263 64.6458  79
   1   0  13 711.906 66.4873  87
   1   0  13 1042.53 77.9615  86
  -1   0 -13 843.314 154.263  44
  -1   0 -13 1003.75 88.5525  55
  -1   0 -13 622.973 162.894  32
   1   0  13 774.764 177.300  36
   1   0  13 955.083 77.7210  85
  -1   0 -13 764.228 171.528  31
  -1   0 -14-174.144 150.426  31
   1   0  14-0.99176 47.4157  87
   1   0  14 32.2587 54.3829  86
   1   0  14 45.7193 56.4015  85
  -1   0 -14-15.9749 99.3658  40
  -1   0 -14-71.1828 70.6965  77
   1   0  14-34.8980 138.798  36
  -1   0 -15 2233.48 115.100  60
  -1   0 -15 2644.86 135.595  55
  -1   0 -15 2900.66 136.307  94
   1   0  15 2633.03 117.233  86
   1   0  15 2504.15 119.089  85
   1   0  15 2456.26 125.804  66
  -1   0 -15 2439.47 121.566  77
  -1   0 -15 1931.02 194.165  40
  -1   0 -16-3.43516 57.3341  55
   1   0  16 48.8531 65.8174  62
   1   0  16-4.10713 51.4575  66
  -1   0 -17 2190.86 105.754  94
   1   0  17 2057.69 96.9564  86
   1   0  17 2113.07 102.712  85
  -1   0 -17 2251.43 98.5398  77
   1   0  17 2339.24 118.913  62
   1   0  18 10.6786 46.2164  62
   1   0  18 25.8144 37.6756  86
   1   0  18-19.8307 41.4217  85
  -1   0 -18 4.53747 38.2400  77
  -1   0 -18 15.9753 44.1166  56
   1   0  19 170.488 38.7642  62
  -1   0 -19 168.403 39.4667  56
  -1   0 -19 141.622 32.2110  77
   1   0  19 160.492 36.6979  85
   1   0  20-14.7704 18.3797  85
   1   0  20-2.91572 18.1792  74
  -1  -1  20 258.324 31.3164  95
  -1   1  20 271.242 32.6197  95
   1   1 -20 252.575 23.1374  77
   1  -1 -20 268.376 24.2430  77
  -1   1  20 280.274 25.9767  74
  -1  -1  20 320.877 30.0412  74
   1   1 -20 235.317 31.9605  94
  -1   1  20 330.340 35.0701  85
  -1  -1  19 215.649 42.9408  95
   1   1 -19 93.3633 41.8190  94
   1  -1 -19 113.086 40.3185  94
  -1   1  19 170.520 43.1238  85
  -1  -1  19 144.826 41.1448  85
  -1  -1  19 142.388 40.7615  62
  -1   1  19 167.995 41.7569  62
   1  -1 -19 143.837 33.3121  77
   1   1 -19 127.950 33.5030  77
   1  -1 -19 174.342 45.3964  56
  -1  -1  18 6.03671 45.5400  62
  -1   1  18 7.42669 47.8171  62
   1  -1 -18 20.4171 45.4087  94
   1   1 -18 48.7828 48.7747  94
  -1   1  18 17.6614 48.3003  85
  -1  -1  18 37.9739 46.8589  85
   1  -1 -18 20.3639 37.3701  77
   1   1 -18 23.2518 37.9921  77
  -1  -1  18-0.91893 43.0410  86
   1   1 -18-27.9899 45.9579  55
   1  -1 -17 131.227 47.6892  69
   1  -1 -17 192.685 60.6575  55
   1   1 -17 160.907 57.2323  55
  -1   1  17 311.650 68.8664  62
  -1  -1  17 261.634 64.4915  62
   1   1 -17 148.114 48.2573  77
   1  -1 -17 109.217 44.2886  77
  -1   1  17 161.529 48.5050  86
  -1  -1  17 195.907 57.3929  86
   1  -1 -16 604.391 69.1102  69
   1   1 -16 536.534 124.806  40
  -1   1  16 541.604 154.304  36
  -1  -1  16 625.677 75.5128  85
  -1   1  16 660.356 65.6806  87
  -1  -1  16 589.183 74.0953  86
  -1   1  16 637.563 76.3373  85
  -1   1  16 587.022 67.3860  86
   1   1 -16 568.713 138.480  44
  -1  -1  16 697.608 85.3810  62
   1   1 -16 849.311 87.1685  94
   1  -1 -16 703.550 81.5119  94
   1   1 -16 448.162 64.3066  77
   1  -1 -16 612.424 62.7703  77
   1  -1 -16 607.341 80.7549  55
   1   1 -16 595.796 78.7342  55
   1   1 -15 87.8716 116.158  44
   1   1 -15 139.133 61.9656  55
   1  -1 -15 152.050 65.0489  55
  -1  -1  15 100.627 52.9638  98
   1  -1 -15 123.568 51.9752  77
   1   1 -15 77.0190 58.3706  77
   1  -1 -15 152.230 56.8981  69
   1   1 -15-172.650 156.963  32
  -1   1  15 133.401 140.086  36
   1   1 -15 114.161 110.158  40
  -1   1  15 179.516 58.7021  87
  -1  -1  15 169.336 62.7501  86
  -1   1  15 136.694 56.6333  86
   1   1 -15-136.145 143.223  31
  -1  -1  15 133.967 62.5026  85
  -1   1  15 182.234 64.0890  85
   1  -1 -15 152.515 69.1265  94
  -1  -1  15 216.601 75.1916  62
   1   1 -14 954.667 78.1478  69
   1  -1 -14 569.699 122.425  40
   1   1 -14 826.866 144.038  40
  -1  -1  14 766.583 80.9651  85
  -1   1  14 902.952 76.9985  86
  -1  -1  14 897.569 83.1943  86
  -1  -1  14 864.709 71.4700  87
  -1   1  14 853.001 82.1504  85
  -1   1  14 836.562 74.3564  87
  -1  -1  14 837.398 186.636  36
  -1   1  14 876.764 184.401  36
   1   1 -14 499.717 165.978  32
   1  -1 -14 757.840 148.834  44
   1   1 -14 891.757 163.365  44
   1   1 -14 560.634 151.176  16
   1   1 -14 449.489 150.928  31
   1  -1 -14 691.111 72.8548  77
   1   1 -14 713.335 77.7352  77
  -1  -1  14 705.188 69.9403  98
   1  -1 -14 920.123 94.2303  94
   1   1 -13 833.079 81.6773  77
   1  -1 -13 782.927 77.3476  77
   1  -1 -13 904.890 139.022  40
   1  -1 -13 718.977 150.878  31
   1   1 -13 913.793 169.682  31
   1  -1 -13 1121.57 90.4383  55
   1   1 -13 1097.51 89.6678  55
  -1  -1  13 1066.13 81.9863  66
  -1   1  13 858.118 116.366  65
  -1   1  13 717.443 100.325  59
  -1  -1  13 986.089 73.1115  98
  -1   1  13 872.844 73.3669  87
  -1  -1  13 1182.38 83.8718  86
  -1   1  13 1107.04 78.1354  86
  -1  -1  13 1043.00 81.9306  85
  -1   1  13 1060.78 82.0309  85
  -1  -1  13 984.879 73.6771  87
  -1  -1  13 1069.09 183.202  36
   1   1 -13 607.744 185.989  32
  -1   1  13 1150.13 197.635  36
   1   1 -13 838.348 171.822  16
  -1   1  12 5379.48 167.038  85
   1  -1 -12 4781.10 164.496  77
   1   1 -12 4522.33 167.260  77
  -1  -1  12 5009.13 156.910  98
  -1   1  12 4239.93 148.196  98
   1  -1 -12 5436.12 276.084  40
  -1   1  12 5011.56 204.991  70
   1  -1 -12 5353.84 290.031  44
  -1  -1  12 5418.19 264.285  46
   1   1 -12 5480.98 298.747  44
  -1   1  12 5160.64 189.879  59
  -1  -1  12 5228.73 176.624  66
   1   1 -12 5302.58 167.323  68
  -1   1  12 5283.66 210.580  65
   1  -1 -12 5471.66 186.015  55
   1   1 -12 5561.48 185.713  55
   1   1 -12 5473.21 291.679  52
  -1   1  12 5638.70 164.942  86
  -1  -1  12 4828.83 156.190  87
  -1  -1  12 5480.12 168.892  86
  -1   1  12 4892.43 157.583  87
  -1  -1  12 5030.77 165.182  85
   1   1 -12 4912.27 309.121  16
   1  -1 -12 5443.46 304.175  31
   1  -1 -12 5296.63 315.866  32
   1   1 -12 4682.61 297.231  31
   1   1 -12 4795.00 323.753  32
  -1   1  11 1592.37 80.6418  85
   1  -1 -11 1303.95 82.8706  77
   1   1 -11 1493.13 92.5375  77
  -1  -1  11 1415.45 73.4391  98
  -1   1  11 1227.86 69.1181  98
   1  -1 -11 1603.93 92.3164  55
   1   1 -11 1531.04 90.0144  55
  -1   1  11 1418.34 116.037  70
   1   1 -11 1381.54 170.134  13
   1  -1 -11 1467.05 173.652  16
   1   1 -11 1352.41 182.644  16
   1   1 -11 1605.74 81.0178  68
   1  -1 -11 1640.28 86.8111  68
  -1   1  11 1724.45 126.922  65
  -1  -1  11 1310.41 114.339  65
   1  -1 -11 1367.23 179.330  32
  -1  -1  11 1505.34 193.546  36
   1   1 -11 1329.02 208.476  32
   1  -1 -11 1501.67 141.320  35
  -1   1  11 1338.15 195.779  36
   1  -1 -11 1720.26 163.344  52
   1   1 -11 1666.01 161.506  52
  -1  -1  11 1628.54 82.8594  86
  -1  -1  11 1326.35 75.7452  87
  -1   1  11 1528.24 76.7501  87
  -1   1  11 1556.76 77.8684  86
  -1  -1  11 1477.07 82.0571  85
  -1   1  11 1749.54 119.220  59
   1   1 -11 1669.98 167.233  44
  -1  -1  11 1523.71 138.716  46
   1  -1 -11 1636.16 158.837  44
  -1   1  10 10900.6 268.158  85
  -1  -1  10 10320.4 268.498  85
   1  -1 -10 11329.9 393.565  44
  -1  -1  10 11295.6 387.491  46
  -1   1  10 10552.8 349.306  46
  -1  -1  10 10437.4 260.926  98
   1  -1 -10 9719.44 272.511  77
  -1   1  10 10776.8 465.685  43
  -1   1  10 11297.2 265.624  86
  -1   1  10 10613.2 263.180  87
  -1  -1  10 10982.5 270.783  86
  -1   1  10 10378.2 313.343  70
  -1   1  10 11708.9 324.385  65
   1   1 -10 10623.7 270.390  68
   1  -1 -10 11037.7 278.308  68
  -1  -1  10 11117.5 316.002  65
   1   1 -10 9669.47 435.624  32
  -1  -1  10 9744.06 439.367  36
   1   1 -10 10298.2 424.977  31
   1  -1 -10 12509.3 462.668  32
   1  -1 -10 11648.3 433.709  31
   1   1 -10 11182.2 284.460  55
   1  -1 -10 11047.7 285.788  55
   1  -1 -10 10943.9 394.274  52
   1   1 -10 10927.9 391.891  52
  -1   1  10 11822.2 306.354  59
  -1  -1  10 11781.3 299.898  59
   1   1 -10 8089.11 374.558  13
   1  -1 -10 11368.9 432.015  16
  -1   1   9 7716.36 246.789  70
   1   1  -9 6203.93 226.148  24
  -1  -1   9 8192.38 233.476  59
  -1   1   9 9471.85 253.471  59
   1   1  -9 7525.49 200.691  68
   1  -1  -9 7866.31 208.127  68
  -1  -1   9 8045.11 246.750  65
  -1   1   9 9326.51 268.573  65
   1  -1  -9 8526.50 354.286  16
  -1  -1   9 7633.71 251.265   9
   1   1  -9 6167.68 318.920  16
  -1   1   9 8046.70 275.164  46
   1  -1  -9 8172.94 301.394  44
  -1  -1   9 8381.92 302.277  46
   1  -1  -9 7963.79 214.491  55
   1  -1  -9 8025.35 305.485  52
   1   1  -9 7893.11 299.845  52
  -1   1   9 7852.06 404.730  43
   1  -1  -9 8067.88 368.074  32
  -1  -1   9 5946.90 330.297  36
   1   1  -9 6414.48 341.459  32
   1  -1  -9 8702.88 353.071  31
   1   1  -9 6548.77 349.500  31
  -1   1   8 17181.3 429.605  70
  -1   1   8 15708.5 557.638  20
  -1   1   8 17876.7 436.186  59
  -1  -1   8 17973.2 410.060  59
  -1  -1   8 17782.2 424.278  65
  -1   1   8 18119.7 448.956  65
   1   1  -8 16685.8 379.212  68
   1  -1  -8 16832.2 385.108  68
   1   1  -8 15881.2 516.865  16
   1  -1  -8 19371.4 560.095  16
  -1   1   8 15824.0 396.671   9
   1   1  -8 16171.9 494.258  13
  -1  -1   8 16673.7 432.861   9
  -1   1   8 18686.1 624.327  43
  -1   1   8 17259.1 460.590  46
  -1  -1   8 17605.1 485.754  46
   1  -1  -8 17155.9 389.450  55
  -1   1   8 18870.7 681.445  48
   1   1  -8 17390.7 483.233  52
   1  -1  -8 16958.3 485.419  52
   1   1  -8 16287.5 442.518  42
   1   1  -8 14778.7 546.497  38
   1  -1  -8 19400.5 550.400  31
   1   1  -8 14777.9 526.779  32
   1   1  -8 12705.4 524.356  31
  -1  -1   8 10809.6 498.385  36
   1  -1  -8 19141.2 571.919  32
   1   1  -7 6359.95 326.561  38
   1   1  -7 7142.80 226.942  42
   1  -1  -7 6347.35 201.075  24
  -1   1   7 6985.87 181.333  17
  -1   1   7 6839.65 331.025  20
  -1   1   7 7776.73 251.092  59
   1   1  -7 6963.22 174.737  68
  -1  -1   7 6946.74 206.482  70
  -1   1   7 7834.26 229.922  70
  -1   1   7 8086.43 262.031  65
  -1  -1   7 7139.34 213.251  65
   1  -1  -7 6891.83 179.089  68
  -1   1   7 6845.14 180.046  27
   1   1  -7 6840.43 295.292  34
   1  -1  -7 7932.19 307.621  31
  -1  -1   7 5361.14 283.097  36
   1  -1  -7 7817.80 332.847  32
   1   1  -7 5259.84 307.696  31
   1  -1  -7 7064.35 182.624  55
  -1   1   7 7066.11 236.362  46
  -1  -1   7 7612.95 259.136  46
  -1   1   7 8261.93 406.200  43
   1   1  -7 6710.20 264.387  13
  -1  -1   7 7167.14 217.071   9
   1  -1  -7 7870.44 318.935  16
   1   1  -7 7447.72 252.748  52
  -1   1   7 8727.36 454.989  48
   1  -1  -7 7042.15 251.317  52
   1  -1  -6 16464.5 368.543  68
  -1   1   6 18301.7 423.378  65
  -1  -1   6 15221.5 390.213  65
  -1   1   6 16863.5 373.849  27
   1  -1  -6 17061.2 439.289  52
  -1   1   6 19838.4 602.056  48
  -1   1   6 15595.1 530.297  43
  -1  -1   6 17513.1 448.934  46
  -1   1   6 16500.9 374.586  17
   1  -1  -6 19338.4 515.833  16
   1   1  -6 12518.7 490.804  14
  -1  -1   6 16921.1 406.671   9
   1  -1  -6 20106.2 514.121  31
   1   1  -6 14231.3 477.595  31
  -1  -1   6 15492.6 491.368  36
   1  -1  -6 18785.1 521.084  32
   1   1  -6 16082.9 468.975  34
  -1   1   6 17282.1 534.358  20
   1  -1  -6 15467.3 391.504  24
  -1  -1   6 17799.9 395.375  70
  -1   1   6 18053.8 415.419  70
   1  -1  -6 16176.6 424.949  42
   1   1  -6 15071.5 488.519  38
   1   1  -6 16943.2 415.035  42
  -1  -1   5 1827.78 104.591  46
  -1   1   5 1963.48 178.416  20
   1  -1  -5 1819.16 78.6206  24
   1  -1  -5 1952.57 58.6515  21
  -1   1   5 2035.30 219.979  48
   1  -1  -5 1864.37 100.833  52
   1  -1  -5 1694.30 93.9925  42
  -1  -1   5 1663.79 116.995  41
   1   1  -5 1586.32 146.304  38
  -1  -1   5 1789.64 83.2560   9
   1  -1  -5 1891.80 147.462  16
   1   1  -5 1931.29 160.768  14
  -1   1   5 1779.73 67.5258  17
   1   1  -5 1548.34 131.392  34
   1   1  -5 1763.69 154.008  31
   1  -1  -5 1937.14 160.685  32
  -1  -1   5 1904.00 141.832  36
   1  -1  -5 2169.22 146.921  31
   1   1  -4 3289.55 171.527  31
  -1  -1   4 3109.51 84.4769   1
   1  -1  -4 2983.71 166.602  16
  -1   1   4 3022.46 92.2129  17
  -1  -1   4 3218.65 108.755   9
  -1  -1   4 3274.37 158.464  36
   1  -1  -4 2752.74 175.155  32
   1  -1  -4 3374.53 160.036  31
  -1   1   4 3437.84 204.523  37
   1   1  -4 2655.96 150.969  34
   1   1  -3 11549.9 300.666  22
  -1  -1   3 12899.1 321.805  36
   1  -1  -3 11203.8 312.428  31
   1  -1  -3 10525.3 322.551  32
  -1  -1   3 11934.0 260.226   1
  -1  -1   3 12002.4 268.353   2
  -1   1   3 11572.9 354.882  37
   1   1  -3 11207.8 267.023  11
   1  -1  -3 10819.9 322.899  16
  -1  -1   3 12571.8 282.722   9
  -1   1   3 11954.5 266.249  17
  -1   1   2 4119.49 107.639  17
  -1  -1   2 4188.83 104.957   1
  -1  -1   2 4065.53 110.412   2
  -1   1   1 5784.92 144.030  27
  -1  -1   1 5924.79 148.594   2
  -1  -1   1 6641.94 155.237   7
  -1   1   1 6037.69 152.518  19
   1  -1  -1 5645.53 143.622  23
   1  -1  -1 6148.64 137.144   9
   1   1  -1 6710.28 155.631   7
   1  -1   0 315.368 25.5031  11
  -1   1   0 315.880 26.9272  11
   1   1   0 279.013 22.9440   8
  -1  -1   0 282.859 26.6121   2
   1  -1   0 306.377 18.4107   7
   1  -1   1 6484.92 158.035  25
  -1  -1  -1 6905.64 162.793   1
  -1  -1  -1 7076.91 170.683   2
  -1  -1  -1 7262.79 168.986   8
   1   1   1 6407.84 166.708  15
  -1  -1  -1 6313.44 170.787  12
   1  -1   1 7793.80 182.167  11
  -1   1  -1 7177.53 152.776   8
  -1  -1  -2 96468.2 1649.39  16
   1  -1   2 72652.2 1639.33  25
   1   1   2 73834.6 1642.80  29
  -1   1  -2 66206.0 1698.97  22
  -1  -1  -2 80422.2 1642.70   2
  -1  -1  -2 76950.8 1630.49   1
  -1  -1  -2 98540.8 1694.89  31
   1   1   3 1952.92 70.3657  10
  -1  -1  -3 1987.09 112.214  16
  -1  -1  -3 1945.14 61.3436   1
   1  -1   3 1921.50 100.822  36
  -1  -1  -3 2369.17 144.436  31
  -1  -1  -3 2078.54 130.727  32
  -1   1  -3 1805.99 186.559  22
   1   1   3 2110.76 149.349  20
  -1  -1  -3 2400.86 107.411  24
   1   1   3 1751.99 82.0053  30
  -1  -1  -4 3047.67 128.706  13
  -1   1  -4 3896.72 175.738  14
  -1  -1  -4 3193.87 160.754  16
  -1  -1  -4 3403.45 182.054  32
   1   1   4 3565.14 121.445  33
   1  -1   4 3634.25 156.857  36
  -1   1  -4 3351.78 201.066  34
  -1  -1  -4 3623.31 191.639  31
   1   1   4 3714.35 248.142  48
   1   1   4 3422.06 246.096  43
   1  -1   4 3074.48 213.859  43
   1   1   4 3751.64 185.692  20
  -1  -1  -4 4473.45 153.147  24
   1  -1   4 3676.92 94.5096  21
   1   1   4 3538.39 127.538  30
  -1   1  -4 3782.59 195.319  31
  -1  -1  -5 31303.7 742.912  16
  -1   1  -5 32220.3 774.807  14
  -1  -1  -5 27228.0 693.379  13
  -1  -1  -5 29717.9 703.128  44
   1  -1   5 31085.4 699.509  46
   1   1   5 25555.4 824.791  43
   1   1   5 34049.0 883.881  48
  -1   1  -5 28685.6 692.286  52
   1   1   5 28662.5 676.108  33
  -1  -1  -5 34905.9 801.852  31
  -1   1  -5 31519.1 780.696  31
  -1  -1  -5 30211.3 767.944  32
   1  -1   5 31024.7 747.078  36
  -1   1  -5 31187.3 797.706  34
   1  -1   5 31355.9 821.070  43
  -1   1  -5 29517.5 794.619  38
  -1  -1  -5 31241.7 700.766  40
   1   1   5 29007.4 690.073  30
   1   1   5 30379.2 696.390  25
   1   1   5 31294.9 765.776  20
  -1  -1  -5 35004.5 717.930  24
   1   1   5 29779.7 667.571  18
   1   1   6 16599.7 425.780  30
   1   1   6 17938.5 399.267  70
   1   1   6 16286.4 497.408  20
  -1  -1  -6 18958.4 446.147  24
   1   1   6 16400.5 394.868  18
  -1   1  -6 16074.1 552.614  38
  -1  -1  -6 17091.5 437.033  40
   1  -1   6 14260.9 391.731  65
   1   1   6 17447.3 431.204  65
   1  -1   6 17495.7 493.500  36
   1   1   6 15985.0 408.500  33
  -1   1  -6 17935.2 548.621  34
  -1  -1  -6 20787.6 553.787  31
  -1   1  -6 15637.4 524.315  31
  -1  -1  -6 18604.2 527.117  32
   1  -1   6 16690.0 430.912  46
  -1  -1  -6 16507.3 443.500  44
   1   1   6 15427.7 600.830  43
  -1   1  -6 17319.9 450.872  44
   1   1   6 19343.5 636.970  48
  -1   1  -6 15575.1 429.643  52
   1   1   6 15628.7 428.408  59
   1  -1   6 17583.9 408.037  59
  -1   1  -6 14061.1 517.495  14
  -1  -1  -6 18350.7 495.711  16
  -1   1  -6 16119.6 369.007  55
  -1  -1  -6 16112.0 371.704  55
  -1   1  -7 1308.11 257.783  31
  -1  -1  -7 1601.23 117.299  40
  -1   1  -7 1637.49 275.120  38
   1   1   7 1177.59 158.385  20
   1   1   7 1431.69 81.2546  18
  -1  -1  -7 1576.73 112.411  24
  -1   1  -7 1409.61 59.5762  68
   1  -1   7 937.412 103.586  65
   1   1   7 1622.16 165.079  65
  -1   1  -7 1482.29 222.520  34
  -1  -1  -7 2018.82 199.912  31
  -1  -1  -7 1586.55 202.626  32
   1  -1   7 1689.24 157.481  36
   1   1   7 1544.50 96.2660  33
   1   1   7 2333.62 212.818  59
   1  -1   7 1832.82 129.700  59
  -1   1  -7 1379.64 111.322  52
   1   1   7 1645.29 315.296  48
   1   1   7 2341.76 374.660  43
   1  -1   7 1623.88 106.965  46
  -1   1  -7 1588.83 127.897  44
  -1  -1  -7 1514.32 120.551  44
   1   1   7 1554.40 99.2731  70
  -1  -1  -7 1446.81 70.4607  55
  -1   1  -7 1424.89 68.4022  55
  -1  -1  -7 1572.79 172.541  16
  -1   1  -8 22842.0 734.696  38
  -1  -1  -8 22503.0 584.348  40
  -1  -1  -8 23205.2 564.204  24
  -1  -1  -8 21971.2 592.983  44
   1  -1   8 21622.5 559.747  46
  -1   1  -8 22058.8 599.460  44
   1   1   8 24177.9 783.240  43
   1   1   8 21332.5 512.670  70
   1   1   8 23117.3 544.717  65
   1  -1   8 22512.3 481.167  67
  -1   1  -8 21684.7 679.427  34
  -1   1  -8 19394.9 683.779  31
  -1  -1  -8 27825.6 708.781  31
  -1  -1  -8 25360.9 683.263  32
   1  -1   8 22360.9 653.118  36
   1  -1   8 23745.7 529.861  59
   1   1   8 22475.5 552.068  59
  -1   1  -8 20678.0 576.279  52
  -1  -1  -8 24473.1 646.170  16
  -1   1  -8 21296.3 486.861  55
  -1  -1  -8 21315.9 489.823  55
   1  -1   9 14991.0 351.883  85
   1   1   9 15745.9 354.111  85
  -1  -1  -9 15658.0 480.759  44
  -1   1  -9 15648.2 487.857  44
   1  -1   9 15873.8 445.349  46
  -1  -1  -9 15502.0 369.882  55
  -1   1  -9 15533.5 367.843  55
  -1  -1  -9 16093.3 378.211  77
  -1   1  -9 17652.7 628.917  38
  -1  -1  -9 15842.5 471.149  40
   1   1   9 16803.0 647.847  43
   1   1   9 15025.2 390.285  70
  -1  -1  -9 14802.5 428.194  24
   1   1   9 15582.4 415.019  65
   1   1   9 12125.6 368.338  67
   1  -1   9 12928.7 391.184  65
  -1   1  -9 14839.1 568.888  31
  -1  -1  -9 19658.5 584.737  31
   1  -1   9 16137.5 544.126  36
  -1  -1  -9 17450.8 557.030  32
  -1   1  -9 13073.8 515.320  32
   1  -1   9 15336.5 353.947  86
  -1   1  -9 14384.0 457.921  13
  -1   1  -9 13934.0 494.160  16
  -1  -1  -9 16192.1 511.755  16
  -1   1  -9 14913.4 467.770  52
   1  -1   9 17023.0 410.705  59
   1   1   9 17857.0 425.592  59
   1  -1  10 13189.1 326.008  85
   1   1  10 14240.3 329.198  85
   1  -1  10 13575.2 321.497  81
  -1  -1 -10 13975.7 468.567  44
  -1   1 -10 13986.4 475.515  44
   1  -1  10 13840.2 419.818  46
   1   1  10 14482.6 327.704  86
   1  -1  10 13553.7 328.130  86
   1   1  10 13488.7 319.727  87
  -1   1 -10 11988.0 326.629  79
  -1  -1 -10 14007.5 349.607  77
  -1  -1 -10 12984.2 325.043  79
  -1   1 -10 14657.5 476.832  40
   1   1  10 14100.3 603.790  43
  -1  -1 -10 14008.3 457.392  40
   1   1  10 13081.8 361.645  70
  -1  -1 -10 14136.8 344.758  69
  -1   1 -10 13812.8 332.955  69
  -1  -1 -10 13830.1 407.467  24
  -1   1 -10 13569.2 413.639  24
   1  -1  10 12657.3 376.592  65
   1   1  10 14635.0 392.951  65
   1  -1  10 15205.7 386.664  59
   1   1  10 14989.5 389.045  59
  -1   1 -10 14170.2 346.201  55
  -1  -1 -10 13811.8 348.927  55
  -1  -1 -10 13801.0 479.520  16
   1  -1  10 13377.4 317.622  98
   1  -1  10 13588.0 518.533  36
  -1  -1 -10 16864.2 551.207  31
   1   1  10 10912.5 496.457  36
  -1   1 -10 14293.0 538.141  31
  -1  -1 -10 15726.7 528.382  32
  -1   1 -10 13692.4 526.296  32
   1  -1  11 7897.61 203.854  81
  -1  -1 -11 6750.35 202.721  79
  -1   1 -11 7813.58 235.488  77
  -1  -1 -11 8266.93 234.037  77
  -1   1 -11 6503.60 205.338  79
   1  -1  11 7672.26 201.261  98
  -1  -1 -11 7857.14 334.738  40
  -1   1 -11 8158.14 353.414  40
   1   1  11 7325.98 452.909  43
  -1  -1 -11 8040.88 233.925  55
  -1   1 -11 8149.04 231.322  55
  -1   1 -11 8179.19 356.847  44
  -1  -1 -11 7697.09 342.500  44
  -1   1 -11 7685.44 214.902  69
  -1  -1 -11 8238.25 229.278  69
   1   1  11 7928.86 270.885  65
  -1  -1 -11 8137.01 376.741  32
   1  -1  11 6597.59 197.292  87
   1   1  11 8195.43 210.696  86
   1   1  11 7618.93 202.222  87
   1  -1  11 8090.64 213.221  86
   1  -1  11 7606.75 211.081  85
   1   1  11 7984.22 212.266  85
  -1   1 -11 7163.60 365.777  16
   1   1  11 8478.24 268.626  59
   1  -1  11 8280.35 263.574  59
  -1  -1 -12 4659.18 156.514  79
  -1   1 -12 5436.14 191.782  77
  -1   1 -12 4762.76 159.443  79
  -1  -1 -12 5692.85 186.104  77
   1  -1  12 5328.54 158.734  98
  -1  -1 -12 5661.55 293.360  40
  -1   1 -12 5825.89 309.896  40
  -1  -1 -12 5754.95 193.846  55
  -1   1 -12 5740.53 192.021  55
  -1   1 -12 5319.25 305.717  44
  -1  -1 -12 5714.32 185.818  69
   1   1  12 5461.84 226.348  65
  -1  -1 -12 5236.73 311.276  32
  -1   1 -12 6266.62 362.389  31
  -1  -1 -12 5851.65 337.242  31
  -1   1 -12 5443.49 349.582  32
   1  -1  12 4393.56 315.315  36
   1   1  12 4303.30 313.569  36
   1   1  12 5343.15 160.814  87
   1   1  12 5627.22 168.580  86
   1  -1  12 5600.86 171.694  86
  -1   1 -12 5151.29 316.029  16
   1  -1  12 5143.52 168.335  85
   1   1  12 5460.65 170.340  85
   1   1  12 5735.74 217.936  59
  -1   1 -13 4215.41 283.242  44
   1  -1  13 3967.56 136.888  98
  -1  -1 -13 4472.32 163.819  69
   1   1  13 4201.80 199.388  65
   1  -1  13 4392.35 176.169  66
  -1   1 -13 4494.59 313.501  31
  -1  -1 -13 4350.93 295.574  31
  -1   1 -13 3903.39 306.235  32
   1   1  13 3552.87 293.795  36
   1  -1  13 3203.64 284.458  36
   1   1  13 4393.70 147.170  86
   1  -1  13 4149.15 150.427  85
   1   1  13 4013.17 138.439  87
   1  -1  13 4428.63 152.244  86
   1   1  13 4365.02 152.577  85
  -1  -1 -13 4400.92 172.055  55
  -1   1 -13 4370.53 169.299  55
  -1   1 -13 3455.43 132.213  79
  -1  -1 -13 3617.11 133.382  79
  -1  -1 -13 4359.73 162.780  77
  -1   1 -13 4227.01 168.269  77
  -1   1 -13 4424.71 280.742  40
  -1  -1 -13 4602.91 176.901  94
   1   1  13 4054.96 190.910  59
  -1  -1 -14 2310.17 118.669  77
  -1   1 -14 2285.71 123.896  77
  -1   1 -14 2490.97 130.366  55
  -1  -1 -14 2527.64 131.908  55
  -1   1 -14 2334.02 218.485  40
  -1  -1 -14 2055.09 195.019  40
   1  -1  14 2277.65 127.317  66
  -1   1 -14 1987.82 230.827  31
  -1   1 -14 1874.01 224.128  32
   1   1  14 1909.70 231.169  36
   1  -1  14 2443.18 115.394  85
   1  -1  14 2532.80 116.045  86
   1   1  14 1970.38 99.6262  87
   1   1  14 2484.12 110.420  86
   1   1  14 2389.37 113.958  85
  -1  -1 -14 2701.25 134.897  94
   1  -1  14 2155.43 100.058  98
  -1  -1 -15 1441.86 91.8682  69
   1  -1  15 1295.80 97.2243  66
   1   1  15 1307.68 83.9963  86
   1  -1  15 1367.27 91.1687  86
   1   1  15 1326.07 90.8418  85
   1  -1  15 1171.79 88.6728  85
   1   1  15 1245.82 78.3622  87
  -1  -1 -15 1350.94 98.2998  94
  -1   1 -15 1319.56 98.9052  55
  -1  -1 -15 1432.20 103.829  55
   1   1  15 1253.31 197.203  36
  -1   1 -15 831.106 168.603  32
  -1   1 -15 1152.80 190.831  31
  -1  -1 -15 1389.04 90.6947  77
  -1   1 -15 1144.46 92.8196  77
  -1   1 -15 1320.63 92.8433  60
   1  -1  15 1397.13 113.009  62
  -1   1 -15 1099.14 165.305  40
  -1  -1 -16 1060.96 90.0000  55
  -1   1 -16 1025.75 86.8335  55
   1  -1  16 1044.95 97.1197  62
   1   1  16 975.120 81.0389  66
   1  -1  16 970.683 79.3090  66
   1   1  17 733.133 62.0285  86
   1  -1  17 686.753 66.8500  85
   1  -1  17 786.371 67.6306  86
   1   1  17 744.030 70.6859  85
   1   1  17 878.104 84.7766  62
   1  -1  17 828.436 80.5380  62
  -1   1 -17 691.055 64.7383  77
  -1  -1 -17 702.692 62.5154  77
  -1   1 -17 759.532 72.4143  94
  -1  -1 -17 740.881 67.7721  94
   1   1  18 129.471 36.7367  86
   1  -1  18 146.904 43.6964  86
   1  -1  18 120.914 44.0167  85
   1   1  18 213.418 48.8383  85
   1   1  18 170.951 51.7596  62
   1  -1  18 110.320 49.2260  62
  -1   1 -18 102.545 47.7143  56
  -1  -1 -18 142.507 49.9892  56
  -1   1 -18 153.843 41.3389  77
  -1  -1 -18 124.477 39.8817  77
   1   1  19 361.623 44.4922  62
   1  -1  19 412.092 44.3295  62
  -1  -1 -19 338.745 45.0781  56
  -1   1 -19 310.724 36.5309  77
  -1  -1 -19 313.713 36.2174  77
   1  -1  19 300.687 38.0964  85
   1   1  19 302.951 42.1713  85
   1  -1  20 41.8360 18.8117  74
   1   1  20 30.6853 19.6445  85
  -1   2  20 1164.79 49.1748  95
  -1  -2  20 1178.18 45.4981  74
  -1   2  20 1161.01 50.9052  85
  -1   2  19 59.1210 37.4149  62
   1   2 -19 41.8580 39.1583  94
   1  -2 -19 82.5851 37.1427  94
  -1  -2  19 55.3900 35.7743  85
  -1   2  19 76.3667 39.5695  85
   1  -2 -19 51.7825 29.4839  77
   1   2 -19 58.7880 30.4537  77
   1  -2 -19 42.1738 37.2032  56
  -1  -2  19 70.2260 36.1489  74
  -1  -2  19 104.247 38.5180  95
  -1  -2  18 3302.09 125.442  62
  -1   2  18 3033.12 125.733  62
   1  -2 -18 3142.43 114.729  94
   1   2 -18 2969.67 119.982  94
  -1  -2  18 2944.80 115.081  86
  -1  -2  18 2946.67 113.753  85
  -1   2  18 3135.37 120.038  85
   1   2 -18 2837.23 103.260  77
   1  -2 -18 2819.74 101.259  77
  -1  -2  18 3163.44 111.873  95
   1   2 -18 2995.40 122.775  55
   1  -2 -18 2790.11 112.375  69
  -1   2  17 1112.45 167.606  36
   1   2 -17 1330.91 158.511  40
   1   2 -17 1122.46 85.3301  55
   1  -2 -17 1085.85 86.6013  55
  -1  -2  17 1254.12 90.1852  62
   1   2 -17 1031.03 87.9156  94
   1  -2 -17 1133.19 82.3212  94
   1   2 -17 931.316 71.7467  77
   1  -2 -17 1156.84 69.3673  77
   1  -2 -17 984.678 77.9937  69
  -1   2  17 1056.57 83.0025  85
  -1  -2  17 1164.53 83.1913  86
  -1   2  17 1067.26 71.8778  87
  -1  -2  17 1151.93 81.0495  85
   1  -2 -16 9878.29 295.903  69
   1  -2 -16 8922.60 294.375  55
   1   2 -16 9584.54 295.862  55
   1   2 -16 10525.0 456.698  44
  -1  -2  16 9189.56 267.998  98
   1   2 -16 10791.0 450.459  40
  -1   2  16 11559.3 502.988  36
   1   2 -16 10162.9 445.630  31
   1   2 -16 10418.2 457.367  32
   1  -2 -16 11525.4 292.592  94
  -1  -2  16 10100.7 285.531  86
  -1  -2  16 10600.6 285.903  85
  -1   2  16 9565.44 282.257  85
  -1   2  16 10526.0 271.888  87
   1  -2 -16 10323.5 267.683  77
   1   2 -16 9840.53 274.151  77
  -1  -2  16 11863.7 313.796  62
   1   2 -15 599.215 159.030  16
   1   2 -15 727.554 79.2067  77
   1  -2 -15 837.941 71.3884  77
  -1  -2  15 728.056 74.1428  98
   1   2 -15 835.053 156.288  40
   1  -2 -15 801.882 88.6198  55
   1   2 -15 818.573 86.1903  55
   1  -2 -15 912.307 85.0813  69
  -1   2  15 582.885 105.605  65
   1   2 -15 696.562 156.446  44
  -1   2  15 790.857 81.0081  85
  -1  -2  15 1002.32 87.3950  86
  -1   2  15 813.675 75.9649  87
  -1  -2  15 718.439 78.3905  85
   1  -2 -15 925.112 89.2692  94
   1   2 -15 378.631 144.888  31
   1   2 -15 736.306 182.063  32
  -1   2  15 855.621 179.507  36
  -1  -2  15 908.487 95.1181  62
   1   2 -14 10683.7 462.444  40
   1   2 -14 9898.24 287.178  77
   1  -2 -14 10428.2 280.630  77
  -1  -2  14 9704.46 277.991  98
  -1   2  14 10970.7 520.213  36
   1   2 -14 10255.4 492.243  32
   1   2 -14 10672.7 479.003  31
  -1  -2  14 11200.8 295.710  86
  -1   2  14 9136.84 273.895  87
  -1   2  14 11217.4 296.710  85
  -1   2  14 10954.0 279.665  86
  -1  -2  14 9711.25 287.217  85
   1  -2 -14 12727.5 315.916  94
   1   2 -14 10899.8 471.537  44
   1   2 -14 10005.2 474.185  16
  -1   2  13 366.558 54.9405  86
  -1   2  13 370.266 63.6901  87
  -1  -2  13 319.156 64.8837  86
  -1  -2  13 290.008 64.2962  85
  -1   2  13 356.431 63.3369  85
  -1  -2  13 316.871 59.1206  98
   1   2 -13 506.607 76.8256  77
   1  -2 -13 350.005 60.3206  77
   1  -2 -13 414.041 67.7169  69
  -1   2  13 257.421 89.5913  70
  -1   2  13 306.839 97.2397  59
  -1  -2  13 361.828 81.5687  62
  -1  -2  13 352.427 62.1228  66
  -1   2  13 369.121 100.365  65
   1  -2 -13 345.582 78.0809  94
   1  -2 -13 421.333 72.0468  55
   1   2 -13 433.153 69.2101  55
   1   2 -13 357.128 166.604  16
   1   2 -13 462.818 160.808  31
  -1   2  13 309.038 158.445  36
   1   2 -13 331.493 185.735  32
   1   2 -12 976.497 80.7618  55
   1  -2 -12 1049.25 84.3870  55
  -1  -2  12 966.944 131.868  46
   1   2 -12 988.589 153.051  44
   1  -2 -12 1060.31 145.881  44
  -1   2  12 1000.34 67.8362  86
  -1  -2  12 977.988 70.5272  87
  -1  -2  12 829.014 74.0361  85
  -1   2  12 1028.79 73.6088  87
  -1  -2  12 1046.28 78.4841  86
   1  -2 -12 888.815 74.9638  77
   1   2 -12 961.379 140.903  52
  -1   2  12 1034.95 110.463  70
  -1  -2  12 996.475 70.8647  98
  -1  -2  12 1017.11 80.9519  66
   1   2 -12 992.895 68.1286  68
  -1   2  12 1154.77 122.372  65
  -1   2  12 1025.69 192.873  36
   1   2 -12 1224.22 190.970  31
  -1  -2  12 1078.21 188.575  36
   1   2 -12 963.941 210.215  32
   1  -2 -12 1113.44 97.3436  94
   1   2 -12 762.535 161.872  13
   1   2 -12 919.916 185.372  16
  -1   2  12 1004.41 74.9788  85
  -1   2  12 1381.51 120.032  59
   1   2 -11 1084.99 80.1890  55
   1  -2 -11 1090.12 81.0590  55
  -1   2  11 1023.22 63.3740  86
  -1   2  11 1056.45 68.3490  87
  -1  -2  11 1056.37 69.6930  87
  -1  -2  11 948.488 71.8177  85
  -1  -2  11 1132.66 73.8827  86
  -1   2  11 1060.23 69.5620  85
  -1  -2  11 1074.41 130.944  46
   1   2 -11 1146.22 150.093  44
   1  -2 -11 1100.49 136.359  44
   1  -2 -11 874.295 72.5827  77
  -1   2  11 409.433 237.747  43
   1  -2 -11 1010.05 121.421  40
   1  -2 -11 1214.67 94.8507  94
  -1   2  11 879.280 105.376  70
   1   2 -11 1034.31 64.8767  68
  -1   2  11 1556.38 132.307  65
  -1  -2  11 1105.11 78.7752  66
  -1   2  11 1851.35 126.020  59
   1   2 -11 1068.12 134.924  52
  -1  -2  11 1082.11 67.8955  98
  -1  -2  11 1116.75 172.817  36
   1   2 -11 839.245 151.053  13
   1   2 -11 904.259 171.899  16
  -1   2  10 97.9172 36.3579  86
  -1   2  10 69.5681 41.1984  87
  -1  -2  10 74.8884 43.4716  86
  -1  -2  10 82.7251 44.4166  85
  -1   2  10 63.3991 41.3538  85
  -1   2  10-92.7075 147.223  20
   1  -2 -10 80.1355 80.7369  44
  -1  -2  10 88.4554 72.7694  46
   1  -2 -10 51.6614 44.0188  55
   1   2 -10 66.6029 43.8784  55
   1  -2 -10 35.5849 48.1270  77
  -1   2  10 39.7900 82.6776  70
  -1  -2  10 78.3204 38.8853  98
   1   2 -10 68.9436 34.7095  68
  -1  -2  10 111.663 51.4661  66
   1  -2 -10 82.5371 44.4591  68
  -1   2  10 510.362 118.408  65
   1  -2 -10-45.5125 125.977  32
   1   2 -10 336.294 167.175  32
  -1  -2  10 52.9391 109.505  36
   1  -2 -10 38.2769 69.6678  35
   1   2 -10 92.4480 108.702  13
  -1   2  10-288.766 273.733  48
   1   2 -10 55.1715 74.1802  52
  -1   2  10 62.6283 131.667  59
   1  -2 -10 77.0909 68.4536  40
   1   2 -10-80.0920 180.028  38
  -1   2  10 131.733 239.455  43
   1   2 -10-63.0139 181.230  31
   1  -2 -10-54.4806 109.213  31
  -1   2   9 1571.50 70.2983  85
   1   2  -9 837.127 213.120  31
   1  -2  -9 1466.60 131.837  44
  -1   2   9 2931.09 340.919  43
  -1  -2   9 1543.86 133.968  46
  -1  -2   9 1357.69 72.1007  85
  -1  -2   9 1445.89 71.3488  86
  -1   2   9 1406.15 67.7582  87
   1   2  -9 1256.40 219.680  38
   1   2  -9 1439.01 170.906  16
  -1   2   9 1606.14 118.813  70
   1  -2  -9 1462.64 76.5885  68
  -1  -2   9 1582.56 88.1066  66
  -1   2   9 1489.99 165.328  65
   1   2  -9 1426.65 65.8574  68
  -1   2   9 2737.49 187.295  59
  -1  -2   9 1422.20 66.6840  98
   1  -2  -9 1441.25 135.372  52
   1   2  -9 1444.21 128.202  52
  -1   2   9 1595.64 317.621  48
   1  -2  -9 1396.76 77.5463  55
  -1  -2   9 959.708 154.128  36
   1  -2  -9 1255.00 164.810  32
   1  -2  -9 1611.45 131.932  35
   1   2  -9 1289.15 181.706  34
   1  -2  -9 1378.21 154.281  31
   1   2  -8 1436.29 226.193  38
   1   2  -8 1584.13 105.023  42
  -1   2   8 1891.02 220.007  20
  -1   2   8 1646.96 83.9090  17
  -1  -2   8 1789.79 134.533  46
  -1   2   8 2491.31 339.589  43
   1  -2  -8 1668.70 127.256  44
  -1   2   8 1665.71 108.879  46
   1  -2  -8 1772.48 79.4043  55
  -1   2   8 2074.02 131.190  70
   1   2  -8 1673.94 68.5020  68
  -1   2   8 2291.25 194.673  65
  -1  -2   8 1863.98 91.1591  66
   1  -2  -8 1737.98 78.7634  68
   1  -2  -8 1460.61 158.648  31
   1  -2  -8 1750.76 136.172  35
   1  -2  -8 1441.41 170.337  32
   1   2  -8 1281.40 184.851  34
  -1  -2   8 1623.95 167.048  36
   1  -2  -8 1711.18 134.520  52
   1   2  -8 1742.15 128.799  52
  -1   2   8 2174.83 351.745  48
   1   2  -8 1275.01 227.252  31
  -1   2   8 1583.95 83.2005  27
  -1  -2   8 1665.52 107.550   9
   1   2  -8 1179.15 244.220  14
  -1   2   8 1964.39 190.198  59
   1   2  -7 215.601 34.8370  68
  -1   2   7 250.419 108.306  70
  -1   2   7 628.122 198.060  20
   1  -2  -7 251.475 73.2918  44
  -1   2   7 200.060 57.4732  46
  -1  -2   7 269.100 75.6174  46
   1  -2  -7 199.389 40.4501  55
  -1   2   7 428.989 156.098  65
   1  -2  -7 192.320 40.0847  68
   1  -2  -7 284.100 87.1744  35
   1   2  -7 53.8719 168.680  34
   1  -2  -7 105.989 130.559  32
  -1  -2   7 237.414 99.8777  36
  -1  -2   7 899.865 144.416  41
   1   2  -7 205.881 59.1126  42
  -1   2   7-287.114 302.186  43
   1   2  -7 280.793 192.673  38
   1  -2  -7 63.1400 107.907  31
   1   2  -7 408.793 204.685  31
  -1   2   7 173.790 45.2247  17
  -1  -2   7 193.423 52.6697   9
   1   2  -7 704.098 211.597  14
   1  -2  -7 251.784 77.8322  52
  -1   2   7 653.469 291.488  48
  -1   2   6 4748.04 176.786  70
  -1   2   6 3070.43 169.317  65
   1  -2  -6 4042.65 115.439  68
   1  -2  -6 3630.43 173.327  35
   1  -2  -6 3544.69 207.648  32
  -1  -2   6 4158.41 205.390  36
   1   2  -6 3356.94 207.954  34
   1  -2  -6 4069.41 202.354  31
  -1   2   6 4148.74 133.201  17
  -1  -2   6 4032.81 154.542   9
   1   2  -6 3958.65 225.036  14
   1   2  -6 3906.54 225.976  31
   1  -2  -6 4270.64 116.925  55
  -1   2   6 4504.77 266.792  20
  -1  -2   6 4066.76 178.656  46
   1  -2  -6 4370.85 162.799  44
   1   2  -6 3965.39 233.771  38
  -1  -2   6 4284.06 177.835  41
   1   2  -6 4238.35 147.696  42
   1  -2  -6 4130.30 171.352  52
  -1   2   6 3399.64 293.743  48
  -1  -2   5 9284.48 235.146   2
  -1  -2   5 9554.50 268.744  41
  -1  -2   5 9920.39 292.841  46
  -1  -2   5 9891.73 270.159   9
   1   2  -5 9078.43 307.448  14
   1   2  -5 8746.76 305.270  22
   1  -2  -5 10346.6 238.779  21
  -1   2   5 8083.14 370.826  48
   1  -2  -5 9524.23 275.711  52
  -1   2   5 10231.1 375.074  37
   1   2  -5 9462.84 305.400  34
  -1  -2   5 9984.53 317.438  36
   1  -2  -5 9977.67 311.752  31
   1  -2  -5 8891.48 280.182  35
  -1   2   5 10003.5 268.766  33
   1  -2  -5 9679.65 324.496  32
  -1   2   4 17516.8 520.248  37
  -1  -2   4 19001.3 462.612  46
   1  -2  -4 19884.4 421.718  21
   1   2  -4 19117.6 470.606  22
  -1   2   4 19106.4 436.715  18
  -1  -2   4 19406.1 476.651  36
   1  -2  -4 19417.9 454.858  35
  -1  -2   4 18093.6 417.660   2
  -1  -2   4 18326.7 445.697   9
   1   2  -4 16955.3 427.084  11
  -1  -2   4 16695.7 471.756   7
  -1  -2   3 11627.7 280.955   2
   1  -2  -3 11848.1 271.108  23
   1   2  -3 11805.8 285.105  11
  -1  -2   3 12335.9 303.220   9
  -1   2   3 12006.8 287.602  30
   1  -2  -3 12076.8 296.762  35
  -1  -2   3 12437.3 316.350  36
  -1  -2   2 235544. 4927.17   2
  -1  -2   2 242201. 4950.98   7
  -1  -2   2 232921. 4919.41   1
  -1   2   2 252970. 4912.19   9
   1  -2  -2 240869. 4930.89  10
  -1   2   2 241266. 4921.77  30
  -1   2   2 238907. 4927.00  33
  -1   2   2 237522. 4946.33  19
  -1  -2   1 962.201 51.1289   1
  -1  -2   1 1047.31 56.9425   2
   1  -2  -1 957.685 52.3053  10
   1  -2  -1 1044.31 51.1721   9
  -1   2   1 987.972 50.3935  18
  -1   2   0 109301. 2106.08   7
  -1  -2   0 98546.5 2108.13   2
  -1  -2   0 98509.5 2104.60   8
   1  -2   0 98600.4 2098.18  10
  -1   2   0 107514. 2109.42  11
   1  -2   0 107780. 2111.48   9
   1  -2   0 101701. 2097.33   8
  -1   2   0 99666.7 2098.14  17
  -1   2   0 99600.8 2092.83  18
   1  -2   1 4891.21 126.048  10
  -1   2  -1 5011.16 130.633  17
   1   2   1 4547.07 126.717  15
   1  -2   1 4779.89 123.764   8
  -1  -2  -1 5061.83 142.225   8
   1   2   1 4775.47 138.081  12
   1  -2   1 5294.39 142.796   7
  -1  -2  -1 4817.95 132.260   1
  -1  -2  -1 5098.92 141.319   2
  -1   2  -1 5045.30 132.882  27
  -1  -2  -1 4735.70 127.760  28
   1   2   2 5181.59 177.602  37
   1   2   2 4207.66 127.943  10
  -1   2  -2 4565.50 145.112  11
   1  -2   2 3865.51 140.553   7
  -1  -2  -2 4137.96 129.445   8
   1   2   2 4204.12 132.698  25
   1   2   2 4558.80 144.916  19
  -1  -2  -2 3879.42 124.049   2
   1   2   2 3687.78 114.104  29
  -1   2  -2 4300.49 122.702  27
   1   2   3 6031.58 242.389  37
  -1  -2  -3 5821.55 159.710   2
   1  -2   3 5818.27 154.025  21
  -1   2  -3 5454.38 247.166  22
  -1  -2  -3 6739.84 187.503  24
   1   2   3 6167.17 176.178  25
   1   2   3 6285.75 165.347  10
   1   2   3 5853.96 144.773  13
   1   2   4 28613.6 751.733  37
  -1  -2  -4 33335.0 712.680  31
  -1   2  -4 29657.6 719.896  34
   1  -2   4 27659.8 675.078  36
  -1  -2  -4 28125.2 624.131   2
   1   2   4 27324.8 648.381  30
   1   2   4 28100.2 649.413  25
   1   2   4 28685.1 629.057  10
  -1  -2  -4 30545.3 661.858  24
   1  -2   4 27419.1 615.178  21
  -1   2  -4 24556.5 728.443  22
   1  -2   4 28001.7 659.892  46
   1   2   4 30710.2 811.407  48
   1  -2   5 25329.4 569.087  41
   1  -2   5 24611.1 595.684  46
  -1  -2  -5 23632.9 584.178  44
  -1  -2  -5 23444.3 528.575  55
   1   2   5 25010.7 569.605  18
  -1  -2  -5 27322.5 599.315  24
   1   2   5 22852.6 666.244  20
   1  -2   5 24391.2 534.727  21
   1   2   5 21293.7 573.507  65
  -1   2  -5 24109.3 665.839  34
  -1  -2  -5 29816.6 639.083  32
   1  -2   5 25288.0 627.877  36
  -1  -2  -5 26900.6 658.594  31
   1   2   5 23973.9 574.886  33
  -1  -2  -5 25431.5 551.393   2
   1   2   5 25185.4 587.187  25
   1   2   5 25000.9 585.530  30
   1   2   5 24313.7 756.392  48
  -1   2  -5 23218.4 572.612  52
  -1   2  -5 24672.9 626.912  14
  -1   2  -6 11213.3 324.778  52
   1   2   6 12819.2 538.102  48
   1  -2   6 12337.1 331.866  41
  -1  -2  -6 11874.7 325.320  40
  -1   2  -6 11794.6 449.104  38
   1   2   6 11861.1 308.803  18
   1   2   6 10213.2 408.489  20
  -1  -2  -6 12507.6 336.317  24
   1  -2   6 11769.8 339.379  46
   1   2   6 10775.5 516.248  43
  -1  -2  -6 11417.2 335.137  44
  -1  -2  -6 11301.6 269.454  55
  -1   2  -6 11262.5 263.667  55
   1   2   6 10252.9 302.331  70
   1   2   6 11380.4 338.162  65
   1   2   6 11408.4 316.285  33
  -1  -2  -6 10530.0 389.261  31
  -1   2  -6 10098.8 418.766  34
  -1  -2  -6 13498.0 391.304  32
   1  -2   6 12186.2 380.592  36
  -1   2  -6 11927.2 423.764  31
   1   2   6 12304.6 335.503  25
   1   2   6 11633.4 328.633  30
   1  -2   6 11009.3 259.177   2
  -1   2  -6 11978.6 402.359  14
   1  -2   6 10952.9 297.816  59
   1   2   7 653.890 188.020  59
   1  -2   7 885.341 104.492  59
   1   2   7 1375.30 105.630  70
   1   2   7 952.119 175.654  20
   1   2   7 1284.17 86.1936  18
  -1  -2  -7 1357.37 104.383  24
   1   2   7 668.869 331.732  43
  -1  -2  -7 1236.20 102.759  40
  -1   2  -7 1240.45 259.102  38
   1  -2   7 1833.12 155.139  41
   1   2   7 1827.96 192.165  65
   1   2   7 1291.44 102.380  30
  -1  -2  -7 941.940 153.800  31
  -1   2  -7 1678.16 254.817  14
   1   2   7 2254.87 359.445  48
  -1   2  -7 1275.56 106.308  52
   1   2   7 1231.51 94.8721  33
  -1  -2  -7 982.769 88.1543  35
  -1   2  -7 1580.68 257.914  31
  -1   2  -7 882.142 235.430  34
  -1  -2  -7 1055.62 146.467  32
   1  -2   7 1331.56 139.920  36
  -1  -2  -7 1090.46 108.388  44
  -1   2  -7 1330.71 121.053  44
   1  -2   7 1283.91 106.030  46
  -1  -2  -7 1210.05 65.0578  55
  -1   2  -7 1173.51 62.0675  55
   1  -2   8 4243.28 192.613  46
  -1   2  -8 4098.54 208.853  44
   1   2   8 4775.64 435.659  43
  -1  -2  -8 4068.27 199.568  44
  -1  -2  -8 3980.97 188.124  40
  -1   2  -8 3669.23 322.471  38
   1   2   8 3542.73 154.712  70
  -1  -2  -8 4070.05 131.602  69
   1   2   8 3167.16 239.290  20
  -1  -2  -8 3784.18 174.908  24
   1   2   8 4534.91 217.840  65
   1   2   8 3890.02 170.252  33
   1  -2   8 4328.67 242.317  36
  -1  -2  -8 3438.29 224.714  32
  -1  -2  -8 4282.48 255.260  31
  -1   2  -8 3410.86 307.371  31
  -1   2  -8 3919.42 302.498  34
   1   2   8 5560.82 412.149  48
  -1   2  -8 3909.88 191.407  52
   1   2   8 4622.95 241.834  59
  -1   2  -8 2937.03 299.561  14
  -1   2  -8 3958.08 125.044  55
  -1  -2  -8 3985.67 129.904  55
   1  -2   9 1722.01 75.5848  85
   1   2   9 1764.98 74.5544  85
   1  -2   9 1670.74 74.1476  81
   1  -2   9 1766.64 130.724  46
  -1  -2  -9 1593.57 140.248  44
  -1   2  -9 1769.34 151.527  44
  -1  -2  -9 1565.98 75.3320  79
  -1  -2  -9 1723.33 93.7895  77
  -1   2  -9 1617.93 258.561  38
  -1  -2  -9 1625.56 135.426  40
  -1   2  -9 1360.57 255.305  31
   1   2   9 1447.80 106.468  70
  -1  -2  -9 1614.65 83.1427  69
   1   2   9 1643.10 159.862  65
  -1  -2  -9 1049.55 152.723  32
  -1  -2  -9 1742.80 185.346  31
   1  -2   9 2020.88 180.738  36
  -1   2  -9 1705.80 239.123  34
  -1   2  -9 1548.30 79.6009  55
  -1  -2  -9 1632.55 83.9982  55
   1   2   9 2367.02 207.039  59
   1  -2   9 1655.74 74.6942  86
   1   2   9 1667.97 302.830  48
  -1   2  -9 1714.45 138.423  52
  -1  -2 -10 38.0888 45.8693  55
  -1   2 -10 20.8430 41.3208  55
   1  -2  10 18.0931 39.8408  86
   1   2  10 55.1288 35.8080  86
   1   2  10 84.0467 39.0516  85
   1  -2  10 60.9513 40.3157  85
   1  -2  10 58.1531 39.7353  81
  -1  -2 -10 74.3437 82.4981  44
   1  -2  10 53.1544 61.9939  46
  -1   2 -10 72.9314 85.7379  44
  -1  -2 -10 83.1944 65.4718  94
  -1  -2 -10 45.8212 38.4495  79
  -1   2 -10 91.4268 57.4996  79
  -1  -2 -10 29.8773 57.4638  77
   1   2  10 11.1106 69.5605  70
  -1  -2 -10 59.1188 42.9443  69
   1  -2  10 70.2502 37.1101  98
   1   2  10 339.681 110.590  65
   1  -2  10 72.7464 99.7007  36
  -1   2 -10 376.799 169.404  32
  -1   2 -10-46.5815 98.5352  13
  -1   2 -10 141.906 220.009  31
  -1  -2 -10-92.3411 128.718  31
  -1  -2 -10 49.6190 76.6811  40
  -1   2 -10 56.2896 201.908  38
   1   2  10 19.7387 268.191  43
   1   2  11 1298.11 70.9268  86
   1   2  11 1184.27 68.9380  87
   1  -2  11 1201.91 74.8125  86
   1  -2  11 1276.20 71.8515  81
  -1  -2 -11 1094.80 68.2928  79
  -1   2 -11 1020.88 78.5620  79
  -1  -2 -11 1215.38 89.2164  77
   1  -2  11 1290.48 69.6876  98
  -1  -2 -11 1165.39 132.330  40
   1   2  11 706.186 286.247  43
  -1   2 -11 1408.13 161.886  40
  -1  -2 -11 1230.44 94.7104  94
  -1  -2 -11 1242.26 83.8164  69
   1   2  11 954.714 97.8193  70
  -1   2 -11 1066.31 180.050  16
   1   2  11 1531.92 140.205  65
   1  -2  11 1368.44 102.097  66
  -1   2 -11 2463.44 252.318  31
   1   2  11 2148.07 154.344  59
   1   2  11 1315.42 75.0441  85
   1  -2  11 1130.53 72.9009  85
  -1  -2 -11 1283.98 87.6090  55
  -1   2 -11 1356.53 84.6916  55
  -1   2 -11 1361.94 162.770  44
   1  -2  11 1283.40 127.939  46
   1   2  12 2044.13 97.5310  85
  -1  -2 -12 1919.90 108.387  77
  -1  -2 -12 1744.68 86.1904  79
  -1   2 -12 1443.64 91.0021  79
   1  -2  12 1955.17 89.8517  98
   1   2  12 1081.29 293.984  43
  -1  -2 -12 1505.10 158.818  40
   1  -2  12 1970.22 98.3206  86
   1   2  12 1974.41 92.0769  86
   1  -2  12 1850.91 96.0560  85
   1   2  12 1954.87 91.2833  87
  -1  -2 -12 2054.50 109.106  69
   1  -2  12 1960.23 117.670  66
   1   2  12 2081.65 154.357  65
   1   2  12 1891.09 227.839  36
  -1   2 -12 1917.31 251.755  32
  -1   2 -12 2742.30 267.426  31
  -1   2 -12 1484.34 212.865  16
  -1  -2 -12 2087.95 117.380  94
  -1   2 -12 2036.78 108.395  55
  -1  -2 -12 1909.84 110.130  55
   1   2  12 2326.22 156.163  59
   1   2  13 3543.28 133.477  85
  -1  -2 -13 2894.97 114.128  79
  -1  -2 -13 3172.47 137.149  77
  -1   2 -13 2774.66 115.734  79
  -1   2 -13 3430.75 151.621  77
   1  -2  13 3266.52 122.528  98
  -1   2 -13 3378.21 253.415  40
   1   2  13 3311.50 122.770  86
   1   2  13 3100.01 120.514  87
   1  -2  13 2956.73 128.895  85
   1  -2  13 3321.16 132.095  86
  -1  -2 -13 3397.83 144.836  69
  -1   2 -13 3425.99 145.599  55
  -1  -2 -13 3208.69 147.509  55
   1   2  13 3133.13 179.094  65
   1  -2  13 3294.16 152.885  66
  -1   2 -13 3673.18 294.085  31
  -1   2 -13 3237.97 296.326  32
   1   2  13 2798.15 272.028  36
   1   2  13 3490.68 177.281  59
   1  -2  13 3175.76 161.501  62
  -1  -2 -13 3531.71 151.487  94
  -1   2 -13 2753.84 259.391  16
  -1   2 -13 3444.70 259.914  44
  -1   2 -14 10540.0 472.110  44
   1  -2  14 10184.6 278.196  98
  -1  -2 -14 11210.9 312.974  69
  -1  -2 -14 11108.8 296.642  77
  -1   2 -14 10329.9 304.111  77
   1  -2  14 9421.50 287.292  85
   1  -2  14 11077.2 294.553  86
   1   2  14 9832.77 277.381  87
   1   2  14 11069.5 283.528  86
   1  -2  14 10502.4 311.331  66
   1   2  14 10526.2 340.700  65
  -1   2 -14 10409.4 484.460  31
   1   2  14 9872.39 494.999  36
  -1   2 -14 11013.7 505.471  32
  -1  -2 -14 11150.6 321.458  55
  -1   2 -14 11158.7 314.744  55
   1   2  14 11492.9 296.210  85
  -1  -2 -14 11758.7 310.652  94
   1  -2  14 11192.7 334.377  62
   1   2  14 10828.5 327.664  59
  -1   2 -14 11212.3 477.667  40
  -1   2 -15 5654.74 330.418  40
  -1  -2 -15 6013.05 187.490  77
  -1   2 -15 5725.91 197.213  77
  -1  -2 -15 5929.38 200.827  69
   1  -2  15 6277.44 224.102  62
  -1  -2 -15 6167.30 212.573  55
  -1   2 -15 6273.46 208.698  55
  -1  -2 -15 6377.01 199.999  94
   1  -2  15 4755.32 180.371  85
   1   2  15 5801.55 177.051  86
   1  -2  15 6159.55 192.106  86
   1   2  15 6095.08 191.513  85
   1   2  15 4793.84 169.481  87
   1  -2  15 5702.45 197.190  66
   1   2  15 6038.24 367.940  36
  -1   2 -15 5814.92 347.095  31
  -1   2 -15 5634.61 342.291  32
   1  -2  15 5247.84 173.753  98
   1   2  16 1584.90 97.2371  66
  -1   2 -16 1827.93 105.539  55
   1  -2  16 1355.20 80.9187  98
  -1   2 -16 1196.99 167.193  40
  -1  -2 -16 1647.40 95.6348  69
   1   2  16 1601.15 201.332  36
  -1   2 -16 1417.71 190.630  31
   1  -2  16 1945.60 116.708  62
  -1   2 -16 1506.24 96.7261  60
   1  -2  17 32.5179 49.8221  86
   1   2  17 65.0017 61.5249  62
   1  -2  17 8.79834 54.2854  62
  -1  -2 -17 32.3414 52.9367  56
   1   2  17-14.3255 49.9778  85
   1  -2  17 5.13787 45.6936  85
  -1  -2 -17 2.97400 45.4472  94
  -1   2 -17 33.9004 51.2501  94
  -1  -2 -17 27.4673 42.2219  77
  -1   2 -17-60.1920 52.4051  77
   1   2  18 882.500 71.6400  62
   1  -2  18 1033.80 72.8293  62
   1  -2  18 848.817 59.9965  85
   1   2  18 792.943 63.4772  85
   1  -2  18 831.462 62.9558  86
  -1  -2 -18 911.025 58.2726  77
  -1   2 -18 967.137 60.2347  77
  -1   2 -18 886.068 69.3213  56
  -1  -2 -18 792.023 70.5203  56
   1   2  19 165.767 37.2778  85
  -1   2 -19 168.718 31.4648  77
  -1  -2 -19 134.923 30.8668  77
  -1  -2 -19 186.195 38.2672  56
   1   2  19 166.693 38.2246  62
   1  -2  19 154.968 34.9935  74
   1   2  20 796.041 35.1073  85
   1   3 -20 78.0472 24.9745  94
  -1  -3  20 113.172 23.0469  74
  -1   3  20 89.3841 23.4005  85
  -1   3  19-1.36440 34.3809  85
   1   3 -19 22.4659 37.9880  94
  -1   3  19 5.85757 34.2896  62
   1  -3 -19 53.5254 34.2455  56
  -1  -3  19 21.8735 34.2505  95
   1   3 -19 20.2332 27.5753  77
   1  -3 -19 22.0313 27.5189  77
  -1  -3  19 32.7395 34.0400  74
   1   3 -18 1163.17 78.4871  94
   1  -3 -18 1269.19 72.5983  94
  -1   3  18 1249.08 81.1221  62
   1   3 -18 1151.61 72.4450  55
   1  -3 -18 1356.46 87.9727  56
  -1  -3  18 1262.54 70.7035  95
  -1  -3  18 1203.17 75.6130  86
  -1  -3  18 1077.64 68.0840  85
  -1   3  18 1200.33 74.2770  85
  -1  -3  18 1243.43 68.2080  74
   1   3 -18 1127.44 129.200  40
   1  -3 -18 1055.74 60.9304  77
   1   3 -18 1165.03 64.0509  77
   1  -3 -18 1186.27 72.8428  69
   1   3 -17 102.799 49.6210  77
   1  -3 -17 162.468 44.0585  77
   1  -3 -17 141.249 50.0350  69
  -1  -3  17 267.005 58.1270  95
  -1   3  17 180.661 56.7716  85
  -1  -3  17 174.057 52.2598  85
  -1   3  17 290.657 121.882  36
   1   3 -17 155.377 98.2971  40
   1   3 -17 189.336 53.3906  55
  -1  -3  17 279.790 61.9758  62
   1  -3 -17 230.100 55.7061  94
  -1   3  17 205.217 52.6236  87
  -1  -3  17 204.322 57.8073  86
   1   3 -16 11.0109 98.2327  40
  -1  -3  16 18.4046 59.9402  62
   1  -3 -16 32.3328 53.8769  69
  -1   3  16-12.9760 118.445  36
  -1  -3  16 9.25599 57.9421  86
   1  -3 -16 15.5756 55.6852  94
   1   3 -16-39.7790 104.516  44
   1   3 -16 36.9493 54.9857  55
   1  -3 -16 27.5102 55.3072  55
   1   3 -16-164.857 133.402  16
  -1   3  16 48.5905 57.1351  85
   1   3 -15 2063.14 113.359  77
   1  -3 -15 2209.85 102.628  77
  -1   3  15 2376.82 118.091  85
  -1   3  15 2174.95 109.404  87
  -1  -3  15 2292.78 114.443  85
  -1  -3  15 2248.80 118.935  86
   1   3 -15 2044.74 212.968  40
  -1  -3  15 1943.16 107.480  98
   1  -3 -15 2413.47 128.134  69
  -1   3  15 2133.46 145.449  65
  -1   3  15 2483.85 256.700  36
   1   3 -15 1632.86 244.237  32
   1   3 -15 1836.19 226.739  31
   1   3 -15 1936.60 229.686  16
   1   3 -15 1875.06 210.341  44
   1  -3 -15 2597.09 125.727  94
   1   3 -15 2270.66 121.979  55
   1  -3 -15 2161.20 123.926  55
  -1  -3  15 2581.35 138.339  62
   1   3 -14 4202.68 293.282  40
   1  -3 -14 4912.33 175.752  94
  -1   3  14 3861.87 193.465  65
  -1  -3  14 4295.31 184.861  62
  -1  -3  14 4382.25 157.403  98
  -1  -3  14 4281.21 263.199  46
   1   3 -14 4327.56 296.407  44
  -1  -3  14 4146.47 159.648  85
  -1   3  14 4679.38 163.687  85
  -1  -3  14 4290.55 163.052  86
  -1   3  14 4051.46 151.876  87
   1  -3 -14 4179.90 148.919  77
   1   3 -14 4086.85 161.902  77
   1   3 -14 4115.68 332.041  32
   1   3 -14 3510.12 289.822  31
  -1   3  14 4273.91 330.667  36
   1   3 -14 3836.27 313.290  16
   1   3 -13 2864.93 244.647  44
  -1  -3  13 2640.72 127.049  85
  -1  -3  13 2997.94 133.000  86
  -1   3  13 2875.53 122.719  87
   1  -3 -13 2747.29 119.876  77
  -1  -3  13 3048.53 125.532  98
  -1   3  13 2976.79 165.833  70
   1  -3 -13 3084.27 145.741  69
  -1   3  13 3224.99 159.343  59
  -1  -3  13 3223.53 156.759  62
  -1   3  13 3111.73 174.780  65
  -1  -3  13 3041.40 130.765  66
  -1   3  13 3039.04 127.583  85
   1   3 -13 2352.42 264.522  16
   1   3 -13 2455.20 246.174  13
   1   3 -13 3017.07 137.049  55
   1  -3 -13 2838.90 140.202  55
   1  -3 -13 3158.71 144.446  94
   1   3 -13 3299.00 282.009  31
   1   3 -13 2678.15 295.120  32
  -1   3  13 2982.51 284.067  36
   1   3 -12 8890.91 256.833  55
   1  -3 -12 9277.35 266.778  55
  -1   3  12 9034.92 243.892  85
   1   3 -12 8602.45 399.115  44
  -1  -3  12 9276.16 386.692  46
  -1   3  12 8839.60 238.766  87
  -1  -3  12 9002.06 248.388  86
  -1  -3  12 7549.63 240.508  85
   1  -3 -12 8466.29 239.972  77
  -1   3  12 7412.07 444.429  43
  -1   3  12 8774.66 291.781  70
   1  -3 -12 9276.06 269.874  69
  -1  -3  12 9035.76 241.413  98
  -1  -3  12 8826.25 254.593  66
  -1   3  12 9117.70 298.456  65
   1   3 -12 8343.52 429.453  31
   1   3 -12 7005.26 418.500  32
   1   3 -12 8088.69 368.111  52
   1  -3 -12 9730.10 272.861  94
  -1   3  12 8121.01 228.326  93
  -1  -3  12 9504.49 286.320  62
  -1   3  12 9445.78 280.624  59
   1   3 -12 6594.42 379.266  13
   1   3 -12 6610.72 397.453  16
  -1   3  11 8777.18 226.014  87
  -1  -3  11 8246.58 230.459  86
  -1  -3  11 6990.76 225.346  85
  -1   3  11 8795.51 228.004  85
  -1  -3  11 8898.79 363.559  46
   1  -3 -11 7942.31 338.261  44
  -1   3  11 8238.91 458.545  43
  -1   3  11 8162.61 424.930  20
   1  -3 -11 7983.11 228.003  77
   1   3 -11 7039.27 416.345  38
  -1  -3  11 8873.18 227.621  98
  -1  -3  11 7917.70 213.553  96
  -1   3  11 8392.03 280.470  70
  -1   3  11 8012.33 295.843  65
  -1  -3  11 8873.20 245.874  66
   1   3 -11 8417.30 351.952  52
  -1   3  11 7527.65 509.247  48
   1   3 -11 7138.26 382.007  16
   1   3 -11 7289.26 366.767  13
   1  -3 -11 8699.56 248.056  55
   1   3 -11 8129.71 238.316  55
   1  -3 -11 9103.63 255.474  94
  -1   3  11 8450.47 282.727  59
  -1  -3  11 8935.40 269.124  62
   1  -3 -10 2406.65 106.746  55
   1   3 -10 2319.75 100.997  55
  -1   3  10 2407.65 93.3788  87
  -1  -3  10 2171.14 95.9893  86
  -1  -3  10 1881.90 94.2480  85
  -1   3  10 2341.98 92.5722  85
   1  -3 -10 2242.95 167.274  44
  -1   3  10 5103.89 382.460  43
  -1  -3  10 2389.72 176.622  46
  -1   3  10 2342.82 243.359  20
  -1  -3  10 2082.85 83.8662  96
  -1  -3  10 2309.23 92.6377  98
   1  -3 -10 1999.24 81.9916  79
   1  -3 -10 2229.76 99.0706  77
  -1  -3  10 1913.88 95.8281  75
  -1   3  10 2531.32 146.504  70
   1   3 -10 2001.90 242.221  38
  -1  -3  10 2406.02 108.981  66
  -1   3  10 2087.75 179.168  65
   1   3 -10 2104.13 216.341  34
   1   3 -10 1608.33 237.698  31
   1   3 -10 2279.06 196.730  13
   1  -3 -10 2513.70 121.911  94
  -1   3  10 2010.50 329.341  48
   1   3 -10 2025.87 160.408  52
  -1  -3  10 2391.77 125.771  62
  -1   3  10 4654.08 214.835  59
   1  -3  -9 26974.5 583.895  94
   1  -3  -9 26390.6 569.072  55
  -1  -3   9 22855.3 553.056  85
  -1  -3   9 25578.9 555.288  86
  -1   3   9 26784.3 551.197  85
  -1  -3   9 27909.2 713.970  46
   1  -3  -9 25858.0 670.117  44
  -1   3   9 20929.2 802.132  43
  -1   3   9 24706.5 588.109  17
  -1  -3   9 26868.3 550.643  98
   1  -3  -9 24715.7 558.776  77
  -1  -3   9 22872.0 547.283  75
  -1   3   9 27724.5 625.134  70
  -1  -3   9 25096.8 589.523  62
  -1   3   9 20665.7 598.755  59
   1  -3  -9 25378.3 565.416  68
  -1   3   9 25551.3 629.307  65
   1   3  -9 23874.9 542.427  68
  -1  -3   9 27713.1 577.237  66
   1   3  -9 25669.0 676.447  52
  -1   3   9 27547.9 904.757  48
   1   3  -9 20735.3 733.829  38
  -1   3   9 25850.8 589.202  27
   1  -3  -9 20554.8 617.683  35
   1   3  -9 22168.1 709.572  34
   1   3  -9 20735.8 726.967  31
   1   3  -9 18462.0 735.105  14
   1   3  -8 1902.00 237.282  38
  -1  -3   8 2193.49 171.497  41
  -1   3   8 1169.48 313.829  43
   1   3  -8 1878.42 107.775  42
  -1   3   8 2264.19 246.518  20
  -1  -3   8 2179.53 152.013  46
   1  -3  -8 2098.24 138.997  44
  -1  -3   8 1685.19 99.5519  62
   1   3  -8 1936.70 71.8437  68
  -1   3   8 2006.12 151.442  70
   1  -3  -8 1929.44 86.1196  68
  -1   3   8 2053.82 192.837  65
  -1  -3   8 2153.22 94.7435  66
  -1   3   8 2380.31 352.049  48
  -1   3   8 2048.48 104.091  17
  -1  -3   8 2063.41 171.980   7
  -1   3   8 1891.82 103.700  27
   1  -3  -8 2003.92 76.3695  58
   1  -3  -8 2021.84 87.6613  55
   1   3  -8 2122.64 242.704  31
   1   3  -8 1398.22 201.000  34
   1  -3  -8 1636.49 122.466  35
  -1  -3   8 2351.69 190.198  36
   1  -3  -7 18445.9 496.245  52
  -1   3   7 13934.8 647.942  48
   1   3  -7 18289.2 441.115  42
  -1  -3   7 18899.7 480.446  41
   1  -3  -7 13923.4 399.242  23
  -1   3   7 18823.9 615.322  20
  -1  -3   7 19243.2 514.872  46
   1  -3  -7 19177.9 474.510  44
  -1   3   7 20220.1 470.894  70
  -1  -3   7 19845.3 416.138  66
   1  -3  -7 18646.1 404.304  68
  -1   3   7 13509.8 457.184  65
   1  -3  -7 19189.2 418.985   2
  -1   3   7 18922.1 437.579  17
  -1  -3   7 17614.4 475.547   9
  -1  -3   7 18235.7 541.788   7
   1   3  -7 18191.4 563.696  14
   1   3  -7 17745.9 554.187  31
   1  -3  -7 19502.5 395.753  58
   1  -3  -7 18890.7 404.244  55
   1   3  -7 15481.2 527.615  34
  -1   3   7 21676.4 657.899  37
   1  -3  -7 19007.2 475.509  35
  -1  -3   6 14191.1 371.010  41
   1   3  -6 13063.7 442.417  22
   1  -3  -6 13237.8 314.769  23
   1  -3  -6 14131.5 364.124  44
  -1  -3   6 14682.4 409.344  46
  -1  -3   6 10164.6 317.688  62
  -1   3   6 12822.0 365.327  70
  -1   3   6 13365.1 361.941  71
  -1  -3   6 14597.1 323.766  66
   1  -3  -6 13717.5 313.724  68
  -1  -3   6 13389.6 334.867   2
  -1  -3   6 14082.1 432.384   7
   1   3  -6 13251.7 430.091  14
  -1  -3   6 13601.3 380.047   9
   1  -3  -6 14023.6 387.948  52
  -1   3   6 11893.9 524.043  48
   1  -3  -6 14501.3 309.061  58
   1  -3  -6 13892.4 311.819  55
   1   3  -6 13996.8 433.962  34
   1  -3  -6 14434.4 375.016  35
  -1   3   6 14478.7 377.874  33
  -1   3   6 14060.2 505.309  37
  -1   3   5 34891.6 757.074  71
  -1   3   5 36121.9 764.440  70
   1  -3  -5 35027.2 719.947  68
  -1   3   5 37633.4 785.543  33
   1   3  -5 36019.8 778.386  11
  -1  -3   5 32315.0 823.241   7
  -1  -3   5 36036.0 795.942   9
   1  -3  -5 34782.5 785.761  52
  -1  -3   5 35155.2 731.527  62
  -1   3   5 35279.3 898.885  37
  -1  -3   5 35353.9 768.411  41
  -1  -3   5 36242.6 811.472  46
   1   3  -5 36498.6 834.677  22
  -1   3   5 38068.6 781.645  18
   1  -3  -5 37877.6 758.576  21
  -1  -3   5 36124.8 753.898   2
  -1  -3   4 2184.89 94.4137   2
  -1   3   4 2113.14 98.9061  30
  -1   3   4 2037.83 132.718  51
  -1   3   4 2118.66 100.161  33
   1   3  -4 1925.18 96.2962  11
  -1   3   4 2073.57 75.5165   9
  -1  -3   4 2018.84 113.995  46
   1  -3  -4 2251.98 97.3206  21
  -1   3   4 2193.58 100.155  18
  -1  -3   4 2034.70 93.3337  41
  -1   3   4 2276.93 158.691  37
   1  -3  -3 16325.5 380.272  21
  -1   3   3 15002.6 406.596  19
  -1   3   3 15623.6 379.604  33
  -1   3   3 15501.4 372.318  30
   1   3  -3 16582.0 403.832   9
  -1   3   3 15724.8 357.179   9
  -1  -3   3 15508.5 378.200   2
  -1  -3   3 14653.9 405.461   7
  -1  -3   3 15224.2 396.374  46
  -1   3   2 1124.89 65.9713  18
  -1   3   2 974.137 74.9357  19
   1  -3  -2 1092.35 71.3406  21
   1   3  -2 1042.93 64.5156   8
   1  -3  -2 959.184 71.0424  28
  -1   3   2 1088.82 58.3703  30
  -1  -3   2 1059.73 72.9450   2
  -1   3   2 1122.66 64.4550  33
  -1   3   1 5197.44 150.087  18
   1  -3  -1 5315.80 162.156  21
  -1   3   1 4997.35 126.568  12
   1   3  -1 5280.99 155.862   8
  -1   3   1 5340.23 135.853  30
  -1   3   1 5162.45 123.903  25
  -1   3   1 5235.68 146.172  33
  -1  -3   1 5373.74 162.918   2
  -1  -3   0 26437.2 599.160   2
   1  -3   0 25960.4 586.215   8
  -1  -3   0 25665.8 593.044   8
   1  -3   0 27471.9 605.408   9
  -1   3   0 26079.3 577.743  18
   1  -3   0 26534.0 597.856  21
  -1  -3  -1 13965.3 342.975   2
   1  -3   1 14110.6 340.320  21
  -1   3  -1 13983.0 313.805  18
  -1   3  -1 13903.1 325.893  17
   1   3   1 13348.2 332.709  12
  -1   3  -1 13766.0 351.331   7
  -1  -3  -1 14591.7 344.856   8
   1  -3   1 14666.9 355.895   9
   1  -3   1 13432.8 322.681   8
  -1   3  -2 46599.3 977.712   8
   1   3   2 43518.6 970.576  15
   1  -3   2 46879.6 1017.58   9
  -1   3  -2 45854.4 977.077  17
   1   3   2 48388.5 1000.89  10
  -1  -3  -2 45598.9 1000.10   8
  -1   3  -2 50227.8 1016.71  11
  -1  -3  -2 45619.5 995.822   2
   1  -3   2 47034.2 1011.37   7
   1  -3   2 48577.7 1019.73  46
   1   3   2 50869.6 1010.70  19
   1   3   2 47899.2 997.391  25
   1  -3   2 46108.2 993.158  21
   1   3   2 42382.8 963.461  29
  -1  -3  -2 42512.3 979.185  28
  -1   3  -2 47848.5 980.478  27
  -1  -3  -3 2259.37 103.981   8
  -1   3  -3 2487.64 120.191  11
   1  -3   3 2034.35 111.644   9
  -1   3  -3 2144.82 82.7994   8
   1  -3   3 2260.12 118.585   7
   1   3   3 2358.93 102.462  10
   1   3   3 2801.44 162.573  37
   1  -3   3 2399.32 117.377  46
  -1  -3  -3 2263.21 99.0105   2
   1   3   3 2354.85 104.892  25
  -1   3  -3 2055.96 166.596  22
   1  -3   3 2365.90 97.4084  21
   1   3   3 2286.46 106.996  30
  -1   3  -3 2386.33 93.1305  27
  -1  -3  -4 4009.88 136.962   2
   1   3   4 3059.29 118.872  13
  -1   3  -4 3596.40 115.373   8
   1  -3   4 3940.04 159.728   9
   1  -3   4 3202.94 161.075   7
   1   3   4 3944.61 138.179  10
  -1   3  -4 2826.22 125.726  27
   1   3   4 4108.53 151.776  30
   1   3   4 3999.44 149.303  25
   1  -3   4 4111.15 114.224  62
   1  -3   4 4093.00 162.291  46
  -1   3  -4 3884.24 236.778  22
   1  -3   4 3970.56 130.735  21
   1   3   4 4201.74 230.668  37
   1  -3   4 3614.52 125.705  41
  -1  -3  -4 3604.54 106.585  69
  -1   3  -5 6825.53 208.376  52
   1   3   5 6855.17 378.149  48
   1  -3   5 7052.88 205.514  41
  -1   3  -5 6468.73 333.811  22
   1   3   5 7478.16 221.735  18
   1  -3   5 6943.51 193.683  21
   1  -3   5 7081.23 239.099  46
   1  -3   5 7517.62 187.468  62
  -1  -3  -5 7132.18 177.412  69
   1  -3   5 5678.95 183.550  66
  -1  -3  -5 7271.61 204.908   2
   1  -3   5 6706.78 234.887   9
  -1   3  -5 6453.60 170.325  26
   1   3   5 7234.94 229.721  30
   1   3   5 7287.25 227.935  25
  -1  -3  -5 6459.18 170.173  55
   1   3   5 7088.42 223.573  33
   1   3   5 7604.86 340.434  37
  -1   3  -5 7589.30 315.649  34
  -1   3  -6 12138.0 352.802  52
   1   3   6 10803.5 556.906  48
   1  -3   6 14452.8 358.645  41
   1   3   6 13698.3 492.362  20
  -1   3  -6 11914.3 504.115  22
   1   3   6 13468.8 359.323  18
   1  -3   6 13643.9 388.593  46
   1  -3   6 13889.0 327.003  62
   1   3   6 13629.3 358.223  70
  -1  -3  -6 13400.4 311.092  69
   1  -3   6 12671.8 324.956  66
   1   3   6 9758.24 367.380  65
  -1  -3  -6 13628.7 335.660   2
   1  -3   6 13390.1 321.073   2
  -1   3  -6 13113.7 427.237  14
   1  -3   6 10771.5 408.862   7
  -1  -3  -6 12643.3 304.919  55
  -1   3  -6 12794.0 296.103  55
   1   3   6 13768.0 376.137  30
   1   3   6 13677.0 376.967  25
  -1   3  -6 13053.2 481.011  34
   1   3   6 13474.2 366.804  33
   1   3   7 10171.9 318.727  30
  -1   3  -7 10228.2 424.624  31
   1  -3   7 10209.4 330.458  46
   1   3   7 9092.42 531.774  43
   1  -3   7 10334.2 313.927  41
  -1  -3  -7 9256.50 298.499  40
  -1   3  -7 10042.5 451.746  38
   1   3   7 9597.66 291.085  70
  -1  -3  -7 10032.9 251.373  69
   1   3   7 10012.4 419.798  20
   1   3   7 10051.1 297.526  18
   1  -3   7 10163.6 270.448  66
   1   3   7 9106.60 324.644  65
  -1   3  -7 8306.78 417.047  34
   1   3   7 10297.5 308.754  33
  -1   3  -7 9754.37 238.194  55
  -1  -3  -7 9770.09 247.294  55
   1   3   7 10059.4 541.601  48
  -1   3  -7 9397.56 304.155  52
   1  -3   7 8857.14 367.498   7
  -1   3  -7 9838.85 399.050  14
   1  -3   7 9738.66 266.877  62
   1   3   8 9256.59 223.282  85
   1  -3   8 9180.04 223.450  81
   1  -3   8 9663.87 327.249  46
  -1   3  -8 9419.42 336.346  44
   1   3   8 7374.96 504.321  43
  -1  -3  -8 9452.76 244.786  77
  -1  -3  -8 8553.23 297.378  40
  -1   3  -8 8640.66 439.506  38
   1  -3   8 7333.12 296.602  41
   1   3   8 8004.12 387.795  20
   1   3   8 9259.07 287.240  18
  -1  -3  -8 9170.10 240.319  69
   1   3   8 8488.88 270.416  70
   1   3   8 9824.87 323.651  65
   1  -3   8 9457.31 263.573  66
   1   3   8 9287.97 300.137  33
  -1   3  -8 7687.98 411.721  34
  -1   3  -8 8729.19 422.467  31
   1   3   8 11065.6 548.066  48
  -1   3  -8 8729.83 303.221  52
  -1  -3  -8 8953.41 237.076  55
  -1   3  -8 8906.14 227.778  55
   1  -3   8 8796.45 222.705  86
   1  -3   8 7617.46 248.843  62
  -1  -3  -9 971.986 71.3479  55
  -1   3  -9 1015.07 65.3784  55
   1  -3   9 976.982 62.2573  86
   1  -3   9 1025.98 62.6192  85
   1   3   9 1039.00 60.5954  85
   1  -3   9 1015.02 63.4895  81
  -1   3  -9 939.982 127.589  44
   1  -3   9 1141.55 118.512  46
  -1  -3  -9 957.600 76.8961  77
  -1  -3  -9 1067.22 64.9182  79
  -1   3  -9 900.239 247.639  38
  -1  -3  -9 881.923 102.693  40
  -1  -3  -9 918.866 81.2528  94
  -1  -3  -9 966.125 70.2983  69
   1   3   9 766.420 96.0744  70
   1  -3   9 1212.89 94.4670  66
   1   3   9 1175.93 159.851  65
  -1   3  -9 894.483 216.709  34
   1   3   9 947.271 99.9232  33
  -1   3  -9 627.246 228.648  31
  -1   3  -9 1203.12 248.608  14
   1  -3   9 787.823 84.9255  62
  -1   3  -9 1047.90 112.917  52
   1   3   9 1619.63 313.284  48
   1  -3  10 13047.9 319.479  85
   1   3  10 13790.4 309.391  86
   1  -3  10 12935.0 317.669  86
   1   3  10 14039.6 319.174  85
   1  -3  10 13509.5 316.579  81
   1  -3  10 13744.3 443.842  46
  -1   3 -10 13209.1 470.128  44
   1   3  10 15584.1 675.062  43
  -1  -3 -10 11697.4 335.912  94
  -1   3 -10 10882.7 317.341  79
  -1  -3 -10 12802.4 314.136  79
  -1  -3 -10 13973.6 337.733  77
  -1   3 -10 11844.1 564.521  38
   1   3  10 10115.7 473.614  20
   1   3  10 10960.4 351.044  70
  -1  -3 -10 13746.6 341.436  69
   1   3  10 13648.6 403.224  65
   1  -3  10 14075.7 360.286  66
   1   3  10 14489.3 413.322  59
   1  -3  10 9583.92 338.969  62
   1   3  10 14760.6 675.935  48
  -1   3 -10 13157.5 327.920  55
  -1  -3 -10 13423.0 339.536  55
   1  -3  10 13510.4 313.147  98
  -1   3 -10 13198.4 549.206  34
   1   3  11 2652.34 105.820  85
   1  -3  11 2588.95 104.009  81
  -1   3 -11 2219.72 109.168  79
  -1  -3 -11 2744.94 120.639  77
  -1  -3 -11 2275.71 98.5807  79
   1  -3  11 2671.54 102.469  98
  -1   3 -11 2711.75 215.312  40
  -1   3 -11 2274.31 316.078  38
  -1  -3 -11 2690.23 122.352  69
   1   3  11 2017.71 133.193  70
  -1   3 -11 2100.96 225.090  16
  -1   3 -11 2417.37 203.386  13
   1  -3  11 2863.28 135.049  66
   1   3  11 3163.30 177.526  65
  -1   3 -11 2555.85 329.791  31
  -1   3 -11 2483.79 269.011  32
  -1  -3 -11 2301.45 121.711  94
  -1   3 -11 2672.32 214.326  44
   1  -3  11 2671.00 184.979  46
   1   3  11 2746.95 380.152  43
   1   3  11 3190.13 208.478  59
   1  -3  11 2348.91 135.045  62
  -1   3 -11 2567.26 112.964  55
  -1  -3 -11 2529.70 120.735  55
   1  -3  11 2421.16 106.139  86
   1  -3  11 2527.11 108.926  85
   1   3  11 2515.88 95.5112  86
   1  -3  12 17960.4 558.877  46
   1  -3  12 17852.2 408.022  98
  -1   3 -12 14301.0 402.167  79
  -1  -3 -12 15742.9 399.870  79
  -1  -3 -12 18496.7 428.420  77
  -1  -3 -12 17680.7 443.063  55
  -1   3 -12 17984.9 432.586  55
   1   3  12 14230.1 441.514  70
  -1  -3 -12 18124.0 444.128  69
   1   3  12 17834.6 482.013  65
   1  -3  12 17983.9 451.962  66
   1  -3  12 17028.4 462.102  62
   1   3  12 18649.4 473.855  59
   1   3  12 17122.8 400.007  86
   1  -3  12 17746.7 416.296  86
   1  -3  12 16051.6 412.812  85
   1   3  12 17753.9 407.220  87
  -1  -3 -12 17014.2 433.018  94
  -1   3 -12 15132.5 639.949  32
  -1   3 -12 18136.6 683.664  31
   1   3  12 16226.8 662.815  36
   1   3  12 18508.3 416.522  85
  -1   3 -12 13234.1 587.030  16
  -1  -3 -13 2979.25 138.039  94
   1   3  13 3180.05 126.354  85
   1   3  13 1777.26 334.342  43
  -1   3 -13 3341.43 256.083  40
   1   3  13 3023.48 284.027  36
  -1   3 -13 2850.48 301.223  32
  -1   3 -13 3848.93 317.981  31
  -1   3 -13 3208.16 253.329  44
   1  -3  13 3222.32 121.993  98
   1   3  13 2972.34 111.872  86
   1  -3  13 2708.72 124.454  85
   1   3  13 3113.09 121.217  87
   1  -3  13 3056.60 128.273  86
  -1  -3 -13 2749.13 112.126  79
  -1  -3 -13 3073.57 131.204  77
  -1   3 -13 2254.26 113.069  79
  -1   3 -13 2534.48 262.645  16
   1   3  14 642.980 68.8954  87
   1  -3  14 520.143 70.1121  85
   1  -3  14 594.904 75.1280  86
  -1   3 -14 424.759 139.897  44
  -1   3 -14 662.069 89.6705  77
  -1  -3 -14 672.429 74.8469  77
  -1   3 -14 692.675 77.2880  55
  -1  -3 -14 673.678 80.3646  55
  -1   3 -14 499.121 140.656  40
   1   3  14 565.687 69.8419  85
  -1  -3 -14 638.241 75.7492  69
  -1   3 -14 559.590 172.837  16
   1  -3  14 691.095 81.0102  66
   1   3  14 469.687 114.070  65
   1  -3  14 667.358 97.4112  62
   1   3  14 575.330 118.534  59
  -1   3 -14 454.076 176.747  31
  -1  -3 -14 625.955 80.7891  94
   1  -3  14 692.005 69.4531  98
  -1   3 -14 396.813 196.667  32
   1   3  14 458.975 166.308  36
  -1  -3 -15 1883.88 109.639  69
  -1   3 -15 1532.32 106.006  77
  -1  -3 -15 1790.34 96.7518  77
   1   3  15 1544.87 133.270  65
   1  -3  15 1810.31 105.909  66
   1   3  15 1331.61 126.984  59
   1  -3  15 1956.77 127.041  62
   1   3  15 1628.79 90.7570  87
   1  -3  15 1837.45 101.908  86
   1  -3  15 1490.43 95.5280  85
   1   3  15 1781.03 101.367  85
  -1  -3 -15 1607.70 101.491  94
  -1   3 -15 1791.54 198.380  40
   1   3  15 2005.50 232.894  36
  -1   3 -15 1410.50 210.879  31
  -1   3 -15 1253.31 216.782  32
  -1   3 -15 1813.98 105.643  55
   1  -3  15 1774.68 94.3875  98
  -1   3 -16 26.1667 49.1186  55
   1   3  16-29.8911 124.008  36
  -1   3 -16 40.7935 50.9522  60
   1  -3  16 15.3657 62.8016  62
   1   3  16 20.3325 48.5763  87
   1  -3  16 14.8803 49.9300  85
  -1   3 -16 48.0993 100.084  40
   1  -3  16 15.1178 44.4209  98
  -1  -3 -16 13.3550 46.1573  69
  -1  -3 -16-24.2624 51.4405  94
  -1   3 -17 196.807 50.0976  60
   1  -3  17 180.906 58.5150  62
  -1   3 -17 208.786 56.5125  94
   1  -3  17 196.968 53.7847  86
  -1  -3 -17 182.470 56.0407  56
  -1  -3 -17 218.196 46.7491  77
  -1   3 -17 122.212 51.7559  77
   1   3  17 248.679 55.0095  85
   1  -3  17 208.863 48.7579  85
   1  -3  18 211.666 46.7802  86
   1   3  18 217.126 46.3401  85
  -1  -3 -18 225.753 48.7189  56
  -1   3 -18 208.821 43.5957  56
  -1   3 -18 220.598 46.8104  94
   1   3  18 286.950 52.3508  62
  -1   3 -18 238.388 43.2824  77
  -1  -3 -18 271.785 41.6482  77
  -1   3 -19 18.1352 25.9403  77
   1   3  19 29.1174 31.4513  85
  -1  -3 -19 11.1176 25.7132  77
   1  -3  19 3.65514 29.9199  74
  -1  -4  20 12.3193 17.0329  74
  -1   4  19 5268.61 136.340  85
   1   4 -19 4342.74 136.667  94
  -1  -4  19 5619.56 133.743  74
   1   4 -19 4475.48 123.479  77
   1  -4 -19 4989.65 125.750  77
  -1  -4  18 69.5571 42.5341  74
   1   4 -18 53.5322 72.9631  40
   1   4 -18 39.7602 36.4142  77
  -1  -4  18 34.8676 41.9653  95
   1   4 -18 52.9608 39.3046  60
   1  -4 -18 70.6037 34.5931  77
  -1   4  18 116.063 40.9381  87
  -1   4  18 51.5934 41.4385  85
   1  -4 -18 72.2008 42.2823  56
   1   4 -18 41.1176 49.0695  94
   1  -4 -18 99.3771 41.9604  94
   1  -4 -17 3951.09 153.411  69
   1   4 -17 4533.06 264.041  40
   1   4 -17 3796.65 144.906  55
   1   4 -17 3853.15 136.357  77
   1  -4 -17 4052.31 130.921  77
   1   4 -17 3377.22 241.542  31
  -1   4  17 4326.03 279.803  36
   1  -4 -17 4645.67 147.889  94
  -1  -4  17 4310.62 142.651  95
  -1  -4  17 4696.13 141.783  74
  -1   4  17 4226.55 145.682  85
  -1  -4  17 3905.32 138.978  85
  -1  -4  17 4225.15 148.576  86
  -1   4  17 4372.95 140.672  87
  -1   4  16 75.5065 86.0369  65
   1   4 -16-231.259 186.482  32
  -1   4  16 311.219 141.390  36
  -1  -4  16 364.547 71.2555  62
   1   4 -16 348.728 126.904  44
   1   4 -16-42.6581 140.804  31
   1   4 -16 317.903 59.5187  55
   1   4 -16 319.655 121.165  40
   1  -4 -16 289.876 64.6196  69
   1   4 -15 1451.06 191.776  44
  -1  -4  15 1626.73 169.146  46
  -1  -4  15 1648.73 100.401  98
  -1  -4  15 2074.07 110.292  95
   1   4 -15 1710.81 106.273  77
   1  -4 -15 1723.62 91.6207  77
   1   4 -15 1454.83 185.668  40
   1  -4 -15 1451.32 102.976  55
   1   4 -15 1658.50 103.405  55
   1  -4 -15 1863.43 115.874  69
  -1   4  15 1787.95 137.522  65
   1   4 -15 1315.29 240.743  32
  -1   4  15 1804.42 231.771  36
   1   4 -15 1460.57 207.572  31
  -1   4  15 1808.26 101.507  85
  -1   4  15 1572.77 98.0294  87
  -1  -4  15 1749.95 101.806  85
  -1  -4  15 1605.88 102.731  86
   1  -4 -15 1909.58 111.121  94
   1   4 -15 1449.64 219.757  16
  -1  -4  15 2161.78 126.945  62
  -1   4  14 288.764 68.2612  87
  -1  -4  14 183.027 66.8934  86
  -1  -4  14 201.245 63.5763  85
  -1   4  14 240.952 62.4821  85
  -1  -4  14 91.9221 93.6736  46
   1   4 -14 163.332 126.638  44
  -1  -4  14 115.279 63.6648  98
   1   4 -14 503.527 83.8137  77
  -1   4  14 335.294 102.078  59
  -1  -4  14 118.867 72.0665  62
   1  -4 -14 173.038 53.2003  77
   1  -4 -14 260.268 67.0122  69
  -1   4  14 139.165 90.7647  70
  -1   4  14 263.203 107.779  65
   1   4 -14 427.246 216.930  32
  -1   4  14 236.423 156.880  36
   1   4 -14 599.447 184.991  31
   1   4 -14 161.614 181.465  16
   1  -4 -14 156.609 68.9119  94
   1   4 -14 169.740 58.8935  55
   1  -4 -14 215.163 63.3924  55
   1   4 -14 165.564 128.002  40
   1   4 -13 2579.61 126.960  55
  -1   4  13 2711.76 120.757  87
  -1  -4  13 2702.29 127.977  86
  -1  -4  13 2653.82 125.415  85
  -1   4  13 2833.66 121.002  85
  -1  -4  13 2750.18 221.051  46
   1   4 -13 2873.64 243.749  44
  -1  -4  13 2954.16 126.534  98
   1  -4 -13 2551.94 116.453  77
  -1   4  13 1344.41 302.232  43
  -1  -4  13 2817.56 127.084  66
   1   4 -13 3882.69 313.950  31
   1   4 -13 2557.57 301.300  32
   1   4 -13 2548.84 209.697  52
   1   4 -13 2169.99 248.807  13
   1   4 -13 2103.82 261.196  16
  -1   4  13 2579.19 115.557  93
   1  -4 -13 3079.05 140.493  94
  -1   4  13 3657.35 169.446  59
   1  -4 -12 44.6421 68.2903  94
   1  -4 -12 76.9055 54.1148  55
   1   4 -12 84.8367 53.1351  55
  -1   4  12 139.206 58.8284  87
  -1  -4  12 107.267 59.0142  86
  -1  -4  12 58.9093 57.0188  85
  -1   4  12 51.5796 51.1103  85
  -1  -4  12 124.361 56.2508  98
  -1  -4  12 76.4593 49.0398  96
  -1   4  12-117.485 180.752  20
   1  -4 -12 98.7447 53.3498  77
  -1   4  12 74.4528 89.4147  70
   1  -4 -12 111.636 57.2392  69
  -1  -4  12 113.980 75.1654  62
  -1   4  12 695.782 158.780  59
  -1  -4  12 103.129 53.7422  66
  -1   4  12 885.709 138.471  65
  -1   4  12 219.902 288.329  43
   1   4 -12-151.034 224.523  38
   1   4 -12 139.280 231.783  31
   1   4 -12 172.604 169.802  16
   1   4 -12-12.2207 135.271  13
   1   4 -12 36.2087 94.7188  52
   1   4 -12 554.419 216.441  32
   1  -4 -11 24123.3 543.911  94
   1  -4 -11 17414.7 505.075  89
  -1  -4  11 21430.9 518.941  85
  -1   4  11 24178.2 513.926  87
  -1  -4  11 21930.9 516.328  86
  -1   4  11 23337.2 512.673  85
  -1  -4  11 24131.6 704.181  46
  -1   4  11 23876.9 815.020  43
  -1   4  11 21219.3 772.481  20
   1  -4 -11 21735.8 513.910  77
   1   4 -11 17723.2 731.305  38
  -1  -4  11 23107.6 513.117  98
  -1  -4  11 21832.8 499.663  96
  -1   4  11 22951.3 578.834  70
   1  -4 -11 23629.1 548.033  69
  -1  -4  11 23503.0 534.658  66
  -1   4  11 20595.4 582.892  65
   1   4 -11 20135.6 709.168  34
   1   4 -11 14783.4 695.723  31
   1   4 -11 22957.1 736.259  13
   1   4 -11 21882.8 747.717  16
   1  -4 -11 23108.2 538.153  55
   1   4 -11 22045.7 522.150  55
   1   4 -11 21867.2 659.486  52
  -1   4  11 21545.9 864.450  48
  -1  -4  11 23464.8 560.163  62
  -1   4  11 23824.7 576.439  59
   1  -4 -10 10.5505 57.8007  94
   1  -4 -10-16.1503 48.9624  89
  -1  -4  10 42.4497 44.2155  86
  -1   4  10 16.5077 39.3253  85
  -1  -4  10 49.2787 48.5405  85
   1   4 -10-17.4540 79.9770  52
  -1   4  10 497.733 311.248  48
  -1  -4  10 71.9289 80.9118  46
  -1   4  10-32.1011 154.890  20
   1  -4 -10 25.6899 35.1058  79
  -1  -4  10 134.509 56.0274  75
   1  -4 -10 22.1719 46.2437  77
   1   4 -10 181.150 186.381  38
  -1   4  10 234.351 101.653  70
  -1  -4  10 7.59942 47.6194  66
  -1   4  10 638.313 171.194  65
  -1  -4  10 47.1268 61.1445  62
  -1  -4  10 60.3923 36.8396  96
  -1  -4  10 40.8935 42.7939  98
   1  -4 -10 71.6458 48.0002  55
   1   4 -10 36.2058 40.5311  55
   1   4 -10 93.6449 160.624  34
   1   4 -10 144.645 218.491  14
  -1  -4   9 1030.55 62.4441  98
  -1  -4   9 967.821 54.7872  96
   1  -4  -9 714.132 79.9181  94
   1  -4  -9 921.955 67.9398  55
  -1  -4   9 825.552 66.3587  85
  -1  -4   9 880.198 63.6848  86
  -1   4   9 874.809 56.5145  85
  -1  -4   9 938.374 121.787  46
  -1   4   9 1271.28 214.511  20
   1  -4  -9 945.914 68.4273  77
  -1  -4   9 894.988 63.2373  75
  -1   4   9 980.296 132.151  70
  -1  -4   9 1115.50 151.038  41
   1   4  -9 790.420 201.719  38
  -1   4   9 49.3689 332.682  43
  -1  -4   9 897.757 73.0000  66
  -1   4   9 1491.25 185.902  65
   1   4  -9 667.872 177.375  34
   1   4  -9 1213.89 233.874  14
  -1   4   9 732.946 78.8211  17
  -1  -4   9 803.310 78.8097  62
  -1   4   9 1489.70 325.117  48
   1   4  -9 860.567 107.703  52
  -1   4   9 790.808 85.0770  27
   1   4  -9 1072.92 221.592  31
   1  -4  -8 1632.62 97.2190  94
   1  -4  -8 2180.27 91.2307  55
   1  -4  -8 2129.70 83.2028  58
  -1  -4   8 1929.72 85.9857  86
  -1   4   8 1344.95 310.823  48
  -1  -4   8 2153.27 83.7318  81
   1  -4  -8 2015.79 89.2050  77
  -1  -4   8 1896.51 79.5989  75
  -1   4   8 2211.81 160.335  70
   1   4  -8 2107.36 232.189  14
  -1   4   8 2215.73 118.478  17
  -1   4   8 1221.07 171.725  65
  -1  -4   8 2170.76 98.4250  66
  -1  -4   8 1549.50 95.2052  62
  -1  -4   8 1980.68 155.597  41
   1   4  -8 2216.58 242.550  38
  -1  -4   8 2084.59 156.389  46
   1   4  -8 2155.70 240.010  31
  -1  -4   8 2108.89 80.9839  98
   1   4  -8 1726.05 214.614  34
  -1  -4   7 114.871 79.4766  41
   1   4  -7 138.022 192.224  22
  -1  -4   7 58.9839 73.1198  46
  -1   4   7-263.221 270.145  48
  -1   4   7 122.440 126.346  70
  -1   4   7 310.915 116.609  71
  -1  -4   7 114.243 49.9857  66
  -1   4   7 62.3448 62.3489  33
   1   4  -7 231.582 175.402  34
  -1   4   7 394.371 189.461  37
  -1   4   7 64.9681 55.6786  17
  -1  -4   7 30.9340 51.7174  62
   1  -4  -7 74.9683 48.6000   2
  -1  -4   7 157.544 84.3047   7
  -1  -4   7 71.0956 51.0110   2
   1  -4  -7 91.6518 37.2709  58
   1  -4  -7 85.5748 39.4379  55
  -1   4   6 7039.68 255.189  70
  -1   4   6 7027.97 244.701  71
  -1   4   6 8267.09 261.137  18
   1   4  -6 8076.96 344.659  22
  -1  -4   6 7907.65 285.393  46
  -1  -4   6 6631.34 202.953  62
   1  -4  -6 7441.13 196.102  68
  -1  -4   6 8396.45 209.265  66
  -1  -4   6 7576.12 232.843   2
  -1  -4   6 7426.43 232.099   3
  -1  -4   6 7202.00 297.456   7
   1  -4  -6 7816.04 193.697  58
  -1   4   6 7507.48 230.746  54
   1  -4  -6 7740.43 193.651  55
  -1  -4   6 7623.47 246.995  41
  -1   4   6 6718.60 357.562  37
  -1   4   6 8366.28 264.786  33
  -1  -4   5 28963.3 685.948  41
  -1   4   5 31703.5 825.868  37
   1   4  -5 33208.6 779.791  22
  -1   4   5 31505.0 706.344  18
   1  -4  -5 31574.1 690.308  21
  -1  -4   5 29756.1 731.259  46
  -1  -4   5 30077.0 647.552  62
  -1   4   5 31824.0 677.622  71
   1  -4  -5 28934.3 635.335  68
  -1   4   5 31553.7 702.461  30
   1  -4  -5 30133.5 635.743  58
  -1   4   5 28303.3 659.920  54
  -1  -4   5 30201.2 687.675   3
  -1  -4   5 30880.8 688.889   2
   1   4  -5 28423.1 702.947  11
   1   4  -5 27926.5 635.162  17
  -1   4   5 31097.6 707.156  33
   1  -4  -4 275.489 53.9952  21
  -1   4   4 301.415 80.6526  19
  -1   4   4 260.023 56.3978  18
  -1  -4   4 287.825 65.3187  46
  -1  -4   4 213.491 57.9191  49
  -1   4   4 291.642 79.4648  51
  -1   4   4 257.566 55.8694  33
  -1   4   4 276.881 95.1454  37
   1  -4  -4 307.389 70.0199  28
  -1   4   4 241.752 52.8756  30
   1   4  -4 225.651 51.3068   8
   1   4  -4 234.426 54.6056  11
  -1  -4   4 225.550 56.8318   3
  -1  -4   4 274.086 70.8718   7
  -1  -4   4 280.682 55.8492   2
   1  -4  -4 290.296 55.8935   4
  -1  -4   4 268.596 42.8731  62
   1  -4  -4 237.777 35.8617  58
  -1  -4   4 202.388 49.9157  41
  -1   4   3 22809.2 560.010  19
   1  -4  -3 22799.8 531.013  21
  -1   4   3 22591.4 528.313  18
  -1   4   3 22180.0 524.583  33
  -1   4   3 22390.1 514.262  30
   1  -4  -3 21032.6 533.635  28
   1  -4  -3 21539.9 475.672  58
  -1  -4   3 21091.4 531.940  49
  -1   4   3 22191.5 557.145  51
  -1  -4   3 21746.8 543.232  46
   1  -4  -3 22180.6 530.422   4
  -1  -4   3 23226.1 533.270   2
  -1   4   3 22234.5 507.775   9
   1   4  -3 23087.6 557.605   9
   1   4  -3 21340.3 521.917   8
  -1  -4   2 2496.15 107.072  39
  -1  -4   2 2565.54 120.303  46
  -1  -4   2 2842.54 122.274  49
   1  -4  -2 2825.02 130.172  50
   1   4  -2 2780.75 128.057   9
   1   4  -2 2657.33 113.151   8
   1   4  -2 2827.49 133.445   7
  -1   4   2 2740.34 108.658   9
   1  -4  -2 2552.51 117.606   4
  -1  -4   2 2713.99 119.471   2
  -1   4   2 2655.19 99.7506  30
   1  -4  -2 2599.94 119.435  28
  -1   4   2 2706.15 88.4980  25
  -1   4   2 2577.36 125.556  19
   1  -4  -2 2768.84 119.866  21
  -1   4   2 2715.34 112.381  18
  -1   4   2 2693.09 108.526  33
  -1  -4   1 346.627 49.4957  39
  -1  -4   1 280.133 55.5139  50
   1  -4  -1 340.997 60.7167  50
   1  -4  -1 302.661 55.9933  28
  -1   4   1 345.646 35.3875  30
  -1   4   1 345.014 27.0886  25
  -1   4   1 342.462 32.4408  12
   1   4  -1 354.620 58.8668   9
   1   4  -1 390.467 52.4831   8
   1  -4  -1 376.672 51.0300   8
   1  -4  -1 348.668 56.7599   4
   1   4  -1 433.236 58.4595   7
  -1  -4   1 345.035 57.3642   2
  -1   4   1 307.144 46.5075  18
   1  -4  -1 313.118 54.9978  21
  -1   4   1 313.640 42.9070  33
  -1  -4   0 23.7266 39.9991  39
   1  -4   0 24.0249 40.2449  39
   1  -4   0 27.8825 43.9293  46
  -1  -4   0 30.3350 49.4464  50
  -1   4   0 6.86795 19.2175  30
  -1   4   0 4.31346 28.6404  33
   1  -4   0 27.0134 44.8168  21
  -1   4   0 15.7250 31.4200  18
   1  -4   0-2.62314 45.0351   4
  -1   4   0 42.6155 45.7358   7
  -1  -4   0 42.1692 50.0958   2
   1  -4   0 9.50949 36.6241   8
   1   4   0 63.7742 38.1916   8
   1   4   0 30.5348 41.8293  10
   1   4   0 20.5513 49.9271   9
  -1   4  -1 10212.0 264.857  17
   1   4   1 10992.1 284.054  10
  -1  -4  -1 9930.89 280.430   8
  -1   4  -1 10585.2 266.198  10
   1  -4   1 10618.7 299.897   9
  -1   4  -1 10569.3 297.536   7
   1   4   1 9801.02 268.324  12
  -1   4  -1 10988.9 292.663  11
  -1   4  -1 9857.69 240.389  33
   1  -4   1 11172.0 296.107  49
  -1  -4  -1 9029.38 288.007  50
   1  -4   1 11214.3 294.780  46
  -1  -4  -1 10635.5 287.304   2
   1  -4   1 10162.9 282.277   4
   1  -4   1 10482.5 283.950  21
  -1   4  -1 10038.4 251.554  18
   1  -4   1 10004.4 268.967  39
  -1  -4  -1 10130.3 271.075  39
  -1   4  -2 14.9604 35.7585  17
  -1   4  -2 2.63493 30.3171  10
  -1   4  -2 3.12060 48.3464  11
   1   4   2 29.2048 43.3128  10
   1  -4   2 27.9161 46.9400   9
   1   4   2 29.6831 28.3485  15
  -1  -4  -2 8.35237 41.0730   8
   1   4   2 20.2147 26.1075  29
  -1   4  -2-25.2693 44.3451  27
  -1  -4  -2 36.3956 44.2176  28
   1  -4   2 10.8396 40.4911  39
   1  -4   2 16.1886 48.7103  46
   1  -4   2 12.5618 49.1553  49
   1   4   2 3.49182 40.4681  25
   1   4   2 5.92959 45.3939  19
  -1   4  -2 20.2194 22.1164  18
   1  -4   2 6.50490 44.1016  21
  -1  -4  -2-2.70114 46.0790   2
   1  -4   2-3.96819 43.7085   4
   1  -4   3 24054.0 566.876  39
   1   4   3 28228.9 624.432  19
   1  -4   3 24848.2 578.933  21
   1   4   3 25805.8 582.702  25
  -1   4  -3 25103.8 557.868  17
   1  -4   3 25135.4 608.108  46
   1  -4   3 25709.3 610.005   7
  -1  -4  -3 25964.9 587.276   2
  -1  -4  -3 25460.2 587.525   3
   1  -4   3 23989.1 577.786   4
  -1  -4  -3 24255.4 532.462  69
  -1   4  -3 24380.7 560.757   8
   1  -4   3 24393.7 609.910   9
  -1   4  -3 25784.2 613.266  11
  -1  -4  -3 24294.3 588.364   8
   1   4   3 26546.7 592.855  10
   1   4   3 25984.1 591.108  30
  -1   4  -3 25792.0 564.264  27
  -1  -4  -3 22712.2 566.278  28
   1  -4   3 21254.6 537.195  66
  -1  -4  -4 2354.76 85.3774  69
  -1   4  -4 2297.82 215.763  22
   1  -4   4 2449.41 113.272  21
   1  -4   4 2527.55 136.170  46
   1  -4   4 2689.01 92.2329  62
   1  -4   4 1737.40 89.1863  66
   1   4   4 2825.17 198.718  37
  -1   4  -4 2408.94 112.281  27
   1   4   4 2572.11 123.165  25
   1   4   4 2658.15 128.507  30
  -1  -4  -4 2307.99 115.812  28
  -1  -4  -4 2203.41 77.6263  55
  -1   4  -4 2529.49 101.080   8
  -1  -4  -4 2368.34 122.999   8
   1  -4   4 2527.33 136.448   9
  -1  -4  -4 2456.03 117.990   2
  -1  -4  -4 2573.09 122.760   3
   1  -4   4 2662.06 143.495   7
  -1   4  -5 26144.6 606.946   8
   1  -4   5 23674.9 684.263   7
  -1  -4  -5 27127.1 654.869   8
   1   4   5 26195.2 784.718  37
   1  -4   5 27473.6 625.585  41
   1  -4   5 28004.3 625.992  21
   1   4   5 29488.6 656.971  18
  -1   4  -5 27660.0 789.812  22
   1  -4   5 27808.8 679.217  46
  -1   4  -5 25742.3 616.450  52
   1   4   5 27578.4 620.817  71
   1   4   5 27586.9 634.090  70
  -1  -4  -5 27653.8 588.566  69
   1  -4   5 27859.4 573.905  64
   1  -4   5 23016.3 593.643  66
   1   4   5 28594.5 659.871  33
   1   4   5 29036.5 663.555  30
   1   4   5 29482.2 658.029  25
  -1   4  -5 18829.4 599.198  27
  -1  -4  -5 25767.7 579.644  55
   1  -4   5 30132.2 599.633  62
  -1  -4  -5 29090.5 639.859   2
  -1  -4  -5 28278.4 638.298   3
  -1  -4  -6 448.878 73.0814   8
  -1   4  -6 456.684 53.9845   8
   1  -4   6 444.906 74.4971  41
  -1   4  -6 1012.60 268.009  22
   1   4   6 543.622 76.8251  18
   1  -4   6 417.533 82.9747  46
   1   4   6-69.4461 274.818  48
  -1   4  -6 453.618 67.1978  52
   1   4   6 577.643 123.705  70
   1   4   6 806.763 113.438  71
  -1  -4  -6 494.321 50.8034  69
   1  -4   6 461.203 39.1061  64
   1  -4   6 457.920 63.2187  66
  -1   4  -6 515.147 213.391  34
   1   4   6 855.832 202.738  37
   1   4   6 310.590 72.6801  33
   1   4   6 465.491 78.7331  25
   1   4   6 484.563 79.1825  30
  -1   4  -6 423.237 38.5141  55
  -1  -4  -6 425.896 47.6250  55
   1  -4   6 430.607 58.5873  62
   1  -4   6 335.968 87.3672   7
  -1  -4  -6 397.159 67.4161   2
  -1  -4  -6 439.748 71.5696   3
   1  -4   6 483.988 61.0918   2
   1  -4   7 2525.39 191.412   7
  -1   4  -7 2825.26 121.835   8
   1   4   7 1863.29 329.103  48
  -1   4  -7 2869.76 147.825  52
   1  -4   7 3354.74 179.436  46
   1  -4   7 3230.02 164.148  41
   1   4   7 3270.60 157.549  18
   1   4   7 3495.11 278.026  20
   1   4   7 3502.38 174.547  70
  -1  -4  -7 2936.65 112.147  69
   1   4   7 1954.56 192.293  65
   1  -4   7 3292.18 133.287  66
   1  -4   7 3144.00 93.5749  64
  -1   4  -7 3035.99 272.379  34
   1   4   7 3310.66 165.339  33
   1   4   7 3378.55 170.083  30
  -1   4  -7 2981.52 98.7514  55
  -1  -4  -7 2948.36 109.031  55
   1  -4   7 3425.76 130.616  62
   1  -4   7 3111.28 123.523   2
  -1  -4  -8 87.2606 53.3705  94
  -1   4  -8 28.6204 34.0800  55
  -1  -4  -8 65.7773 40.8529  55
   1  -4   8 29.9071 37.7967  86
   1   4   8 16.5228 35.1125  85
   1  -4   8 52.9809 38.3269  84
   1  -4   8 35.2027 38.3867  81
  -1   4  -8 58.3868 79.7485  44
   1  -4   8 48.0210 69.2314  46
   1   4   8 18.7071 55.8130  18
  -1  -4  -8 35.3400 41.4439  79
  -1  -4  -8 8.08591 48.9044  77
   1  -4   8 155.085 101.808  41
  -1   4  -8 110.173 215.097  38
  -1  -4  -8 44.4940 42.2783  69
   1   4   8 10.4565 97.0989  70
   1   4   8 106.995 152.915  65
   1  -4   8 41.7024 55.1625  66
   1   4   8 53.8716 62.5505  33
  -1   4  -8-51.5976 197.825  34
   1   4   8 63.6423 64.8788  30
  -1   4  -8 90.1122 199.024  31
  -1   4  -8-9.18125 165.887  14
   1  -4   8 52.9588 50.9106  62
  -1   4  -8 12.2545 59.3851  52
   1   4   8-31.3760 284.257  48
  -1  -4  -9 7664.12 222.868  94
  -1  -4  -9 7475.24 216.541  55
  -1   4  -9 7291.11 202.706  55
   1  -4   9 6912.50 202.006  85
   1  -4   9 7404.25 200.847  86
   1   4   9 8035.35 201.424  85
   1  -4   9 7490.62 200.177  81
   1  -4   9 7778.02 314.100  46
  -1   4  -9 7590.11 322.532  44
   1   4   9 6473.13 516.803  43
   1   4   9 7724.87 393.635  20
  -1  -4  -9 7432.39 202.613  79
  -1  -4  -9 7878.91 218.917  77
   1  -4   9 7757.35 196.576  75
   1  -4   9 5924.08 281.122  41
  -1   4  -9 6591.35 414.135  38
  -1  -4  -9 7552.40 221.459  69
   1   4   9 7313.65 251.870  70
   1   4   9 8117.34 305.980  65
   1  -4   9 7921.31 240.652  66
   1  -4   9 5614.04 220.637  62
   1  -4   9 7316.05 186.575  96
  -1   4  -9 7569.20 410.765  14
  -1   4  -9 6492.81 398.393  34
  -1   4  -9 7304.85 415.934  31
   1   4   9 7816.64 292.471  33
  -1   4  -9 6996.98 281.490  52
   1   4   9 8599.25 524.520  48
  -1  -4 -10 23.3799 58.1956  94
  -1   4 -10 23.7291 38.4959  55
  -1  -4 -10-12.2614 46.5850  55
   1  -4  10 30.0529 44.8674  86
   1   4  10 10.1420 39.7740  85
   1  -4  10 3.19301 45.2014  85
   1  -4  10 29.3547 44.3841  81
   1   4  10 4146.75 496.408  43
  -1   4 -10 4.39170 94.4615  44
   1  -4  10-11.7846 75.1148  46
   1   4  10-53.9847 146.858  20
  -1  -4 -10 35.4630 41.7899  79
  -1  -4 -10-1.20460 53.2314  77
   1  -4  10 136.773 52.5975  75
   1   4  10 51.3538 82.3690  70
  -1  -4 -10 1.41334 46.8129  69
  -1   4 -10 646.657 267.713  14
   1   4  10 251.182 159.798  65
   1  -4  10 6.68715 64.1536  66
   1   4  10 3789.47 250.631  59
   1  -4  10 7.07472 60.4112  62
  -1   4 -10 7.08529 223.762  38
   1   4  10 264.635 302.241  48
   1  -4  10 20.7146 32.6927  96
  -1   4 -10-37.4045 188.349  34
   1  -4  11 1550.35 91.8371  85
   1  -4  11 1659.69 92.1342  86
   1   4  11 1777.48 88.0143  85
   1  -4  11 1809.04 90.7026  81
  -1  -4 -11 1677.73 85.7658  79
  -1   4 -11 1910.43 104.709  79
  -1  -4 -11 1729.14 101.220  77
   1   4  11 1144.86 196.936  20
  -1   4 -11 1792.53 189.646  40
  -1   4 -11 1618.68 312.252  38
  -1  -4 -11 1684.91 102.215  55
  -1   4 -11 1627.94 90.3644  55
   1   4  11 1584.43 345.955  48
   1  -4  11 1907.73 118.791  66
   1   4  11 1268.98 183.388  65
   1  -4  11 1324.38 111.793  62
  -1  -4 -11 1505.10 104.171  94
  -1   4 -11 1654.75 182.886  44
   1  -4  11 1746.90 162.359  46
   1  -4  11 1754.62 87.5191  98
  -1   4 -11 1943.64 326.341  31
   1   4  11 1526.57 125.145  70
  -1  -4 -11 1686.52 102.999  69
   1   4  12 3824.22 137.297  85
  -1   4 -12 3729.94 266.951  44
   1  -4  12 3821.42 134.904  98
  -1  -4 -12 4000.91 150.098  77
  -1   4 -12 3163.28 137.286  79
  -1  -4 -12 3282.12 126.409  79
  -1   4 -12 3752.23 268.946  40
  -1   4 -12 3854.96 146.645  55
  -1  -4 -12 3664.14 155.099  55
  -1  -4 -12 4036.73 163.531  69
   1   4  12 3172.03 167.765  70
   1   4  12 4634.74 221.027  65
   1  -4  12 3819.74 166.992  66
  -1  -4 -12 3123.32 147.434  94
   1  -4  12 3715.35 142.005  86
   1   4  12 3796.38 134.927  87
   1  -4  12 3268.89 137.442  85
  -1   4 -12 3306.86 261.803  13
  -1   4 -12 3489.99 299.028  16
   1  -4  12 3704.61 173.308  62
  -1   4 -12 3506.15 329.409  32
  -1   4 -12 3943.99 398.661  31
  -1  -4 -13 287.229 65.9137  77
  -1  -4 -13 257.075 71.0408  94
  -1   4 -13 207.201 131.145  44
   1  -4  13 278.691 98.1095  46
   1  -4  13 286.276 58.7902  98
  -1   4 -13 311.064 134.767  40
  -1  -4 -13 220.407 50.8693  79
   1  -4  13 218.615 63.3601  86
   1   4  13 261.581 59.4602  87
  -1   4 -13 220.810 170.887  16
   1  -4  13 206.710 62.9410  85
   1   4  13 233.446 59.3628  85
  -1   4 -13 709.236 236.010  32
   1   4  13 219.145 153.172  36
   1   4  14 806.145 75.1964  85
  -1   4 -14 625.958 149.895  44
   1  -4  14 858.838 124.561  46
  -1   4 -14 1229.76 106.559  77
  -1  -4 -14 841.931 78.0788  77
  -1   4 -14 829.001 78.3929  55
  -1   4 -14 922.301 166.295  40
   1  -4  14 753.143 75.9427  85
   1   4  14 861.856 75.2533  87
   1  -4  14 852.313 79.4266  86
  -1  -4 -14 889.935 85.8785  69
   1   4  14 861.439 126.466  65
   1  -4  14 913.268 86.7155  66
   1  -4  14 904.825 100.647  62
   1   4  14 1014.67 128.961  59
   1  -4  14 826.465 74.6433  98
  -1   4 -14 597.381 182.615  16
  -1   4 -14 1164.61 218.232  31
   1   4  14 889.832 190.002  36
  -1   4 -14 1252.56 251.214  32
  -1  -4 -14 789.199 81.9191  94
   1  -4  15 280.755 57.5155  98
  -1  -4 -15 362.240 60.1138  77
  -1   4 -15 293.253 71.4165  77
  -1   4 -15 290.437 128.315  40
   1   4  15 108.689 97.4974  59
   1  -4  15 374.047 80.2006  62
  -1  -4 -15 354.450 66.2188  69
   1   4  15 201.893 99.1591  65
   1   4  15 372.866 61.1323  87
   1  -4  15 287.084 64.1753  86
  -1   4 -15 122.212 148.796  31
  -1   4 -15 102.664 176.236  32
   1   4  15 145.547 136.173  36
  -1   4 -15 320.801 61.2330  55
  -1  -4 -15 335.592 72.7243  56
  -1  -4 -15 244.358 62.8392  94
   1   4  15 323.389 60.8560  85
   1  -4  16 92.1277 49.0448  98
   1  -4  16 133.857 52.9954  95
  -1   4 -16 116.325 104.176  40
   1   4  16 85.5871 113.490  36
   1  -4  16 92.6750 63.0582  62
  -1   4 -16 156.626 57.5510  60
  -1  -4 -16 118.241 50.7660  94
   1  -4  16 41.1833 80.3698  49
  -1  -4 -16 138.477 48.9779  77
  -1   4 -16 78.8161 57.8245  77
  -1  -4 -16 83.0250 57.6713  56
   1   4  16 132.766 52.7125  85
   1  -4  16 116.776 49.2700  85
   1  -4  16 67.2909 55.1507  86
   1   4  16 141.833 51.6419  87
  -1  -4 -17 6120.01 295.963  47
  -1  -4 -17 6259.52 209.809  56
  -1   4 -17 5667.17 189.951  56
   1   4  17 6322.58 185.689  85
   1  -4  17 6464.26 189.104  86
   1  -4  17 6099.59 177.426  98
  -1   4 -17 6135.54 196.297  60
  -1  -4 -17 7110.63 181.727  77
  -1   4 -17 6705.50 187.023  77
   1  -4  18 173.776 43.0388  86
  -1  -4 -18 191.501 43.4525  56
  -1  -4 -18 239.061 38.5054  77
   1  -4  18 270.114 43.4336  74
  -1   4 -18 155.100 39.1248  77
   1   4  18 253.126 50.2897  62
   1   4  18 211.073 42.7303  85
   1   4  19 5589.08 140.340  85
  -1  -4 -19 5649.22 135.596  77
   1  -4  19 5757.78 137.046  74
  -1  -5  19 9.33614 27.6449  74
   1   5 -19 18.8687 19.1506  77
   1   5 -19 9.37521 30.5167  94
   1  -5 -19 17.4111 21.1902  77
  -1   5  19 12.6533 22.0304  85
   1  -5 -18 103.634 32.6244  77
   1   5 -18 107.939 38.6288  60
  -1   5  18 117.833 37.2044  85
   1   5 -18 41.0180 35.1256  77
  -1  -5  18 114.749 40.3655  74
   1  -5 -18 129.187 38.3931  94
   1   5 -18 86.9641 48.5674  94
  -1   5  18 86.7819 40.2759  87
   1   5 -17-69.1937 47.4305  77
   1   5 -17 62.2134 85.8338  40
   1  -5 -17 1.44014 43.5112  56
   1   5 -17-2.05231 37.3630  55
   1  -5 -17 38.9317 43.0271  69
  -1  -5  17 20.8105 46.6189  74
   1  -5 -17 38.4030 45.3627  94
  -1   5  17-39.5646 97.7290  36
  -1   5  17 54.0245 42.7418  85
  -1  -5  17-0.85194 46.8531  95
   1  -5 -17 12.9036 36.8774  77
  -1   5  17 21.4939 47.3951  87
  -1  -5  17 37.6042 49.6368  86
   1  -5 -16 63.1376 45.1598  77
   1   5 -16 8.94596 55.7067  77
   1   5 -16 64.2184 100.229  40
  -1  -5  16 69.6493 48.1794  85
  -1   5  16 106.860 49.9572  85
   1  -5 -16 76.6286 52.9059  69
  -1  -5  16 84.9043 55.1496  74
  -1   5  16-80.0194 84.2410  65
  -1   5  16 109.498 120.983  36
   1   5 -16-246.349 177.060  32
  -1  -5  16 12.7272 52.9709  98
  -1  -5  16 156.378 59.6668  95
   1  -5 -16 93.9007 54.9890  56
   1   5 -16 82.4423 47.8418  55
   1   5 -16 94.4021 106.577  44
  -1  -5  16 90.0262 77.3629  46
  -1  -5  16 130.136 58.1677  86
  -1   5  16 103.631 56.6364  87
   1  -5 -16 154.167 56.3133  94
  -1   5  15 145.603 61.7623  87
  -1  -5  15-13.4375 58.1972  86
  -1   5  15 55.5764 51.1338  85
  -1  -5  15-14.9597 52.2459  85
  -1  -5  15 18.9949 81.3571  46
   1   5 -15-23.1211 116.030  44
   1   5 -15 37.9290 49.0275  55
  -1  -5  15 28.5684 61.9513  95
  -1  -5  15 14.1317 55.3442  98
   1   5 -15 141.593 69.2010  77
   1  -5 -15 42.4350 47.0919  77
   1  -5 -15 84.2796 59.5736  69
  -1   5  15-11.9050 97.0593  65
   1   5 -15 17.8643 104.579  40
   1   5 -15 6.70178 156.770  16
   1  -5 -15-4.26495 81.2768  28
   1   5 -15-6.14416 149.804  31
  -1  -5  15 8.09596 74.7272  49
   1  -5 -15 89.5046 59.4299  94
  -1   5  15 70.4864 136.149  36
   1   5 -15 87.7078 188.547  32
  -1  -5  14 2868.56 212.443  49
   1   5 -14 2598.07 237.372  44
  -1  -5  14 2803.51 223.822  46
   1  -5 -14 2469.27 131.230  55
   1   5 -14 2785.99 128.724  55
   1  -5 -14 2679.56 117.821  77
   1  -5 -14 2057.38 194.274  28
   1   5 -14 2724.93 244.448  40
  -1  -5  14 3367.40 140.181  95
  -1  -5  14 2912.52 127.550  98
   1  -5 -14 2921.20 145.921  69
  -1   5  14 2940.55 164.239  70
  -1   5  14 3042.39 173.630  65
  -1  -5  14 3251.28 156.383  62
  -1   5  14 3217.67 161.684  59
   1  -5 -14 2920.36 136.434  94
   1   5 -14 3331.98 304.012  31
   1   5 -14 3075.35 321.724  32
  -1   5  14 2904.38 123.027  85
  -1  -5  14 2753.87 127.280  85
  -1   5  14 2940.57 127.693  87
  -1  -5  14 2614.47 130.415  86
   1   5 -14 2429.16 280.444  16
   1   5 -14 2128.57 253.553  13
   1  -5 -13 1230.09 85.1154  77
   1  -5 -13 1024.01 154.952  28
   1   5 -13 1114.88 289.066  31
  -1  -5  13 1332.58 89.5877  98
  -1  -5  13 1090.60 79.7740  96
  -1  -5  13 1543.07 106.313  95
   1   5 -13 1363.39 273.008  32
  -1   5  13 1350.57 85.9850  85
   1   5 -13 1395.18 188.489  44
  -1  -5  13 1131.85 160.920  46
   1   5 -13 998.424 204.645  13
   1   5 -13 1109.19 234.520  16
  -1   5  13 1415.85 94.9276  93
   1  -5 -13 1278.96 101.175  94
  -1  -5  13 1282.94 93.8992  85
  -1  -5  13 1161.87 94.2741  86
  -1   5  13 1375.51 93.3113  87
   1  -5 -12 24598.8 596.547  55
   1   5 -12 23342.4 576.419  55
  -1   5  12 26153.0 572.328  87
  -1  -5  12 25309.1 580.876  85
  -1  -5  12 23443.8 574.469  86
  -1   5  12 24646.1 565.487  85
   1   5 -12 25327.1 785.225  44
  -1  -5  12 25172.5 774.829  46
  -1   5  12 23176.9 846.752  20
   1  -5 -12 23691.9 567.347  77
  -1  -5  12 23310.9 555.458  96
  -1  -5  12 28274.8 594.282  95
  -1  -5  12 26552.5 576.115  98
  -1   5  12 24395.2 634.882  70
   1  -5 -12 25644.9 609.830  69
  -1   5  12 21248.9 635.980  65
   1   5 -12 16892.1 788.193  31
   1   5 -12 21662.0 784.444  34
  -1   5  12 24134.3 962.600  48
   1   5 -12 25126.8 838.329  13
   1   5 -12 24344.2 853.386  16
  -1  -5  12 26958.4 625.714  62
  -1   5  12 24098.1 627.203  59
   1  -5 -12 23975.7 589.700  94
   1  -5 -11 1090.02 85.6188  55
   1   5 -11 1086.79 77.3795  55
  -1  -5  11 1097.53 83.8797  85
  -1  -5  11 1038.30 82.2503  86
  -1   5  11 1222.92 81.7593  87
  -1   5  11 1144.44 72.6420  85
  -1  -5  11 1259.64 154.925  46
  -1   5  11 7318.41 511.205  43
  -1   5  11 1206.65 232.919  20
  -1  -5  11 1250.89 97.8957  95
   1  -5 -11 1011.63 72.4537  97
  -1  -5  11 1123.94 80.1921  98
  -1  -5  11 976.334 72.0890  96
   1  -5 -11 857.785 65.0061  79
   1  -5 -11 1073.58 79.8381  77
  -1  -5  11 1153.68 89.5838  75
   1  -5 -11 1239.82 92.6376  69
  -1   5  11 1271.72 132.363  70
   1   5 -11 917.622 247.563  38
  -1   5  11 1156.72 204.962  65
   1   5 -11 1087.23 135.775  52
  -1   5  11 925.905 375.368  48
   1   5 -11 645.759 273.516  14
   1  -5 -11 956.554 92.6600  94
   1   5 -11 796.354 264.274  31
  -1  -5  11 1220.88 105.945  62
   1  -5 -10 1391.46 102.352  94
   1  -5 -10 1759.83 92.2168  89
  -1  -5  10 1788.46 96.1151  85
  -1  -5  10 1732.99 94.3683  86
  -1   5  10 1885.02 83.9327  85
  -1  -5  10 1927.07 176.125  46
  -1   5  10 2027.72 257.191  20
  -1  -5  10 1838.51 82.2180  96
   1  -5 -10 1811.65 85.2006  97
  -1  -5  10 1992.37 90.6448  98
  -1  -5  10 1994.42 108.437  95
   1  -5 -10 1463.89 78.9962  79
   1  -5 -10 1736.42 92.9887  77
  -1  -5  10 1773.73 92.4012  75
  -1   5  10 1816.48 155.781  70
   1  -5 -10 1832.20 104.052  69
  -1  -5  10 1908.47 188.869  41
  -1   5  10 2134.52 435.000  43
   1   5 -10 1241.46 255.952  38
  -1   5  10 3169.49 235.713  65
   1   5 -10 1231.10 226.365  34
   1   5 -10 2008.68 288.243  14
   1  -5 -10 1781.81 98.3128  55
   1   5 -10 1734.07 88.2558  55
   1   5 -10 1642.72 146.341  52
  -1   5  10 3092.59 432.702  48
  -1  -5  10 1832.86 115.916  62
   1   5  -9 17524.8 658.625  14
  -1  -5   9 18743.2 448.608  95
  -1  -5   9 19402.6 433.074  98
  -1  -5   9 19092.3 426.976  96
   1  -5  -9 19972.1 435.247  97
   1  -5  -9 16302.6 450.570  94
   1  -5  -9 18304.2 439.937  89
  -1  -5   9 18622.3 439.397  86
  -1  -5   9 19875.5 447.918  85
  -1   5   9 18921.9 427.690  85
  -1  -5   9 20739.9 610.393  46
  -1   5   9 18873.5 702.582  20
   1  -5  -9 19298.3 443.060  77
   1  -5  -9 17463.5 426.907  79
  -1  -5   9 18886.9 431.946  75
  -1  -5   9 17989.3 547.013  41
   1   5  -9 17459.3 655.576  38
   1  -5  -9 20111.1 466.510  69
  -1   5   9 20756.0 524.684  70
  -1   5   9 15762.9 512.683  65
   1   5  -9 15257.9 604.401  34
   1  -5  -9 19233.4 451.830  55
   1   5  -9 17724.2 645.306  31
  -1   5   9 19791.9 510.433  27
  -1  -5   9 17890.7 466.832  62
  -1   5   9 16616.8 769.582  48
   1   5  -9 18272.8 541.534  52
   1  -5  -8 20218.1 477.002  94
   1  -5  -8 20789.6 460.621  58
   1  -5  -8 21465.3 471.161  55
  -1  -5   8 20408.7 460.667  86
  -1   5   8 20520.2 447.222  85
  -1  -5   8 16987.4 451.166  80
  -1  -5   8 22202.4 616.886  46
   1   5  -8 17657.0 640.917  22
   1  -5  -8 20090.7 462.725  77
   1  -5  -8 19605.1 452.227  79
  -1  -5   8 20736.2 451.208  75
  -1  -5   8 20610.0 558.881  41
  -1   5   8 22419.1 538.667  71
  -1   5   8 21224.3 537.863  70
   1  -5  -8 21702.9 482.593  69
  -1   5   8 14529.7 517.338  65
  -1  -5   8 14909.6 469.216  62
   1   5  -8 21482.0 562.978   8
   1   5  -8 20867.7 665.848  14
  -1   5   8 21234.6 533.378  17
  -1  -5   8 20981.1 449.723  96
  -1  -5   8 17647.5 459.458  95
   1  -5  -8 22480.8 459.666  97
  -1  -5   8 21470.5 454.295  98
  -1   5   8 15962.7 729.860  48
  -1   5   8 20948.4 745.906  37
   1   5  -8 19003.2 635.854  34
   1   5  -7 10484.2 326.181   8
  -1   5   7 10573.9 311.074  17
  -1   5   7 8882.27 500.129  48
  -1  -5   7 9910.63 241.975  81
   1  -5  -7 9163.31 246.482  77
  -1  -5   7 10176.9 239.040  75
   1  -5  -7 10535.1 262.483  69
  -1   5   7 8789.65 301.728  71
  -1   5   7 8601.29 306.172  70
   1   5  -7 9193.53 417.755  22
  -1  -5   7 9928.72 300.273   3
  -1  -5   7 10133.0 302.425   2
   1  -5  -7 10510.2 305.582   2
  -1  -5   7 10080.1 237.629  96
   1   5  -7 10518.9 410.843  34
  -1   5   7 10761.9 338.936  33
  -1   5   7 8949.53 456.728  37
  -1  -5   7 10215.7 319.835  41
  -1  -5   7 10568.3 366.137  46
  -1  -5   7 7039.50 251.029  62
   1  -5  -7 10152.5 261.276  94
   1  -5  -7 10040.8 250.381  55
   1  -5  -7 9978.06 247.949  58
  -1   5   6 47218.7 1242.10  37
  -1  -5   6 48349.4 1066.37  41
   1   5  -6 50667.6 1182.33  22
  -1   5   6 50392.4 1092.92  18
  -1  -5   6 50029.4 1129.65  46
  -1  -5   6 39305.9 1081.67  49
  -1   5   6 46834.6 1043.23  71
  -1   5   6 48964.4 1055.39  70
  -1  -5   6 49081.5 1065.31   2
  -1  -5   6 33935.7 1099.95   7
  -1  -5   6 48009.4 1063.74   3
   1  -5  -6 50507.5 1071.08   2
  -1   5   6 50942.7 1094.10  33
   1  -5  -6 48990.5 1118.57  28
   1  -5  -6 48383.9 993.736  58
   1  -5  -6 48006.5 990.774  55
  -1   5   6 40448.4 1019.86  54
  -1  -5   6 46782.2 1009.31  62
   1   5  -6 49240.3 1029.31  10
  -1   5   6 41046.7 1003.19   9
   1   5  -6 49240.5 1080.40   8
   1  -5  -5 15708.7 357.816  69
  -1   5   5 16763.7 396.574  71
  -1   5   5 16636.7 430.912  18
   1  -5  -5 15857.9 416.790  21
  -1  -5   5 15627.0 450.539  46
  -1   5   5 14456.6 474.157  51
  -1  -5   5 11937.2 415.198  49
  -1  -5   5 15969.4 418.626   2
  -1  -5   5 15658.6 419.176   3
  -1  -5   5 12890.7 447.263   7
   1   5  -5 15708.8 419.518   8
   1   5  -5 14436.0 363.846  17
  -1   5   5 14417.4 374.937   9
   1   5  -5 15883.1 391.144  10
   1  -5  -5 15799.0 447.122  28
  -1   5   5 16187.2 417.269  30
  -1   5   5 16191.6 428.014  33
  -1   5   5 15661.7 379.446  54
   1  -5  -5 14842.5 343.661  55
   1  -5  -5 15268.0 352.106  58
  -1  -5   5 14912.0 405.548  41
  -1   5   5 17083.7 549.453  37
   1  -5  -4 43347.5 904.679  69
   1  -5  -4 43388.3 975.180  21
  -1   5   4 43827.1 975.764  18
  -1   5   4 43471.1 1025.76  19
  -1  -5   4 43610.6 975.562   2
  -1  -5   4 43679.9 977.449   3
   1   5  -4 42392.1 967.804   8
  -1   5   4 41596.1 938.779   9
  -1   5   4 43752.4 958.961  30
   1  -5  -4 42575.2 987.795  28
  -1   5   4 46021.7 922.781  54
   1  -5  -4 41730.5 901.746  58
  -1   5   4 42920.9 1019.50  51
  -1   5   4 43898.6 973.504  33
  -1  -5   4 42791.8 998.253  46
   1  -5  -3 13895.9 313.299  69
   1  -5  -3 13788.9 380.654   4
  -1  -5   3 14614.9 384.424   2
  -1   5   3 13670.6 356.208   9
   1   5  -3 13198.4 410.260   7
   1   5  -3 13421.9 369.316   8
   1  -5  -3 13473.4 382.563   8
   1  -5  -3 13506.0 381.773  28
  -1   5   3 14354.0 355.268  30
   1  -5  -3 13598.9 314.964  58
  -1  -5   3 13632.0 365.483  39
  -1  -5   3 13977.8 388.005  46
  -1   5   3 13780.5 401.872  51
  -1  -5   3 12258.1 376.216  49
  -1   5   3 14021.4 368.088  33
   1  -5  -3 14240.0 381.443  21
  -1   5   3 14229.5 405.447  19
  -1   5   3 13903.7 372.707  18
  -1   5   2 6855.13 215.665  18
   1  -5  -2 6986.59 229.076  21
  -1   5   2 6997.05 238.838  19
  -1  -5   2 6644.26 225.015  46
  -1  -5   2 6591.47 216.160  47
   1  -5  -2 7054.93 245.402  50
  -1   5   2 6820.89 208.641  33
  -1   5   2 6905.76 194.956  30
   1  -5  -2 6313.39 221.297  28
  -1  -5   2 6684.70 212.777  39
  -1  -5   2 6849.41 229.148   2
   1  -5  -2 6472.63 226.504   4
   1  -5  -2 6575.28 168.969  58
   1   5  -2 7134.80 248.150   9
   1   5  -2 6913.96 213.500  10
   1  -5  -2 6620.85 222.674   8
   1   5  -2 6913.17 248.483   7
   1   5  -2 6705.98 219.315   8
  -1   5   2 6883.25 213.965   9
  -1   5   1 734.615 64.2020  18
   1  -5  -1 680.088 76.4419  21
  -1  -5   1 772.302 70.1378  46
   1  -5  -1 835.646 87.0146  50
  -1  -5   1 706.917 79.7251  50
  -1  -5   1 730.698 69.1870  47
  -1   5   1 736.534 61.9751  33
  -1   5   1 729.884 50.4208  30
  -1   5   1 711.831 38.0583  25
  -1  -5   1 760.052 69.8282  39
   1  -5  -1 675.856 75.5000   4
  -1  -5   1 733.178 77.7268   2
   1   5  -1 820.633 86.8195   7
   1  -5  -1 758.691 45.4135  58
   1   5  -1 782.444 83.0294   9
  -1   5   1 736.932 48.0302  12
   1   5  -1 797.969 68.6733  10
   1  -5  -1 725.636 69.2500   8
   1   5  -1 791.763 72.9177   8
   1   5   0 970.005 87.3096   9
   1  -5   0 770.419 69.1865   8
  -1   5   0 899.126 47.4946  30
  -1   5   0 784.883 57.2064  33
  -1  -5   0 886.876 76.4508  47
  -1  -5   0 849.889 87.7253  50
   1  -5   0 1020.70 88.2554  50
  -1  -5   0 958.538 70.3526  46
   1  -5   0 903.375 79.0225  46
   1   5   0 991.009 89.1022   7
   1  -5   0 792.709 81.2298   4
  -1   5   0 860.649 83.8520   7
  -1  -5   0 900.976 84.4404   2
  -1   5   0 925.956 66.5233  18
   1  -5   0 906.729 84.5831  21
   1  -5   0 870.233 72.8448  39
  -1  -5   0 850.596 72.4496  39
  -1   5  -1 64.9560 56.5538   7
  -1  -5  -1 65.2691 53.9130   2
   1  -5   1 67.7239 54.5343   4
  -1   5  -1 51.6514 36.3473  18
   1  -5   1 51.5669 53.7720  21
   1  -5   1 41.2298 50.7672  46
   1  -5   1 49.1573 58.2852  49
  -1  -5  -1 54.2673 62.5737  50
  -1   5  -1 32.3354 28.2801  33
  -1   5  -1 44.9257 46.5418  17
   1   5   1 39.5304 53.8185   9
  -1  -5  -1 47.0260 47.8535   8
  -1   5  -1-12.6501 56.6515  11
   1   5   1 34.5247 37.4735  12
  -1  -5  -1 99.4503 51.1516  39
   1  -5   1 65.7742 48.8130  39
   1   5   2 778.167 50.4656  15
   1  -5   2 783.451 88.0623   9
  -1   5  -2 770.992 68.8321  17
  -1   5  -2 883.097 90.0953  11
  -1  -5  -2 885.072 81.3596   8
   1  -5   2 850.833 82.0083   4
  -1  -5  -2 850.241 84.9612   2
  -1   5  -2 778.885 74.4465  27
   1   5   2 759.337 44.6606  29
  -1  -5  -2 798.549 47.6373  69
   1   5   2 839.457 83.8100  19
   1  -5   2 833.106 82.1747  21
  -1   5  -2 866.239 55.2488  18
   1   5   2 861.847 72.5363  25
   1  -5   2 898.608 88.4976  46
   1  -5   2 946.936 92.7278  49
  -1   5  -2 809.857 44.3434  33
   1  -5   2 753.563 72.4627  39
   1  -5   3 2002.97 108.257  39
  -1  -5  -3 1868.82 108.404  28
   1   5   3 2083.59 110.578  25
   1   5   3 2061.47 115.322  30
  -1   5  -3 2173.05 109.713  27
  -1  -5  -3 1952.52 123.675   3
  -1  -5  -3 1960.95 119.615   2
   1  -5   3 2194.75 132.134  49
   1   5   3 1916.93 117.117  51
  -1  -5  -3 1849.59 116.577   8
   1  -5   3 2215.42 131.718  46
  -1  -5  -3 1947.65 78.0697  69
  -1   5  -3 2051.16 102.424  17
   1   5   3 2178.31 136.958  19
   1  -5   3 1987.75 115.853  21
  -1  -5  -4 1080.18 62.3181  69
  -1   5  -4 1202.10 83.8111  17
  -1   5  -4 613.622 205.150  22
   1  -5   4 1052.32 87.7611  21
   1   5   4 1140.65 96.6227  18
  -1  -5  -4 1027.27 93.2082   8
  -1   5  -4 1096.28 77.7592   8
   1   5   4 1334.83 101.399  10
   1  -5   4 1245.72 110.461   7
  -1  -5  -4 1220.62 99.2852   2
  -1  -5  -4 1025.14 97.0914   3
  -1  -5  -4 1047.35 91.7022  28
  -1   5  -4 1249.98 95.7539  27
   1   5   4 1170.03 92.6380  25
   1   5   4 1231.71 99.3428  30
  -1  -5  -4 1151.63 60.4580  56
   1  -5   4 1102.76 106.423  46
   1   5   4 1008.51 159.830  37
   1  -5   4 1151.93 108.044  49
   1   5   4 1208.63 114.704  51
   1  -5   5 3406.39 138.128  66
   1  -5   5 4392.05 212.798   7
  -1  -5  -5 4124.57 176.460   3
  -1  -5  -5 4277.89 177.853   2
  -1   5  -5 3380.41 164.609  27
   1   5   5 4189.97 182.036  30
  -1  -5  -5 3896.00 172.367  28
   1   5   5 4276.36 175.827  25
  -1   5  -5 4140.90 152.112   8
   1  -5   5 4076.61 194.832  46
   1  -5   5 3970.08 161.664  41
   1   5   5 4289.43 286.088  37
  -1   5  -5 3961.03 307.971  22
   1   5   5 4405.77 184.256  18
   1   5   5 4181.72 182.487  33
   1   5   5 4328.00 169.294  71
   1   5   5 4121.04 181.244  70
  -1  -5  -5 3844.24 127.241  69
   1   5   6 1059.11 272.308  48
   1  -5   6 1472.51 125.608  46
   1  -5   6 1353.52 101.637  41
   1   5   6 1469.98 226.922  37
  -1   5  -6 1539.62 271.629  22
   1   5   6 1415.89 110.357  18
   1   5   6 1450.36 123.809  71
   1   5   6 1156.66 133.813  70
  -1  -5  -6 1365.06 73.8358  69
   1  -5   6 1316.14 88.1390  66
   1   5   6 1387.45 113.118  33
   1  -5   6 1493.62 85.2114  62
   1   5   6 1225.24 103.446  25
  -1  -5  -6 1317.75 110.104  28
   1   5   6 1354.22 112.298  30
  -1  -5  -6 1277.11 103.210   2
   1  -5   6 1273.37 93.7379   2
   1  -5   6 1279.58 133.475   7
  -1  -5  -6 1220.92 103.563   3
  -1   5  -6 1317.30 85.6992   8
  -1  -5  -7 1292.93 78.2452  94
  -1  -5  -7 1049.90 67.2318  55
  -1   5  -7 1043.43 54.8340  55
   1  -5   7 1090.47 62.2384  86
   1  -5   7 1140.33 61.6097  84
   1  -5   7 1101.59 61.7203  81
   1  -5   7 1335.35 127.035  46
  -1   5  -7 1177.94 122.521  44
  -1   5  -7 867.161 246.893  22
  -1  -5  -7 939.283 70.9220  77
  -1  -5  -7 1107.00 71.3787  79
   1  -5   7 1035.04 56.3187  75
   1  -5   7 1254.95 107.251  41
   1   5   7 1291.45 134.020  70
  -1  -5  -7 1118.05 71.5981  69
   1   5   7 1389.96 124.947  71
   1  -5   7 1105.80 85.4901  66
   1   5   7 1458.44 231.939  37
  -1   5  -7 1304.55 226.129  34
   1   5   7 1159.34 110.650  33
   1   5   7 1176.46 110.297  30
  -1  -5  -7 1016.61 107.831  28
   1  -5   7 1193.96 84.5165  62
   1  -5   7 1033.48 83.3553   2
   1   5   7 624.785 264.727  48
   1  -5   8 11298.6 268.541  96
  -1  -5  -8 11741.5 297.288  94
  -1  -5  -8 10815.2 290.107  55
  -1   5  -8 10718.3 272.916  55
   1  -5   8 11244.3 280.356  86
   1  -5   8 11522.3 275.798  84
   1   5   8 11772.1 276.276  85
   1  -5   8 11165.7 277.793  81
  -1   5  -8 11969.6 406.211  44
   1  -5   8 11830.8 406.063  46
   1   5   8 11304.2 504.885  20
   1   5   8 11517.5 370.764  18
  -1  -5  -8 11305.9 286.521  79
  -1  -5  -8 9645.33 286.207  77
   1  -5   8 11383.3 271.529  75
   1  -5   8 11451.1 368.805  41
   1   5   8 12552.2 358.167  70
  -1  -5  -8 11608.0 301.261  69
   1   5   8 9221.75 365.455  65
   1  -5   8 12118.6 322.937  66
  -1   5  -8 10782.4 496.234  34
   1   5   8 11876.6 382.768  33
  -1  -5  -8 11714.8 384.215  28
   1   5   8 12000.5 387.660  30
   1  -5   8 12027.8 316.294  62
  -1   5  -8 11177.1 465.030  14
   1   5   8 9745.46 581.160  48
   1  -5   9 5162.78 146.468  96
  -1  -5  -9 5617.32 179.306  94
  -1   5  -9 4976.95 154.915  55
  -1  -5  -9 5039.73 170.791  55
   1  -5   9 5095.41 163.984  85
   1  -5   9 5297.43 161.244  86
   1   5   9 5449.67 155.258  85
   1  -5   9 5174.15 157.787  81
   1  -5   9 5546.98 269.774  46
  -1   5  -9 5376.28 273.892  44
   1   5   9 5334.63 354.007  20
  -1  -5  -9 5010.63 171.070  77
  -1  -5  -9 5227.92 162.415  79
   1  -5   9 5421.15 153.450  75
   1   5   9 4031.58 486.359  43
   1  -5   9 4922.66 249.876  41
  -1   5  -9 4702.58 377.801  38
  -1  -5  -9 5297.50 178.653  69
   1   5   9 5024.79 220.570  70
   1   5   9 5503.89 271.294  65
   1  -5   9 5719.71 199.587  66
  -1   5  -9 4030.93 340.357  34
   1   5   9 5379.00 246.486  33
  -1  -5  -9 4882.88 244.953  28
  -1   5  -9 5087.25 345.614  14
   1  -5   9 4451.19 183.409  62
   1   5   9 5564.95 477.602  48
  -1  -5 -10 12096.3 318.443  94
  -1   5 -10 11616.2 298.949  55
  -1  -5 -10 11592.1 317.582  55
   1  -5  10 11880.0 301.401  86
   1  -5  10 11660.8 305.869  85
   1   5  10 12031.1 294.497  85
   1  -5  10 11782.5 297.304  81
  -1  -5 -10 11810.0 300.026  79
  -1  -5 -10 12112.4 314.424  77
   1   5  10 10690.8 513.016  20
   1  -5  10 12147.2 294.931  98
   1  -5  10 11715.8 282.880  96
   1  -5  10 11848.7 293.766  75
  -1  -5 -10 12025.8 326.087  69
   1   5  10 11746.7 356.601  70
  -1   5 -10 10544.1 564.670  38
   1   5  10 12802.2 417.286  65
   1  -5  10 13268.8 347.700  66
  -1   5 -10 11195.0 555.870  31
  -1   5 -10 12314.4 459.781  44
   1  -5  10 12590.1 448.284  46
   1   5  10 13389.3 740.520  43
  -1   5 -10 10371.6 552.716  14
   1   5  10 13310.7 711.092  48
   1   5  10 15202.7 434.590  59
   1  -5  11 3614.57 136.610  86
   1  -5  11 3567.04 139.986  85
   1   5  11 3752.99 131.081  85
   1   5  11 2934.64 281.968  20
  -1   5 -11 3473.85 145.985  79
  -1  -5 -11 3298.41 128.338  79
  -1  -5 -11 3898.64 148.968  77
   1  -5  11 3406.90 133.014  75
  -1   5 -11 3569.89 134.585  55
   1   5  11 3429.03 175.659  70
  -1  -5 -11 3645.40 154.519  69
   1  -5  11 3926.65 167.665  66
   1   5  11 3490.21 244.145  65
   1  -5  11 2644.95 154.563  62
  -1  -5 -11 3429.92 148.986  94
   1  -5  11 3422.52 117.896  96
   1  -5  11 3157.08 139.767  95
   1  -5  11 3653.71 130.897  98
  -1   5 -11 3703.97 352.180  34
  -1   5 -11 3024.00 382.693  31
  -1   5 -12 539.632 79.6750  79
  -1  -5 -12 287.380 53.6297  79
   1  -5  12 302.761 58.7722  98
   1  -5  12 358.383 73.5057  95
  -1  -5 -12 338.092 70.7686  77
  -1   5 -12 397.895 136.519  40
  -1   5 -12 614.913 313.028  38
   1   5  12 256.963 90.8155  70
  -1   5 -12 57.3587 215.234  34
   1  -5  12 139.399 94.9001  46
  -1   5 -12 229.559 126.897  44
   1   5  12 326.026 62.8713  87
   1  -5  12 253.757 64.3930  86
   1  -5  12 304.373 64.8350  85
   1   5  12 343.366 55.8345  85
  -1  -5 -12 262.929 71.3064  94
  -1   5 -12 179.206 137.640  13
  -1   5 -12 351.663 182.051  16
   1  -5  13 124.261 93.8518  46
  -1   5 -13 70.4375 118.560  44
  -1  -5 -13-21.8967 49.0004  97
   1  -5  13 56.6144 55.2610  98
   1  -5  13 69.0848 66.4170  95
  -1  -5 -13 64.2670 46.2823  79
   1  -5  13 40.8305 78.9900  62
  -1  -5 -13 51.7538 57.5266  77
  -1  -5 -13 85.5806 58.7027  69
   1   5  13-35.9614 81.3885  70
   1   5  13 467.661 129.826  65
  -1   5 -13 80.5104 118.832  40
   1   5  13-301.169 322.328  43
   1   5  13 57.7210 50.7657  85
   1  -5  13 67.5331 56.8691  85
  -1   5 -13 363.139 234.345  32
   1   5  13 155.091 160.862  36
   1  -5  13 74.0772 61.8140  86
   1   5  13 91.6769 56.5697  87
  -1  -5 -13 56.0242 60.8947  94
  -1   5 -13 133.182 174.447  16
   1  -5  14 1418.77 155.300  46
  -1   5 -14 1191.85 180.337  44
  -1  -5 -14 1438.29 92.0270  77
  -1   5 -14 1633.35 199.694  40
   1   5  14 1426.52 87.4946  85
  -1  -5 -14 1557.60 105.533  69
  -1   5 -14 1102.13 214.762  16
   1   5  14 1843.28 148.646  59
   1  -5  14 1530.24 122.628  62
   1  -5  14 1491.19 91.9241  85
   1   5  14 1607.24 92.1291  87
   1  -5  14 1417.50 94.3577  86
  -1  -5 -14 1513.97 112.729  56
  -1  -5 -14 1164.83 91.1001  94
   1   5  14 1265.02 209.829  36
  -1   5 -14 1272.02 254.114  32
  -1   5 -14 2297.17 269.876  31
   1  -5  14 1476.03 96.9624  95
   1  -5  14 1396.10 87.4181  98
   1   5  14 1541.57 143.768  65
  -1   5 -15 2296.08 243.183  31
   1   5  15 1965.56 221.676  36
  -1   5 -15 2198.00 259.627  32
  -1   5 -15 2018.59 206.954  40
   1   5  15 2386.70 144.779  59
  -1   5 -15 2538.90 129.183  60
  -1  -5 -15 2336.97 131.051  56
   1  -5  15 2214.90 192.132  49
  -1  -5 -15 2172.17 118.330  69
   1   5  15 2261.61 149.074  65
   1   5  16 302.132 52.9247  85
   1  -5  16 238.538 54.2780  98
  -1   5 -16 186.366 60.8003  77
  -1  -5 -16 271.402 52.8288  77
  -1  -5 -16 276.707 61.7534  56
  -1   5 -16 177.048 100.073  40
   1   5  16 50.2054 82.6322  65
   1   5  16 308.237 54.8403  87
   1  -5  16 244.034 58.7634  86
  -1   5 -16 187.288 56.5682  60
   1  -5  16 324.962 91.2821  49
   1   5  16 227.892 118.888  36
  -1  -5 -17 84.0342 76.7027  47
  -1   5 -17 103.890 45.3344  60
   1  -5  17 88.8903 48.4927  86
   1   5  17 127.067 43.3151  87
   1   5  17 120.307 43.3683  85
  -1  -5 -17 143.142 46.0435  56
   1  -5  17 102.335 42.7159  98
  -1   5 -17 40.2677 46.1273  77
   1  -5  17 127.057 46.3484  74
  -1  -5 -17 87.8033 40.9505  77
  -1  -5 -18 59.2897 31.4451  77
   1   5  18 84.2642 40.2682  62
  -1   5 -18-39.7874 34.9895  77
   1  -5  18 13.0667 35.0196  74
   1   5  18 35.5856 32.9831  85
  -1  -5 -19 25.8244 17.8530  77
   1  -5  19 19.9609 21.1380  74
  -1  -6  19 52.4382 22.9222  74
   1   6 -19 21.2344 24.0399  94
   1   6 -18 3330.54 122.457  94
   1   6 -18 3409.02 107.666  77
   1  -6 -18 4071.13 110.532  77
   1   6 -18 4516.20 134.139  60
  -1  -6  18 4776.51 120.775  74
  -1   6  18 4609.32 121.538  87
  -1   6  18 3830.57 108.459  85
  -1  -6  17 38.6018 44.3478  74
   1   6 -17-73.5589 84.0337  40
   1  -6 -17 33.8546 35.9007  77
   1   6 -17 16.0433 40.8764  60
  -1   6  17 66.6852 46.7092  87
   1   6 -17 0.77480 41.4777  77
  -1   6  17 39.4305 35.3636  85
   1  -6 -17 51.8832 40.7964  94
  -1  -6  16 6045.30 166.838  74
   1  -6 -16 4321.17 172.045  69
  -1   6  16 4675.94 154.355  85
  -1  -6  16 5138.37 168.457  86
  -1   6  16 5293.02 164.867  87
  -1   6  16 5004.51 190.880  65
  -1   6  16 5132.32 312.160  36
   1   6 -16 4566.70 291.170  31
   1   6 -16 4798.09 320.770  32
  -1  -6  16 4399.56 243.960  46
   1   6 -16 4760.78 280.132  44
  -1  -6  16 4500.91 161.686  98
  -1  -6  16 5375.19 163.589  95
   1  -6 -16 5325.30 165.089  94
   1   6 -16 4956.71 289.934  40
   1  -6 -16 5401.37 183.144  56
   1  -6 -16 5289.34 154.819  77
   1   6 -16 4995.97 163.807  77
  -1   6  15 164.896 95.7804  65
   1   6 -15 51.6233 107.046  40
   1  -6 -15 113.302 54.2112  56
  -1  -6  15 74.3213 86.0721  46
   1   6 -15 32.7625 107.225  44
   1   6 -15 228.458 160.074  31
  -1   6  15 115.304 139.067  36
   1   6 -15 121.556 192.006  32
   1  -6 -15 51.2052 55.2267  69
  -1   6  15 1.82879 75.1711  70
   1  -6 -14 2651.37 146.251  56
  -1   6  14 3525.55 139.020  87
  -1  -6  14 3005.06 139.265  86
  -1  -6  14 3193.99 133.693  85
  -1   6  14 3282.91 128.162  85
  -1  -6  14 3358.63 222.055  49
   1   6 -14 2822.67 245.056  44
  -1  -6  14 3366.67 241.050  46
  -1  -6  14 3825.99 147.913  95
  -1  -6  14 3322.12 139.056  98
   1  -6 -14 3424.90 130.790  77
  -1  -6  14 3857.47 143.710  74
   1  -6 -14 3381.77 157.159  69
  -1   6  14 3503.97 176.234  70
   1   6 -14 3245.67 261.648  40
  -1   6  14 3960.07 192.017  65
   1   6 -14 3576.77 346.700  32
   1   6 -14 4612.18 344.244  31
   1   6 -14 2655.80 297.132  16
   1  -6 -14 2182.70 196.251  28
   1  -6 -14 3421.28 145.390  94
  -1   6  14 2909.57 129.173  93
  -1   6  14 3885.24 173.349  59
  -1  -6  13 682.602 75.7639  85
  -1   6  13 724.996 67.9580  85
  -1   6  13 849.792 81.8124  87
  -1  -6  13 604.552 80.0000  86
  -1  -6  13 725.627 131.752  49
   1   6 -13 858.821 161.919  44
  -1  -6  13 685.271 135.906  46
  -1   6  13 492.148 190.629  20
  -1  -6  13 730.660 88.5529  95
  -1  -6  13 636.277 71.0320  96
  -1  -6  13 808.706 80.9118  98
   1  -6 -13 742.113 72.4589  77
  -1  -6  13 866.019 87.8394  74
  -1   6  13 864.983 117.232  70
   1  -6 -13 853.434 89.0377  69
  -1   6  13 1798.87 161.023  65
   1  -6 -13 538.569 127.118  28
   1   6 -13 985.865 303.685  31
  -1   6  13 834.963 311.602  43
   1   6 -13 600.585 255.767  38
  -1   6  13 1365.43 173.981  59
   1  -6 -13 718.013 89.2168  94
   1   6 -13 1221.87 272.292  32
   1   6 -13 627.173 194.460  13
   1   6 -13 927.781 228.831  16
  -1   6  12 1171.42 78.0444  85
  -1  -6  12 1225.54 164.860  46
   1   6 -12 1305.19 174.956  44
   1  -6 -12 1170.72 86.3449  77
  -1  -6  12 1479.02 101.873  75
  -1   6  12 1287.35 91.1163  87
  -1  -6  12 1044.90 89.7444  86
  -1  -6  12 1163.51 89.6876  85
   1   6 -12 1086.90 289.392  38
  -1   6  12 380.999 375.930  48
  -1  -6  12 1208.81 159.453  49
   1   6 -12 890.223 227.814  34
  -1   6  12 958.957 231.661  20
   1   6 -12 1304.14 239.794  16
   1   6 -12 1051.45 211.784  13
   1  -6 -12 1054.97 98.3729  94
   1   6 -12 1056.73 303.531  31
   1  -6 -12 658.771 146.653  28
  -1  -6  12 1212.18 90.2530  98
  -1  -6  12 1075.68 82.3395  96
  -1  -6  12 1351.61 103.542  95
   1  -6 -12 1080.65 78.9870  97
   1  -6 -11 167.773 56.8730  55
   1   6 -11 158.912 49.2481  55
  -1  -6  11 144.488 63.6656  86
  -1   6  11 170.732 61.9635  87
  -1  -6  11 187.634 62.2888  85
  -1   6  11 125.733 47.4743  85
  -1   6  11 250.800 204.270  20
   1  -6 -11 159.751 58.3879  77
  -1  -6  11 320.151 74.1380  75
   1  -6 -11 144.023 54.9881  97
  -1  -6  11 263.848 75.5943  95
  -1  -6  11 128.507 58.7880  98
  -1  -6  11 220.824 55.2676  96
   1  -6 -11 226.777 67.1690  69
  -1   6  11 464.601 120.270  70
   1   6 -11 32.1762 193.408  34
   1  -6 -11 146.393 76.8875  94
   1  -6 -11 109.046 109.797  28
   1   6 -11 195.509 257.928  31
   1   6 -11 665.202 290.362  14
   1   6 -10 3225.37 122.549  55
   1  -6 -10 3304.78 136.523  55
  -1  -6  10 3237.99 132.733  86
  -1  -6  10 3400.57 134.788  85
  -1   6  10 3384.81 117.371  85
  -1  -6  10 3728.32 245.788  46
  -1   6  10 3351.47 181.638  17
  -1   6  10 3953.67 344.537  20
   1  -6 -10 2672.83 139.482  94
   1  -6 -10 3471.51 133.705  77
   1  -6 -10 2905.48 115.611  79
  -1  -6  10 3497.80 128.060  75
  -1  -6  10 3225.75 238.213  41
  -1   6  10 2266.74 480.087  43
   1   6 -10 2982.84 327.590  38
   1  -6 -10 3583.42 149.568  69
  -1   6  10 3581.66 207.028  70
  -1   6  10 4855.70 288.689  65
   1   6 -10 3391.55 338.909  31
   1  -6 -10 3067.03 230.732  28
  -1  -6  10 3032.49 137.130  95
   1  -6 -10 3162.99 123.572  97
  -1  -6  10 3593.17 127.829  98
  -1  -6  10 3579.18 121.906  96
   1   6 -10 3151.58 340.467  14
  -1   6  10 5080.10 510.531  48
  -1  -6  10 3323.38 230.068  49
   1  -6  -9 50.2003 46.1046  97
  -1  -6   9 16.9718 57.3512  95
  -1  -6   9 2.54353 39.1666  96
  -1  -6   9 20.8884 44.5397  98
   1  -6  -9 13.5413 63.9607  94
   1  -6  -9 0.99248 47.1911  89
  -1  -6   9 7.68155 50.6933  86
  -1   6   9 12.5682 33.8588  85
  -1  -6   9 22.2454 47.4269  85
  -1  -6   9-4.55810 79.3998  46
  -1   6   9 331.839 209.012  20
   1  -6  -9-8.31895 42.2244  79
  -1  -6   9 9.88505 43.2664  75
   1  -6  -9-15.5021 50.9429  77
  -1  -6   9 36.2930 111.721  41
  -1   6   9 55.3919 126.997  70
   1  -6  -9 10.4181 49.2347  69
  -1   6   9-153.499 192.231  65
   1   6  -9-39.2520 178.847  34
  -1   6   9-97.9399 80.2998  27
   1  -6  -9 25.0715 42.6776  55
  -1  -6   9-21.1891 86.8842  49
   1   6  -9-18.5079 66.7022  52
  -1   6   9-288.843 370.291  48
  -1   6   9-18.8699 65.8618  17
   1   6  -9 93.7352 191.861  14
   1  -6  -8 26.8724 58.4988  94
   1  -6  -8 4.59625 43.8606  89
  -1  -6   8 50.7554 37.9298  90
  -1  -6   8 29.8660 46.6085  86
  -1  -6   8 60.0002 44.5634  85
  -1   6   8 32.7478 30.6899  85
  -1  -6   8 390.620 63.1365  80
  -1  -6   8 49.1029 78.7767  46
   1   6  -8 121.176 182.626  22
   1  -6  -8 29.1941 41.9800  79
  -1  -6   8 4.81733 40.1497  75
   1  -6  -8 32.8037 49.9152  77
  -1  -6   8 89.0302 81.2794  41
   1  -6  -8 45.0197 48.8018  69
  -1   6   8 274.390 117.146  71
  -1   6   8 51.0066 120.610  70
  -1  -6   8 1.00016 52.9116  95
   1  -6  -8 43.7858 46.6904  97
  -1  -6   8 26.4037 38.6217  96
  -1  -6   8 35.5227 39.9279  98
   1   6  -8 336.861 184.055  34
  -1   6   8 360.853 192.217  37
   1  -6  -8 34.6123 40.6986  55
   1  -6  -8-11.8390 84.6556  28
  -1   6   8-2.55427 61.0978  17
   1   6  -8-24.1125 60.3198   8
   1   6  -8-133.143 175.381  14
  -1   6   8-397.771 307.976  48
  -1  -6   8 42.1463 77.1508  49
   1   6  -8 45.6603 61.8261  52
   1  -6  -7 1257.49 83.1414  94
   1  -6  -7 1180.26 68.0241  55
  -1   6   7 1249.93 107.650  54
   1  -6  -7 1237.71 72.5935  58
  -1  -6   7 1049.98 70.8973  86
  -1  -6   7 1655.58 105.789  83
  -1  -6   7 1242.85 71.1693  80
  -1  -6   7 1323.09 134.187  46
   1   6  -7 1235.38 215.913  22
   1  -6  -7 1066.15 73.0322  77
  -1  -6   7 1162.10 64.0715  75
  -1  -6   7 1207.53 78.8553  74
  -1  -6   7 1276.36 114.541  41
  -1   6   7 785.008 131.046  70
   1  -6  -7 1262.28 78.4037  69
  -1   6   7 1200.02 131.707  71
   1  -6  -7 1184.28 105.686   2
  -1  -6   7 1193.71 109.710   3
  -1  -6   7 1112.65 104.760   2
   1  -6  -7 1170.83 111.131   3
  -1   6   7 968.829 205.904  37
  -1   6   7 1319.01 120.568  33
  -1  -6   7 1000.77 123.934  49
   1  -6  -7 1180.33 134.331  28
   1   6  -7 1254.70 112.961   8
  -1  -6   7 1221.69 64.4816  98
   1  -6  -7 1213.37 72.5014  97
  -1  -6   7 1220.78 64.2199  96
  -1  -6   7 1254.35 75.7912  95
   1  -6  -6 22461.9 509.614  58
  -1   6   6 20841.4 541.045  54
  -1  -6   6 20607.5 613.493  49
  -1  -6   6 23075.7 499.209  84
  -1  -6   6 18281.3 507.903  83
  -1  -6   6 22809.9 498.756  80
   1  -6  -6 19391.1 500.826  77
  -1  -6   6 20300.4 500.738  74
  -1  -6   6 22475.6 495.530  75
  -1   6   6 24176.9 578.327  70
  -1   6   6 23359.9 564.353  71
   1  -6  -6 23253.1 520.508  69
   1   6  -6 24620.6 713.873  22
   1  -6  -6 23440.4 516.067  94
   1  -6  -6 23906.9 599.312   2
  -1  -6   6 23166.5 592.526   3
  -1  -6   6 23395.9 593.046   2
  -1   6   6 24104.8 610.233  33
   1   6  -6 23514.9 600.158   8
   1   6  -6 24602.0 631.768  11
   1  -6  -6 24095.7 636.599  28
  -1  -6   6 23046.3 635.460  46
  -1   6   6 23575.4 766.430  37
  -1  -6   6 22416.9 581.939  41
   1  -6  -6 23863.4 508.924  97
  -1  -6   6 23011.9 495.558  96
  -1  -6   6 23748.1 505.402  95
  -1   6   5 11529.1 452.709  37
  -1  -6   5 9831.34 313.259  41
  -1   6   5 10850.0 336.439  18
  -1   6   5 10972.6 333.288  33
   1   6  -5 9967.92 281.529  27
   1  -6  -5 10467.8 349.036  28
  -1   6   5 9934.68 380.932  51
  -1  -6   5 8548.28 329.667  49
  -1  -6   5 10489.9 353.700  46
  -1  -6   5 10521.9 333.325   3
  -1  -6   5 10709.8 332.314   2
   1  -6  -5 10541.2 261.635  69
  -1   6   5 9406.68 284.805   9
   1   6  -5 9819.18 278.007  17
   1   6  -5 10680.6 329.528   8
   1   6  -5 10243.5 344.012  11
   1  -6  -5 10225.4 256.975  58
  -1   6   5 10847.4 286.399  54
  -1   6   4 7711.15 261.779  18
   1  -6  -4 7520.12 264.565  21
  -1   6   4 7581.20 302.133  19
  -1  -6   4 8124.73 271.494   2
  -1  -6   4 7744.79 270.938   3
  -1   6   4 7759.79 258.033  33
   1  -6  -4 7311.65 270.157  28
  -1   6   4 7860.70 242.995  30
  -1  -6   4 5938.68 257.004  49
  -1   6   4 7644.25 300.126  51
  -1  -6   4 7269.43 273.235  46
   1  -6  -4 7435.80 194.779  69
   1   6  -4 7392.45 257.386   8
  -1   6   4 6935.07 231.041   9
   1   6  -4 6738.66 265.456  11
   1  -6  -4 7519.90 196.284  58
  -1  -6   3 394.452 71.7588  39
  -1   6   3 300.070 85.6580  19
  -1   6   3 356.607 70.8883  18
   1  -6  -3 387.619 75.9474  21
   1   6  -3 299.763 82.1030   7
  -1  -6   3 343.813 84.1926   3
  -1  -6   3 289.106 79.1772   2
  -1   6   3 281.932 63.6722  33
  -1   6   3 313.977 54.7209  30
   1  -6  -3 415.691 80.4865  28
  -1   6   3 258.198 84.2471  51
  -1  -6   3 265.773 78.7710  49
  -1  -6   3 357.307 76.0949  47
  -1  -6   3 347.648 72.7320  46
   1  -6  -3 333.152 38.8763  69
   1   6  -3 204.212 74.7130  11
   1   6  -3 342.196 71.0590   8
   1  -6  -3 299.118 44.7581  58
  -1  -6   2 12231.2 344.548  39
   1  -6  -2 12055.0 363.174  21
  -1   6   2 12660.7 347.169  18
  -1   6   2 12034.2 374.862  19
  -1  -6   2 12664.4 366.526   2
  -1   6   2 12407.7 336.670  33
  -1   6   2 12490.7 315.447  30
  -1  -6   2 12159.3 347.604  47
   1  -6  -2 12528.0 385.044  50
  -1  -6   2 12276.9 355.412  46
   1  -6  -2 11808.1 278.924  69
   1   6  -2 13157.1 389.910   9
   1  -6  -2 11484.3 353.533   8
   1   6  -2 12239.1 393.228   7
   1   6  -2 12745.7 357.629   8
   1   6  -2 12265.4 345.892  10
   1  -6  -2 12068.2 286.546  58
  -1  -6   1 20.4702 56.1202  39
   1  -6  -1 30.3196 58.3361  39
  -1   6   1 65.2749 49.1522  33
  -1   6   1 67.8766 36.3813  30
  -1  -6   1 11.1784 67.4623  50
   1  -6  -1 84.9504 73.5957  50
  -1  -6   1 62.4092 54.8273  47
  -1  -6   1 54.2021 53.9048  46
  -1   6   1 47.6844 60.0538   7
  -1  -6   1 38.4611 63.7686   2
   1   6  -1 45.0898 67.0667   7
  -1   6   1 48.8894 52.0046  18
   1  -6  -1 80.1683 65.0376  21
   1   6  -1 52.2026 52.4346  10
   1   6  -1 30.4859 64.4886   9
  -1   6   1 46.1903 34.8871  12
   1  -6  -1 74.7024 53.5148   8
   1  -6  -1 59.0986 36.4172  58
  -1  -6   0 11691.0 330.733  39
   1  -6   0 11642.2 331.152  39
  -1   6   0 11571.8 302.412  33
  -1   6   0 11192.0 275.383  30
  -1  -6   0 10593.1 350.924  50
   1  -6   0 12712.0 367.875  50
  -1  -6   0 11534.1 335.517  47
  -1  -6   0 11789.2 320.516  46
   1  -6   0 12196.9 339.473  46
  -1  -6   0 11913.3 353.768   2
   1   6   0 13255.0 385.591   7
   1  -6   0 11691.0 349.957  21
  -1   6   0 11778.5 317.866  18
   1  -6   0 11562.7 269.874  58
   1   6   0 10818.2 318.759  12
  -1   6   0 11825.0 327.442  17
  -1   6   0 12175.1 367.042   7
   1   6   0 12345.8 342.476  10
   1  -6   0 10621.2 324.197   8
  -1   6   0 10725.3 286.709  12
   1   6   0 12489.1 371.764   9
  -1   6  -1 237.075 43.1455  33
   1   6   1 248.219 54.7260  12
   1   6   1 281.285 73.1175   9
   1   6   1 196.533 37.8560  15
  -1   6  -1 176.346 58.6329  17
   1   6   1 270.168 68.0076  10
  -1  -6  -1 266.784 85.9165  50
  -1  -6  -1 231.425 49.3423  46
  -1  -6  -1 224.137 63.5507  47
   1  -6   1 246.899 65.8945  46
   1  -6   1 242.125 36.1376  58
   1   6   1 253.573 54.1972  25
   1  -6   1 195.562 68.3618  21
  -1   6  -1 272.900 49.9004  18
  -1  -6  -1 207.255 65.3758  39
   1  -6   1 250.947 63.7412  39
  -1  -6  -1 199.909 76.1803   2
  -1   6  -1 303.166 73.5980   7
  -1  -6  -2 25663.9 645.319   2
   1  -6   2 23896.8 545.105  58
   1   6   2 26894.8 659.977   9
  -1   6  -2 26898.2 663.640  11
  -1   6  -2 25926.5 611.533  17
   1   6   2 27020.4 639.498  10
   1  -6   2 27247.7 668.317  49
   1  -6   2 25979.6 646.034  46
   1   6   2 25913.3 656.956  19
  -1   6  -2 25663.5 584.901  18
   1  -6   2 25524.8 638.592  21
   1   6   2 25966.4 605.412  25
   1  -6   2 24183.4 612.853  39
  -1  -6  -2 25341.5 620.637  39
   1   6   2 25610.2 617.795  30
  -1   6  -2 25964.2 615.265  27
  -1  -6  -3 344.518 81.7776   2
  -1  -6  -3 300.585 81.0141   3
  -1  -6  -3 277.987 37.2340  56
   1   6   3 267.121 72.4188  10
  -1   6  -3 337.579 64.0826  17
  -1   6  -3 319.362 91.4408  11
   1   6   3 240.614 68.3056   9
   1   6   3 146.613 66.1004  51
   1  -6   3 252.573 81.1690  49
   1  -6   3 190.312 69.7451  46
  -1  -6  -3 256.776 38.8757  69
   1  -6   3 250.132 68.1491  21
   1   6   3 261.592 81.1054  19
   1   6   3 215.202 64.4657  18
   1   6   3 366.156 64.0013  25
   1  -6   3 270.872 65.7601  39
   1   6   3 264.495 65.2811  30
  -1   6  -3 242.543 70.6070  27
   1   6   4 22842.0 673.216  37
   1   6   4 19662.7 582.400  19
  -1   6  -4 19164.8 492.885  17
   1   6   4 19451.7 526.579  18
   1  -6   4 19545.2 547.219  46
  -1  -6  -4 18972.6 451.350  69
  -1  -6  -4 19510.3 534.061   3
  -1  -6  -4 19938.8 534.837   2
   1   6   4 19935.5 528.299  33
   1   6   4 19887.3 523.514  30
   1   6   4 19791.7 507.933  25
  -1   6  -4 20210.7 506.221  27
   1  -6   4 20656.7 566.621  49
   1   6   4 19405.6 550.857  51
  -1   6  -4 21178.9 577.227  11
   1   6   4 19937.1 537.510   9
  -1  -6  -4 19106.1 448.782  56
   1   6   4 21369.2 465.642  54
   1  -6   5 6064.28 253.040  46
  -1  -6  -5 5600.54 168.321  77
  -1  -6  -5 5929.04 174.289  79
   1   6   5 6088.09 350.586  37
   1  -6   5 5853.21 213.502  41
  -1   6  -5 6010.07 368.867  22
  -1  -6  -5 5734.35 172.253  69
   1   6   5 6499.14 215.024  71
  -1  -6  -5 5910.89 234.980   2
  -1  -6  -5 6219.68 238.997   3
   1  -6   5 6083.29 226.739   2
   1   6   5 6179.95 237.746  33
  -1  -6  -5 5978.44 172.062  56
  -1  -6  -5 5758.55 225.132  28
  -1   6  -5 4932.37 211.356  27
   1   6   5 6042.16 221.352  25
   1   6   5 6291.29 237.665  30
   1  -6   5 5687.21 157.919  84
   1  -6   5 6043.67 265.426  49
   1  -6   6 202.992 41.5152  84
   1  -6   6 197.274 41.5024  81
   1  -6   6 203.534 77.8878  46
   1   6   6 264.393 68.4703  25
  -1   6  -6 391.558 220.472  22
  -1  -6  -6 203.426 52.8433  79
  -1  -6  -6 195.636 52.5715  77
   1  -6   6 240.891 36.8131  75
   1  -6   6 209.158 67.5350  41
  -1  -6  -6 220.022 46.2537  69
   1   6   6 312.934 101.270  71
   1   6   6 147.302 109.777  70
  -1  -6  -6 151.161 69.4044   2
   1  -6   6 184.566 62.6806   2
  -1  -6  -6 178.323 71.9702   3
   1   6   6 291.562 76.3978  33
   1   6   6 305.707 176.990  37
  -1  -6  -6 213.106 73.5460  28
   1   6   6 189.342 67.1356  30
  -1  -6  -6 169.992 42.2565  56
  -1  -6  -6 215.770 49.2470  94
   1  -6   6 185.107 82.8603  49
  -1  -6  -7 9079.27 248.800  56
   1  -6   7 8768.60 226.356  86
   1  -6   7 8474.94 221.134  84
   1   6   7 8491.56 215.898  85
   1  -6   7 8993.03 223.794  80
   1  -6   7 8362.39 220.921  81
  -1   6  -7 8379.48 323.166  44
   1  -6   7 8686.66 338.314  46
  -1   6  -7 8302.16 466.729  22
   1   6   7 8838.09 316.412  18
  -1  -6  -7 7997.42 234.753  77
  -1  -6  -7 8303.88 233.613  79
   1  -6   7 8332.72 215.249  75
   1  -6   7 9041.46 301.626  41
   1   6   7 8723.07 302.265  70
  -1  -6  -7 8384.58 241.060  69
   1   6   7 9273.54 292.532  71
   1  -6   7 8322.79 282.975   2
   1   6   7 8498.03 316.654  33
   1   6   7 8776.69 479.390  37
  -1   6  -7 9211.15 441.230  34
   1  -6   7 6644.53 327.761  49
   1   6   7 7202.38 501.974  48
  -1  -6  -7 8709.49 311.681  28
   1   6   7 8877.80 319.787  30
   1  -6   7 8997.96 224.446  95
  -1  -6  -7 9054.92 237.064  94
  -1  -6  -8 238.371 52.5626  56
   1  -6   8 198.529 48.2892  86
   1  -6   8 175.339 47.3663  84
   1   6   8 176.702 38.5364  85
   1  -6   8 210.298 46.8735  81
  -1   6  -8 189.668 88.6221  44
   1  -6   8 221.063 89.6361  46
   1   6   8 372.995 193.676  20
   1   6   8 155.187 72.0202  18
  -1  -6  -8 135.792 51.8164  79
  -1  -6  -8 143.191 57.1538  77
   1  -6   8 141.635 41.2192  75
   1  -6   8 78.6972 90.0360  41
  -1  -6  -8 232.208 52.1773  69
   1   6   8 241.032 122.341  70
   1  -6   8 130.425 38.0758  96
   1  -6   8 168.524 49.4559  95
  -1   6  -8 236.746 201.391  34
   1   6   8 225.490 77.5545  33
  -1   6  -8-139.898 197.222  14
  -1  -6  -8 126.253 76.5459  28
   1  -6   8 36.8625 86.9664  49
  -1  -6  -8 173.947 58.5864  94
  -1  -6  -9 545.310 68.7210  56
   1  -6   9 472.982 60.4514  86
   1   6   9 473.045 50.4890  85
   1  -6   9 426.753 56.3594  81
  -1   6  -9 524.267 117.045  44
   1  -6   9 459.005 108.622  46
  -1  -6  -9 452.002 68.3018  77
  -1  -6  -9 432.789 60.2325  79
   1   6   9 653.512 211.498  20
   1  -6   9 455.707 52.7248  75
  -1  -6  -9 486.445 64.5646  69
   1   6   9 467.602 122.764  70
   1  -6   9 656.848 130.227  41
  -1   6  -9 463.806 267.971  38
   1   6   9 769.694 203.174  65
   1  -6   9 449.496 49.0945  96
   1  -6   9 498.915 65.0083  95
  -1   6  -9 445.297 206.561  14
  -1  -6  -9 521.429 71.4071  94
   1   6   9 582.823 338.910  48
   1  -6   9 424.788 109.908  49
  -1   6  -9 358.948 240.900  31
  -1  -6 -10 406.150 68.4564  56
   1  -6  10 314.144 60.0067  86
   1   6  10 334.167 50.9946  85
   1  -6  10 301.588 57.3599  81
  -1  -6 -10 341.833 59.0326  79
   1   6  10 368.775 183.660  20
  -1  -6 -10 384.190 71.1457  77
   1  -6  10 497.327 60.1770  75
   1   6  10 543.322 109.946  70
  -1  -6 -10 324.150 65.6191  69
   1  -6  10 775.204 166.673  41
  -1   6 -10 303.176 252.651  34
   1  -6  10 278.948 45.9637  96
   1  -6  10 321.695 56.0027  98
   1  -6  10 323.388 64.6785  95
  -1   6 -10 339.698 273.181  31
   1   6  10 250.490 73.5409  17
  -1   6 -10 390.155 257.171  14
  -1  -6 -10 256.001 68.6100  94
   1  -6  11 40.0353 43.0322  96
  -1  -6 -11 18.8934 51.2627  97
   1  -6  11 17.1490 52.3304  98
   1  -6  11 47.2507 62.6863  95
  -1  -6 -11 53.5784 55.4667  56
   1  -6  11-8.76110 56.6024  86
   1   6  11 18.7167 46.3379  85
   1   6  11 8829.30 628.146  43
  -1   6 -11-10.4667 102.428  44
   1  -6  11 4.93695 89.4610  46
   1   6  11-171.018 182.252  20
  -1  -6 -11 22.8673 65.9550  94
  -1  -6 -11 3.42985 49.1931  79
  -1  -6 -11 58.2854 64.3780  77
   1  -6  11 211.213 66.6914  75
   1   6  11 58.3426 94.3032  70
  -1  -6 -11 10.7472 57.2099  69
  -1   6 -11-188.229 291.656  31
   1   6  11 42.0841 191.853  65
  -1   6 -11 227.311 249.518  34
   1  -6  11 11.6713 102.489  49
   1   6  11-96.0200 358.512  48
  -1   6 -11 1057.63 342.891  14
  -1   6 -11 129.648 284.626  38
  -1   6 -11-5.71642 105.141  40
   1   6  12 4610.10 152.257  87
   1  -6  12 4021.82 153.790  86
   1   6  12 4226.72 143.485  85
   1   6  12 7875.69 564.451  43
  -1   6 -12 4044.16 276.397  44
   1  -6  12 4663.74 273.362  46
   1   6  12 2936.94 284.470  20
  -1  -6 -12 4293.23 160.037  77
  -1   6 -12 3975.69 155.284  79
  -1  -6 -12 3474.24 138.177  79
  -1   6 -12 4628.29 301.238  40
  -1   6 -12 3928.28 430.522  38
  -1  -6 -12 3877.87 175.889  56
  -1  -6 -12 4058.68 170.577  69
   1   6  12 3276.78 249.382  65
   1   6  12 7609.88 306.459  59
   1   6  12 3472.24 463.067  48
   1  -6  12 4506.21 297.186  49
   1  -6  12 4312.54 148.190  98
  -1  -6 -12 3870.15 142.256  97
   1  -6  12 3238.23 143.665  95
   1  -6  12 3912.40 134.462  96
  -1   6 -12 3797.40 368.760  34
  -1   6 -12 3704.58 426.710  31
  -1  -6 -12 3686.18 156.097  94
   1  -6  13 212.770 65.1795  95
  -1  -6 -13 241.667 54.8248  97
   1  -6  13 218.864 58.7904  98
   1   6  13 308.976 63.3584  87
   1  -6  13 209.827 63.0428  86
   1   6  13 293.443 55.6574  85
   1  -6  13 353.754 106.389  46
  -1   6 -13 198.987 120.757  44
  -1  -6 -13 244.719 65.8747  94
  -1  -6 -13 204.744 50.2489  79
  -1  -6 -13 258.241 65.8537  77
  -1  -6 -13 262.905 64.2418  69
   1   6  13 157.646 79.7915  70
  -1  -6 -13 274.059 70.6739  56
   1   6  13 723.111 137.499  65
  -1   6 -13 613.312 248.545  32
  -1   6 -13 101.056 172.734  16
   1  -6  13 355.667 122.529  49
   1   6  13 448.634 333.526  43
  -1   6 -13 92.7915 281.326  38
  -1   6 -13 357.129 135.369  40
   1   6  14 4525.14 153.428  85
  -1   6 -14 4456.54 290.414  44
   1  -6  14 4531.37 261.045  46
  -1  -6 -14 4679.08 161.125  77
  -1  -6 -14 4455.83 185.495  56
   1   6  14 3449.77 378.815  43
  -1   6 -14 4716.98 306.726  40
   1  -6  14 4070.36 159.292  86
   1   6  14 4781.89 157.734  87
  -1  -6 -14 4671.20 181.226  69
   1   6  14 4686.07 214.159  65
   1   6  14 5284.78 212.582  59
   1  -6  14 4829.00 286.028  49
  -1   6 -14 3623.80 313.969  16
   1  -6  14 4651.11 156.629  98
   1   6  14 4143.87 319.465  36
  -1   6 -14 5420.53 366.330  31
  -1   6 -14 4262.01 354.019  32
   1   6  15 20.6683 50.9698  87
   1  -6  15 58.4147 53.5431  86
  -1  -6 -15-16.0839 47.8018  94
  -1   6 -15 356.233 75.3412  77
  -1  -6 -15 10.6875 51.3411  56
  -1  -6 -15-1.06460 48.2846  77
  -1   6 -15 27.3423 101.679  40
   1   6  15 16.2323 43.7315  85
   1  -6  15 30.1972 57.6045  74
   1   6  15-44.0524 92.7098  65
  -1   6 -15-3.31242 54.3533  60
   1   6  15-12.5742 90.9097  59
   1  -6  15 1.08140 50.3921  98
   1  -6  15 4.27739 77.5045  49
  -1   6 -15-72.2817 176.957  32
   1   6  15-23.6706 111.992  36
  -1   6 -15-112.041 147.924  31
  -1   6 -16 3116.46 228.867  40
   1   6  16 4203.65 167.735  65
  -1   6 -16 3742.71 149.335  60
  -1  -6 -16 3771.22 243.720  47
   1  -6  16 3678.58 131.556  98
   1   6  16 3699.22 246.345  36
  -1   6 -16 4003.38 141.396  77
  -1  -6 -16 4257.22 132.351  77
  -1  -6 -16 3457.04 145.559  56
   1  -6  16 4695.73 138.533  74
   1   6  16 3854.76 129.254  85
   1  -6  16 3855.78 136.536  86
   1   6  16 3601.11 128.991  87
   1  -6  17 471.433 51.9380  86
   1   6  17 470.747 48.5039  87
   1   6  17 423.144 43.8867  85
  -1   6 -17 387.641 51.6208  60
   1  -6  17 560.034 51.8191  74
   1  -6  17 418.981 48.6787  98
  -1  -6 -17 503.905 46.0979  77
  -1   6 -17 330.401 50.8016  77
   1   6  18 3850.17 107.264  85
  -1   6 -18 3714.52 110.079  77
  -1   7  18 6.19262 29.2222  87
   1   7 -18 22.0470 33.7078  94
  -1  -7  18-6.54531 28.7310  74
   1   7 -18-8.48408 20.8849  77
   1  -7 -18 33.6164 21.6288  77
   1   7 -17-18.4451 37.7900  77
   1   7 -17 17.7080 69.3155  40
   1   7 -17 49.7695 37.9291  60
   1  -7 -17 39.8943 71.6698  47
   1  -7 -17 17.8326 30.8235  77
  -1  -7  17 56.6183 41.1176  74
  -1   7  17 56.2756 41.6770  87
   1   7 -16 120.015 51.1656  77
   1   7 -16 22.7743 86.2132  40
  -1  -7  16 55.3397 68.3628  46
   1  -7 -16 77.3047 46.2396  94
  -1  -7  16 71.1022 49.9672  74
  -1   7  16-66.6960 75.7495  65
  -1   7  16 45.1003 102.139  36
  -1   7  16 60.2932 34.2631  85
  -1   7  16 115.690 52.1801  87
   1  -7 -16 77.2516 39.9531  77
  -1  -7  16 93.6809 49.1169  98
  -1  -7  15 962.677 77.9617  74
   1   7 -15 768.106 144.665  40
   1   7 -15 1056.71 86.4822  77
   1  -7 -15 853.106 64.9491  77
  -1   7  15 687.031 89.1850  70
   1  -7 -15 639.701 72.4932  69
  -1   7  15 941.591 108.559  65
   1   7 -15 957.425 220.523  32
  -1   7  15 835.221 169.139  36
   1   7 -15 1154.10 194.101  31
  -1   7  15 756.168 73.9442  87
  -1  -7  15 759.364 72.7475  86
  -1   7  15 674.743 57.9396  85
  -1  -7  15 835.158 74.4441  95
  -1  -7  15 755.868 72.6131  98
   1  -7 -15 877.014 74.7776  94
  -1  -7  15 699.741 118.159  46
   1   7 -15 651.678 136.712  44
  -1  -7  14 1188.69 90.5325  74
   1   7 -14 1137.19 172.857  40
   1  -7 -14 1174.60 97.1755  69
  -1   7  14 1061.24 112.221  70
  -1   7  14 1633.38 141.767  65
  -1  -7  14 1181.59 86.4255  98
  -1  -7  14 1053.87 152.349  46
   1   7 -14 1168.90 165.208  44
   1   7 -14 1060.39 222.937  16
  -1   7  14 1195.44 85.8334  87
   1   7 -14 1487.43 268.948  32
   1  -7 -13 207.046 60.6638  56
  -1   7  13 270.032 66.2855  87
  -1  -7  13 229.436 66.5123  86
  -1   7  13 229.780 49.0577  85
   1   7 -13 220.181 122.824  44
  -1  -7  13 258.121 112.032  46
  -1   7  13-7.28996 178.545  20
   1  -7 -13 251.646 59.9247  77
   1   7 -13 276.755 134.133  40
   1   7 -13 386.888 250.136  38
  -1   7  13 1042.08 334.145  43
   1  -7 -13 206.365 72.4113  94
  -1   7  13 269.050 100.929  70
   1  -7 -13 238.863 67.5395  69
  -1  -7  13 252.139 72.3222  74
   1   7 -13 474.168 252.904  32
  -1   7  13 1390.62 177.447  59
   1   7 -13 537.385 279.471  31
   1  -7 -13 144.063 99.5325  28
  -1  -7  13 209.377 72.0481  95
  -1  -7  13 174.803 59.5577  96
  -1  -7  13 245.755 64.0745  98
   1   7 -13 46.1950 168.754  13
   1   7 -13 304.978 197.771  16
  -1  -7  13 188.519 92.4224  49
   1  -7 -12 12228.3 354.570  56
  -1   7  12 12175.8 307.854  85
  -1   7  12 13700.1 328.676  87
  -1  -7  12 11200.3 327.685  86
  -1   7  12 12214.8 722.111  48
  -1  -7  12 12763.0 479.258  49
  -1  -7  12 13599.1 519.471  46
  -1   7  12 18616.8 748.490  43
   1   7 -12 13066.3 511.622  44
  -1   7  12 11150.3 569.168  20
   1  -7 -12 10720.5 331.440  94
   1  -7 -12 12902.9 327.033  77
  -1  -7  12 14161.2 342.165  74
  -1  -7  12 10269.1 316.501  75
   1   7 -12 10436.7 582.802  38
  -1   7  12 12607.2 391.633  70
   1  -7 -12 13014.2 362.061  69
  -1   7  12 10782.3 420.583  65
  -1   7  12 19468.1 454.889  59
   1  -7 -12 10977.7 463.066  28
   1  -7 -12 11201.8 313.168  97
  -1  -7  12 12208.6 334.292  95
  -1  -7  12 12571.5 318.270  96
  -1  -7  12 13098.3 325.946  98
   1   7 -12 11274.4 541.827  34
   1   7 -12 8894.04 559.070  31
   1   7 -12 8165.57 588.831  14
   1   7 -12 14131.8 607.973  13
  -1   7  11 20519.2 453.366  87
  -1  -7  11 16871.4 453.949  86
  -1   7  11 18239.4 433.299  85
   1   7 -11 19704.1 650.594  44
  -1   7  11 18264.3 878.813  43
  -1  -7  11 20786.8 670.713  46
   1  -7 -11 19831.6 458.279  77
   1  -7 -11 18697.2 628.855  28
  -1  -7  11 21156.8 469.532  74
  -1  -7  11 18756.9 450.750  75
  -1  -7  11 19869.9 635.940  49
  -1   7  11 20085.2 924.185  48
   1   7 -11 15924.6 724.746  38
   1   7 -11 15678.6 753.141  14
   1   7 -11 16354.0 687.033  34
   1   7 -11 17175.9 737.486  31
  -1  -7  11 19874.2 451.208  98
  -1  -7  11 16162.6 452.504  95
   1  -7 -11 17059.9 442.298  97
  -1  -7  11 19959.0 446.734  96
   1  -7 -11 15964.5 460.195  94
   1  -7 -11 19771.5 490.306  56
  -1   7  11 17769.7 749.572  20
  -1   7  10 6469.02 278.583  27
   1  -7 -10 6540.57 333.402  28
   1   7 -10 6474.59 434.361  31
  -1   7  10 6375.51 273.907  17
  -1   7  10 6668.43 448.847  20
   1  -7 -10 6872.44 206.968  77
   1  -7 -10 7285.00 229.723  56
  -1  -7  10 7221.14 214.171  74
  -1  -7  10 6912.12 198.177  75
   1  -7 -10 7109.78 231.879  69
  -1   7  10 6733.67 287.122  70
  -1  -7  10 6240.77 318.449  41
  -1   7  10 7583.92 358.888  65
   1   7 -10 5396.51 389.143  34
  -1  -7  10 4954.84 198.398  95
   1  -7 -10 6043.50 195.417  97
  -1  -7  10 6513.76 193.600  98
  -1  -7  10 7014.87 194.212  96
  -1  -7  10 5708.48 201.009  86
   1   7 -10 6741.56 459.373  14
   1  -7 -10 6015.26 216.151  94
  -1  -7   9 16295.2 433.938  86
  -1  -7   9 19093.4 606.078  49
  -1   7   9 12584.8 780.281  48
  -1  -7   9 19637.8 620.083  46
   1  -7  -9 19523.1 463.763  56
   1  -7  -9 18569.7 442.045  77
  -1  -7   9 19192.5 445.749  74
  -1  -7   9 18540.9 427.255  75
   1  -7  -9 19027.9 465.524  69
  -1   7   9 19151.9 533.655  70
  -1  -7   9 18004.4 561.903  41
  -1   7   9 12759.7 513.635  65
  -1   7   9 18592.9 780.064  37
   1  -7  -9 19548.8 612.553  28
  -1   7   9 18682.3 535.305  27
  -1  -7   9 18495.6 423.969  96
   1  -7  -9 17076.1 429.818  97
  -1  -7   9 16231.0 434.736  95
  -1  -7   9 18473.0 426.157  98
   1  -7  -9 18576.6 455.187  94
  -1   7   9 18466.0 532.462  17
   1   7  -9 18086.5 699.928  14
  -1  -7   8 3460.56 220.661  49
  -1  -7   8 3486.97 129.566  80
  -1  -7   8 3439.53 224.823  46
   1  -7  -8 3290.92 130.748  77
  -1  -7   8 3483.29 134.984  74
  -1  -7   8 3367.36 119.622  75
  -1  -7   8 3686.97 202.546  41
  -1   7   8 3059.45 205.341  70
  -1   7   8 3413.28 196.123  71
   1  -7  -8 3509.14 142.162  69
   1   7  -8 3350.71 292.336  14
  -1   7   8 3376.64 187.254  17
   1   7  -8 3301.99 291.793  34
  -1  -7   8 3094.13 111.216  90
   1  -7  -8 3282.31 121.505  89
  -1  -7   8 3359.90 115.227  88
   1  -7  -8 3693.67 144.272  94
  -1  -7   8 3041.72 128.060  86
  -1  -7   8 3486.56 118.800  96
  -1  -7   8 3554.31 119.333  98
   1  -7  -8 3183.30 125.970  97
  -1  -7   8 3483.09 132.814  95
  -1  -7   7 5851.35 170.915  95
  -1  -7   7 5581.61 157.780  96
  -1  -7   7 5396.61 155.270  98
   1  -7  -7 5406.71 168.943  97
   1  -7  -7 5802.89 181.302  94
   1  -7  -7 5239.87 160.169  89
  -1  -7   7 5509.75 157.780  88
  -1  -7   7 5267.33 154.218  90
  -1  -7   7 4840.28 165.154  86
  -1  -7   7 5680.26 191.867  83
  -1  -7   7 5440.34 162.838  80
  -1  -7   7 5987.09 280.850  46
   1   7  -7 5397.07 353.963  22
   1  -7  -7 5080.97 168.395  77
  -1  -7   7 5475.04 159.154  75
  -1  -7   7 5022.95 168.316  74
  -1  -7   7 5517.41 238.433  41
  -1   7   7 5208.17 383.213  37
  -1   7   7 4984.79 239.283  70
  -1   7   7 5025.92 231.670  71
   1  -7  -7 5814.93 183.356  69
  -1   7   7 5492.35 236.787  17
   1   7  -7 5539.20 245.942   8
   1  -7  -7 5375.31 243.889   3
  -1  -7   7 5254.09 237.976   3
  -1  -7   7 5101.26 233.625   2
   1  -7  -7 5202.80 237.956   2
  -1  -7   7 5340.92 155.842   5
  -1   7   7 5321.82 208.070  54
  -1   7   7 5579.70 252.871  33
   1  -7  -7 5644.29 273.250  28
  -1  -7   7 5521.61 269.639  49
   1  -7  -6 14487.8 335.458  97
  -1  -7   6 14559.3 328.085  95
  -1  -7   6 14120.6 318.154  96
  -1  -7   6 13647.7 313.699  98
   1  -7  -6 14570.4 340.586  94
  -1  -7   6 13915.8 320.119  88
  -1  -7   6 13188.3 314.552  90
   1  -7  -6 13399.6 321.233  89
  -1  -7   6 12417.6 325.965  86
  -1  -7   6 11751.5 334.817  83
  -1  -7   6 13750.8 321.327  80
  -1  -7   6 14407.6 459.567  46
   1   7  -6 14872.0 544.521  22
  -1  -7   6 11870.2 320.775  78
   1  -7  -6 11596.0 324.255  77
   1  -7  -6 13115.8 314.088  78
  -1  -7   6 10291.2 316.208  74
  -1  -7   6 13783.0 318.801  75
  -1   7   6 14212.0 392.274  71
   1  -7  -6 14403.4 342.794  69
  -1  -7   6 13671.7 409.301  41
  -1   7   6 14404.2 585.615  37
   1   7  -6 14012.9 426.682   8
  -1   7   6 13855.4 412.570  17
   1   7  -6 14485.4 461.423  11
  -1  -7   6 13931.4 320.832   5
  -1  -7   6 13890.8 425.375   3
  -1  -7   6 13654.5 452.223  49
  -1   7   6 14278.2 430.802  33
   1  -7  -6 14635.0 457.798  28
  -1   7   6 13142.4 368.203  54
   1  -7  -6 13504.2 332.633  58
   1  -7  -5 2584.89 105.312  94
  -1  -7   5 2282.22 163.273  49
  -1   7   5 2460.74 196.081  51
  -1  -7   5 2563.60 94.4399  84
  -1  -7   5 2708.34 113.778  83
  -1  -7   5 2400.09 92.6874  80
  -1  -7   5 2720.25 171.831  46
  -1  -7   5 2526.24 92.5197  90
  -1  -7   5 2666.12 97.1421  88
  -1  -7   5 2614.69 104.260  78
   1  -7  -5 2403.57 102.307  77
   1  -7  -5 2407.12 92.2413  78
  -1  -7   5 2591.02 92.1614  75
  -1  -7   5 2260.63 97.4782  74
   1  -7  -5 2692.05 105.741  69
  -1   7   5 2634.78 238.028  37
  -1  -7   5 2550.13 148.619  41
   1   7  -5 2528.74 170.085  11
   1   7  -5 2651.82 137.676  10
   1   7  -5 2612.60 155.578   8
  -1   7   5 2730.32 156.003  33
  -1  -7   5 2653.31 92.2942  96
   1  -7  -5 2747.70 108.550  97
  -1  -7   5 2797.79 100.490  95
   1  -7  -5 2633.25 169.472  28
  -1  -7   5 2704.79 95.9574   5
  -1  -7   5 2447.35 160.863   3
   1  -7  -5 2559.35 103.741  58
  -1   7   5 2650.37 126.876  54
  -1  -7   4 1327.64 68.2834  88
  -1   7   4 1294.48 140.007  51
  -1  -7   4 1253.26 62.9353  84
  -1  -7   4 1355.18 78.7369  83
  -1  -7   4 1319.56 62.2407  80
  -1  -7   4 1199.58 114.237  46
  -1  -7   4 1244.76 74.8813  78
   1  -7  -4 1134.06 70.0495  77
  -1  -7   4 1266.74 61.3181  75
  -1  -7   4 1174.85 67.9940  74
   1  -7  -4 1301.20 68.0131  69
   1   7  -4 1133.28 89.5114  17
   1   7  -4 1345.15 100.416  10
   1   7  -4 1110.68 118.379  11
   1   7  -4 1394.81 112.599   8
  -1   7   4 1176.96 103.657  33
   1  -7  -4 1338.75 75.4445  94
   1  -7  -4 1292.42 72.7919  58
   1  -7  -4 1416.69 78.8419  97
  -1  -7   4 1305.34 122.052   3
  -1  -7   4 1261.19 65.4240   5
  -1   7   3 6524.16 282.372  51
  -1   7   3 6867.82 219.069  30
  -1  -7   3 6593.83 171.717  80
   1  -7  -3 6433.38 181.591  77
  -1  -7   3 6791.78 172.722  75
   1  -7  -3 6317.02 175.587  69
   1  -7  -3 6633.21 183.746  58
   1   7  -3 6927.21 241.426  10
   1   7  -3 6417.11 268.437  11
  -1   7   3 6887.97 241.751  33
  -1  -7   3 6462.05 243.554  39
   1   7  -3 6553.42 215.976  18
  -1   7   3 6730.74 247.274  18
  -1  -7   3 6277.46 250.056  46
   1  -7  -3 7545.68 196.098  97
   1  -7  -3 6607.50 180.883  94
  -1  -7   3 6723.51 266.990   3
  -1   7   2 3805.40 169.961  18
   1   7  -2 3924.60 213.956   7
  -1   7   2 3527.41 168.769  17
   1   7  -2 3945.49 174.358  10
  -1   7   2 4068.25 206.863   7
  -1  -7   2 3925.68 196.334   3
  -1   7   2 3671.97 160.474  33
   1  -7  -2 3779.31 120.932  58
  -1  -7   2 3726.74 170.813  39
   1  -7  -2 3541.18 173.398  39
  -1  -7   2 3791.21 173.551  47
   1  -7  -2 3743.12 202.222  50
   1  -7  -2 3484.52 108.104  69
  -1   7   2 3720.92 140.165  30
  -1  -7   2 3691.69 172.243  46
  -1  -7   1 786.614 106.105   3
  -1   7   1 792.085 100.442   7
  -1   7   1 745.363 73.7364  33
  -1  -7   1 685.108 79.6180  46
  -1  -7   1 724.561 84.8114  39
   1  -7  -1 729.699 87.1971  39
   1  -7  -1 683.818 53.1823  58
   1   7  -1 734.832 86.3251  10
  -1   7   1 683.829 84.0611  17
   1   7  -1 796.776 101.493   9
   1   7  -1 706.540 105.383   7
  -1   7   1 799.487 81.7822  18
   1  -7  -1 820.245 107.816  50
   1  -7  -1 782.226 78.9084  47
  -1  -7   1 705.589 82.3294  47
  -1  -7   1 628.091 99.0608  50
  -1  -7   0 514.199 94.9967   3
   1   7   0 606.499 94.3485   7
  -1   7   0 490.525 59.0383  33
  -1  -7   0 529.302 66.9407  46
  -1  -7   0 583.779 79.8020  39
   1  -7   0 544.224 80.2610  39
   1  -7   0 495.123 46.9270  58
  -1   7   0 494.213 77.2969  17
   1   7   0 461.484 65.4886  12
   1   7   0 550.713 79.8419  10
  -1   7   0 543.397 92.0526   7
   1   7   0 579.413 88.5360   9
  -1   7   0 469.504 86.0063  11
   1   7   0 418.514 55.9452  25
  -1   7   0 484.046 66.5368  18
  -1  -7   0 442.389 92.0463  50
  -1  -7   0 549.278 77.7728  47
   1  -7   0 541.014 95.5676  50
   1   7   1 1042.53 94.5393  18
   1   7   1 1013.27 76.8806  25
  -1   7  -1 1087.14 81.8698  18
   1   7   1 1152.60 88.4206  30
   1   7   1 1429.71 130.787   7
  -1  -7  -1 1093.73 117.415   3
  -1   7  -1 1080.07 71.0931  33
   1  -7   1 1236.52 104.557  46
   1   7   1 1166.89 115.591   9
  -1   7  -1 1060.64 95.9155  17
  -1   7  -1 1087.25 114.056  11
  -1   7  -1 1096.92 119.503   7
   1   7   1 1174.58 104.658  10
   1   7   1 1003.57 84.2820  12
   1  -7   1 1128.59 115.635  50
  -1  -7  -1 1036.74 98.5603  47
   1  -7   1 1064.46 57.6498  58
  -1  -7  -1 1085.12 97.8071  39
   1  -7   1 1089.20 98.8739  39
  -1   7  -2 4308.83 184.793  17
   1   7   2 4697.92 215.875   9
   1   7   2 4595.23 201.331  10
  -1   7  -2 4793.49 226.453  11
   1   7   2 4468.97 192.242  18
   1   7   2 4779.03 223.948  19
   1  -7   2 4637.69 203.801  46
  -1  -7  -2 4428.14 204.759  47
  -1  -7  -2 4552.25 215.990   3
  -1   7  -2 4632.29 192.180  27
   1   7   2 4519.83 181.235  30
   1   7   2 4341.28 166.449  25
  -1  -7  -2 4279.21 189.148  39
   1  -7   2 4341.96 185.893  39
   1   7   3 6349.79 258.371  51
   1  -7   3 6575.92 272.687  49
   1  -7   3 5705.75 161.038  84
   1  -7   3 6095.54 251.921  46
  -1  -7  -3 5880.29 166.344  78
   1  -7   3 6458.51 178.900  78
  -1  -7  -3 6003.21 172.186  77
   1  -7   3 6027.18 161.799  75
  -1   7  -3 6243.00 225.978  17
   1  -7   3 5976.53 227.476  39
  -1  -7  -3 6102.28 234.013  39
  -1   7  -3 6771.89 280.154  11
   1   7   3 6345.93 253.780   9
   1   7   3 6175.20 235.106  33
  -1  -7  -3 7164.37 188.234  97
   1  -7   3 5990.91 164.725  89
  -1  -7  -3 6185.26 257.170   3
  -1   7  -3 6572.46 234.674  27
   1   7   3 6126.85 212.717  25
   1   7   3 6205.28 228.771  30
  -1  -7  -4 69.1064 39.7221  94
   1  -7   4 83.6011 41.0306  89
   1  -7   4 106.495 74.5114  49
   1  -7   4 111.632 38.2514  84
   1  -7   4 95.2841 35.7425  81
   1  -7   4 120.169 66.5323  46
   1   7   4 106.134 52.3120  25
  -1  -7  -4 78.0591 42.9339  78
  -1  -7  -4 99.6103 47.4846  77
   1  -7   4 105.713 32.8448  75
  -1  -7  -4 151.115 66.8512  39
  -1  -7  -4 90.3931 37.3625  69
  -1  -7  -4 128.905 38.6483   5
  -1  -7  -4 127.022 77.6936   3
   1   7   4 22.1311 133.493  37
   1   7   4 121.304 62.4186  33
   1   7   4 93.3414 55.9726  30
  -1   7  -4 104.447 71.0247  27
  -1  -7  -4 78.2798 33.2833  56
   1   7   4 61.6812 56.1432   9
  -1   7  -4 242.817 104.470  11
  -1   7  -4 203.714 63.5764  17
  -1  -7  -4 149.282 50.6738  97
  -1  -7  -5 361.082 46.9985  56
   1  -7   5 312.877 90.8690  49
   1  -7   5 401.519 47.8606  84
   1  -7   5 370.316 73.2514  83
   1  -7   5 367.578 44.0296  81
   1  -7   5 324.180 42.5893  80
   1  -7   5 368.184 86.4644  46
  -1   7  -5 400.667 80.0892  44
  -1   7  -5 317.263 212.077  22
   1   7   5 408.962 71.7085  25
   1   7   5 337.361 75.6479  18
  -1  -7  -5 423.143 61.2379  79
  -1  -7  -5 377.879 47.4183  78
  -1  -7  -5 379.647 57.4491  77
   1  -7   5 410.969 42.0356  75
   1  -7   5 357.920 50.8968  74
   1  -7   5 270.112 71.1379  41
   1   7   5 217.695 85.1285  71
  -1  -7  -5 364.133 50.1674  69
  -1  -7  -5 336.258 87.1201   3
  -1  -7  -5 399.970 43.8547   5
   1   7   5 387.015 79.2015  33
   1   7   5 452.597 162.049  37
  -1  -7  -5 409.270 52.6089  94
   1   7   5 351.285 75.9341  30
   1   7   5 330.243 69.4511   9
  -1  -7  -5 511.374 60.1196  97
  -1  -7  -6 2663.77 110.851  56
   1  -7   6 2702.34 103.269  86
   1  -7   6 3112.48 136.589  83
   1  -7   6 2554.15 96.9893  84
   1  -7   6 2514.08 96.5090  81
   1  -7   6 2734.10 97.9012  80
  -1   7  -6 2462.32 160.693  44
   1  -7   6 2784.00 180.805  46
   1   7   6 2565.71 163.618  18
  -1  -7  -6 2492.64 110.024  77
  -1  -7  -6 2440.52 93.0736  78
  -1  -7  -6 2472.93 112.806  79
   1  -7   6 2437.13 102.927  74
   1  -7   6 2560.99 93.3886  75
   1  -7   6 2570.22 151.947  41
   1   7   6 2247.76 269.341  37
   1   7   6 2581.58 160.159  71
  -1  -7  -6 2486.19 109.768  69
   1   7   6 2410.10 169.891  70
  -1  -7  -6 2552.59 94.4806   5
   1  -7   6 2491.05 156.701   3
  -1  -7  -6 2543.90 168.179   3
   1   7   6 2614.19 163.940  33
  -1  -7  -6 2688.42 107.576  94
   1   7   6 2683.11 162.686  30
   1  -7   6 2169.32 181.691  49
   1  -7   6 2543.78 94.5718  95
  -1  -7  -6 2909.57 114.866  97
  -1  -7  -7 12890.9 324.407  56
   1  -7   7 12677.0 304.823  86
   1  -7   7 12266.7 295.114  84
   1   7   7 11716.3 284.157  85
   1  -7   7 11934.9 294.545  81
   1  -7   7 12496.6 296.964  80
   1  -7   7 12321.6 432.977  46
  -1   7  -7 12064.3 409.467  44
   1   7   7 12692.6 412.056  18
  -1  -7  -7 12264.0 312.076  79
  -1  -7  -7 11370.5 284.139  78
  -1  -7  -7 11149.4 308.318  77
   1  -7   7 11975.5 289.857  75
   1  -7   7 9702.53 294.321  74
   1  -7   7 12468.2 388.136  41
   1   7   7 12266.5 371.350  71
   1   7   7 11370.4 380.363  70
  -1  -7  -7 12075.7 318.698  69
   1  -7   7 11454.0 376.493   3
   1  -7   7 11498.3 376.680   2
   1   7   7 12310.9 598.136  37
  -1   7  -7 13459.4 557.707  34
   1   7   7 11881.8 406.637  33
  -1  -7  -7 12478.3 308.947  94
   1  -7   7 8132.55 404.597  49
   1   7   7 11039.6 642.733  48
  -1  -7  -7 11566.2 393.474  28
   1  -7   7 12287.9 293.734  95
  -1  -7  -7 13185.1 312.756  97
   1   7   8 116.147 35.6303  85
   1  -7   8 98.0424 48.4646  84
   1  -7   8 112.189 48.8560  81
  -1   7  -8 114.835 89.7663  44
   1  -7   8 203.121 92.9757  46
  -1   7  -8 186.412 260.085  22
   1   7   8 125.660 72.4330  18
  -1  -7  -8 114.625 57.8601  79
   1  -7   8 105.916 42.7766  75
  -1  -7  -8 83.9433 61.4722  77
   1  -7   8 171.438 89.4586  41
   1  -7   8 73.5734 61.1968  74
   1   7   8 160.547 130.864  70
  -1  -7  -8 74.3402 48.9459  69
   1  -7   8 94.0708 50.0507  86
  -1  -7  -8 121.962 53.5902  97
   1  -7   8 83.3292 49.4286  95
   1  -7   8 66.1508 39.5136  96
  -1   7  -8-208.637 214.387  14
  -1  -7  -8 113.117 49.6435  56
  -1  -7  -8 87.7932 55.9797  94
   1   7   8-165.821 342.978  48
   1  -7   8 35.9189 94.3945  49
   1  -7   9 5780.47 183.018  86
   1   7   9 5502.32 162.300  85
   1  -7   9 5627.92 173.723  81
  -1  -7  -9 5059.78 185.932  77
  -1  -7  -9 5314.70 179.596  79
   1   7   9 5700.80 403.330  20
  -1  -7  -9 5930.61 190.482  94
   1  -7   9 5451.77 185.502  74
   1  -7   9 5778.09 169.509  75
   1  -7   9 5432.24 275.217  41
   1   7   9 5962.74 256.315  70
  -1  -7  -9 5527.44 196.443  69
   1   7   9 4638.85 299.162  65
  -1   7  -9 5245.18 414.246  34
   1   7   9 5885.95 279.009  33
  -1   7  -9 5454.24 384.237  14
   1   7   9 5078.53 237.337  17
  -1  -7  -9 6009.43 205.062  56
  -1   7  -9 5643.46 289.043  44
  -1  -7  -9 5600.21 180.362  97
   1  -7   9 5642.27 174.905  95
   1  -7   9 5626.93 165.301  96
  -1  -7 -10 94.8056 56.4688  56
   1  -7  10 136.197 61.3055  86
   1   7  10 72.0771 41.3791  85
   1  -7  10 49.8335 89.6382  46
   1   7  10 108.578 194.177  20
  -1  -7 -10 93.2430 65.3710  94
  -1  -7 -10 128.452 55.7317  79
  -1  -7 -10 47.2977 65.4359  77
   1  -7  10 197.147 54.1071  75
  -1  -7 -10 69.2421 56.3967  69
   1  -7  10 56.2794 71.2018  74
   1   7  10 368.466 112.637  70
   1   7  10 2091.87 274.102  65
  -1   7 -10-160.521 289.078  31
  -1   7 -10 23.6224 237.260  34
  -1   7 -10 120.442 290.370  38
  -1   7 -10 163.687 113.530  40
   1   7  10-64.5490 527.061  43
  -1  -7 -10 101.100 57.4306  97
   1  -7  10 112.626 59.4885  95
   1  -7  10 132.642 54.3014  98
   1  -7  10 111.072 47.5601  96
  -1   7 -10 231.102 263.036  14
   1   7  10 81.8645 71.7635  17
   1   7  10 2157.92 498.407  48
   1  -7  10 94.3311 101.029  49
  -1   7 -11 23111.2 724.421  44
   1  -7  11 24022.5 728.127  46
   1   7  11 28636.7 1061.94  43
   1   7  11 20173.8 787.115  20
  -1  -7 -11 23964.2 549.501  77
  -1  -7 -11 20212.0 522.217  79
   1  -7  11 25552.4 552.895  74
   1  -7  11 22462.2 524.918  75
  -1  -7 -11 22429.3 541.870  94
  -1   7 -11 24233.0 763.641  40
  -1   7 -11 20042.4 868.985  38
   1   7  11 22543.2 517.246  85
  -1   7 -11 19515.3 836.055  31
  -1   7 -11 21062.3 833.060  34
  -1   7 -11 17951.3 829.111  14
   1  -7  11 21436.1 525.422  95
   1  -7  11 23616.9 526.451  98
   1  -7  11 22792.9 515.067  96
  -1  -7 -11 21194.1 524.949  97
   1  -7  11 22926.8 539.965  86
   1   7  11 25633.0 1039.90  48
   1  -7  11 24057.7 766.757  49
   1  -7  12 3289.36 142.096  86
   1   7  12 3813.44 138.991  87
   1   7  12 3554.33 127.651  85
   1   7  12 12658.8 669.431  43
   1  -7  12 3349.04 238.102  46
  -1   7 -12 3322.21 250.524  44
   1   7  12 2724.43 276.694  20
  -1  -7 -12 3709.50 149.090  77
  -1   7 -12 3511.59 146.879  79
  -1  -7 -12 3329.43 144.151  94
   1  -7  12 4074.34 155.998  74
   1  -7  12 3133.14 136.339  75
   1   7  12 3023.68 168.520  70
  -1  -7 -12 3674.83 161.172  69
  -1   7 -12 4158.01 284.347  40
  -1   7 -12 4088.41 439.208  38
   1   7  12 2737.79 243.808  65
   1  -7  12 3588.84 264.725  49
   1   7  12 2809.81 452.156  48
   1  -7  12 3461.41 126.330  96
   1  -7  12 3704.17 136.469  98
   1  -7  12 2921.10 131.084  95
  -1  -7 -12 3136.57 131.600  97
  -1   7 -12 3292.13 415.588  31
  -1   7 -12 3915.19 368.046  34
  -1  -7 -12 3719.13 165.950  56
  -1  -7 -13 3355.87 157.981  56
   1   7  13 3284.94 123.579  85
   1  -7  13 3611.29 237.759  46
  -1   7 -13 3503.45 251.940  44
   1   7  13 3645.35 421.915  43
  -1  -7 -13 3657.67 142.011  77
   1  -7  13 3993.63 149.869  74
  -1  -7 -13 3391.55 153.489  69
   1   7  13 3043.55 157.162  70
   1   7  13 4303.41 214.015  65
   1   7  13 4374.90 230.541  59
  -1   7 -13 3237.31 307.875  16
  -1  -7 -13 2989.48 124.776  97
   1  -7  13 3434.59 131.914  98
  -1   7 -13 4125.28 419.955  31
  -1   7 -13 2971.83 327.514  32
  -1   7 -13 3544.01 265.958  40
  -1   7 -13 3499.73 396.518  38
  -1  -7 -13 2862.48 132.704  94
   1  -7  13 3565.87 256.576  49
   1  -7  13 3308.04 140.840  86
   1   7  13 3736.84 135.301  87
  -1   7 -14 135.552 108.386  40
   1   7  14 57.3843 42.4568  85
   1   7  14 264.435 110.423  65
   1   7  14 19.4048 124.121  36
  -1   7 -14 217.477 201.388  32
  -1   7 -14 79.7016 57.3616  60
  -1  -7 -14 46.6108 53.8392  56
  -1  -7 -14 62.6912 52.9171  94
   1  -7  14 69.8116 87.8012  49
   1  -7  15 1515.40 85.5863  74
   1  -7  15 1319.81 80.2735  98
  -1   7 -15 1147.46 155.407  40
   1   7  15 1305.15 115.873  65
  -1  -7 -15 1166.06 155.657  47
   1   7  15 1377.98 81.0940  87
   1  -7  15 1315.58 83.2727  86
   1   7  15 1164.99 69.1881  85
  -1  -7 -15 1436.74 80.8466  77
  -1   7 -15 1535.10 95.3427  77
  -1   7 -15 1308.58 92.6982  60
  -1   7 -15 1269.37 194.210  31
   1   7  15 1278.81 170.146  36
  -1  -7 -16 45.1181 75.9909  47
  -1   7 -16 59.3805 44.5567  60
   1   7  16 0.80036 43.6185  87
   1  -7  16 28.1068 44.0473  86
   1   7  16 8.93833 32.6604  85
  -1   7 -16 24.5086 49.7171  77
  -1   7 -16 4.10844 78.8264  40
   1  -7  16 33.8846 41.6298  98
   1  -7  16 11.5516 44.2955  74
  -1  -7 -16 39.2005 40.2622  77
   1  -7  17 635.880 46.8195  74
   1   7  17 447.276 35.9180  85
   1   7  17 661.490 48.3163  87
  -1  -7 -17 588.106 43.7605  77
  -1   7 -17 417.491 45.5737  77
  -1   7 -17 610.456 51.4695  60
  -1  -7 -18 51.0654 19.1970  77
  -1   7 -18 28.6144 19.0997  77
  -1  -8  18 31.1991 18.8375  74
  -1   8  18 8.06712 19.7268  87
   1   8 -18 17.8699 23.5341  94
  -1   8  17 2569.38 83.2020  87
  -1  -8  17 2492.13 80.2082  74
   1   8 -17 2440.96 91.7545  60
   1   8 -16 139.335 46.1908  60
  -1  -8  16 92.2968 44.9556  98
   1  -8 -16 104.478 77.9065  47
  -1   8  16 148.317 47.3014  87
  -1   8  16-30.8526 65.9818  65
   1   8 -16 109.648 81.4959  40
   1   8 -16 159.131 45.8099  77
  -1  -8  16 113.834 46.0853  74
   1  -8 -16 93.8682 36.5162  77
  -1  -8  15 4669.34 142.392  74
   1   8 -15 3254.64 234.700  40
  -1   8  15 3761.85 270.030  36
   1  -8 -15 3990.10 135.823  94
  -1  -8  15 3204.43 210.095  46
  -1   8  15 3676.37 133.471  87
  -1   8  15 4123.34 169.707  65
   1   8 -15 4082.92 141.128  77
   1  -8 -15 4036.94 128.649  77
  -1  -8  15 3684.97 121.323  96
  -1  -8  15 3409.14 131.883  98
   1   8 -14-27.3565 109.831  40
  -1   8  14 15.3423 55.5867  87
  -1  -8  14-13.5870 59.2886  74
   1  -8 -14 23.6076 53.5311  69
  -1   8  14-44.8496 75.3438  70
   1   8 -14 127.455 195.985  32
  -1  -8  14-4.71619 83.1655  46
   1   8 -14 29.2888 95.8524  44
  -1   8  14 135.169 68.6853  93
   1  -8 -14 64.7521 55.1193  94
  -1  -8  14 51.8130 55.3471  95
  -1  -8  14 45.6341 53.0806  98
  -1  -8  14 86.3071 52.9672  96
   1  -8 -14 54.2409 48.0830  77
  -1   8  13 6300.00 539.541  48
  -1  -8  13 7963.05 376.962  46
   1   8 -13 8035.26 383.998  44
  -1   8  13 7406.84 433.179  20
  -1   8  13 8706.02 235.281  87
   1  -8 -13 8264.59 231.904  77
  -1  -8  13 9422.42 249.021  74
   1  -8 -13 7933.56 259.190  69
  -1   8  13 7993.16 279.068  70
   1   8 -13 7997.59 478.663  38
   1   8 -13 8806.98 414.704  40
  -1   8  13 5650.52 309.076  65
  -1   8  13 9265.92 306.592  59
  -1  -8  13 7838.11 230.565  98
   1  -8 -13 7109.77 236.293  94
   1   8 -13 6487.49 458.865  31
   1   8 -13 7941.37 475.482  32
   1   8 -13 8210.47 474.202  16
   1   8 -12 1373.34 232.490  13
   1   8 -12 2009.16 365.822  14
  -1  -8  12 1369.71 156.594  49
  -1   8  12 848.683 424.196  48
   1   8 -12 1328.47 175.634  44
  -1  -8  12 1261.74 165.888  46
  -1   8  12 10788.5 594.864  43
  -1   8  12 1006.27 235.901  20
  -1  -8  12 1289.48 95.9565  86
  -1   8  12 1414.74 90.9356  87
   1  -8 -12 1464.68 92.2359  77
  -1  -8  12 1438.58 104.320  74
  -1  -8  12 1721.33 105.584  75
   1  -8 -12 1413.94 104.921  69
  -1   8  12 1449.61 141.355  70
   1   8 -12 1439.59 187.537  40
   1   8 -12 1117.33 285.450  38
  -1   8  12 373.421 213.068  65
   1  -8 -12 1022.88 95.2229  94
   1  -8 -12 1177.17 83.5573  97
  -1  -8  12 1046.16 93.6384  95
  -1  -8  12 1245.72 86.8846  96
  -1  -8  12 1267.63 89.1735  98
   1   8 -12 1257.83 250.555  34
   1   8 -12 705.872 302.256  31
  -1  -8  11 5892.93 199.622  86
  -1   8  11 6356.50 190.372  87
   1   8 -11 6184.96 331.488  44
  -1  -8  11 6421.86 342.871  46
  -1   8  11 9320.07 723.143  43
  -1   8  11 6132.89 434.427  20
  -1   8  11 5976.26 271.462  17
  -1   8  11 8355.96 658.223  48
  -1  -8  11 6031.16 315.086  49
   1  -8 -11 6504.67 200.005  77
  -1  -8  11 6797.62 209.466  74
  -1  -8  11 5924.10 193.957  75
   1  -8 -11 6023.19 219.163  69
  -1   8  11 5781.95 265.092  70
  -1  -8  11 5413.29 319.928  41
   1   8 -11 5045.79 427.841  38
  -1   8  11 8374.22 358.816  65
   1   8 -11 4921.09 384.123  34
   1   8 -11 5434.88 446.461  31
   1  -8 -11 5153.02 200.213  94
   1  -8 -11 5529.64 313.419  28
  -1   8  11 6125.32 278.799  27
   1   8 -11 5462.18 462.814  14
   1  -8 -11 5269.37 184.683  97
  -1  -8  11 6058.66 188.442  98
  -1  -8  11 6428.74 188.573  96
  -1  -8  11 4354.13 186.118  95
  -1   8  10 7906.58 675.562  48
  -1  -8  10 8014.19 371.567  49
  -1  -8  10 8479.63 390.178  46
   1   8 -10 7346.42 359.482  44
  -1   8  10 7533.51 493.689  20
  -1   8  10 7854.66 319.213  17
   1   8 -10 7516.05 488.212  38
   1   8 -10 7585.11 496.921  14
   1   8 -10 6130.27 434.646  34
  -1   8  10 8270.70 225.115  87
  -1  -8  10 7307.90 234.704  86
   1  -8 -10 7943.18 373.648  28
   1   8 -10 7862.05 490.698  31
  -1   8  10 7903.65 323.644  27
  -1  -8  10 8264.52 242.601  74
  -1  -8  10 7995.22 226.777  75
   1  -8 -10 8319.60 238.913  77
   1  -8 -10 7453.99 245.175  94
   1  -8 -10 7016.06 225.575  97
  -1  -8  10 6750.27 228.498  95
  -1  -8  10 8311.14 223.842  96
  -1  -8  10 7870.81 222.704  98
  -1  -8   9-46.7189 96.8682  46
  -1  -8   9 33.0487 51.3058  75
   1  -8  -9 4.83491 104.552  28
  -1   8   9-95.7569 104.725  27
   1  -8  -9 56.8151 57.9329  69
  -1  -8   9-6.57155 69.4961  74
  -1   8   9 159.739 151.363  70
   1   8  -9-74.7465 221.794  14
  -1   8   9-27.6482 78.2319  17
   1   8  -9 182.600 217.802  34
  -1   8   9 486.285 241.457  37
   1  -8  -9 29.2518 59.0919  77
  -1  -8   9 45.4524 60.6709  86
   1  -8  -9 94.3270 73.2929  94
  -1  -8   9 53.0148 49.4325  98
  -1  -8   9 37.7613 63.6201  95
  -1  -8   9 83.1629 51.4896  96
   1  -8  -9 37.2956 58.2318  97
  -1  -8   8 141.516 58.1058  86
  -1  -8   8 111.394 89.4058  49
  -1  -8   8 339.032 66.4396  80
   1   8  -8 435.216 241.349  22
   1  -8  -8 91.2399 60.5421  77
  -1  -8   8 148.615 51.1595  75
  -1  -8   8 274.653 101.991  41
  -1  -8   8 140.106 66.3826  74
   1  -8  -8 162.752 56.8452  69
  -1   8   8 401.762 137.756  71
  -1   8   8 159.205 145.043  70
  -1   8   8 53.6651 77.0821  17
   1   8  -8-166.515 207.201  14
   1   8  -8 143.321 198.771  34
  -1   8   8 161.040 213.925  37
   1  -8  -8 195.267 71.3996  94
  -1  -8   8 147.405 48.2296  88
  -1   8   8 76.0749 93.3658  27
   1  -8  -8 187.390 102.999  28
  -1  -8   8 174.260 62.5979  95
  -1  -8   8 148.131 47.1171  98
   1  -8  -8 149.599 59.4319  97
  -1  -8   8 114.713 50.7467  96
   1  -8  -7 1529.25 97.2588  94
  -1  -8   7 1468.92 79.2449  88
   1  -8  -7 1431.00 78.0839  89
  -1  -8   7 1335.78 87.2923  86
  -1  -8   7 1726.99 125.474  83
  -1  -8   7 1544.87 85.4508  80
  -1  -8   7 1514.60 156.248  46
   1   8  -7 1433.59 260.543  22
   1  -8  -7 1378.73 90.4454  77
  -1  -8   7 1149.90 85.7590  74
  -1  -8   7 1432.01 78.4565  75
  -1   8   7 1417.90 149.802  71
  -1   8   7 1141.26 156.258  70
   1  -8  -7 1552.85 93.5480  69
  -1  -8   7 1410.18 133.633  41
  -1   8   7 1535.56 136.609  17
  -1  -8   7 1394.19 136.441   2
   1  -8  -7 1279.55 136.865   3
  -1  -8   7 1388.94 138.778   3
   1  -8  -7 1437.28 141.810   2
  -1  -8   7 1657.26 165.327  49
  -1   8   7 1460.32 138.340  27
  -1   8   7 1487.39 124.486  54
  -1  -8   7 1437.38 74.3428  98
  -1  -8   7 1556.29 88.0157  95
  -1  -8   7 1427.03 77.3759  96
   1  -8  -7 1304.38 88.6870  97
  -1  -8   6 4014.89 161.492  83
  -1  -8   6 4380.90 141.588  80
  -1  -8   6 4393.30 241.388  46
   1  -8  -6 4883.17 161.046  94
   1  -8  -6 4221.39 137.758  78
   1  -8  -6 3806.50 147.603  77
  -1  -8   6 4364.10 139.718  75
  -1  -8   6 3702.42 142.645  74
   1  -8  -6 4567.84 157.618  69
  -1   8   6 4501.28 210.680  71
  -1  -8   6 4460.49 215.302  41
   1   8  -6 4860.87 261.668  11
  -1   8   6 4482.21 218.967  17
  -1   8   6 4510.49 224.285  33
   1  -8  -6 4452.46 156.225  97
  -1  -8   6 4487.36 133.787  98
  -1  -8   6 4532.20 145.475  95
  -1  -8   6 4438.72 138.106  96
   1  -8  -6 4358.31 139.918  89
  -1  -8   6 4495.19 142.147  88
   1  -8  -6 4401.76 235.652   3
   1  -8  -6 4621.31 235.757   2
  -1  -8   6 4611.51 230.974   2
  -1  -8   6 4587.26 143.748   5
  -1  -8   6 4376.13 227.110   3
  -1   8   6 4356.89 186.574  54
  -1  -8   5 4579.52 143.943  88
   1  -8  -5 4499.70 140.392  89
  -1  -8   5 4129.53 234.903  50
  -1   8   5 4497.75 277.228  51
  -1  -8   5 4783.18 160.190  83
  -1  -8   5 4362.84 139.687  80
  -1  -8   5 4768.96 238.944  46
   1  -8  -5 4306.88 140.197  78
   1  -8  -5 4106.57 148.732  77
  -1  -8   5 4451.73 151.409  78
  -1  -8   5 4196.47 144.066  74
  -1  -8   5 4593.38 139.318  75
  -1   8   5 4734.85 330.208  37
  -1  -8   5 4498.52 208.550  41
   1  -8  -5 4665.69 153.120  69
  -1   8   5 4749.19 219.692  17
   1   8  -5 4979.87 205.645  10
   1   8  -5 4495.66 247.013  11
  -1   8   5 4804.27 221.863  33
   1  -8  -5 4747.29 155.475  94
  -1   8   5 4895.17 183.680  54
  -1  -8   5 4673.79 144.620  95
   1  -8  -5 4586.18 158.911  97
  -1  -8   5 4531.63 131.789  98
  -1  -8   5 4585.50 137.564  96
   1  -8  -5 4540.92 233.188   2
  -1  -8   5 4630.94 231.790   2
  -1  -8   5 4734.57 146.388   5
  -1  -8   5 4618.39 232.543   3
   1  -8  -4 4132.90 133.305  89
  -1  -8   4 4179.96 136.170  88
  -1   8   4 4276.60 250.643  51
  -1  -8   4 3888.49 224.896  50
  -1  -8   4 4269.88 131.121  84
  -1  -8   4 4601.88 149.638  83
  -1  -8   4 4431.93 132.514  80
  -1  -8   4 4200.70 215.374  46
  -1   8   4 4528.98 214.330  18
  -1   8   4 4402.68 257.551  19
   1  -8  -4 4189.23 136.236  78
   1  -8  -4 4101.98 143.300  77
  -1  -8   4 4447.27 146.609  78
  -1  -8   4 4372.56 131.646  75
  -1  -8   4 4247.17 137.250  74
   1  -8  -4 4562.85 221.171  39
   1  -8  -4 4232.62 138.845  69
   1   8  -4 4293.91 187.663  17
   1   8  -4 4885.81 204.793  10
  -1   8   4 4201.31 203.060  17
   1   8  -4 3915.55 226.607  11
  -1   8   4 4244.68 200.215  33
  -1  -8   4 4163.74 122.212  98
  -1  -8   4 4389.05 136.392  95
   1  -8  -4 4523.46 152.899  97
  -1  -8   4 4345.62 130.218  96
   1  -8  -4 4520.20 146.156  94
  -1  -8   4 4534.60 225.108   2
  -1  -8   4 4426.54 223.547   3
   1  -8  -4 4494.52 228.477   2
  -1  -8   4 4487.41 140.041   5
   1  -8  -4 4193.85 144.335  58
  -1   8   3 5626.51 277.244  51
  -1  -8   3 4465.28 240.064  50
  -1  -8   3 5963.70 170.746  83
  -1  -8   3 5419.76 153.473  84
  -1  -8   3 5519.79 156.620  80
  -1  -8   3 5663.98 240.784  46
  -1  -8   3 5558.94 163.060  88
   1  -8  -3 5445.36 158.915  89
  -1  -8   3 5869.34 173.232  78
   1  -8  -3 5691.17 165.280  78
   1  -8  -3 5455.45 168.483  77
  -1  -8   3 5758.06 157.513  75
  -1  -8   3 5494.84 159.164  74
   1  -8  -3 5702.20 244.713  39
  -1   8   3 5420.25 275.137  19
  -1   8   3 5716.16 236.713  18
   1   8  -3 5578.34 265.252  11
  -1   8   3 5634.02 237.007  17
   1   8  -3 5991.59 235.702  10
  -1   8   3 5774.64 227.343  33
   1  -8  -3 6024.34 182.366  97
  -1  -8   3 5546.55 160.080  95
   1  -8  -3 5722.52 168.341  94
  -1  -8   3 5970.17 264.467   3
  -1  -8   3 5750.09 256.230   2
  -1  -8   3 5820.04 167.648   5
   1  -8  -3 5816.52 260.729   2
  -1   8   3 6286.30 292.607   7
   1  -8  -3 5521.00 168.704  58
  -1  -8   2 169.725 81.7205  50
  -1  -8   2 296.828 50.2319  83
  -1  -8   2 268.576 38.6668  84
   1  -8  -2 327.957 47.7764  83
  -1  -8   2 268.504 39.5867  80
  -1  -8   2 209.173 66.1433  46
   1  -8  -2 206.231 66.7090  47
  -1  -8   2 274.975 49.1514  88
  -1  -8   2 316.401 44.8893  89
   1  -8  -2 250.191 42.9664  89
  -1  -8   2 300.216 57.3538  78
   1  -8  -2 266.104 50.7780  78
  -1  -8   2 268.598 45.2431  74
  -1  -8   2 278.046 40.0544  75
  -1  -8   2 213.389 68.6749  39
   1  -8  -2 210.780 74.5034  39
  -1   8   2 240.524 81.8802  19
   1   8  -2 265.789 58.3786  18
  -1   8   2 170.115 76.6984  11
  -1   8   2 289.635 73.1571  17
   1   8  -2 178.582 80.7777  11
   1   8  -2 297.570 68.7420  10
  -1   8   2 258.553 63.3826  33
  -1  -8   2 266.087 44.8075  95
   1  -8  -2 283.819 60.5754  97
   1  -8  -2 273.901 48.3841  94
  -1  -8   2 281.970 46.6796   5
  -1  -8   2 273.854 89.3366   3
  -1  -8   2 293.242 85.7749   2
  -1   8   2 216.554 80.6797   7
   1  -8  -2 259.224 45.2042   5
   1  -8  -2 233.205 80.4315   2
   1  -8  -2 288.833 47.9396  58
  -1  -8   1 12881.9 397.530  47
   1  -8  -1 13703.9 452.226  50
  -1  -8   1 10354.1 410.996  50
  -1  -8   1 13798.4 316.876  83
   1  -8  -1 14110.3 314.489  83
  -1  -8   1 13165.9 309.987  80
  -1  -8   1 14094.2 325.664  78
   1  -8  -1 12988.6 319.468  78
  -1  -8   1 12792.8 307.016  89
   1  -8  -1 12557.0 309.591  89
  -1  -8   1 13014.8 315.869  88
  -1  -8   1 13495.5 309.753  75
   1  -8  -1 13429.5 405.492  39
  -1  -8   1 13387.6 399.704  39
   1  -8  -1 12852.1 318.900  58
  -1  -8   1 13304.0 319.449   5
   1  -8  -1 13395.8 320.552   5
  -1  -8   1 13807.0 437.559   3
  -1  -8   1 13766.6 432.935   2
  -1   8   1 13415.0 374.525  33
   1   8  -1 13594.3 389.267  18
  -1   8   1 12707.4 436.197  19
  -1  -8   1 13135.5 388.748  46
   1   8  -1 13569.4 473.937   7
  -1   8   1 13883.9 434.912  11
   1   8  -1 13975.5 411.080  10
   1   8  -1 12289.7 379.597  12
  -1   8   1 13594.9 459.371   7
   1  -8  -1 13088.9 315.675  94
  -1  -8   1 12322.6 309.690  94
  -1  -8   1 12968.5 311.765  95
  -1   8   0 464.089 70.1882  18
  -1  -8   0 292.652 94.8504  50
   1  -8   0 536.534 104.397  50
  -1  -8   0 478.075 79.0570  39
   1  -8   0 468.335 80.7905  39
  -1   8   0 469.190 95.4673  11
   1   8   0 501.904 84.8484  10
  -1  -8   0 573.406 98.7106   3
   1  -8   0 481.253 51.2785   5
   1   8   0 375.547 95.1587   7
  -1  -8   0 439.738 92.1982   2
  -1   8   0 311.922 89.4469   7
  -1  -8   0 480.452 49.8424   5
  -1   8   0 446.608 61.9704  33
   1  -8   0 475.756 60.4361  78
  -1  -8   0 514.643 60.7114  78
  -1  -8   0 434.394 77.1824  47
   1  -8   0 520.256 51.1492  83
  -1  -8   0 535.829 53.1842  83
  -1  -8   0 463.956 53.1638  88
   1  -8   0 459.732 48.9295  89
  -1  -8   0 486.906 45.7516  89
  -1  -8   0 460.918 64.7400  97
  -1  -8   0 447.604 49.8251  94
   1  -8   0 448.442 50.9572  94
  -1  -8   0 461.586 49.9305  95
   1  -8   1 16421.6 354.626  83
  -1  -8  -1 15258.2 350.923  83
   1  -8   1 14189.6 340.892  84
  -1  -8  -1 15263.6 357.304  78
   1  -8   1 15000.1 360.605  78
   1   8   1 14578.6 473.703  19
   1  -8   1 15844.0 490.815  50
  -1  -8  -1 14571.1 446.276  47
  -1  -8  -1 14825.9 436.196  39
   1  -8   1 14575.7 433.376  39
  -1  -8  -1 15530.5 477.080   3
   1   8   1 17258.6 538.030   7
  -1  -8  -1 14880.3 354.352   5
  -1  -8  -1 15454.3 472.788   2
   1  -8   1 14834.2 356.548   5
   1  -8   1 14691.5 350.449  94
  -1  -8  -1 15724.2 372.657  97
  -1   8  -1 15283.1 442.506  27
   1   8   1 14765.5 408.845  30
   1  -8   1 14717.6 347.732  89
  -1  -8  -1 14384.0 351.550  88
  -1   8  -1 13875.3 495.703   7
  -1   8  -1 16082.3 491.654  11
   1   8   1 16024.2 488.014   9
   1   8   1 15718.1 454.851  10
  -1  -8  -1 13992.6 346.355  94
   1  -8   2 2622.76 97.3840  89
   1  -8   2 2915.34 106.676  83
   1  -8   2 2541.93 92.9751  84
   1  -8   2 2611.52 91.8031  80
   1  -8   2 2635.09 159.161  46
  -1  -8  -2 2561.34 164.055  47
   1  -8   2 2728.95 185.366  50
  -1  -8  -2 2672.15 102.815  78
   1  -8   2 2751.44 111.347  78
  -1  -8  -2 2602.99 104.148  77
   1  -8   2 2650.05 94.0358  75
   1  -8   2 2609.90 151.227  39
  -1  -8  -2 2677.12 157.485  39
   1   8   2 2491.98 177.247  19
  -1  -8  -2 2549.87 99.1827   5
  -1  -8  -2 2646.50 178.517   3
  -1  -8  -2 2803.30 179.349   2
   1  -8   2 2635.78 169.869   2
   1   8   2 2474.50 145.810  33
  -1   8  -2 2798.53 189.123  11
   1   8   2 2785.43 176.860   9
   1  -8   2 2633.27 92.5086  91
  -1  -8  -2 2664.99 99.0160  94
  -1   8  -2 2815.16 162.333  27
   1   8   2 2630.14 139.583  30
  -1  -8  -2 2944.91 120.781  97
   1  -8   3 9074.83 235.399  89
   1  -8   3 10393.2 251.778  83
   1  -8   3 8927.46 231.831  84
   1  -8   3 9217.31 231.035  80
   1  -8   3 9454.41 230.808  81
   1  -8   3 9643.41 340.251  46
  -1  -8  -3 9741.87 354.488  47
   1  -8   3 9567.54 365.810  50
  -1  -8  -3 9398.77 247.250  77
  -1  -8  -3 9191.93 239.755  78
   1  -8   3 9766.07 253.893  78
   1  -8   3 8722.49 227.880  74
   1  -8   3 9476.41 234.682  75
  -1  -8  -3 9608.95 324.423  39
   1  -8   3 9282.07 316.527  39
   1   8   3 9746.73 381.132  19
   1   8   3 9635.10 331.702  18
  -1  -8  -3 9722.01 356.972   3
   1  -8   3 9918.97 347.492   2
  -1  -8  -3 9949.62 357.947   2
  -1  -8  -3 9455.16 240.836   5
   1   8   3 9533.45 322.774  33
   1   8   3 9959.31 352.600   9
  -1   8  -3 10548.2 389.257  11
   1   8   3 9484.16 308.061  30
  -1   8  -3 10206.2 329.017  27
  -1  -8  -3 9139.09 237.889  94
  -1  -8  -3 10418.4 262.149  97
   1  -8   3 8410.32 226.084  95
  -1   8  -4 26231.4 738.883  11
   1   8   4 24983.1 678.252   9
   1  -8   4 25709.8 568.061  83
   1  -8   4 24230.8 547.357  84
   1  -8   4 24700.8 546.905  81
   1  -8   4 24944.7 545.987  80
   1  -8   4 24547.9 684.408  46
  -1  -8  -4 24029.0 550.770  78
  -1  -8  -4 25298.2 565.195  77
   1  -8   4 23964.4 545.206  74
   1  -8   4 24298.4 546.265  75
   1   8   4 24679.8 665.828  18
   1   8   4 25896.5 756.620  19
  -1  -8  -4 26173.0 665.028  39
   1   8   4 29259.9 869.286  37
  -1  -8  -4 25801.8 698.544   3
  -1  -8  -4 26017.0 700.724   2
   1  -8   4 25266.9 677.113   2
  -1  -8  -4 24168.7 553.145   5
   1   8   4 25461.9 664.877  33
  -1   8  -4 26455.0 662.653  27
   1   8   4 25266.6 646.226  30
   1  -8   4 24150.2 549.894  89
  -1  -8  -4 24231.6 554.050  94
   1  -8   4 22827.2 539.953  95
  -1  -8  -4 27564.2 579.857  97
   1  -8   5 2945.26 108.327  84
   1  -8   5 2513.48 127.785  83
   1  -8   5 3064.27 108.345  81
   1  -8   5 2952.48 106.696  80
   1  -8   5 3020.69 190.478  46
   1   8   5 3195.11 183.317  18
  -1   8  -5 3174.35 322.982  22
  -1  -8  -5 2943.55 108.749  78
  -1  -8  -5 3206.46 124.823  77
   1  -8   5 3182.46 106.804  75
   1  -8   5 3052.08 109.765  74
  -1  -8  -5 3128.21 179.191  39
   1   8   5 2848.01 284.846  37
   1  -8   5 2741.85 161.277  41
   1   8   5 3397.08 170.680  71
  -1  -8  -5 3350.46 129.346  97
   1  -8   5 2896.54 103.127  95
   1   8   5 2965.16 169.537  30
  -1  -8  -5 3128.33 117.859  94
   1  -8   5 2733.71 200.760  49
  -1  -8  -5 2934.40 107.986   5
  -1  -8  -5 3018.08 192.888   2
   1  -8   5 3048.54 183.137   2
  -1  -8  -5 2778.62 189.452   3
   1   8   5 3010.78 179.769  33
   1  -8   6 3443.16 119.853  80
   1  -8   6 3489.31 120.592  81
   1  -8   6 3513.66 213.109  46
   1   8   6 3555.51 201.050  18
  -1   8  -6 3647.79 364.105  22
  -1  -8  -6 3350.21 135.824  77
  -1  -8  -6 3258.01 115.355  78
   1  -8   6 3341.46 123.364  74
   1  -8   6 3468.04 116.281  75
   1  -8   6 3464.93 185.993  41
  -1  -8  -6 3673.93 199.360  39
   1   8   6 3283.67 185.779  71
  -1  -8  -6 3225.33 132.896  69
   1   8   6 3418.47 200.342  70
  -1  -8  -6 3800.01 140.336  97
   1  -8   6 3300.57 114.910  95
   1  -8   6 3133.23 123.419  86
  -1  -8  -6 3393.12 127.950  94
   1  -8   6 3451.35 192.133   2
  -1  -8  -6 3459.67 118.682   5
  -1  -8  -6 3647.09 214.957   2
   1  -8   6 3212.60 189.315   3
  -1  -8  -6 3448.24 210.736   3
   1  -8   6 3422.20 119.718  84
   1  -8   6 4012.56 158.632  83
   1  -8   6 2872.83 216.072  49
   1  -8   7 441.116 58.2123  84
   1  -8   7 554.856 62.3857  80
   1  -8   7 525.196 57.6052  81
  -1  -8  -7 477.344 73.3797  77
  -1  -8  -7 441.497 52.4705  78
  -1   8  -7 848.784 302.350  22
   1   8   7 534.410 100.798  18
   1  -8   7 373.181 52.0008  95
  -1  -8  -7 435.567 70.7575  97
   1  -8   7 358.657 51.1625  96
   1  -8   7 374.681 61.8792  74
   1  -8   7 365.925 50.6388  75
   1   8   7 631.908 127.154  71
  -1  -8  -7 467.474 63.2404  69
   1   8   7 449.978 143.405  70
   1  -8   7 468.041 98.6346  41
  -1  -8  -7 397.527 93.0124  39
   1  -8   7 436.267 102.095  46
  -1  -8  -7 398.026 65.6896  94
   1  -8   7 432.792 63.0874  86
   1  -8   7 377.396 88.0045   3
   1  -8   7 412.674 87.8992   2
   1  -8   7 160.555 101.073  49
   1   8   7-90.4765 342.730  48
   1   8   7 652.707 243.571  37
  -1   8  -7 548.632 254.483  34
   1   8   7 411.274 93.3704  33
  -1  -8  -8 874.349 87.6263  77
  -1   8  -8 1078.94 312.761  22
   1  -8   8 891.669 67.8217  75
   1  -8   8 721.170 78.1102  74
   1   8   8 1228.11 165.080  70
  -1  -8  -8 991.691 82.5230  69
  -1  -8  -8 853.362 118.514  39
   1  -8   8 1059.49 132.137  41
   1   8   8-239.238 250.046  65
   1   8   8 947.808 125.590  33
  -1   8  -8 1297.03 294.013  34
   1   8   8 1803.38 299.865  37
  -1  -8  -8 960.432 83.6110  97
   1  -8   8 902.057 64.9277  96
   1  -8   8 893.298 67.9843  95
  -1  -8  -8 964.964 82.1004  94
   1   8   8 754.228 105.426  17
  -1   8  -8 625.231 214.484  14
   1  -8   8 874.917 78.2561  86
  -1  -8  -9 11.8300 67.9943  77
   1   8   9 243.212 215.311  20
  -1  -8  -9 14.8422 60.2275  94
   1  -8   9 34.2629 49.1682  75
  -1   8  -9 36.1395 97.3676  40
   1  -8   9 3.85860 66.2615  74
  -1  -8  -9 19.1878 55.9769  69
   1   8   9 167.954 130.202  70
   1   8   9-23.1078 74.7242  17
  -1   8  -9-133.123 236.172  14
  -1   8  -9-120.218 253.423  34
   1   8   9 74.0990 88.7818  33
   1  -8   9 29.5150 100.700  49
   1   8   9 149.111 417.552  48
   1  -8   9 6.03043 47.2111  98
   1  -8   9 28.8339 50.0071  95
   1  -8   9 48.7900 44.8616  96
  -1  -8  -9 15.2383 60.2495  97
   1  -8   9-4.95399 84.8712  46
   1  -8   9 73.0201 60.6966  86
   1   8  10 198.804 42.4139  85
   1  -8  10 180.649 102.060  46
  -1   8 -10 179.504 102.214  44
   1   8  10 272.402 207.268  20
  -1  -8 -10 198.674 70.0134  94
  -1  -8 -10 132.059 72.8093  77
   1  -8  10 249.447 58.1166  75
   1  -8  10 200.601 73.7082  74
   1   8  10-328.153 607.551  43
  -1  -8 -10 153.589 87.8889  39
   1  -8  10 582.874 170.359  41
  -1   8 -10 199.155 116.786  40
  -1   8 -10 187.734 303.390  38
   1  -8  10 84.6285 112.457  49
  -1   8 -10 147.716 257.250  34
  -1   8 -10-151.140 309.868  31
   1   8  10 80.1852 90.5621  27
   1  -8  10 195.204 50.5971  96
   1  -8  10 203.881 57.2806  95
  -1  -8 -10 163.057 63.2568  97
   1  -8  10 174.170 54.1400  98
   1  -8  10 150.529 64.6383  86
   1   8  10 88.4475 76.1937  17
  -1   8 -10 116.947 253.775  14
  -1  -8 -11 305.190 64.3599  97
   1  -8  11 369.410 61.3015  98
   1  -8  11 420.368 56.7095  96
  -1  -8 -11 352.627 69.0918  56
   1  -8  11 316.589 68.4465  86
   1   8  11 347.165 49.0228  85
  -1   8 -11 277.661 113.324  44
   1  -8  11 301.849 110.402  46
   1   8  11 139.384 174.109  20
  -1  -8 -11 295.553 74.4858  77
  -1  -8 -11 394.182 72.0225  94
   1  -8  11 494.782 73.0268  75
  -1  -8 -11 317.453 69.2710  69
   1  -8  11 396.277 78.7004  74
   1   8  11 355.896 104.641  70
  -1   8 -11 417.103 328.377  38
  -1   8 -11 335.198 127.848  40
   1   8  11 722.731 228.010  65
  -1   8 -11 395.465 262.518  34
  -1   8 -11 961.061 319.830  14
  -1   8 -11 41.2900 317.511  31
   1  -8  11 238.142 124.107  49
   1   8  11 836.309 420.703  48
   1   8  12 13126.9 667.160  43
  -1   8 -12 3137.05 235.484  44
   1  -8  12 3381.32 235.391  46
  -1  -8 -12 2959.49 131.178  94
  -1  -8 -12 3370.98 139.879  77
  -1   8 -12 3126.05 136.296  79
  -1  -8 -12 2780.29 123.092  97
   1  -8  12 3179.24 124.858  98
   1  -8  12 3045.87 118.924  96
   1   8  12 2630.74 154.301  70
  -1   8 -12 3911.24 434.135  38
  -1   8 -12 2906.13 244.286  40
   1  -8  12 3430.41 141.736  74
   1  -8  12 2993.74 130.182  75
  -1   8 -12 3110.50 335.890  34
  -1   8 -12 3148.38 411.726  31
  -1  -8 -12 2820.52 143.163  56
   1   8  12 2449.24 437.665  48
   1  -8  12 3387.68 250.145  49
   1   8  12 2547.12 242.345  65
   1  -8  12 2875.51 133.049  86
   1   8  12 3381.97 127.466  87
  -1   8 -13 3522.27 386.521  38
  -1   8 -13 3466.29 255.224  40
   1  -8  13 3373.34 238.444  49
   1   8  13 2732.56 141.900  70
   1   8  13 4138.08 202.863  65
   1   8  13 4193.04 222.603  59
  -1   8 -13 3534.56 152.094  60
   1   8  13 3081.90 112.049  85
   1   8  13 3366.41 403.632  43
   1  -8  13 3709.28 237.693  46
  -1  -8 -13 2783.96 118.618  97
   1  -8  13 3322.16 120.946  96
  -1   8 -13 3328.56 324.657  32
  -1   8 -13 4000.94 406.013  31
   1  -8  14 885.258 76.2310  74
   1  -8  14 836.013 122.539  49
   1   8  14 1088.35 118.254  65
  -1   8 -14 841.685 80.4301  60
   1   8  14 686.006 54.9230  85
   1  -8  14 759.990 71.9260  86
   1   8  14 843.073 70.1351  87
  -1  -8 -14 786.664 140.591  47
  -1  -8 -14 837.625 71.5650  77
  -1  -8 -14 669.765 59.4222  97
   1  -8  14 767.671 67.3201  98
  -1   8 -14 1075.43 225.682  32
   1   8  14 730.606 153.771  36
  -1   8 -14 803.130 142.990  40
   1   8  15 3717.08 156.780  65
  -1   8 -15 3430.66 137.190  60
   1   8  15 3393.56 119.075  87
   1   8  15 2795.79 100.855  85
  -1   8 -15 3486.37 131.178  77
  -1  -8 -15 3718.21 120.414  77
  -1  -8 -15 3240.42 221.031  47
   1  -8  15 4007.76 124.519  74
  -1   8 -15 3071.90 214.874  40
   1  -8  15 3252.40 118.049  98
   1   8  16 52.6874 39.9406  87
   1  -8  16 47.5839 38.7102  74
  -1   8 -16 52.6604 43.0670  77
   1   8  16-98.6546 60.7919  65
  -1   8 -16 90.6666 40.0400  60
  -1   8 -16 91.9136 37.5035  72
   1  -8  16 45.7751 38.4358  98
  -1  -8 -16 11.4997 34.8268  77
  -1  -8 -17 1119.76 46.6830  77
   1   8  17 1152.85 50.3805  87
   1  -9 -17 326.339 25.6978  83
  -1  -9  17 291.797 28.3396  74
  -1   9  17 373.648 32.1234  87
   1   9 -16 57.1031 34.9454  60
  -1   9  16 38.7806 37.2497  87
  -1   9  16-71.1021 55.0159  65
   1  -9 -16 64.8498 29.6810  77
  -1  -9  16 41.6345 36.8938  74
   1   9 -16-10.9561 33.8090  77
   1   9 -15 84.6882 81.0058  40
   1  -9 -15 118.214 40.5484  77
  -1   9  15 129.618 46.2107  87
  -1   9  15 188.826 73.4083  65
   1   9 -15 85.2228 45.9747  60
   1  -9 -15 123.848 43.5998  94
  -1  -9  15 111.754 48.1489  74
   1  -9 -15 103.942 77.9186  47
  -1  -9  15 189.123 43.1914  96
  -1  -9  15 131.352 45.9870  98
  -1   9  14-16.3535 64.2342  70
   1   9 -14-48.3100 96.0865  40
  -1  -9  14 68.7229 55.5399  74
  -1   9  14 510.904 98.9612  65
   1   9 -14 370.801 190.404  32
   1  -9 -14 60.6340 50.8973  94
  -1   9  14 163.050 65.6709  93
  -1  -9  14 94.4186 50.5069  98
  -1  -9  14 105.798 49.9809  96
  -1   9  14 125.568 50.8390  87
  -1  -9  14-33.5742 76.0630  46
   1  -9 -14 63.2124 45.9613  77
  -1  -9  13 54.2244 61.9429  74
   1   9 -13 359.090 222.859  38
   1   9 -13-59.5089 104.497  40
  -1   9  13 28.0443 52.2969  87
  -1   9  13 75.4839 80.7989  70
   1  -9 -13 55.9764 52.1118  77
   1   9 -13 438.832 212.062  32
  -1  -9  13 4.32842 50.3144  98
  -1  -9  13 2.03645 53.8674  96
  -1   9  13 83.4344 72.8509  93
   1  -9 -13 19.9624 56.4197  94
   1   9 -13 59.9509 95.3866  44
  -1  -9  13 24.2543 85.1933  46
  -1  -9  12 2891.79 223.889  46
   1   9 -12 2417.18 211.360  44
  -1   9  12 2400.36 280.490  20
  -1   9  12 2857.79 118.827  87
   1  -9 -12 3024.73 125.998  77
  -1  -9  12 3114.72 134.678  74
   1  -9 -12 2816.41 140.522  69
  -1   9  12 2908.84 172.104  70
   1   9 -12 2640.71 335.159  38
   1  -9 -12 2612.25 193.596  39
   1   9 -12 2675.12 235.490  40
  -1   9  12 1528.96 238.023  65
  -1  -9  12 2813.92 119.626  98
   1  -9 -12 2123.28 124.593  94
   1   9 -12 2406.90 338.521  31
  -1   9  12 1710.84 431.614  48
  -1   9  11 901.713 74.6935  87
  -1  -9  11 1189.58 162.669  46
   1   9 -11 911.037 149.964  44
  -1   9  11 837.457 236.142  20
  -1   9  11 3208.59 540.241  48
   1  -9 -11 1031.35 84.2533  77
  -1  -9  11 1010.56 90.1026  75
  -1  -9  11 970.488 91.0699  74
   1  -9 -11 952.521 89.8014  69
  -1   9  11 776.128 143.598  70
  -1  -9  11 2068.85 220.237  41
   1  -9 -11 868.994 140.187  39
   1   9 -11 880.262 160.364  40
   1   9 -11 815.493 282.993  38
  -1   9  11 3703.01 289.303  65
   1   9 -11 941.934 240.828  34
   1  -9 -11 880.268 91.6519  94
  -1   9  11 983.463 141.071  27
   1   9 -11 754.186 289.332  31
  -1  -9  11 921.983 76.6714  98
  -1  -9  11 804.121 82.2961  95
  -1  -9  11 744.555 76.4934  96
   1  -9 -11 753.358 77.3928  97
   1   9 -11 1478.05 322.753  14
  -1   9  10 3997.98 141.515  87
  -1  -9  10 4013.76 269.576  46
   1   9 -10 3663.49 251.592  44
  -1   9  10 4072.46 383.087  20
  -1   9  10 3938.82 227.236  17
  -1   9  10 6132.74 635.023  48
   1  -9 -10 4165.10 157.152  77
  -1  -9  10 3973.41 158.883  74
  -1  -9  10 4033.94 146.902  75
   1  -9 -10 3928.87 167.670  69
  -1   9  10 3882.74 231.325  70
   1   9 -10 3592.00 374.995  38
   1  -9 -10 4092.76 255.795  39
  -1  -9  10 4031.57 264.827  41
  -1   9  10 6923.36 352.798  65
   1   9 -10 3066.98 334.037  34
   1  -9 -10 3770.32 162.286  94
  -1  -9  10 3901.18 141.565  98
   1  -9 -10 3264.07 144.410  97
  -1  -9  10 3759.34 150.618  95
  -1  -9  10 4067.97 143.234  96
  -1   9  10 3748.07 229.727  27
   1   9 -10 4032.24 391.145  31
   1   9 -10 4474.59 409.283  14
  -1  -9   9 9989.44 424.113  46
   1  -9  -9 9716.29 271.575  77
  -1  -9   9 8811.64 264.455  74
  -1  -9   9 9724.50 256.539  75
  -1   9   9 9143.03 359.115  17
  -1  -9   9 9292.92 385.385  41
   1  -9  -9 9722.47 400.714  39
   1   9  -9 9324.53 524.926  14
  -1   9   9 9296.10 572.074  37
   1   9  -9 8439.31 489.255  34
   1  -9  -9 9436.25 277.333  94
  -1   9   9 9231.43 364.389  27
   1  -9  -9 8220.25 259.772  97
  -1  -9   9 9128.94 248.582  98
  -1  -9   9 9275.00 251.134  96
  -1  -9   9 9101.35 260.618  95
  -1   9   9 9425.25 249.547  87
  -1  -9   8 7609.50 224.302  80
  -1  -9   8 7733.21 362.997  46
   1  -9  -8 7888.44 236.362  77
  -1  -9   8 6387.17 222.104  74
  -1  -9   8 7853.10 219.864  75
  -1  -9   8 7546.09 356.890  50
  -1   9   8 7059.93 316.459  70
   1  -9  -8 7969.17 247.119  69
  -1   9   8 7598.60 309.388  71
   1   9  -8 8163.00 465.393  14
  -1   9   8 7827.04 323.048  17
  -1   9   8 6800.06 494.505  37
   1   9  -8 7359.11 440.344  34
   1   9  -8 7248.31 473.517  22
  -1   9   8 7658.53 321.933  27
   1  -9  -8 8508.48 246.788  94
   1  -9  -8 7147.30 229.803  97
  -1  -9   8 7652.03 212.963  98
  -1  -9   8 7890.34 227.072  95
  -1  -9   8 7981.28 217.612  96
  -1  -9   7 7536.46 242.956  83
  -1  -9   7 7270.03 206.395  80
   1   9  -7 7278.47 458.743  22
   1  -9  -7 6811.60 217.391  77
   1  -9  -7 6444.03 193.603  78
  -1  -9   7 7248.06 203.188  75
  -1  -9   7 5895.74 203.514  74
  -1  -9   7 7307.96 303.940  41
  -1   9   7 5495.81 438.876  37
   1  -9  -7 7921.15 340.644  39
  -1   9   7 6620.18 284.766  71
  -1   9   7 6341.26 298.617  70
   1  -9  -7 7331.52 226.555  69
  -1   9   7 6917.71 300.983  17
  -1   9   7 5955.79 274.462  11
   1  -9  -7 6821.50 218.439  97
  -1  -9   7 7175.09 208.024  95
  -1  -9   7 7216.28 200.325  96
  -1  -9   7 7160.95 194.927  98
   1  -9  -7 7146.21 320.953   2
  -1  -9   7 6630.28 305.087   2
  -1  -9   7 7066.30 201.177  88
   1  -9  -7 6515.80 194.960  89
  -1   9   7 6869.54 301.699  27
   1  -9  -7 7719.71 228.846  94
   1  -9  -6 3320.77 121.801  89
  -1  -9   6 3492.93 126.347  88
  -1  -9   6 3524.06 230.491  50
  -1  -9   6 2883.55 150.714  83
  -1  -9   6 3315.58 125.376  80
  -1  -9   6 3357.81 218.302  46
   1   9  -6 3794.80 334.555  22
   1  -9  -6 3268.36 122.362  78
   1  -9  -6 3164.27 137.427  77
  -1  -9   6 3325.81 122.332  75
  -1  -9   6 3228.71 129.480  74
   1  -9  -6 3546.04 138.441  69
  -1   9   6 3551.22 201.156  71
  -1  -9   6 3446.50 198.078  41
   1  -9  -6 3714.15 227.701  39
  -1   9   6 3198.91 330.157  37
   1   9  -6 3585.57 244.566  11
  -1   9   6 2938.78 188.938  11
  -1   9   6 3419.08 204.151  17
  -1  -9   6 3554.69 117.142  98
  -1  -9   6 3471.34 121.683  96
   1  -9  -6 3473.88 143.485  97
  -1  -9   6 3462.56 128.680  95
   1  -9  -6 3563.04 220.324   2
   1  -9  -6 3309.96 218.407   3
  -1  -9   6 3404.38 213.079   3
  -1  -9   6 3100.45 204.522   2
   1  -9  -6 3695.77 143.738  94
  -1   9   6 3404.28 206.352  27
  -1   9   6 3284.50 169.969  54
   1  -9  -5 656.963 74.3038  94
  -1  -9   5 588.549 62.6476  88
   1  -9  -5 548.583 57.8212  89
  -1  -9   5 465.860 113.794  50
  -1   9   5 559.983 139.526  51
  -1  -9   5 546.236 84.1195  83
  -1  -9   5 518.179 59.2200  80
  -1  -9   5 466.255 95.1830  46
   1  -9  -5 483.132 60.8713  78
   1  -9  -5 568.832 70.8739  77
  -1  -9   5 560.364 74.2022  78
  -1  -9   5 646.266 56.2081  75
  -1  -9   5 567.805 63.3998  74
   1  -9  -5 544.997 106.755  39
  -1  -9   5 434.939 89.7047  41
  -1   9   5 382.584 107.186  71
  -1   9   5 514.381 99.9627  17
   1   9  -5 691.847 134.891  11
  -1   9   5 382.663 93.3183  11
  -1   9   5 383.936 178.140  37
  -1   9   5 472.820 104.636  27
   1  -9  -5 538.773 115.807   3
  -1  -9   5 529.022 111.833   2
   1  -9  -5 615.256 114.259   2
  -1  -9   5 542.286 108.571   3
  -1  -9   5 557.543 60.5622   5
  -1   9   5 501.859 88.7045  54
  -1  -9   5 608.197 49.6872  98
  -1  -9   5 571.054 55.3307  96
   1  -9  -5 575.306 75.9107  97
  -1  -9   5 564.731 60.7279  95
   1  -9  -4 3583.88 130.968  94
  -1   9   4 3140.70 236.519  51
  -1  -9   4 3189.36 210.218  50
   1  -9  -4 3348.76 208.121  47
  -1  -9   4 3497.21 134.996  83
  -1  -9   4 3191.85 115.187  80
  -1  -9   4 3245.64 194.906  46
   1  -9  -4 3208.48 116.220  89
  -1  -9   4 3258.14 121.907  88
   1  -9  -4 3083.37 128.024  77
  -1  -9   4 3250.89 131.375  78
   1  -9  -4 3084.23 119.515  78
  -1  -9   4 3404.95 115.250  75
  -1  -9   4 3080.08 116.569  74
   1  -9  -4 3287.95 201.283  39
  -1  -9   4 2985.81 177.040  41
  -1   9   4 2910.84 229.689  19
   1   9  -4 3191.80 221.379  11
  -1   9   4 2946.35 191.908  11
  -1   9   4 3161.80 191.708  17
  -1   9   4 3213.04 182.690  33
   1   9  -4 3044.89 177.973  27
   1  -9  -4 3399.11 215.485   2
  -1  -9   4 3145.69 204.800   2
  -1  -9   4 3073.56 204.344   3
  -1  -9   4 3334.42 123.223   5
  -1   9   4 3536.66 153.824  54
  -1  -9   4 3149.91 117.636  95
  -1  -9   4 3152.23 111.422  96
   1  -9  -4 3431.04 141.165  97
  -1  -9   3-10.3698 58.2812  83
  -1  -9   3 41.8017 39.4094  80
   1  -9  -3-7.31933 44.8928  83
   1  -9  -3 6.56159 59.8947  47
  -1  -9   3 9.58261 60.4506  46
  -1   9   3-61.2738 90.7361  51
  -1  -9   3-36.9564 82.9325  50
  -1  -9   3 29.1361 56.6094  78
   1  -9  -3-0.96423 49.2286  78
  -1  -9   3 19.9718 44.2337  74
  -1  -9   3-2.50940 36.1034  75
   1  -9  -3 26.6898 70.7866  39
  -1   9   3 4.85679 84.6028  19
   1  -9  -3-27.8732 81.3953   2
  -1  -9   3 87.6522 89.3484   3
  -1  -9   3-15.4096 84.1858   2
  -1  -9   3 20.6348 44.1136   5
  -1   9   3 5.36205 54.8040  33
  -1  -9   3 6.21223 45.9106  95
  -1  -9   3 13.1603 35.9074  96
  -1   9   3-31.7820 77.3260  17
   1   9  -3-16.7633 66.3862  17
  -1   9   3-51.0123 88.8386  11
   1   9  -3 26.1009 85.1374  11
   1  -9  -3 21.5791 42.3098  89
  -1  -9   3 13.4238 48.1767  88
   1  -9  -3 53.5906 49.5660  94
  -1  -9   2-3.83936 52.6846  83
   1  -9  -2 81.0657 47.8648  83
  -1  -9   2 45.2201 36.6570  80
  -1  -9   2 34.4370 55.9881  46
   1  -9  -2 58.7710 51.6130  78
  -1  -9   2 43.2439 56.9641  78
  -1  -9   2 20.3398 80.9010  50
  -1   9   2 4.44262 85.2407  51
  -1  -9   2 56.7151 35.8792  75
  -1   9   2 26.7750 75.8037  19
  -1  -9   2 94.0658 69.0791  39
   1  -9  -2 56.7853 65.8224  39
  -1  -9   2 34.3212 43.2566   5
  -1  -9   2 117.586 84.3913   2
  -1  -9   2 34.1659 82.0933   3
   1  -9  -2 35.1228 76.6293   2
  -1   9   2 48.5044 53.9619  33
  -1  -9   2 41.4302 43.1618  95
  -1  -9   2 22.5872 35.0532  96
  -1  -9   2 47.2790 47.9836  88
   1  -9  -2 65.5572 43.3263  89
   1   9  -2-2.86639 69.0084  17
  -1   9   2 6.16505 71.7829  17
   1   9  -2-29.7453 84.2416  11
  -1   9   2 11.2092 79.9358  11
   1  -9  -2 91.3963 50.2131  94
  -1  -9   1 184.124 58.2232  78
   1  -9  -1 143.895 56.4991  78
  -1  -9   1 98.0946 90.0624  50
   1  -9  -1 186.042 89.2650  50
  -1  -9   1 134.561 37.9391  75
  -1   9   1 138.481 78.3627  19
   1   9  -1 121.918 58.9339  18
  -1  -9   1 169.498 39.8348  80
  -1  -9   1 153.061 71.6419  39
   1  -9  -1 138.892 71.1715  39
  -1  -9   1 94.9817 93.0649   3
  -1  -9   1 157.986 47.0186   5
   1  -9  -1 161.730 88.0550   2
  -1  -9   1 193.596 89.8483   2
   1  -9  -1 191.444 51.2542  94
  -1  -9   1 149.710 48.5417  88
   1  -9  -1 160.719 45.4516  89
  -1  -9   1 155.496 41.8563  89
  -1  -9   1 149.634 52.7635  83
   1  -9  -1 130.498 33.9855  84
   1  -9  -1 149.991 48.7035  83
  -1   9   1 87.9114 70.4888  17
  -1   9   1 115.182 84.6063  11
   1   9  -1 117.119 83.2341  11
  -1  -9   1 128.440 48.1785  95
  -1  -9   0 2705.35 99.2459  80
   1  -9   0 2555.21 190.270  50
  -1  -9   0 2631.89 94.9644  75
   1   9   0 2597.92 156.756  18
   1   9   0 2506.13 183.389  19
   1  -9   0 2786.89 113.929  78
  -1  -9   0 2743.54 113.491  78
  -1  -9   0 2578.90 160.528  39
   1  -9   0 2496.24 158.415  39
  -1  -9   0 2843.25 189.626   2
   1  -9   0 2656.04 184.972   2
  -1  -9   0 2677.76 190.453   3
  -1  -9   0 2556.69 104.806   5
   1   9   0 2639.95 148.433  33
  -1  -9   0 2401.21 92.9908  89
   1  -9   0 2584.06 99.0187  89
   1  -9   0 2812.14 106.383  83
  -1  -9   0 2859.70 107.664  83
   1  -9   0 2478.10 90.1824  84
  -1   9   0 2575.87 165.359  17
  -1   9   0 2870.27 196.280  11
  -1  -9   0 2458.46 99.9390  95
   1  -9   0 2397.43 103.188  94
  -1  -9   0 2534.86 101.885  94
   1  -9   1 3338.89 111.568  80
   1  -9   1 3449.40 218.085  50
  -1  -9  -1 3342.34 189.529  47
  -1  -9  -1 3571.79 128.481  78
   1  -9   1 3483.49 131.730  78
   1  -9   1 3434.45 113.937  75
  -1  -9  -1 3341.78 109.953  75
  -1  -9  -1 3210.73 180.355  39
   1  -9   1 3329.16 183.123  39
   1   9   1 3407.10 182.699  18
   1   9   1 3320.49 213.658  19
  -1  -9  -1 3590.03 212.382   2
   1  -9   1 3646.72 212.515   2
  -1  -9  -1 3296.84 120.758   5
  -1  -9  -1 3284.66 210.725   3
   1   9   1 3153.92 171.544  33
   1  -9   1 3215.47 107.998  84
  -1  -9  -1 3510.26 121.828  83
   1  -9   1 3488.59 123.030  83
  -1   9  -1 3625.22 225.469  11
  -1   9  -1 3431.96 187.319  17
   1  -9   1 3269.03 114.900  89
  -1  -9  -1 3074.91 106.795  89
   1  -9   1 3032.30 108.076  95
  -1  -9  -1 3105.16 115.126  94
  -1  -9  -1 3321.30 138.436  97
   1  -9   2 302.370 45.3835  84
   1  -9   2 315.891 60.7272  83
  -1  -9  -2 343.692 53.9879  83
   1  -9   2 363.034 44.4767  80
  -1  -9  -2 360.609 88.0985  47
   1  -9   2 320.522 98.1363  50
   1   9   2 274.153 91.2391  51
   1  -9   2 359.665 66.9743  78
  -1  -9  -2 305.664 56.7299  78
   1  -9   2 339.180 44.5420  75
   1  -9   2 290.969 78.7061  39
  -1  -9  -2 336.646 79.7455  39
   1   9   2 304.525 96.5600  19
   1   9   2 263.254 75.7572  18
  -1  -9  -2 242.689 97.0605   2
  -1  -9  -2 388.841 51.5802   5
  -1  -9  -2 399.647 110.571   3
   1  -9   2 377.311 97.5807   2
   1   9   2 292.853 72.9628  33
  -1   9  -2 378.812 106.933  11
  -1   9  -2 387.643 85.0462  17
   1  -9   2 316.130 45.3844  95
  -1  -9  -2 370.905 70.6629  97
   1  -9   2 369.749 52.5649  89
  -1  -9  -2 333.581 42.7113  89
  -1  -9  -2 325.424 52.0409  94
  -1  -9  -3 36.9492 34.4156  89
   1  -9   3 26.9477 44.3191  89
   1  -9   3 53.1500 83.5314  50
   1  -9   3 22.8226 36.4287  80
  -1  -9  -3 24.3163 51.5432  83
   1  -9   3 54.9713 67.8934  46
  -1  -9  -3 22.7171 70.6523  47
   1  -9   3 0.79830 39.2333  84
   1  -9   3 27.7567 57.8363  83
  -1  -9  -3 45.1297 49.7213  78
  -1  -9  -3 10.8504 51.4800  77
   1  -9   3-3.38428 36.1276  75
   1  -9   3 6.35905 37.3438  74
  -1  -9  -3 6.17059 66.5395  39
   1   9   3-4.94487 88.2305  19
   1   9   3 28.7374 67.9365  18
  -1  -9  -3 39.0668 61.5397  97
   1  -9   3-0.74367 37.6060  95
  -1   9  -3 25.2177 83.9264  27
  -1  -9  -3 28.0577 44.6427  94
   1  -9   3-41.0338 75.7990   2
  -1  -9  -3 23.3733 40.1710   5
  -1  -9  -3-4.03900 87.5718   2
  -1  -9  -3-3.99581 86.6354   3
  -1   9  -3 117.045 101.777  11
  -1   9  -3 112.427 74.8019  17
   1   9   3-14.8145 61.2839  33
   1  -9   4 11263.6 273.284  80
   1  -9   4 11073.8 399.505  46
  -1  -9  -4 10775.6 279.249  78
  -1  -9  -4 11571.7 295.350  77
   1  -9   4 11187.4 274.424  75
   1  -9   4 10494.5 268.385  74
  -1   9  -4 11876.6 573.982  22
   1   9   4 10981.3 388.546  18
  -1  -9  -4 11678.9 387.071  39
  -1  -9  -4 12574.5 311.445  97
   1  -9   4 10010.8 265.213  95
  -1  -9  -4 11226.6 418.822  47
   1  -9   4 10190.6 421.627  50
  -1  -9  -4 10815.6 280.676  94
  -1   9  -4 12192.1 465.296  11
   1   9   4 10171.5 383.763   9
   1  -9   4 10850.5 272.999  84
   1  -9   4 11136.4 296.655  83
  -1  -9  -4 11437.6 421.025   2
  -1  -9  -4 10545.1 278.783   5
  -1  -9  -4 11151.4 417.804   3
   1  -9   4 10961.2 402.658   3
   1  -9   4 10821.4 396.840   2
   1  -9   5 3131.71 113.842  80
   1  -9   5 3195.72 203.716  46
  -1   9  -5 3552.60 369.222  22
   1   9   5 3328.89 199.903  18
   1  -9   5 3198.21 112.697  75
   1  -9   5 3205.63 115.547  74
   1  -9   5 2992.12 178.431  41
   1   9   5 2880.27 312.253  37
  -1  -9  -5 3203.09 192.124  39
  -1  -9  -5 3277.78 134.034  77
  -1  -9  -5 2946.74 116.428  78
   1   9   5 3260.17 179.976  71
  -1  -9  -5 3520.61 144.211  97
   1  -9   5 2805.84 106.849  95
   1  -9   5 2575.16 215.027  50
  -1  -9  -5 3299.16 224.316  47
   1  -9   5 2751.20 142.425  83
   1  -9   5 3080.62 114.242  84
   1   9   5 3039.38 188.923  33
  -1  -9  -5 2998.75 114.897   5
   1  -9   5 3061.72 196.256   2
  -1  -9  -5 3365.80 221.264   3
   1  -9   5 2979.84 197.874   3
  -1  -9  -5 3287.57 217.365   2
  -1  -9  -5 3171.75 123.091  94
  -1  -9  -6 9306.26 251.571  78
  -1  -9  -6 10089.5 279.443  77
  -1   9  -6 10365.0 585.409  22
   1   9   6 10094.9 377.543  18
   1  -9   6 9900.30 257.665  74
   1  -9   6 9663.90 252.440  75
   1   9   6 8175.32 524.780  37
  -1  -9  -6 10631.3 374.089  39
   1  -9   6 9664.31 352.197  41
   1   9   6 9068.10 331.159  71
   1   9   6 9753.13 355.749  70
  -1  -9  -6 10241.4 284.961  97
   1  -9   6 8782.78 244.785  95
  -1  -9  -6 10480.5 402.764   2
  -1  -9  -6 9862.67 392.851   3
   1  -9   6 9736.50 370.896   3
   1  -9   6 9292.51 362.311   2
   1  -9   6 10018.0 257.129  80
   1  -9   6 9834.89 255.382  84
   1  -9   6 10873.3 297.135  83
  -1  -9  -6 9502.97 264.141  94
   1   9   6 10196.1 373.931  33
   1  -9   7 5120.59 163.133  80
  -1  -9  -7 4903.75 179.480  77
  -1  -9  -7 4515.06 150.432  78
  -1   9  -7 5307.10 475.421  22
   1   9   7 4989.59 259.981  18
  -1  -9  -7 4883.63 169.047  94
   1  -9   7 4858.88 155.165  75
   1  -9   7 4973.00 163.652  74
  -1  -9  -7 4857.29 248.106  39
   1   9   7 4602.75 249.855  70
   1   9   7 4668.33 240.145  17
   1   9   7 5131.15 436.567  37
  -1   9  -7 5209.63 408.463  34
   1   9   7 5123.24 258.830  33
   1  -9   7 4810.07 244.170   2
  -1  -9  -7 4723.57 266.679   2
   1  -9   7 5187.43 278.379  46
  -1  -9  -7 5061.57 181.390  97
   1  -9   7 4929.90 154.374  96
   1   9   7 3748.73 468.298  48
   1  -9   8 5197.51 163.408  75
   1  -9   8 5088.45 172.737  74
   1   9   8 4964.16 248.578  17
  -1   9  -8 4951.26 377.761  14
  -1   9  -8 5310.73 293.892  40
  -1  -9  -8 5169.45 184.743  97
   1  -9   8 5109.49 160.149  96
   1  -9   8 5173.34 160.407  98
   1   9   8 5465.76 452.121  37
   1   9   8 5477.73 274.397  33
  -1   9  -8 5511.93 437.202  34
   1  -9   8 5303.09 290.002  46
  -1   9  -8 4911.08 459.729  22
   1  -9   8 5052.91 312.580  49
  -1  -9  -8 5201.99 177.718  94
  -1  -9  -8 4488.11 180.860  77
   1  -9   9 2903.84 245.036  49
   1   9   9 2682.31 528.373  48
   1  -9   9 2905.29 219.683  46
   1   9   9 2917.78 332.285  20
   1   9   9 2392.86 180.857  27
  -1  -9  -9 2572.82 134.287  77
   1  -9   9 2418.89 121.457  74
   1  -9   9 2864.91 115.175  75
   1   9   9 2893.27 197.444  70
  -1   9  -9 2955.60 230.011  40
   1  -9   9 2698.08 212.829  41
  -1  -9  -9 2678.21 187.431  39
   1   9   9 2435.87 284.238  65
  -1   9  -9 2504.45 348.246  34
  -1  -9  -9 2717.64 129.374  97
   1  -9   9 2810.60 111.112  96
   1  -9   9 2821.15 112.568  98
  -1  -9  -9 2730.70 127.987  94
  -1   9  -9 2233.30 313.532  14
   1   9   9 2834.40 186.387  17
   1  -9   9 2837.86 128.788  86
   1   9  10 13555.8 806.834  48
   1  -9  10 11958.6 494.536  49
   1   9  10 10179.6 847.361  43
   1  -9  10 12055.3 461.952  46
   1   9  10 10256.6 536.542  20
  -1  -9 -10 10565.6 304.421  77
   1   9  10 10169.8 376.369  27
  -1   9 -10 10842.4 589.997  31
   1  -9  10 11448.1 286.386  75
   1  -9  10 8973.17 286.263  74
   1   9  10 10868.8 354.434  70
  -1   9 -10 11170.2 463.299  40
  -1  -9 -10 10663.4 388.210  39
   1  -9  10 10003.7 417.082  41
  -1   9 -10 9846.98 603.574  38
   1   9  10 13240.9 458.696  65
  -1   9 -10 9670.15 557.209  34
   1  -9  10 11250.5 284.262  98
  -1  -9 -10 10128.8 292.758  97
   1  -9  10 11057.3 279.033  96
  -1  -9 -10 10959.6 297.927  94
  -1   9 -10 11741.8 600.987  14
   1   9  10 10484.9 381.819  17
   1  -9  10 11190.4 301.556  86
   1  -9  11 112.622 111.386  49
   1   9  11 277.370 388.932  48
  -1  -9 -11 260.976 125.881  47
   1  -9  11 335.868 110.447  46
  -1   9 -11-299.114 322.071  31
  -1  -9 -11 190.181 67.4606  77
  -1   9 -11 769.538 299.401  14
   1  -9  11 324.273 68.2216  75
   1  -9  11 147.290 66.6282  74
   1   9  11 205.515 92.1459  70
  -1   9 -11 176.730 304.406  38
  -1   9 -11 126.632 109.601  40
   1   9  11 828.851 224.985  65
  -1  -9 -11 163.307 62.1100  94
   1  -9  11 227.331 54.7115  98
   1  -9  11 193.340 49.7629  96
  -1  -9 -11 120.220 58.5986  97
  -1   9 -11 510.400 267.375  34
   1  -9  11 270.061 65.1575  86
   1   9  11 196.035 55.9946  87
   1   9  12 3967.24 180.543  70
   1   9  12 4189.18 262.033  65
  -1   9 -12 5029.15 379.634  34
  -1   9 -12 4781.03 430.893  31
   1  -9  12 4962.44 170.274  86
   1   9  12 13221.5 640.118  43
  -1   9 -12 5306.47 189.847  60
  -1   9 -12 6103.80 471.196  38
  -1   9 -12 4847.50 294.627  40
   1   9  12 4119.10 465.735  48
  -1  -9 -12 5009.47 312.876  47
  -1   9 -12 4589.03 163.863  79
   1  -9  12 4262.21 157.485  75
   1  -9  13 75.7445 56.4900  74
   1   9  13 739.546 121.269  65
   1   9  13 902.092 155.525  59
  -1   9 -13 78.6000 55.6989  60
   1   9  13 85.5612 51.3706  87
  -1  -9 -13 48.9324 93.1678  47
  -1  -9 -13 66.2929 55.3449  77
   1  -9  13 84.5557 48.5147  98
  -1  -9 -13 73.0457 46.4769  97
   1  -9  13 54.8931 47.1187  96
  -1   9 -13 278.621 195.740  32
  -1   9 -13 268.452 253.337  38
  -1   9 -13 24.9631 96.4577  40
   1   9  13 507.284 292.311  43
   1   9  14 4905.52 189.289  65
   1   9  14 5149.88 182.563  59
  -1   9 -14 4910.45 169.506  60
  -1  -9 -14 4860.10 271.425  47
  -1  -9 -14 5299.36 152.783  77
   1  -9  14 4807.54 147.321  98
   1  -9  14 5136.04 149.727  74
  -1   9 -14 4640.88 263.351  40
   1   9  14 4893.91 146.288  87
  -1  -9 -15 1133.04 127.431  47
  -1   9 -15 1073.71 71.7134  72
   1  -9  15 1155.79 65.9327  98
   1   9  15 1282.81 67.3027  87
  -1  -9 -15 1353.13 66.6834  77
  -1   9 -15 1338.64 76.5278  77
  -1   9 -15 1176.60 74.8108  60
   1   9  15 1265.99 92.8295  65
   1  -9  16 1061.03 53.6398  98
  -1  -9 -16 1179.79 51.4832  77
   1   9  16 1204.13 54.4377  87
  -1  10  16 4462.41 113.848  87
   1 -10 -16 4278.67 107.506  83
  -1  10  15 957.589 55.1706  87
   1  10 -15 767.643 53.0350  77
  -1 -10  15 872.305 47.4980  96
   1 -10 -15 1072.55 53.0775  83
  -1 -10  15 955.877 55.1812  74
  -1  10  15 798.090 72.8595  65
  -1 -10  14 3905.00 119.104  74
   1  10 -14 2470.58 191.479  40
   1 -10 -14 3692.59 112.069  77
  -1  10  14 3004.06 122.696  70
  -1  10  14 3473.15 146.955  65
   1  10 -14 2789.09 123.959  60
  -1  10  14 3200.60 115.414  93
  -1 -10  14 3173.29 112.587  98
  -1 -10  14 3081.98 107.925  96
  -1  10  14 3113.31 109.532  87
   1 -10 -14 2608.90 197.039  47
  -1  10  13 103.429 66.6941  70
   1  10 -13 388.657 190.408  38
   1  10 -13 143.830 95.4952  40
  -1 -10  13 242.451 58.6677  74
  -1  10  13 247.520 131.554  65
   1  10 -13 198.955 57.7931  60
  -1 -10  13 197.526 54.5787  96
  -1 -10  13 166.384 49.2031  98
   1 -10 -13 147.396 53.9921  94
  -1  10  13 357.050 68.5896  93
  -1  10  13 213.726 50.8147  87
   1 -10 -13 197.501 97.3476  47
   1 -10 -13 258.373 51.4325  77
  -1 -10  12 166.164 63.4770  74
  -1  10  12 213.093 89.2455  70
  -1  10  12 159.154 51.4373  87
   1  10 -12 470.303 229.623  38
   1  10 -12 92.9397 96.8045  40
   1 -10 -12 155.382 56.2399  77
   1  10 -12 254.605 238.054  31
   1 -10 -12 69.9004 58.7504  94
  -1 -10  12 182.347 50.9915  98
  -1 -10  12 72.8969 53.6628  96
   1 -10 -12 157.923 107.946  47
  -1 -10  12 162.823 91.6875  46
   1  10 -11 725.797 147.429  40
  -1 -10  11 2344.90 221.239  41
   1  10 -11 815.701 265.725  38
   1 -10 -11 613.923 116.715  39
  -1  10  11 944.876 126.482  70
  -1  10  11 2267.23 266.991  65
  -1  10  11 558.904 203.379  20
   1  10 -11 388.292 200.362  34
  -1  10  11 890.836 140.750  27
   1  10 -11 657.417 271.395  31
  -1 -10  11 664.605 128.623  46
   1 -10 -11 618.705 142.436  47
  -1  10  11 2567.60 469.291  48
  -1  10  10 1197.33 77.6732  87
  -1 -10  10 1421.24 167.498  46
  -1  10  10 1301.38 145.479  17
  -1  10  10 1183.91 258.564  20
  -1  10  10 5926.84 604.713  48
  -1 -10  10 1030.14 140.459  50
   1 -10 -10 1377.42 93.9095  77
  -1 -10  10 1404.00 87.9988  75
  -1 -10  10 1137.86 93.7900  74
  -1  10  10 1294.31 161.409  70
  -1  10  10-341.294 609.676  43
  -1 -10  10 1724.39 197.409  41
   1  10 -10 995.100 278.138  38
   1  10 -10 1377.53 176.736  40
   1 -10 -10 1163.89 148.907  39
  -1  10  10 5307.31 329.570  65
   1  10 -10 776.899 233.035  34
   1 -10 -10 1167.17 95.6980  94
  -1  10  10 1360.74 157.828  27
   1  10 -10 1148.94 286.093  31
  -1 -10  10 1032.34 84.9051  95
  -1 -10  10 1249.24 82.3317  96
  -1 -10  10 1122.32 78.0921  98
   1  10 -10 1314.08 286.607  14
  -1  10   9 529.192 60.9780  87
  -1  10   9 512.597 464.843  48
  -1 -10   9 587.763 126.589  50
  -1 -10   9 614.764 129.415  46
  -1  10   9 648.513 250.163  20
  -1  10   9 640.208 117.988  17
   1 -10  -9 641.531 79.7670  77
  -1 -10   9 384.923 74.1701  74
  -1 -10   9 548.162 69.3468  75
   1 -10  -9 607.450 125.753  39
  -1 -10   9 590.842 150.498  41
   1  10  -9 666.281 141.221  40
  -1  10   9 648.944 159.933  70
  -1  10   9 461.013 245.654  65
   1  10  -9 537.038 237.180  34
  -1 -10   9 539.537 61.2046  98
  -1 -10   9 498.770 69.7756  95
  -1 -10   9 595.668 67.1165  96
   1 -10  -9 481.787 82.5788  94
  -1  10   9 544.081 124.110  27
   1  10  -9 486.593 243.932  14
  -1 -10   8 478.676 123.048  50
  -1 -10   8 816.986 82.3945  80
  -1 -10   8 646.059 127.558  46
   1  10  -8 544.816 264.932  22
   1 -10  -8 572.566 80.1676  77
  -1 -10   8 550.333 67.4337  75
  -1 -10   8 471.687 73.8393  74
   1 -10  -8 386.051 115.123  39
  -1 -10   8 593.071 125.033  41
  -1  10   8 950.089 150.594  71
  -1  10   8 449.254 166.122  70
  -1  10   8 551.880 115.670  17
   1  10  -8 139.942 212.297  14
  -1  10   8 773.413 261.887  37
   1  10  -8 895.244 253.816  34
  -1 -10   8 488.038 59.1445  98
  -1 -10   8 479.404 70.5348  95
  -1 -10   8 473.129 64.0654  96
[truncated: 2,647,964 more chars]
