# Supplementary material for: Mitochondria and Neuromast Tagging With Fluorescent Gallium‐Triapine Analogues: In Cellulo MP FLIM and Zebrafish Live Imaging
Source: Adv Sci (Weinh). 2026 Apr 16:e19815. Online ahead of print. doi: 10.1002/advs.202519815 (PMC13335005; doi:10.1002/advs.202519815)
Supplement: Supplementary file 2 — Supporting File: advs75212‐sup‐0002‐Data.zip. [file ADVS-9999-e19815-s001.zip › advs75212-sup-0002-Data/L1_s19sip5.cif]

 
data_s19sip5
 
_audit_creation_method            'SHELXL-2018/3'
_shelx_SHELXL_version_number      '2018/3'
_chemical_name_systematic         ?
_chemical_name_common             ?
_chemical_melting_point           ?
_chemical_formula_moiety          'C9 H13 N5 S' 
_chemical_formula_sum
 'C9 H13 N5 S' 
_chemical_formula_weight          223.30

loop_
 _atom_type_symbol
 _atom_type_description
 _atom_type_scat_dispersion_real
 _atom_type_scat_dispersion_imag
 _atom_type_scat_source
 'C'  'C'   0.0181   0.0091
 'International Tables Vol C Tables 4.2.6.8 and 6.1.1.4'
 'H'  'H'   0.0000   0.0000
 'International Tables Vol C Tables 4.2.6.8 and 6.1.1.4'
 'N'  'N'   0.0311   0.0180
 'International Tables Vol C Tables 4.2.6.8 and 6.1.1.4'
 'S'  'S'   0.3331   0.5567
 'International Tables Vol C Tables 4.2.6.8 and 6.1.1.4'
 
_space_group_crystal_system       monoclinic
_space_group_IT_number            14
_space_group_name_H-M_alt         'P 21/n'
_space_group_name_Hall            '-P 2yn'
 
_shelx_space_group_comment
;
The symmetry employed for this shelxl refinement is uniquely defined
by the following loop, which should always be used as a source of
symmetry information in preference to the above space-group names.
They are only intended as comments.
;
 
loop_
 _space_group_symop_operation_xyz
 'x, y, z'
 '-x+1/2, y+1/2, -z+1/2'
 '-x, -y, -z'
 'x-1/2, -y-1/2, z-1/2'
 
_cell_length_a                    8.06760(10)
_cell_length_b                    7.09860(10)
_cell_length_c                    19.2465(2)
_cell_angle_alpha                 90
_cell_angle_beta                  100.4010(10)
_cell_angle_gamma                 90
_cell_volume                      1084.11(2)
_cell_formula_units_Z             4
_cell_measurement_temperature     150(2)
_cell_measurement_reflns_used   11947
_cell_measurement_theta_min     4.6710
_cell_measurement_theta_max     72.8800
 
_exptl_crystal_description        block
_exptl_crystal_colour             yellow
_exptl_crystal_density_meas       ?
_exptl_crystal_density_method     ?
_exptl_crystal_density_diffrn     1.368          
_exptl_crystal_F_000              472
_exptl_transmission_factor_min    ?
_exptl_transmission_factor_max    ?
_exptl_crystal_size_max           0.299
_exptl_crystal_size_mid           0.139
_exptl_crystal_size_min           0.127
_exptl_absorpt_coefficient_mu     2.455
_shelx_estimated_absorpt_T_min    0.527
_shelx_estimated_absorpt_T_max    0.746
_exptl_absorpt_correction_T_min                   0.85842
_exptl_absorpt_correction_T_max                   1.00000
_exptl_absorpt_correction_type            multi-scan
_exptl_absorpt_process_details
;
CrysAlisPro 1.171.40.57a (Rigaku Oxford Diffraction, 2019)
Empirical absorption correction using spherical harmonics,
 implemented in SCALE3 ABSPACK scaling algorithm.
;
_oxdiff_exptl_absorpt_empirical_full_min           0.785
_oxdiff_exptl_absorpt_empirical_full_max           1.539
_oxdiff_exptl_absorpt_empirical_details
;
Empirical correction (ABSPACK) includes:
- Absorption correction using spherical harmonics
- Frame scaling
;
_diffrn_ambient_temperature 150.01(10) 
_diffrn_ambient_environment N~2~
_diffrn_source 'micro-focus sealed X-ray tube'
_diffrn_source_type 'SuperNova (Cu) X-ray Source'
_diffrn_radiation_probe x-ray
_diffrn_radiation_type 'Cu K\a'
_diffrn_radiation_wavelength 1.54184
_diffrn_radiation_monochromator mirror
_diffrn_measurement_device 'four-circle diffractometer'
_diffrn_measurement_device_type 'SuperNova, Dual, Cu at home/near, EosS2'
_diffrn_measurement_method '\w scans'
_diffrn_detector 'CCD plate'
_diffrn_detector_type EosS2
_diffrn_detector_area_resol_mean 8.1150
_diffrn_reflns_number             17190
_diffrn_reflns_av_unetI/netI      0.0131
_diffrn_reflns_av_R_equivalents   0.0267
_diffrn_reflns_limit_h_min        -10
_diffrn_reflns_limit_h_max        10
_diffrn_reflns_limit_k_min        -8
_diffrn_reflns_limit_k_max        6
_diffrn_reflns_limit_l_min        -23
_diffrn_reflns_limit_l_max        23
_diffrn_reflns_theta_min          4.672
_diffrn_reflns_theta_max          73.060
_diffrn_reflns_theta_full         67.684
_diffrn_measured_fraction_theta_max   1.000
_diffrn_measured_fraction_theta_full  1.000
_diffrn_reflns_Laue_measured_fraction_max    1.000
_diffrn_reflns_Laue_measured_fraction_full   1.000
_diffrn_reflns_point_group_measured_fraction_max   1.000
_diffrn_reflns_point_group_measured_fraction_full  1.000
_reflns_number_total              2165
_reflns_number_gt                 2108
_reflns_threshold_expression      'I > 2\s(I)'
_reflns_Friedel_coverage          0.000
_reflns_Friedel_fraction_max      .
_reflns_Friedel_fraction_full     .
 
_reflns_special_details
;
 Reflections were merged by SHELXL according to the crystal
 class for the calculation of statistics and refinement.
 
 _reflns_Friedel_fraction is defined as the number of unique
 Friedel pairs measured divided by the number that would be
 possible theoretically, ignoring centric projections and
 systematic absences.
;
 
_computing_data_collection     'CrysAlisPro 1.171.40.43a (Rigaku OD, 2019)'
_computing_cell_refinement     'CrysAlisPro 1.171.40.43a (Rigaku OD, 2019)'
_computing_data_reduction      'CrysAlisPro 1.171.40.43a (Rigaku OD, 2019)'
_computing_structure_solution     
; 
 SHELXT
 Sheldrick, G. M. (2008). Acta Cryst. A64, 112-122.
;
_computing_structure_refinement   
;
 SHELXL-2018/3 (Sheldrick, 2018)
 Sheldrick GM (2008) Acta Crystallogr A64:112--122 and 
 C. B. H\"ubschle, G. M. Sheldrick and B. Dittrich
 ShelXle: a Qt graphical user interface for SHELXL
 J. Appl. Cryst., 44, (2011) 1281-1284.
;
_computing_molecular_graphics  

'ORTEP3 for Windows - Farrugia, L. J. J. Appl. Crystallogr. 1997, 30, 565'

_computing_publication_material    
;
 'WinGX publication routines, Farrugia, 
 L. J., J. Appl. Crystallogr., 1999, 32, 837-838
; 
_refine_special_details           ?
_refine_ls_structure_factor_coef  Fsqd
_refine_ls_matrix_type            full
_refine_ls_weighting_scheme       calc
_refine_ls_weighting_details
'w=1/[\s^2^(Fo^2^)+(0.0536P)^2^+0.5807P] where P=(Fo^2^+2Fc^2^)/3'
_atom_sites_solution_primary      ?
_atom_sites_solution_secondary    ?
_atom_sites_solution_hydrogens    mixed
_refine_ls_hydrogen_treatment     mixed
_refine_ls_extinction_method      none
_refine_ls_extinction_coef        .
_refine_ls_number_reflns          2165
_refine_ls_number_parameters      143
_refine_ls_number_restraints      0
_refine_ls_R_factor_all           0.0334
_refine_ls_R_factor_gt            0.0329
_refine_ls_wR_factor_ref          0.0921
_refine_ls_wR_factor_gt           0.0915
_refine_ls_goodness_of_fit_ref    1.037
_refine_ls_restrained_S_all       1.037
_refine_ls_shift/su_max           0.001
_refine_ls_shift/su_mean          0.000
 
loop_
 _atom_site_label
 _atom_site_type_symbol
 _atom_site_fract_x
 _atom_site_fract_y
 _atom_site_fract_z
 _atom_site_U_iso_or_equiv
 _atom_site_adp_type
 _atom_site_occupancy
 _atom_site_site_symmetry_order  
 _atom_site_calc_flag
 _atom_site_refinement_flags_posn
 _atom_site_refinement_flags_adp
 _atom_site_refinement_flags_occupancy
 _atom_site_disorder_assembly
 _atom_site_disorder_group
S S 0.09806(4) 0.45608(5) 0.36933(2) 0.02365(13) Uani 1 1 d . . . . .
N1 N 0.25000(16) 0.79442(18) 0.37373(6) 0.0250(3) Uani 1 1 d . . . . .
N2 N 0.28799(14) 0.64431(16) 0.47905(6) 0.0212(3) Uani 1 1 d . . . . .
N3 N 0.25194(14) 0.48872(17) 0.51300(6) 0.0196(2) Uani 1 1 d . . . . .
H3 H 0.189(2) 0.406(3) 0.4873(10) 0.029(5) Uiso 1 1 d . . . . .
N4 N 0.31732(15) 0.24279(18) 0.67616(6) 0.0228(3) Uani 1 1 d . . . . .
N5 N 0.15520(15) 0.16539(17) 0.56282(6) 0.0225(3) Uani 1 1 d . . . . .
C1 C 0.2046(2) 0.8108(2) 0.29720(8) 0.0330(4) Uani 1 1 d . . . . .
H1A H 0.149715 0.932524 0.284971 0.049 Uiso 1 1 calc R U . . .
H1B H 0.127036 0.708831 0.278834 0.049 Uiso 1 1 calc R U . . .
H1C H 0.306465 0.802045 0.276305 0.049 Uiso 1 1 calc R U . . .
C2 C 0.3462(2) 0.9522(2) 0.40947(9) 0.0316(4) Uani 1 1 d . . . . .
H2A H 0.329185 0.958388 0.458572 0.047 Uiso 1 1 calc R U . . .
H2B H 0.307571 1.069931 0.385230 0.047 Uiso 1 1 calc R U . . .
H2C H 0.466178 0.934120 0.408577 0.047 Uiso 1 1 calc R U . . .
C3 C 0.21667(16) 0.63994(19) 0.40933(7) 0.0203(3) Uani 1 1 d . . . . .
C4 C 0.31110(17) 0.45445(19) 0.57911(7) 0.0197(3) Uani 1 1 d . . . . .
C5 C 0.42626(19) 0.5902(2) 0.62215(7) 0.0259(3) Uani 1 1 d . . . . .
H5A H 0.448101 0.549025 0.671572 0.039 Uiso 1 1 calc R U . . .
H5B H 0.374022 0.715241 0.618820 0.039 Uiso 1 1 calc R U . . .
H5C H 0.532753 0.595871 0.604513 0.039 Uiso 1 1 calc R U . . .
C6 C 0.25761(16) 0.2771(2) 0.60778(7) 0.0192(3) Uani 1 1 d . . . . .
C7 C 0.26320(19) 0.0835(2) 0.70168(7) 0.0250(3) Uani 1 1 d . . . . .
H7 H 0.302702 0.052605 0.749849 0.030 Uiso 1 1 calc R U . . .
C8 C 0.15250(19) -0.0377(2) 0.66099(8) 0.0253(3) Uani 1 1 d . . . . .
H8 H 0.111852 -0.147711 0.680473 0.030 Uiso 1 1 calc R U . . .
C9 C 0.10319(19) 0.0085(2) 0.59024(8) 0.0252(3) Uani 1 1 d . . . . .
H9 H 0.029998 -0.074378 0.560388 0.030 Uiso 1 1 calc R U . . .
 
loop_
 _atom_site_aniso_label
 _atom_site_aniso_U_11
 _atom_site_aniso_U_22
 _atom_site_aniso_U_33
 _atom_site_aniso_U_23
 _atom_site_aniso_U_13
 _atom_site_aniso_U_12
S 0.0261(2) 0.0232(2) 0.0198(2) -0.00107(12) -0.00065(14) -0.00267(12)
N1 0.0312(6) 0.0221(6) 0.0213(6) 0.0032(5) 0.0033(5) -0.0010(5)
N2 0.0249(6) 0.0187(6) 0.0196(5) 0.0010(5) 0.0030(4) -0.0010(5)
N3 0.0213(6) 0.0184(6) 0.0184(5) -0.0008(5) 0.0020(4) -0.0007(5)
N4 0.0258(6) 0.0239(6) 0.0170(5) -0.0007(4) -0.0001(4) 0.0013(5)
N5 0.0257(6) 0.0231(6) 0.0171(5) -0.0002(4) -0.0002(4) -0.0011(5)
C1 0.0429(9) 0.0338(9) 0.0222(7) 0.0076(6) 0.0061(6) 0.0009(7)
C2 0.0380(9) 0.0221(8) 0.0348(8) 0.0022(6) 0.0070(7) -0.0049(6)
C3 0.0202(6) 0.0197(7) 0.0212(6) 0.0000(5) 0.0044(5) 0.0027(5)
C4 0.0188(6) 0.0218(7) 0.0183(6) -0.0018(5) 0.0028(5) 0.0026(5)
C5 0.0288(7) 0.0245(7) 0.0225(7) -0.0018(6) 0.0000(6) -0.0045(6)
C6 0.0190(6) 0.0209(7) 0.0173(6) -0.0012(5) 0.0023(5) 0.0035(5)
C7 0.0304(7) 0.0263(7) 0.0170(6) 0.0020(5) 0.0007(5) 0.0024(6)
C8 0.0297(8) 0.0225(8) 0.0227(7) 0.0035(5) 0.0020(6) -0.0007(6)
C9 0.0280(7) 0.0240(7) 0.0214(7) -0.0002(6) -0.0012(5) -0.0036(6)
 
_geom_special_details
;
 All esds (except the esd in the dihedral angle between two l.s. planes)
 are estimated using the full covariance matrix.  The cell esds are taken
 into account individually in the estimation of esds in distances, angles
 and torsion angles; correlations between esds in cell parameters are only
 used when they are defined by crystal symmetry.  An approximate (isotropic)
 treatment of cell esds is used for estimating esds involving l.s. planes.
;
 
loop_
 _geom_bond_atom_site_label_1
 _geom_bond_atom_site_label_2
 _geom_bond_distance
 _geom_bond_site_symmetry_2
 _geom_bond_publ_flag
S C3 1.7163(14) . ?
N1 C3 1.3456(18) . ?
N1 C1 1.4570(18) . ?
N1 C2 1.462(2) . ?
N2 N3 1.3417(16) . ?
N2 C3 1.3615(17) . ?
N3 C4 1.2988(18) . ?
N3 H3 0.87(2) . ?
N4 C7 1.337(2) . ?
N4 C6 1.3396(17) . ?
N5 C9 1.3322(19) . ?
N5 C6 1.3425(18) . ?
C1 H1A 0.9800 . ?
C1 H1B 0.9800 . ?
C1 H1C 0.9800 . ?
C2 H2A 0.9800 . ?
C2 H2B 0.9800 . ?
C2 H2C 0.9800 . ?
C4 C6 1.4701(19) . ?
C4 C5 1.4831(19) . ?
C5 H5A 0.9800 . ?
C5 H5B 0.9800 . ?
C5 H5C 0.9800 . ?
C7 C8 1.378(2) . ?
C7 H7 0.9500 . ?
C8 C9 1.387(2) . ?
C8 H8 0.9500 . ?
C9 H9 0.9500 . ?
 
loop_
 _geom_angle_atom_site_label_1
 _geom_angle_atom_site_label_2
 _geom_angle_atom_site_label_3
 _geom_angle
 _geom_angle_site_symmetry_1
 _geom_angle_site_symmetry_3
 _geom_angle_publ_flag
C3 N1 C1 122.88(13) . . ?
C3 N1 C2 121.51(12) . . ?
C1 N1 C2 115.46(13) . . ?
N3 N2 C3 111.78(11) . . ?
C4 N3 N2 123.90(12) . . ?
C4 N3 H3 120.2(12) . . ?
N2 N3 H3 115.8(12) . . ?
C7 N4 C6 115.55(12) . . ?
C9 N5 C6 116.08(12) . . ?
N1 C1 H1A 109.5 . . ?
N1 C1 H1B 109.5 . . ?
H1A C1 H1B 109.5 . . ?
N1 C1 H1C 109.5 . . ?
H1A C1 H1C 109.5 . . ?
H1B C1 H1C 109.5 . . ?
N1 C2 H2A 109.5 . . ?
N1 C2 H2B 109.5 . . ?
H2A C2 H2B 109.5 . . ?
N1 C2 H2C 109.5 . . ?
H2A C2 H2C 109.5 . . ?
H2B C2 H2C 109.5 . . ?
N1 C3 N2 113.30(12) . . ?
N1 C3 S 122.53(10) . . ?
N2 C3 S 124.16(10) . . ?
N3 C4 C6 116.57(12) . . ?
N3 C4 C5 120.53(13) . . ?
C6 C4 C5 122.91(12) . . ?
C4 C5 H5A 109.5 . . ?
C4 C5 H5B 109.5 . . ?
H5A C5 H5B 109.5 . . ?
C4 C5 H5C 109.5 . . ?
H5A C5 H5C 109.5 . . ?
H5B C5 H5C 109.5 . . ?
N4 C6 N5 126.60(13) . . ?
N4 C6 C4 116.53(12) . . ?
N5 C6 C4 116.88(12) . . ?
N4 C7 C8 122.71(13) . . ?
N4 C7 H7 118.6 . . ?
C8 C7 H7 118.6 . . ?
C7 C8 C9 116.86(13) . . ?
C7 C8 H8 121.6 . . ?
C9 C8 H8 121.6 . . ?
N5 C9 C8 122.11(13) . . ?
N5 C9 H9 118.9 . . ?
C8 C9 H9 118.9 . . ?
 
loop_
 _geom_torsion_atom_site_label_1
 _geom_torsion_atom_site_label_2
 _geom_torsion_atom_site_label_3
 _geom_torsion_atom_site_label_4
 _geom_torsion
 _geom_torsion_site_symmetry_1
 _geom_torsion_site_symmetry_2
 _geom_torsion_site_symmetry_3
 _geom_torsion_site_symmetry_4
 _geom_torsion_publ_flag
C3 N2 N3 C4 176.72(12) . . . . ?
C1 N1 C3 N2 172.25(13) . . . . ?
C2 N1 C3 N2 -3.12(19) . . . . ?
C1 N1 C3 S -6.91(19) . . . . ?
C2 N1 C3 S 177.72(11) . . . . ?
N3 N2 C3 N1 179.81(11) . . . . ?
N3 N2 C3 S -1.05(16) . . . . ?
N2 N3 C4 C6 179.72(11) . . . . ?
N2 N3 C4 C5 -0.2(2) . . . . ?
C7 N4 C6 N5 -2.5(2) . . . . ?
C7 N4 C6 C4 178.11(12) . . . . ?
C9 N5 C6 N4 2.9(2) . . . . ?
C9 N5 C6 C4 -177.71(12) . . . . ?
N3 C4 C6 N4 -179.34(12) . . . . ?
C5 C4 C6 N4 0.56(19) . . . . ?
N3 C4 C6 N5 1.17(18) . . . . ?
C5 C4 C6 N5 -178.93(12) . . . . ?
C6 N4 C7 C8 -0.4(2) . . . . ?
N4 C7 C8 C9 2.6(2) . . . . ?
C6 N5 C9 C8 -0.4(2) . . . . ?
C7 C8 C9 N5 -2.1(2) . . . . ?
 
loop_
 _geom_hbond_atom_site_label_D 
 _geom_hbond_atom_site_label_H 
 _geom_hbond_atom_site_label_A 
 _geom_hbond_distance_DH 
 _geom_hbond_distance_HA 
 _geom_hbond_distance_DA 
 _geom_hbond_angle_DHA 
 _geom_hbond_site_symmetry_A 
 _geom_hbond_publ_flag
N3 H3 S  0.87(2) 2.283(18) 2.8286(12) 120.5(15) . yes
 
_refine_diff_density_max    0.241
_refine_diff_density_min   -0.364
_refine_diff_density_rms    0.059

_shelx_res_file
;
TITL shelxt_a.res in P2(1)/n
    s19sip5.res
    created by SHELXL-2018/3 at 14:40:33 on 07-Aug-2019
CELL  1.54184   8.0676   7.0986  19.2465   90.000  100.401   90.000
ZERR  4  0.0001   0.0001   0.0002    0.000    0.001    0.000
LATT   1
SYMM  1/2 - X, 1/2 + Y, 1/2 - Z
SFAC  C    H    N    S
UNIT 36 52 20 4
ACTA
FMAP   2
PLAN   10
BOND $H
CONF
TEMP -123
SIZE 0.127 0.139 0.299
HTAB N3 S
LIST  4
L.S.  10
WGHT    0.053600    0.580700
FVAR       6.02881
S     4    0.098065    0.456083    0.369331    11.00000    0.02615    0.02316 =
         0.01984   -0.00107   -0.00065   -0.00267
N1    3    0.250002    0.794421    0.373732    11.00000    0.03120    0.02208 =
         0.02125    0.00317    0.00330   -0.00104
N2    3    0.287987    0.644313    0.479047    11.00000    0.02489    0.01875 =
         0.01963    0.00102    0.00302   -0.00105
N3    3    0.251938    0.488718    0.512996    11.00000    0.02131    0.01838 =
         0.01838   -0.00078    0.00197   -0.00069
H3    2    0.188517    0.405711    0.487262    11.00000    0.02867
N4    3    0.317319    0.242793    0.676159    11.00000    0.02584    0.02392 =
         0.01700   -0.00073   -0.00014    0.00126
N5    3    0.155200    0.165393    0.562816    11.00000    0.02567    0.02306 =
         0.01712   -0.00015   -0.00021   -0.00109
C1    1    0.204588    0.810795    0.297197    11.00000    0.04293    0.03384 =
         0.02218    0.00763    0.00606    0.00091
AFIX 137
H1A   2    0.149715    0.932524    0.284971    11.00000   -1.50000
H1B   2    0.127036    0.708831    0.278834    11.00000   -1.50000
H1C   2    0.306465    0.802045    0.276305    11.00000   -1.50000
AFIX   0
C2    1    0.346157    0.952218    0.409473    11.00000    0.03802    0.02211 =
         0.03482    0.00220    0.00695   -0.00490
AFIX 137
H2A   2    0.329185    0.958388    0.458572    11.00000   -1.50000
H2B   2    0.307571    1.069931    0.385230    11.00000   -1.50000
H2C   2    0.466178    0.934120    0.408577    11.00000   -1.50000
AFIX   0
C3    1    0.216675    0.639944    0.409331    11.00000    0.02020    0.01972 =
         0.02118    0.00001    0.00444    0.00274
C4    1    0.311102    0.454448    0.579113    11.00000    0.01882    0.02181 =
         0.01830   -0.00178    0.00285    0.00258
C5    1    0.426260    0.590154    0.622155    11.00000    0.02883    0.02448 =
         0.02255   -0.00183    0.00000   -0.00447
AFIX 137
H5A   2    0.448101    0.549025    0.671572    11.00000   -1.50000
H5B   2    0.374022    0.715241    0.618820    11.00000   -1.50000
H5C   2    0.532753    0.595871    0.604513    11.00000   -1.50000
AFIX   0
C6    1    0.257613    0.277113    0.607781    11.00000    0.01897    0.02085 =
         0.01728   -0.00124    0.00225    0.00353
C7    1    0.263197    0.083494    0.701678    11.00000    0.03041    0.02628 =
         0.01702    0.00199    0.00065    0.00240
AFIX  43
H7    2    0.302702    0.052605    0.749849    11.00000   -1.20000
AFIX   0
C8    1    0.152502   -0.037688    0.660993    11.00000    0.02975    0.02250 =
         0.02269    0.00351    0.00203   -0.00073
AFIX  43
H8    2    0.111852   -0.147711    0.680473    11.00000   -1.20000
AFIX   0
C9    1    0.103193    0.008512    0.590239    11.00000    0.02799    0.02401 =
         0.02136   -0.00021   -0.00119   -0.00360
AFIX  43
H9    2    0.029998   -0.074378    0.560388    11.00000   -1.20000
AFIX   0
HKLF    4


REM  shelxt_a.res in P2(1)/n
REM wR2 = 0.0921, GooF = S = 1.037, Restrained GooF = 1.037 for all data
REM R1 = 0.0329 for 2108 Fo > 4sig(Fo) and 0.0334 for all 2165 data
REM 143 parameters refined using 0 restraints

END

WGHT      0.0536      0.5807

REM Highest difference peak  0.241,  deepest hole -0.364,  1-sigma level  0.059
Q1    1   0.5229  0.5171  0.6499  11.00000  0.05    0.24
Q2    1   0.4192  1.0043  0.3746  11.00000  0.05    0.23
Q3    1   0.3687  0.6264  0.6648  11.00000  0.05    0.23
Q4    1   0.4414  0.9052  0.4462  11.00000  0.05    0.22
Q5    1   0.2666  0.3811  0.5973  11.00000  0.05    0.22
Q6    1   0.4638  0.6879  0.5953  11.00000  0.05    0.18
Q7    1   0.1280 -0.0105  0.6267  11.00000  0.05    0.17
Q8    1   0.2315  0.7974  0.3364  11.00000  0.05    0.16
Q9    1   0.2283  0.0062  0.6747  11.00000  0.05    0.16
Q10   1   0.3752  0.5082  0.6004  11.00000  0.05    0.15
;
_shelx_res_checksum    6609

_shelx_hkl_file
;
   0   0  -2 68542.4 1170.40  21
   0   0   2 62746.0 1158.26  11
   0   0   3 13.4005 10.6211   7
   0   0  -3 46.4925 15.3421   1
   0   0  -4 494143. 8560.89   1
   0   0   4 489549. 8556.98   7
   0   0  -4 490930. 8553.83  21
   0   0   4 482739. 8531.21  11
   0   0   5 9.17150 16.2928   3
   0   0   5 0.71808 10.7946  11
   0   0   6 1907.61 87.0002  11
   0   0  -6 1928.76 101.685  22
   0   0   6 1948.75 100.351   8
   0   0   6 1763.82 95.4901   3
   0   0  -6 1990.04 106.541   1
   0   0  -6 1904.45 101.524  18
   0   0   6 1885.75 102.053   7
   0   0  -7 10.1617 24.0732   1
   0   0   7 6.47502 20.1829   7
   0   0  -7 21.3089 24.7714  18
   0   0   7 13.8809 22.7920   3
   0   0  -7 22.7041 22.7761  22
   0   0   7 29.1544 15.8869  11
   0   0   8 35630.4 801.496   7
   0   0  -8 36513.5 804.952  18
   0   0  -8 37460.6 807.890  22
   0   0   8 36693.2 779.687  14
   0   0   8 36373.3 752.185  11
   0   0  -8 35445.9 806.623   1
   0   0   8 37243.8 793.975   3
   0   0  -9 22.4974 26.2110  22
   0   0   9 47.4905 33.8345   7
   0   0   9 54.1234 31.2599  14
   0   0  -9 42.4653 31.8492  18
   0   0   9 18.1492 25.2753   3
   0   0  -9 40.9279 30.1114   1
   0   0   9 11.4025 16.9454  11
   0   0  10 68934.2 1401.38  11
   0   0  10 74662.0 1452.86  14
   0   0 -10 73168.1 1490.67  22
   0   0  10 72714.3 1488.77   7
   0   0 -10 70962.2 1478.45  18
   0   0  10 72190.3 1465.18   3
   0   0 -11 1.37702 24.4894  18
   0   0  11 28.9096 32.6658   3
   0   0  11 50.7781 36.5382   7
   0   0  11-11.7119 27.8342  14
   0   0 -11 22.4396 25.2396  22
   0   0 -12 6929.97 311.713  22
   0   0  12 6952.46 283.565  14
   0   0  12 6695.46 292.035   3
   0   0 -12 6411.19 297.174  18
   0   0  13 58.3189 31.7527   3
   0   0 -13 31.2264 34.3997  22
   0   0  13 38.1128 31.5046  14
   0   0 -13-34.3883 33.1674  18
   0   0  14 5916.56 300.255   3
   0   0 -14 6474.44 331.244  22
   0   0  15 48.0902 40.6899  40
   0   0 -15 38.6934 62.3981  29
   0   0 -15-10.9762 60.1655  43
   0   0  15 38.2230 35.9373   3
   0   0  15 12.7251 42.0212  86
   0   0  15 25.8159 37.9380  75
   0   0 -15 26.1699 48.0937  72
   0   0  15 23.3164 35.5808  50
   0   0 -15 40.0540 53.7097  55
   0   0  15-7.47642 36.3346  46
   0   0 -15 58.4039 42.7288  51
   0   0  15-52.9175 39.4521  49
   0   0 -16 14972.1 636.243  43
   0   0  16 15035.7 525.339  28
   0   0 -16 14912.5 606.874  29
   0   0  16 14675.2 531.346  40
   0   0  16 14413.5 550.875  75
   0   0  16 15433.8 565.991  74
   0   0  16 14964.8 546.884  86
   0   0 -16 16040.4 615.781  72
   0   0  16 15172.0 548.135  46
   0   0  16 15058.2 544.251  49
   0   0 -16 14535.4 565.847  51
   0   0  16 15119.1 557.487  50
   0   0 -16 15029.2 584.869  55
   0   0 -17-15.2859 49.1193  43
   0   0 -17 93.6156 69.4646  29
   0   0  17 200.725 61.4193  28
   0   0  17 15.8587 34.6516  40
   0   0  17-25.3817 46.5807  86
   0   0 -17 37.4262 45.3588  72
   0   0  17 18.7277 37.6959  75
   0   0  17 63.0203 58.1385  74
   0   0 -17 44.5063 59.8316  52
   0   0 -17 26.4397 40.7330  55
   0   0  17 15.5182 40.6549  46
   0   0  17-10.8744 37.0431  49
   0   0 -18 12188.8 541.057  29
   0   0 -18 11844.8 557.248  43
   0   0  18 11966.0 465.000  40
   0   0 -18 11718.7 527.634  72
   0   0  18 12057.5 495.063  74
   0   0  18 12074.0 491.154  75
   0   0  18 12222.1 479.983  46
   0   0 -18 12400.3 548.994  52
   0   0  18 12587.3 483.888  49
   0   0 -19 8.20444 60.4440  43
   0   0  19 9.90742 35.4293  40
   0   0 -19 108.406 70.6326  29
   0   0 -19-2.72620 47.4441  34
   0   0  19 25.7712 51.1203  74
   0   0 -19 100.667 60.3138  72
   0   0  19 4.99193 34.2215  46
   0   0  19-11.3867 39.9517  49
   0   0 -19 39.3106 54.8526  52
   0   0 -20 15774.8 571.368  34
   0   0 -20 15121.9 576.892  29
   0   0  20 14224.4 484.090  40
   0   0 -20 15304.4 575.896  72
   0   0  20 14913.2 503.908  76
   0   0  20 15069.2 534.169  74
   0   0  20 14404.6 494.760  46
   0   0  20 14976.4 505.404  49
   0   0 -20 15529.6 584.800  52
   0   0 -21-18.8734 39.3437  34
   0   0  21 4.96203 38.1156  74
   0   0 -21 8.37914 45.4055  72
   0   0 -21 46.7706 43.3478  52
   0   0 -22 189.591 45.3586  34
   0   0  22 169.601 46.6217  80
   0   0  22 140.426 42.9182  74
   0   0 -22 275.929 60.9319  69
   0   0 -22 212.421 55.4862  52
   0   0  23-18.9957 20.3407  80
   0   0 -23-8.24756 26.6941  69
   0  -1   0 1.40878 7.85092  18
   0  -1   0 18.1319 5.06082  24
   0  -1   0-1.00863 9.17389  23
   0  -1   0 8.92094 7.25569   3
   0  -1  -1 82651.8 1491.17  23
   0  -1   1 77948.5 1497.89   5
   0  -1  -1 81868.1 1471.29  24
   0  -1   1 87274.9 1464.20  12
   0  -1   1 83377.0 1485.25   3
   0   1  -1 83247.9 1466.66  22
   0  -1  -1 84114.0 1498.45  18
   0   1   1 82252.2 1471.97  10
   0  -1  -1 78219.0 1497.63   5
   0  -1   2 275478. 4696.61   5
   0   1  -2 256655. 4681.01  22
   0  -1   2 271961. 4697.15   3
   0  -1  -2 272377. 4681.14  23
   0   1  -2 262976. 4696.09   4
   0   1   2 261655. 4674.06  10
   0   1  -2 264656. 4695.44   1
   0  -1  -2 268098. 4685.06  24
   0   1  -2 261689. 4669.02  19
   0   1  -2 275121. 4676.54  13
   0   1   2 264944. 4693.13   9
   0  -1  -2 273064. 4663.12  22
   0  -1  -2 276361. 4712.14  18
   0   1   2 258635. 4668.97   2
   0  -1  -2 269743. 4695.63   5
   0   1   3 24704.8 496.186   9
   0  -1   3 22900.1 479.619   5
   0  -1   3 24779.3 464.425   7
   0   1  -3 23930.1 489.434  22
   0  -1   3 23906.4 507.737  23
   0  -1  -3 23659.0 481.041   5
   0   1   3 24985.6 499.068   7
   0   1  -3 24516.4 501.057   1
   0  -1   3 24094.0 498.967   3
   0   1   3 24204.4 477.616  10
   0  -1  -3 23220.5 470.758  22
   0   1  -3 24783.1 479.144  13
   0   1  -3 26182.7 501.221   4
   0  -1  -4 4330.25 133.345  22
   0   1  -4 4289.30 135.497  13
   0   1  -4 4213.71 152.039   1
   0  -1   4 4413.64 128.240   7
   0   1  -4 4559.75 147.778  22
   0  -1  -4 4501.92 127.719   5
   0  -1   4 4379.26 126.449   5
   0   1   4 4441.69 150.270   7
   0  -1  -5 16185.1 336.781   5
   0  -1   5 15967.4 336.499   5
   0  -1   5 16123.6 359.627   7
   0  -1  -5 15712.0 364.325  22
   0   1  -5 15428.0 395.713  21
   0   1   5 15947.3 379.017  15
   0  -1   5 16315.9 357.673  14
   0   1  -5 16316.2 383.199  22
   0   1   6 69552.5 1370.07   7
   0   1  -6 70454.8 1381.26  21
   0  -1   6 69238.2 1331.60   7
   0  -1   6 68072.6 1323.04  14
   0   1   6 72697.0 1356.14  15
   0   1  -6 68582.3 1374.72   1
   0   1  -6 71106.0 1362.75  22
   0  -1  -6 73177.1 1393.16  18
   0   1   6 71405.7 1356.64   8
   0  -1   6 71832.6 1369.27   3
   0  -1  -6 69951.4 1340.70  22
   0   1   7 223226. 4017.85   8
   0  -1  -7 229440. 4058.83  18
   0  -1   7 224197. 3994.28   7
   0   1   7 226066. 4040.13   7
   0   1  -7 228719. 4048.44   1
   0   1   7 214785. 4004.05  11
   0  -1   7 207568. 3971.75  14
   0   1  -7 224840. 4045.27  21
   0  -1   7 227880. 4028.11   3
   0  -1  -7 222316. 4005.58  22
   0   1  -7 222070. 4029.17  22
   0   1   7 226174. 4014.35  15
   0  -1  -8 22549.9 554.081  22
   0   1   8 23543.5 554.650  11
   0   1   8 22701.1 560.628   8
   0  -1   8 22249.8 544.235   7
   0   1   8 23423.8 580.816   7
   0   1   8 23475.5 541.523   3
   0  -1  -8 23270.6 593.145  18
   0   1  -8 24164.2 591.824  21
   0  -1   8 22193.0 527.086  14
   0  -1   8 23300.8 570.220   3
   0   1  -8 23540.3 575.159  22
   0   1  -8 23703.3 589.520   1
   0   1   9 67019.9 1316.47   3
   0   1   9 68033.9 1375.87   7
   0  -1   9 65587.9 1356.35   3
   0  -1  -9 65008.1 1380.77  18
   0   1   9 64465.7 1341.45   8
   0   1  -9 68992.5 1388.11   1
   0   1  -9 65002.1 1315.99  18
   0  -1   9 60988.5 1295.13  14
   0  -1  -9 66364.3 1341.29  22
   0   1  -9 64062.5 1357.36  22
   0   1   9 69714.9 1333.66  11
   0  -1 -10 3048.21 174.812  22
   0   1 -10 3148.26 185.393  22
   0  -1 -10 3206.97 194.238  18
   0  -1  10 3017.94 178.476   3
   0   1  10 3464.27 174.621  11
   0   1 -10 3080.63 190.648   1
   0   1 -10 3130.88 165.667  18
   0   1  10 2899.86 182.353   7
   0   1  10 3324.62 167.717   3
   0  -1  10 3303.83 162.766  14
   0   1  10 3306.39 181.273   8
   0   1  11 25540.1 629.011  11
   0  -1  11 23639.5 653.967   3
   0  -1 -11 24223.2 650.565  22
   0  -1  11 24259.3 608.218  14
   0   1  11 24875.1 626.502   3
   0   1 -11 23831.8 620.724  18
   0   1  11 24514.8 654.569   8
   0  -1 -11 23841.1 680.800  18
   0   1 -11 22924.2 657.802  22
   0   1  11 25027.3 682.830   7
   0   1  12 19650.0 557.634   3
   0  -1  12 19538.3 592.750   3
   0   1 -12 20173.5 616.122  22
   0   1  12 20119.7 579.189  14
   0  -1 -12 20660.6 601.400  22
   0  -1 -12 19195.4 615.571  18
   0   1  12 20525.6 621.346   7
   0   1  12 20089.9 554.733  11
   0  -1  13 1430.84 141.906   3
   0   1  13 1126.33 119.548  14
   0   1 -13 1373.70 145.342  22
   0  -1 -13 1479.08 150.781  18
   0   1  13 1320.08 122.157   3
   0  -1 -13 1196.20 129.270  22
   0   1  14 874.252 108.878  14
   0  -1 -14 855.105 124.864  18
   0   1 -14 715.329 111.226  22
   0  -1  14 726.462 108.047   3
   0  -1 -14 783.042 110.387  22
   0  -1  15 20382.3 629.691  26
   0  -1  15 20476.7 656.438  40
   0   1 -15 20410.7 707.598  29
   0   1 -15 20986.1 744.070  43
   0  -1 -15 20704.6 728.200  29
   0  -1 -15 21258.2 761.229  43
   0  -1  15 19586.6 642.634  86
   0   1  15 20466.6 674.380  75
   0   1 -15 21719.5 721.995  72
   0  -1  15 21077.8 678.156  74
   0   1  15 19833.5 645.236  86
   0  -1  15 20800.6 662.409  75
   0  -1 -15 22191.7 725.126  72
   0  -1  15 20322.0 665.062  49
   0  -1 -15 20005.5 704.196  51
   0  -1 -15 20031.4 707.966  52
   0   1  15 20085.4 629.122  49
   0   1  15 20268.9 655.755  50
   0  -1 -15 20517.1 720.740  55
   0  -1  16 412.345 83.9733  40
   0  -1 -16 425.322 98.6698  34
   0  -1 -16 615.409 120.784  29
   0   1 -16 644.887 117.799  29
   0  -1 -16 346.669 98.2962  43
   0   1 -16 416.410 112.177  43
   0   1  16 484.135 85.0528  40
   0   1 -16 372.306 96.3587  72
   0  -1  16 406.132 91.4094  74
   0   1  16 579.350 102.877  75
   0   1  16 351.572 84.8961  86
   0  -1 -16 516.153 108.924  72
   0  -1  16 583.752 102.240  75
   0  -1  16 564.974 103.992  49
   0  -1  16 522.890 89.9406  46
   0  -1 -16 454.254 105.514  55
   0   1  16 557.547 99.0226  50
   0   1  16 470.684 90.0279  46
   0  -1 -16 462.300 105.644  52
   0   1  16 533.059 90.7767  49
   0   1 -17 4401.20 306.292  29
   0  -1 -17 4261.01 324.327  43
   0  -1 -17 4475.79 319.602  29
   0  -1  17 4219.13 271.788  40
   0   1 -17 4474.55 328.171  43
   0   1  17 4636.66 259.946  40
   0  -1 -17 4014.25 289.502  34
   0  -1  17 3775.89 266.257  74
   0   1  17 4386.19 280.902  74
   0   1  17 4494.68 290.372  75
   0   1 -17 4440.07 306.272  72
   0  -1 -17 4577.09 309.548  72
   0   1  17 4412.46 275.900  86
   0   1  17 4071.38 268.598  50
   0  -1  17 4417.42 263.834  46
   0   1  17 4482.45 262.877  49
   0   1  17 4197.15 274.923  46
   0  -1 -17 4462.12 310.679  52
   0  -1 -17 4409.56 307.585  55
   0  -1  17 4240.05 276.514  49
   0   1  18 94.2001 51.7953  28
   0   1 -18-19.6037 51.0725  43
   0  -1  18 41.7095 54.8730  40
   0  -1 -18-1.86567 43.8263  29
   0   1 -18 43.4824 57.8821  29
   0   1  18 18.8699 38.5466  40
   0  -1  18 31.7962 47.5741  74
   0   1 -18 10.1039 43.3116  72
   0  -1 -18 16.8167 42.5823  72
   0   1  18 43.4679 43.7905  75
   0   1  18 0.55031 53.5071  86
   0   1  18 18.4814 37.3251  74
   0   1  18 51.8641 52.4354  46
   0   1  18 64.6348 45.8615  49
   0  -1  18 90.2124 57.1563  49
   0   1 -18 112.202 67.0334  52
   0  -1 -18 130.478 64.5972  52
   0  -1 -18-20.8047 42.0524  55
   0  -1 -19 36836.1 1041.91  29
   0   1  19 34957.6 909.546  28
   0   1 -19 34978.2 1039.52  43
   0  -1  19 34698.0 928.337  40
   0   1 -19 34539.6 996.788  29
   0  -1 -19 35628.8 1003.83  72
   0   1  19 35653.0 957.808  74
   0   1  19 35058.5 964.258  75
   0   1  19 35800.5 942.904  86
   0  -1  19 34214.7 951.339  74
   0   1 -19 35231.5 1008.54  72
   0   1  19 34810.9 945.142  46
   0  -1 -19 34701.9 989.609  55
   0  -1  19 35505.6 953.954  49
   0   1 -19 36297.9 1040.83  52
   0  -1 -19 35390.3 1003.40  52
   0   1  19 35264.5 900.649  49
   0   1  20 2131.85 160.688  28
   0   1 -20 2345.23 214.326  43
   0   1 -20 2180.65 192.640  29
   0   1 -20 2252.88 205.126  34
   0  -1  20 2387.98 188.637  74
   0   1  20 2003.16 171.083  74
   0   1 -20 1973.81 187.257  72
   0  -1 -20 2480.49 204.782  72
   0  -1 -20 2107.58 175.660  69
   0   1  20 1974.80 151.360  49
   0  -1  20 2050.56 173.784  49
   0   1 -20 2417.42 213.506  52
   0  -1 -20 2151.84 192.230  52
   0  -1 -20 1676.67 165.046  55
   0   1  20 2229.21 178.076  46
   0   1 -21 1780.00 160.057  29
   0   1 -21 1937.49 175.148  34
   0   1  21 1495.71 120.109  28
   0  -1  21 1985.51 156.175  80
   0  -1  21 1683.76 144.857  74
   0   1 -21 1632.29 156.395  72
   0   1  21 1646.83 143.451  74
   0  -1 -21 2015.20 170.357  72
   0  -1 -21 1832.68 159.864  52
   0   1  21 1685.45 142.359  46
   0   1 -21 1945.16 177.347  52
   0  -1 -21 1655.32 139.616  69
   0  -1 -21 1599.56 141.793  55
   0   1 -22 982.928 107.163  34
   0  -1 -22 864.838 88.9856  82
   0   1  22 839.693 87.6207  76
   0  -1  22 912.835 93.9370  80
   0   1 -22 945.802 106.164  72
   0   1  22 918.313 95.9574  74
   0   1 -22 868.799 102.851  69
   0   1 -22 706.676 100.402  52
   0  -1 -23 7037.65 275.225  30
   0  -1  23 7297.36 245.836  80
   0   1  23 7185.93 251.474  80
   0   1 -23 7538.61 270.065  69
   0  -2   0 129549. 2441.44  23
   0  -2   0 132059. 2412.18  18
   0  -2   0 136145. 2392.18   3
   0   2   0 136251. 2364.22  17
   0  -2   0 131686. 2346.90  24
   0   2   0 134289. 2350.22   7
   0  -2   1 108609. 2029.72  23
   0  -2  -1 103944. 2009.18  23
   0  -2   1 110643. 1980.73   3
   0  -2   1 111648. 1910.20  24
   0   2  -1 110673. 1958.29   1
   0  -2   1 105065. 1975.55  18
   0   2   1 112189. 1953.29   7
   0  -2  -1 109851. 1943.37  24
   0   2  -1 110033. 1926.55  22
   0  -2  -1 106988. 2003.10  18
   0   2  -2 38988.5 775.790  13
   0  -2  -2 38698.8 802.920  23
   0  -2   2 40839.7 720.590  24
   0   2   2 39133.3 777.670   7
   0   2   2 40296.6 769.519  10
   0  -2   2 38025.1 822.929   5
   0   2  -2 42322.7 758.311  22
   0  -2  -2 40861.8 822.411  18
   0  -2   2 41364.0 797.789   3
   0   2   2 39615.4 777.058   2
   0  -2  -2 37669.5 820.702   5
   0   2  -2 40888.5 784.657   1
   0  -2  -3 1696.59 98.7272   5
   0   2  -3 1860.35 92.7840   1
   0   2  -3 1838.31 81.0429  13
   0   2  -3 1959.23 83.9378  22
   0  -2   3 1600.78 90.3739   3
   0  -2  -3 1784.66 58.1234  22
   0  -2  -3 1971.74 93.8411  23
   0   2  -3 1773.29 97.7590   4
   0   2   3 1811.88 94.7288   9
   0   2   3 1863.37 98.4592  15
   0  -2   3 1718.90 98.9670   5
   0   2  -3 1806.91 82.2191  19
   0   2   3 1803.61 80.4212   2
   0   2   3 1921.88 92.6324   7
   0   2  -4 29062.6 612.281  22
   0  -2   4 28691.8 635.430   3
   0  -2  -4 29959.5 666.450  18
   0  -2  -4 29347.1 570.068  22
   0  -2  -4 27922.4 600.708  23
   0   2  -4 29453.7 594.343  13
   0   2   4 29479.1 629.337   7
   0   2   4 30384.5 642.383  15
   0   2  -4 31170.2 586.100  19
   0   2   4 29404.3 632.126   9
   0   2   4 29631.4 596.996  10
   0  -2  -4 29440.1 636.668   5
   0  -2   4 28945.2 541.958  16
   0   2  -4 29135.4 633.817   1
   0   2  -4 31072.2 643.172   4
   0  -2   4 28040.6 632.765   5
   0  -2   4 29989.8 670.255  23
   0  -2  -5 25940.1 565.671   5
   0  -2  -5 24093.6 524.322  23
   0   2  -5 24941.7 533.571  13
   0  -2   5 25113.1 562.961   5
   0  -2  -5 25254.8 608.889  18
   0   2  -5 25611.9 609.003  21
   0   2   5 25800.4 539.099  10
   0   2   5 26099.2 584.958  15
   0  -2   5 25519.4 583.629   3
   0   2   5 25173.4 577.620   7
   0   2   5 26243.9 577.615   9
   0   2  -5 24994.7 581.444   1
   0   2  -5 25394.4 562.877  22
   0  -2  -5 25205.5 520.664  22
   0   2  -6 1120.24 73.7315  13
   0  -2  -6 1069.17 70.0862  22
   0  -2   6 1037.87 75.3885   5
   0   2  -6 1207.49 95.8001   1
   0   2  -6 1030.05 81.6895  22
   0  -2  -6 1277.52 105.507  18
   0  -2  -6 1055.33 61.4204  23
   0   2   6 1127.42 89.0704  15
   0   2  -6 1165.46 100.178  21
   0  -2   6 1217.57 95.1457   3
   0   2   6 1093.61 88.8597   7
   0  -2  -6 1156.27 78.7417   5
   0  -2  -7 12301.5 333.135  22
   0  -2   7 13769.3 389.214   3
   0  -2  -7 13103.8 333.869   5
   0  -2  -7 13742.1 417.160  18
   0   2   7 11903.7 361.160   8
   0   2   7 12562.2 378.952   7
   0   2   7 13452.2 382.916  15
   0   2  -7 12679.3 387.601   1
   0  -2   7 12460.2 329.603   5
   0   2  -7 13280.6 408.741  21
   0   2  -7 12109.3 364.292  22
   0  -2   8 40129.6 882.427   3
   0   2   8 37578.6 872.229   7
   0  -2  -8 36103.4 811.420  22
   0   2  -8 39783.8 910.009  21
   0   2  -8 37503.4 858.219  22
   0  -2  -8 38015.5 908.195  18
   0   2   8 36986.3 849.090   8
   0   2   8 39943.5 868.455  15
   0   2  -8 37853.6 881.855   1
   0  -2  -9 473.404 61.3400  22
   0   2  -9 448.276 76.2263   1
   0  -2   9 555.547 79.3707   3
   0   2   9 440.021 71.9907   7
   0   2   9 479.099 70.2794  11
   0   2  -9 561.229 88.5930  21
   0   2   9 415.588 66.1774  15
   0   2   9 500.241 70.7787   8
   0  -2  -9 507.738 81.4710  18
   0   2  -9 344.077 62.2032  22
   0  -2 -10 221.254 46.6704  22
   0   2 -10 130.203 43.0673  22
   0   2 -10 114.443 43.9259   1
   0   2  10 225.763 51.0562  11
   0   2  10 158.005 46.0348   7
   0  -2  10 199.080 52.9478   3
   0   2 -10 252.038 67.0108  21
   0   2  10 340.853 60.6164   8
   0  -2 -10 134.553 49.3275  18
   0  -2 -11 6290.52 321.203  18
   0   2  11 6229.59 283.713  11
   0  -2  11 6317.95 298.157   3
   0  -2 -11 6045.45 266.031  22
   0   2  11 6174.74 301.752   7
   0   2  11 5690.69 274.467   8
   0   2 -11 6443.62 300.727  22
   0   2  12 1757.21 149.475  11
   0  -2 -12 1818.83 174.878  18
   0  -2  12 1722.46 157.414   3
   0   2 -12 1305.97 139.830  22
   0   2  12 1548.53 144.165   8
   0  -2  13 83900.1 1838.18   3
   0   2 -13 85672.5 1852.99  22
   0  -2 -13 84967.2 1902.71  18
   0   2  13 82587.5 1779.35  11
   0   2 -14 21378.0 709.587  29
   0  -2  14 22084.3 696.393  40
   0  -2  14 22696.8 754.981  31
   0  -2 -14 23104.2 773.795  29
   0  -2 -14 21590.1 718.657  35
   0  -2  14 23753.6 704.108  26
   0   2  14 23603.5 699.973  14
   0  -2 -14 23113.5 767.572  18
   0   2  14 22719.8 683.584  86
   0  -2 -14 21483.8 714.287  72
   0  -2  14 22337.8 694.921  74
   0   2  14 22309.5 686.410  73
   0   2  14 23119.6 714.085  75
   0   2 -14 21843.0 725.733  72
   0   2  14 22005.4 678.272  50
   0  -2 -14 21369.2 761.028  55
   0  -2  14 22200.1 704.868  49
   0  -2 -15 18413.0 643.415  35
   0   2 -15 17611.8 678.918  43
   0  -2  15 18703.9 629.925  40
   0   2 -15 17748.7 640.582  29
   0  -2  15 17876.9 670.036  31
   0  -2 -15 17766.6 681.927  29
   0   2  15 17929.9 624.467  75
   0   2 -15 18515.2 658.857  72
   0   2  15 18131.0 603.954  86
   0  -2 -15 17285.7 633.718  72
   0  -2  15 17264.6 606.108  74
   0  -2  15 17949.0 624.828  49
   0  -2 -15 17538.7 680.285  55
   0   2  15 18149.8 606.187  50
   0  -2  16 36.9967 49.4790  40
   0  -2 -16 97.6700 59.6103  29
   0   2 -16 148.726 68.3552  29
   0   2 -16 43.5972 51.2207  43
   0  -2  16-2.77484 41.9424  74
   0   2  16 32.7558 38.2298  86
   0   2 -16 27.0526 52.7028  72
   0  -2 -16 121.511 59.6765  72
   0   2  16-34.5282 43.2965  75
   0   2  16 47.8549 50.1582  50
   0  -2  16 107.129 62.8554  49
   0  -2 -16 45.5167 51.6551  55
   0  -2  17 11387.5 470.265  40
   0   2 -17 10830.8 511.449  43
   0  -2 -17 11297.6 522.751  29
   0   2 -17 11121.4 485.167  29
   0   2  17 10617.4 466.074  75
   0   2 -17 11427.1 503.209  72
   0   2  17 11310.0 454.933  86
   0  -2  17 10518.4 452.404  74
   0  -2 -17 11786.1 498.981  72
   0   2  17 11371.6 461.194  74
   0   2  17 10534.5 458.605  46
   0   2  17 10923.3 451.170  50
   0  -2  17 11044.2 470.129  49
   0  -2 -17 10865.5 515.254  55
   0   2 -18 16624.3 640.198  43
   0  -2 -18 16030.1 634.776  29
   0   2 -18 16709.2 602.207  29
   0   2  18 17282.2 581.114  74
   0   2  18 16081.7 560.459  86
   0  -2  18 16594.2 581.838  80
   0  -2  18 16215.9 573.867  74
   0   2 -18 16450.3 616.538  72
   0   2  18 16465.3 592.956  75
   0  -2 -18 16396.3 603.770  72
   0  -2 -18 16193.6 635.012  55
   0   2  18 16033.5 576.780  46
   0   2 -18 16509.3 642.783  52
   0  -2  18 16885.3 594.262  49
   0   2 -19 268.239 76.7443  29
   0   2 -19 121.568 61.3357  43
   0   2  19 149.088 50.9562  28
   0   2  19 192.627 60.7929  86
   0   2 -19 291.930 79.9685  72
   0  -2  19 206.268 63.0324  74
   0  -2 -19 230.506 69.4183  72
   0   2  19 204.148 61.4302  74
   0  -2  19 263.020 67.7641  80
   0   2  19 209.161 68.7236  75
   0  -2 -19 159.424 67.7306  55
   0   2 -19 340.002 93.3488  52
   0   2  19 262.679 71.8360  46
   0  -2  19 306.459 83.1206  49
   0   2  20 1658.47 141.930  28
   0   2 -20 1640.47 153.162  29
   0   2 -20 1382.44 155.345  43
   0   2  20 1568.42 139.716  74
   0   2 -20 1714.17 162.829  72
   0  -2  20 1749.41 150.040  80
   0  -2 -20 1407.14 152.358  55
   0   2  20 1716.52 153.784  46
   0   2 -20 1568.19 168.490  52
   0   2  21 748.125 84.4301  28
   0   2 -21 609.023 102.633  34
   0   2 -21 544.938 84.9710  72
   0   2  21 555.976 77.9880  74
   0  -2  21 765.753 89.3265  80
   0  -2 -21 676.768 94.5260  55
   0   2  21 504.081 78.2126  46
   0   2 -21 538.618 91.3004  52
   0  -2 -22 5023.51 242.811  30
   0   2 -22 5039.45 243.524  34
   0   2  22 4498.69 183.116  28
   0   2  22 4852.02 215.437  76
   0  -2 -22 4581.99 214.218  82
   0  -2  22 4692.17 198.575  80
   0  -2 -22 4156.44 202.383  55
   0   2 -22 4950.77 234.101  69
   0   2 -22 4800.19 237.533  52
   0   2  22 4900.45 211.733  46
   0  -3   0-8.14738 17.5574  18
   0  -3   0 13.7690 22.1420  23
   0  -3   0-7.94541 23.3531   5
   0  -3   1 7301.81 271.739   5
   0   3  -1 7390.20 197.667  17
   0  -3   1 6771.20 261.096  23
   0  -3  -1 6475.36 235.356  18
   0   3   1 7375.10 212.379  10
   0   3  -1 7221.32 190.279   1
   0  -3  -1 6999.26 256.212  23
   0  -3  -1 7261.25 271.839   5
   0  -3   1 7224.15 221.505   3
   0  -3   2 112044. 2105.62   5
   0  -3  -2 105797. 2091.60   5
   0  -3  -2 107798. 2069.23  18
   0   3   2 104147. 2031.42   9
   0  -3  -2 106169. 2064.41  23
   0   3  -2 108504. 2006.44  13
   0   3   2 108219. 1984.27   7
   0   3   2 108821. 1991.45  10
   0  -3   2 106525. 2025.91   3
   0   3  -2 110882. 1992.80   1
   0  -3   2 113743. 2117.21  23
   0   3   2 111359. 2016.77   2
   0  -3   3 9287.72 284.547   3
   0  -3   3 9689.77 322.284   5
   0  -3   3 10550.1 343.632  23
   0   3   3 9478.33 252.340  10
   0   3   3 9322.35 263.146   7
   0  -3  -3 9057.36 314.487   5
   0  -3  -3 8713.26 306.071  18
   0   3   3 8983.90 261.068   2
   0   3  -3 9492.82 255.072  13
   0   3  -3 9511.00 304.672   4
   0   3  -3 9219.83 267.976   1
   0   3   3 9237.86 295.250  15
   0  -3  -3 8778.25 288.340  23
   0   3   3 9592.76 290.345   9
   0  -3  -4 54652.0 1159.85   5
   0  -3   4 53316.0 1123.51   3
   0  -3   4 53998.1 1157.97   5
   0  -3   4 58358.2 1205.83  23
   0  -3  -4 52176.1 1106.17  23
   0   3  -4 58257.4 1089.24  19
   0   3   4 51764.4 1094.87   7
   0  -3  -4 56664.1 1180.91  18
   0   3  -4 55129.1 1066.95  22
   0   3  -4 55454.2 1141.07   4
   0   3  -4 54270.4 1108.42   1
   0   3   4 54384.1 1138.43  15
   0   3   4 56688.6 1067.24  10
   0   3   4 54175.7 1123.15   9
   0   3  -5 6378.01 214.621  22
   0   3  -5 6441.80 244.177   4
   0  -3   5 6308.43 244.665   3
   0  -3   5 6169.08 251.260   5
   0   3   5 6608.30 244.329   9
   0   3   5 6182.22 247.461  15
   0   3   5 6495.60 236.413   7
   0   3  -5 5999.88 263.222  21
   0   3   5 6707.86 205.755  10
   0  -3  -5 6094.87 216.515  23
   0  -3  -5 6602.51 275.052  18
   0  -3  -5 6682.28 258.644   5
   0   3  -5 5851.18 231.954   1
   0   3  -6 117439. 2285.01   1
   0  -3  -6 123501. 2360.33  18
   0   3  -6 120097. 2245.66  22
   0   3  -6 117498. 2342.10  21
   0   3   6 118933. 2280.85   9
   0  -3  -6 121631. 2292.35   5
   0   3   6 117123. 2295.76  15
   0  -3   6 117578. 2292.29   3
   0   3   6 117286. 2273.81   7
   0  -3   6 121093. 2292.42   5
   0  -3  -7 10116.9 327.745   5
   0   3  -7 9019.13 309.067  22
   0   3   7 9229.03 334.208  15
   0  -3   7 9563.06 321.468   5
   0   3  -7 8746.94 357.468  21
   0  -3  -7 9632.34 373.542  18
   0   3   7 8720.41 323.474   7
   0   3  -7 9169.49 335.326   1
   0  -3   7 9244.01 336.619   3
   0   3   8 28313.6 721.238   7
   0  -3  -8 27406.5 768.945  18
   0  -3   8 28596.8 729.366   3
   0   3  -8 27501.7 690.291  22
   0   3   8 28104.6 718.668  15
   0   3   8 27279.6 700.415   8
   0   3  -8 28342.8 770.146  21
   0   3  -8 26805.0 722.335   1
   0   3  -9 1.87803 40.5372  21
   0   3  -9 75.9096 40.0729  22
   0   3   9 42.7230 32.3750   8
   0   3   9 43.7306 35.6720  11
   0  -3  -9 36.0350 38.9300  18
   0  -3   9 57.0711 38.8100   3
   0   3   9 53.3726 39.5882  15
   0   3   9-11.5196 24.2463   7
   0   3  -9 69.4676 41.6620   1
   0   3 -10 34827.1 956.720  21
   0  -3 -10 36911.1 986.685  18
   0   3  10 35496.4 914.661   7
   0   3  10 35076.5 886.094   8
   0   3 -10 33862.1 882.024  22
   0  -3  10 35947.7 918.985   3
   0   3  10 36182.9 907.876  15
   0   3  10 36455.9 918.669  11
   0  -3  11 44662.0 1084.13   3
   0   3  11 44387.4 1072.32  11
   0   3 -11 41023.1 1039.79  22
   0   3 -11 41720.5 1115.28  21
   0  -3 -11 44273.5 1146.63  18
   0   3  11 39674.5 1024.61   8
   0  -3  12 2520.70 204.569   3
   0   3  12 2438.90 190.426   8
   0  -3 -12 2275.72 214.236  18
   0   3 -12 2928.96 214.165  22
   0   3  12 2611.05 201.107  11
   0  -3 -12 2620.78 235.968  55
   0  -3 -13 2056.25 203.298  35
   0  -3 -13 1871.93 192.634  29
   0  -3  13 2123.09 203.318  31
   0  -3  13 2203.18 194.361  40
   0   3 -13 2034.48 187.888  22
   0  -3  13 1876.17 170.439  80
   0  -3  13 1878.27 176.555  49
   0  -3 -13 2020.50 211.705  55
   0   3  13 1855.88 163.604  50
   0  -3  14 33159.7 977.176  31
   0  -3  14 31905.3 901.281  80
   0   3 -14 33154.2 937.823  72
   0   3  14 34863.5 937.735  75
   0  -3  14 33729.8 923.218  64
   0   3  14 33142.5 887.211  50
   0  -3  14 32463.8 927.332  49
   0  -3 -14 33259.3 1025.23  55
   0  -3  15 74420.3 1814.56  31
   0   3 -15 78557.2 1827.45  43
   0   3 -15 80202.7 1787.32  72
   0  -3  15 75287.5 1730.88  80
   0   3  15 78869.1 1724.00  86
   0   3  15 78903.4 1761.94  75
   0  -3  15 78887.8 1774.26  49
   0   3  15 75968.3 1704.98  50
   0  -3  15 81765.8 1756.26  64
   0  -3 -15 77203.7 1882.51  55
   0   3 -16 9496.35 454.995  43
   0  -3  16 9587.11 462.966  31
   0  -3  16 9273.64 409.057  80
   0   3 -16 9256.19 428.662  72
   0   3  16 9173.56 422.231  75
   0   3  16 9181.04 398.582  86
   0  -3  16 9394.09 406.965  64
   0  -3 -16 8893.30 470.858  55
   0   3  16 8750.84 386.335  50
   0  -3  16 9452.69 431.168  49
   0   3 -17 11839.4 508.452  43
   0  -3  17 11871.1 463.353  80
   0   3  17 12322.0 454.868  74
   0   3  17 11992.4 458.866  86
   0   3 -17 12501.5 498.386  72
   0   3  17 12263.3 486.124  75
   0  -3 -17 12420.4 547.307  55
   0  -3  17 11729.7 450.335  64
   0   3  17 12056.2 453.218  50
   0   3 -18 17504.0 613.702  43
   0   3  18 17243.9 541.866  74
   0   3  18 16885.7 550.724  86
   0  -3  18 16834.7 553.758  80
   0   3 -18 17540.6 592.162  72
   0   3  18 16766.5 575.109  75
   0  -3 -18 16817.4 636.575  55
   0   3 -18 17100.5 623.891  52
   0   3  18 16986.5 579.186  46
   0   3 -19 6116.41 313.728  43
   0   3  19 6115.93 283.116  86
   0   3  19 6276.14 304.198  75
   0   3 -19 6258.28 306.494  72
   0  -3  19 5907.07 278.187  80
   0   3  19 6129.44 274.884  74
   0  -3 -19 6103.49 334.062  55
   0   3 -19 6066.15 326.794  52
   0   3  19 6296.71 307.110  46
   0   3  20 219.811 58.2899  28
   0  -3 -20 185.414 58.8107  30
   0  -3  20 98.5667 42.8335  39
   0   3 -20 142.506 45.8912  72
   0  -3  20 134.989 38.3151  80
   0  -3 -20 85.1003 44.9064  55
   0   3  20 104.497 42.4846  46
   0   3 -20 169.674 54.0647  52
   0   3  21 1616.51 114.900  28
   0   3 -21 1739.42 146.255  34
   0  -3 -21 1498.85 127.438  30
   0  -3  21 1446.56 117.230  39
   0  -3  21 1511.26 102.150  80
   0   3 -21 1501.56 125.946  69
   0   3  21 1292.86 110.631  46
   0   3 -21 1458.83 126.884  52
   0  -3 -21 1388.11 123.700  55
   0  -3  22 6488.29 224.948  39
   0   3 -22 6664.32 254.545  34
   0  -3 -22 5913.92 229.130  82
   0   3  22 6644.08 233.142  76
   0   3  22 6456.81 223.312  46
   0  -4   0 54073.5 1234.50   5
   0  -4   0 54573.5 1219.10  23
   0  -4  -1 10111.0 366.455  23
   0   4   1 9168.41 312.206   2
   0  -4  -1 10002.9 338.867  18
   0  -4  -1 9028.57 368.196   5
   0  -4   1 10393.2 390.072   5
   0  -4   1 9818.05 375.832  23
   0   4   2 1852.89 125.945   9
   0   4   2 1811.20 131.313  15
   0  -4  -2 1765.88 150.828   5
   0  -4  -2 1814.85 139.285  23
   0  -4   2 1826.99 151.932   5
   0  -4   2 2002.96 160.242  23
   0  -4  -2 1829.64 135.892  18
   0   4   2 1861.27 119.685   2
   0  -4  -3 7860.00 334.107   5
   0  -4  -3 7800.21 302.724  23
   0   4   3 7743.76 287.584   9
   0  -4  -3 7530.41 312.287  18
   0  -4   3 7683.15 332.178   5
   0  -4   3 7879.32 282.362   3
   0   4  -3 8027.52 313.546   4
   0   4   3 7305.62 293.261  15
   0  -4   3 7573.96 339.396  23
   0   4  -3 7955.75 324.304  21
   0  -4  -4 33083.6 848.134  18
   0   4   4 31768.2 805.006  15
   0  -4   4 34627.3 867.058   5
   0  -4   4 33670.9 793.279   3
   0   4  -4 33833.0 817.662   4
   0   4   4 33083.6 791.054   9
   0  -4  -4 34622.5 866.032   5
   0   4  -4 32772.0 849.953  21
   0   4  -5 14124.4 491.891  21
   0   4   5 13963.0 439.112   9
   0  -4  -5 14897.1 489.524   5
   0  -4   5 14084.3 444.527   3
   0  -4   5 15386.5 498.110   5
   0  -4  -5 14466.9 496.538  18
   0   4   5 14022.9 457.907  15
   0   4   6 6579.73 280.208   9
   0  -4  -6 6196.51 315.179  18
   0   4   6 5907.30 281.517  15
   0  -4   6 6876.49 309.314   5
   0   4  -6 6346.70 316.407  21
   0  -4   6 6503.15 284.983   3
   0  -4  -6 6123.51 293.737   5
   0  -4   7 31516.3 816.929   5
   0   4   7 29553.6 801.639  15
   0  -4  -7 30924.3 811.432   5
   0  -4  -7 31377.0 873.801  18
   0  -4   7 30666.8 804.213   3
   0   4  -7 31669.7 872.222  21
   0   4  -8 9603.51 427.699  21
   0  -4  -8 9729.04 433.260  18
   0  -4   8 10008.5 394.232   3
   0   4   8 9107.05 380.436  15
   0   4   8 9124.44 363.075   8
   0  -4  -9 13329.7 542.541  18
   0   4   9 13630.5 473.156   8
   0   4   9 13126.2 501.261  11
   0   4  -9 14187.3 549.656  21
   0   4   9 13159.7 485.111  15
   0  -4   9 13257.2 491.362   3
   0  -4 -10 57.4525 42.6258  18
   0   4  10 128.764 51.5380  15
   0   4  10 35.6184 42.8836  11
   0   4 -10 243.981 73.7109  21
   0  -4  10 62.4565 41.5517   3
   0   4  10 65.0686 38.2715   8
   0  -4  10 97.6335 48.1311  39
   0  -4 -10 80.1516 57.5517  42
   0  -4 -10 97.5683 62.4790  35
   0  -4  10-1.55294 43.7402  64
   0  -4 -10 77.8434 59.8548  55
   0  -4  11 27406.7 821.369  31
   0  -4  11 27253.2 814.642  39
   0  -4 -11 25993.6 876.155  42
   0  -4 -11 28259.4 801.183  91
   0  -4  11 25165.4 789.804  64
   0  -4 -11 27227.6 880.198  55
   0  -4  11 27428.3 878.224  47
   0  -4  12 1726.44 182.997  31
   0  -4 -12 1660.06 194.471  42
   0  -4  12 1689.05 175.173  64
   0  -4 -12 1775.29 199.736  55
   0  -4  13 878.957 134.502  31
   0  -4 -13 791.098 134.233  42
   0  -4  13 782.851 125.217  39
   0   4  13 802.525 114.666  75
   0  -4 -13 913.664 148.429  55
   0  -4  13 961.982 133.014  64
   0  -4  14 80.6984 51.4511  31
   0  -4  14 31.1883 46.0783  39
   0   4  14 4.68173 37.2247  75
   0  -4  14 138.487 57.2613  64
   0  -4  15 724.553 116.819  39
   0  -4 -15 738.285 118.232  30
   0  -4  15 562.969 109.106  31
   0   4  15 730.343 104.149  86
   0   4  15 506.224 91.6631  75
   0  -4 -15 802.807 136.558  55
   0  -4  15 860.029 121.712  64
   0  -4 -16 798.172 122.255  30
   0  -4  16 991.585 130.242  39
   0   4  16 828.517 110.722  75
   0   4  16 887.083 108.698  86
   0  -4  16 951.369 121.930  64
   0  -4 -16 845.440 137.108  55
   0  -4 -17 2759.43 213.229  30
   0  -4  17 3221.01 224.315  39
   0   4  17 3188.82 209.011  75
   0   4  17 3181.32 196.484  86
   0   4 -17 3019.59 223.334  52
   0  -4  17 3290.12 208.598  64
   0  -4 -17 2886.70 238.716  55
   0   4  17 3510.65 224.926  46
   0  -4 -18 42.8564 35.5285  30
   0  -4  18 148.118 54.4213  39
   0   4  18 102.693 40.8147  75
   0   4  18 108.109 40.0908  86
   0  -4  18 147.079 46.0874  64
   0   4  18 138.415 49.2885  46
   0  -4 -18 242.151 72.4667  55
   0   4 -18 162.347 53.9917  52
   0  -4 -19 1995.42 150.241  30
   0  -4  19 2111.30 155.298  39
   0   4  19 1987.40 131.257  86
   0   4 -19 1932.68 149.668  52
   0   4  19 2076.89 150.638  46
   0  -4 -19 1942.53 166.695  55
   0  -4 -20 1751.01 144.435  41
   0  -4  20 1878.63 128.624  39
   0   4 -20 1893.31 147.362  34
   0   4  20 1987.92 128.665  28
   0  -4 -20 2032.05 142.942  82
   0  -4  20 1427.95 100.897  90
   0   4  20 1745.78 121.560  46
   0   4 -20 1883.55 124.523  69
   0   4 -20 1665.59 120.645  52
   0   5   0 2.37234 22.9315  15
   0  -5   0-10.9152 42.2187   5
   0   5  -1 3061.38 197.879   2
   0  -5  -1 2939.35 229.588   5
   0  -5  -1 2972.51 214.665  23
   0   5   1 3266.75 200.146  15
   0  -5   1 3703.73 255.791   5
   0   5  -2 15750.2 536.926  21
   0  -5  -2 16105.0 585.976   5
   0   5   2 15405.0 507.596  15
   0  -5   2 16325.8 588.980   5
   0   5  -3 7790.09 362.534  21
   0  -5   3 8110.27 393.421   5
   0   5   3 7561.46 336.667  15
   0  -5  -3 8268.25 395.215   5
   0  -5  -4 551.652 99.6021   5
   0   5   4 435.253 79.5948  15
   0  -5   4 483.466 95.3379   5
   0   5  -4 345.748 80.3713  21
   0   5   4 349.415 66.8403   9
   0  -5  -5 9029.21 411.988   5
   0   5   5 8420.07 369.280  15
   0   5   5 7591.41 333.316   9
   0   5  -5 7691.47 384.961  21
   0  -5   5 8729.06 407.767   5
   0  -5  -6 13093.2 590.967  42
   0  -5  -6 14128.0 518.786  33
   0  -5  -6 12545.0 591.066  41
   0  -5   6 12576.4 490.821  39
   0  -5  -6 13693.6 535.176  18
   0   5   6 13968.5 502.727  15
   0   5  -6 13991.8 545.842  21
   0  -5   6 11994.9 469.389  90
   0  -5  -6 13404.0 519.125  91
   0  -5  -6 13365.8 486.820  90
   0  -5   6 13372.7 516.743  64
   0  -5  -7 1270.54 179.223  42
   0  -5   7 1132.31 137.010  39
   0   5   7 997.437 118.724   8
   0  -5  -7 1254.80 158.113  18
   0  -5   7 1068.25 130.509  90
   0  -5   7 1097.49 164.771  83
   0  -5  -7 1277.51 152.578  91
   0  -5  -7 1262.07 152.474  55
   0  -5   7 1290.18 150.860  64
   0  -5  -8 17260.5 699.038  42
   0  -5   8 16728.7 595.420  39
   0  -5  -8 17098.5 613.078  91
   0  -5   8 15462.6 559.582  90
   0  -5   8 17221.3 688.079  83
   0  -5  -8 14922.3 598.233  55
   0  -5   8 18062.4 623.249  64
   0  -5   9 888.614 130.161  39
   0  -5  -9 968.544 158.978  42
   0  -5   9 953.469 128.673  90
   0  -5  -9 722.988 115.993  91
   0  -5   9 822.202 125.338  64
   0  -5  -9 716.775 123.445  55
   0  -5   9 862.047 134.494  47
   0  -5  10 26465.1 828.664  39
   0  -5 -10 29087.6 963.157  42
   0  -5  10 25706.8 796.347  90
   0  -5 -10 30746.3 866.527  91
   0  -5  10 27943.4 883.126  47
   0  -5  10 28777.5 856.503  64
   0  -5 -10 25484.0 866.418  55
   0  -5 -11-27.0571 61.2436  42
   0  -5  11 72.6890 50.8544  39
   0  -5 -11 118.748 54.7963  91
   0  -5  11 1.69747 32.2918  90
   0  -5  11 60.6597 52.5774  64
   0  -5 -11 63.8351 52.8473  55
   0  -5  12 9822.84 440.234  39
   0  -5 -12 10837.7 521.377  42
   0  -5  12 8732.85 403.513  90
   0  -5  12 10259.4 450.189  64
   0  -5 -12 8384.03 449.276  55
   0  -5 -13 107.036 57.3393  42
   0  -5  13 97.3073 53.1149  39
   0  -5  13 90.7229 43.2583  90
   0  -5 -13 48.7987 51.8769  55
   0  -5  13 110.275 63.4144  64
   0  -5  14 9154.45 412.476  39
   0  -5 -14 10302.3 473.801  42
   0  -5  14 8946.83 390.031  90
   0  -5  14 10138.3 424.979  64
   0  -5 -14 8975.14 445.236  55
   0  -5  15 58.6761 42.7790  39
   0  -5 -15-3.42849 36.5067  42
   0  -5  15 110.107 43.2561  90
   0  -5 -15 183.302 70.8119  55
   0  -5  15 64.6330 44.0021  64
   0  -5  16 4443.69 252.053  39
   0  -5 -16 4073.18 296.248  41
   0  -5  16 4114.40 226.027  90
   0   5  16 4611.27 239.112  46
   0  -5  16 4312.41 235.810  64
   0  -5 -17 41.1780 42.0736  41
   0  -5  17 2.45252 33.5995  39
   0  -5  17 20.0059 27.3424  90
   0   5  17 24.9208 25.8440  46
   0  -5  17 96.8944 41.0261  64
   0  -5  18 4642.01 216.372  39
   0  -5 -18 4176.40 249.881  41
   0  -5  18 3979.90 180.699  90
   0  -5 -18 4755.89 224.523  82
   0   5  18 4626.12 200.799  46
   0  -5  19 814.700 75.3613  39
   0  -5 -19 770.807 91.0446  41
   0   5  19 660.751 68.3472  28
   0  -6   0 1346.74 155.688  33
   0  -6   0 1352.84 150.202  39
   0  -6   0 1026.64 158.357  42
   0  -6   0 982.378 154.353  41
   0  -6   0 1062.59 142.175  91
   0  -6   0 1050.69 128.629  90
   0  -6   0 1200.43 148.240  61
   0  -6   1 19622.2 734.695  41
   0  -6   1 18087.8 706.081  42
   0  -6  -1 20434.9 680.356  33
   0  -6   1 18961.5 638.708  39
   0  -6   1 20642.7 679.215  33
   0  -6  -1 18471.2 731.579  42
   0  -6  -1 18097.3 724.887  41
   0  -6  -1 20051.5 647.868  39
   0  -6   1 19167.0 624.276  90
   0  -6   1 17514.4 630.281  91
   0  -6  -1 19962.5 632.333  90
   0  -6  -1 17993.1 649.366  91
   0  -6   1 17674.2 649.709  61
   0  -6  -1 17914.3 638.995  61
   0  -6  -2 19363.7 652.921  33
   0  -6  -2 16339.9 691.799  41
   0  -6   2 17320.5 619.740  33
   0  -6  -2 17279.9 708.808  42
   0  -6   2 18056.3 618.178  39
   0  -6  -2 18845.9 622.289  39
   0  -6  -2 17747.5 591.485  90
   0  -6   2 15838.7 585.366  91
   0  -6   2 17200.6 682.231  83
   0  -6  -2 17510.2 633.829  91
   0  -6   2 16368.8 578.664  90
   0  -6   2 16310.8 621.236  61
   0  -6  -2 17198.0 608.288  61
   0  -6  -3 10113.9 527.993  42
   0  -6  -3 10289.2 535.308  41
   0  -6  -3 10966.2 476.213  33
   0  -6   3 9985.08 442.200  39
   0  -6   3 10653.6 459.475  33
   0  -6   3 10714.6 438.119  90
   0  -6   3 10137.9 508.835  83
   0  -6  -3 10109.6 464.852  91
   0  -6  -3 10601.7 436.628  90
   0  -6  -3 10313.8 441.844  61
   0  -6   3 10662.0 478.592  61
   0  -6  -4 7974.93 400.548  33
   0  -6   4 7627.45 378.015  39
   0  -6  -4 7743.39 460.225  41
   0  -6   4 7146.70 367.875  33
   0  -6  -4 7361.01 448.105  42
   0  -6  -4 7743.28 365.578  90
   0  -6   4 7275.47 357.164  90
   0  -6  -4 7447.29 392.933  91
   0  -6   4 7194.60 424.554  83
   0  -6   4 8343.52 413.424  61
   0  -6   5 7458.10 372.968  33
   0  -6  -5 7417.10 457.399  42
   0  -6   5 8120.22 390.492  39
   0  -6  -5 7490.68 459.916  41
   0  -6   5 8182.32 450.934  83
   0  -6  -5 7885.06 459.706  88
   0  -6  -5 8316.35 416.220  91
   0  -6   5 7720.88 368.735  90
   0  -6   5 7713.49 405.303  61
   0  -6   6 611.384 109.604  39
   0  -6   6 641.810 104.625  33
   0  -6  -6 593.159 126.797  42
   0  -6  -6 502.416 124.712  41
   0  -6  -6 555.453 124.052  88
   0  -6  -6 559.908 107.967  91
   0  -6   6 812.419 114.289  90
   0  -6   6 463.974 107.925  83
   0  -6   6 721.984 121.670  64
   0  -6   6 710.247 124.858  61
   0  -6  -7 5874.76 411.745  41
   0  -6  -7 6241.69 415.352  42
   0  -6   7 6525.59 349.922  39
   0  -6  -7 5663.50 387.910  88
   0  -6   7 5774.72 316.574  90
   0  -6  -7 6464.83 363.344  91
   0  -6   7 6442.14 401.530  83
   0  -6   7 6455.56 362.733  61
   0  -6   7 6721.10 364.728  64
   0  -6  -8 396.930 109.470  42
   0  -6   8 200.178 70.3335  39
   0  -6  -8 228.891 95.7481  41
   0  -6  -8 325.028 87.4475  91
   0  -6  -8 147.408 72.5885  88
   0  -6   8 216.141 63.6709  90
   0  -6   8 308.359 87.3155  61
   0  -6   8 359.621 88.0577  64
   0  -6  -9 8374.02 490.347  41
   0  -6   9 8227.65 397.020  39
   0  -6  -9 9470.85 503.422  42
   0  -6  -9 9220.56 426.377  91
   0  -6  -9 7096.98 435.248  88
   0  -6   9 7591.41 361.800  90
   0  -6   9 8608.04 418.409  64
   0  -6   9 8557.17 415.064  61
   0  -6  10-38.1853 51.3997  39
   0  -6 -10 52.9035 49.6650  41
   0  -6 -10 44.9536 63.1942  42
   0  -6 -10 6.71686 45.0047  88
   0  -6 -10 87.3572 49.8871  91
   0  -6  10-82.4681 45.1471  90
   0  -6  10 3.34689 50.1161  64
   0  -6  10 22.2225 43.1911  61
   0  -6 -11 11105.8 529.124  42
   0  -6 -11 10209.7 531.247  41
   0  -6  11 9774.50 426.968  39
   0  -6 -11 8874.48 473.242  88
   0  -6  11 9723.25 402.319  90
   0  -6  11 11233.1 449.887  61
   0  -6  11 11373.0 463.078  64
   0  -6 -12 4205.80 303.027  42
   0  -6  12 3725.71 244.493  39
   0  -6 -12 4052.30 317.689  41
   0  -6 -12 3942.64 290.529  88
   0  -6  12 4092.74 236.861  90
   0  -6  12 4490.00 268.102  64
   0  -6  12 4000.65 243.238  61
   0  -6 -13 8595.77 421.245  42
   0  -6  13 8477.82 367.627  39
   0  -6 -13 8812.20 458.354  41
   0  -6  13 8203.56 336.968  90
   0  -6  13 9492.13 387.228  64
   0  -6  13 9147.38 355.549  61
   0  -6  14 2441.02 176.675  39
   0  -6 -14 2678.53 207.151  42
   0  -6 -14 2684.99 231.759  41
   0  -6  14 2228.25 153.473  90
   0  -6  14 2436.03 174.347  64
   0  -6 -15 84.5606 57.0974  41
   0  -6  15 67.8945 33.6157  39
   0  -6 -15 114.150 48.6065  42
   0  -6  15 73.7041 28.0186  90
   0  -6  16 1264.14 105.287  39
   0  -6 -16 1052.01 123.281  41
   0  -6  17 12816.2 352.053  39
   0  -6 -17 12156.1 408.007  41
   0  -7   0-13.6289 52.0383  39
   0  -7   0 6.89263 41.4517  41
   0  -7   0-26.4471 51.7721  42
   0  -7   0 70.0448 57.2376  33
   0  -7   0-1.25823 37.3512  90
   0  -7   0-0.29989 43.2126  91
   0  -7   0 88.6480 59.7286  61
   0  -7   1 889.781 142.964  42
   0  -7   1 825.718 120.717  39
   0  -7  -1 870.445 129.410  33
   0  -7  -1 926.288 147.525  41
   0  -7   1 881.264 130.702  33
   0  -7  -1 778.014 139.209  42
   0  -7   1 542.925 101.500  91
   0  -7  -1 705.478 101.570  90
   0  -7  -1 716.558 119.519  91
   0  -7   1 875.265 114.592  90
   0  -7  -1 622.201 110.216  61
   0  -7   1 670.818 112.725  61
   0  -7  -2 3767.52 297.279  41
   0  -7  -2 4043.13 313.633  42
   0  -7   2 3838.81 254.550  39
   0  -7   2 3618.79 256.344  33
   0  -7   2 3888.05 240.821  90
   0  -7   2 3654.43 244.860  91
   0  -7  -2 3797.53 241.303  90
   0  -7  -2 3972.15 272.814  91
   0  -7   2 3558.70 260.203  61
   0  -7  -2 3586.84 248.604  61
   0  -7   3 2283.20 199.335  33
   0  -7  -3 2639.62 255.795  42
   0  -7  -3 2125.14 226.156  41
   0  -7   3 2341.49 196.725  39
   0  -7  -3 2549.99 216.690  91
   0  -7   3 2394.84 187.534  90
   0  -7   3 2093.31 200.615  61
   0  -7  -4 16312.5 675.365  41
   0  -7   4 17784.2 597.800  39
   0  -7   4 16580.1 586.654  33
   0  -7  -4 16339.6 685.047  42
   0  -7   4 16976.1 560.697  90
   0  -7  -4 17930.3 630.693  91
   0  -7   4 16669.0 617.937  61
   0  -7   5 15509.0 555.688  39
   0  -7  -5 16140.0 671.592  42
   0  -7   5 15929.1 552.348  33
   0  -7  -5 15435.9 653.343  41
   0  -7   5 15325.0 524.466  90
   0  -7  -5 16209.8 595.901  91
   0  -7   5 15761.1 591.286  61
   0  -7   6 10882.9 445.876  39
   0  -7   6 11472.1 438.329  33
   0  -7  -6 10987.7 536.597  41
   0  -7  -6 11626.4 553.041  42
   0  -7  -6 12195.8 495.709  91
   0  -7   6 10913.9 420.192  90
   0  -7   6 11906.8 488.780  61
   0  -7   7-9.72837 36.1602  39
   0  -7  -7-0.39667 62.2082  42
   0  -7  -7-17.6620 47.0349  41
   0  -7   7 77.3584 45.6800  90
   0  -7  -7 18.1667 45.9316  91
   0  -7   7 27.2118 52.2946  61
   0  -7  -8 9223.17 470.619  42
   0  -7   8 9351.29 389.849  39
   0  -7  -8 8507.45 457.790  41
   0  -7   8 8688.56 350.566  90
   0  -7  -8 9752.54 418.319  91
   0  -7   8 9390.70 409.635  61
   0  -7  -9 228.848 76.5783  41
   0  -7   9 245.982 60.7982  39
   0  -7  -9 361.789 95.7230  42
   0  -7   9 201.095 53.0353  90
   0  -7   9 277.403 68.7279  61
   0  -7  10 4470.75 242.343  39
   0  -7 -10 4278.66 294.737  41
   0  -7 -10 4298.64 289.141  42
   0  -7  10 4164.20 211.594  90
   0  -7  10 4420.27 246.960  61
   0  -7  11 2327.71 163.631  39
   0  -7 -11 2208.16 203.520  41
   0  -7 -11 2374.90 200.315  42
   0  -7  11 2501.11 170.247  61
   0  -7 -12 567.397 99.3020  41
   0  -7 -12 526.502 89.7830  42
   0  -7  12 647.588 82.1336  39
   0  -7  12 805.633 88.1411  61
   0  -7 -13 103.777 43.6103  41
   0  -7  13 114.708 36.9645  39
   0  -7 -13 130.856 43.4589  42
   0  -7  14 2239.55 122.306  39
   0  -7 -14 2203.83 153.445  41
   0  -8   0 2588.12 177.644  91
   0  -8   1 33.0658 37.8721  91
   0  -8  -1 52.2001 39.5322  91
   0  -8  -2 2209.19 169.794  91
   0  -8   2 2353.76 148.843  90
   0  -8  -3 2294.56 183.904  41
   0  -8   3 2418.74 148.641  90
   0  -8  -3 2269.80 172.289  91
   0  -8   3 2194.05 173.518  61
   0  -8  -4 6285.27 315.558  41
   0  -8   4 7306.24 320.864  61
   0  -8  -5 667.059 100.940  41
   0  -8   5 754.631 92.5798  39
   0  -8   5 716.167 99.1770  61
   0  -8  -6 951.534 123.589  42
   0  -8  -6 847.882 108.569  41
   0  -8   6 692.768 85.0675  39
   0  -8   6 870.178 103.260  61
   0  -8   7 5723.28 240.167  39
   0  -8  -7 5410.12 272.459  41
   0  -8  -7 6301.89 308.645  42
   0  -8   7 5879.35 264.083  61
   0  -8  -8 473.502 74.8126  41
   0  -8   8 549.291 67.0661  39
   0  -8   8 667.790 85.4717  61
   0  -8   9 465.173 57.3832  39
   1   0 -23 2172.82 145.272  30
  -1   0  23 2060.57 133.031  80
   1   0 -23 2029.55 134.775  69
   1   0 -22 19.5434 34.5125  34
  -1   0  22-8.10095 33.6869  80
   1   0 -22 36.6777 35.7632  69
   1   0 -21 21101.6 636.352  45
   1   0 -21 21683.1 691.781  34
  -1   0  21 21942.0 624.545  76
  -1   0  21 21592.7 649.257  74
   1   0 -21 22206.3 675.595  69
   1   0 -21 22031.1 704.317  52
  -1   0  20 26.6033 35.2576  28
   1   0 -20 60.5989 45.7581  34
  -1   0  20 71.3099 54.4475  74
  -1   0  20 8.09762 35.3566  76
   1   0 -20 2.68055 46.9211  72
  -1   0  20-30.0761 36.3454  46
   1   0 -20 30.0619 58.1456  52
   1   0 -20 80.8551 53.0520  69
  -1   0  19 1432.33 144.566  28
   1   0 -19 1478.03 173.396  29
   1   0 -19 1592.76 188.519  34
  -1   0  19 1850.16 178.760  74
   1   0 -19 1509.33 175.822  72
  -1   0  19 1574.50 162.204  76
  -1   0  19 1358.59 149.586  46
   1   0 -19 1663.22 191.641  52
  -1   0  19 1586.30 154.010  49
  -1   0  18 36.7065 39.3672  28
   1   0 -18-20.9278 46.1172  29
   1   0 -18 9.68668 59.2525  43
   1   0 -18 8.98880 51.9653  34
  -1   0  18 2.56204 34.4980  40
  -1   0  18 6.46631 44.0265  74
   1   0 -18 10.3286 43.3415  72
  -1   0  18-9.94716 36.0521  46
   1   0 -18-24.9186 49.1927  52
  -1   0  18 41.5956 49.7578  49
  -1   0  17 9096.40 385.632  40
   1   0 -17 8689.93 449.381  29
   1   0 -17 8857.08 471.561  43
  -1   0  17 8940.66 399.016  28
  -1   0  17 9211.53 428.542  75
   1   0 -17 9217.69 456.615  72
  -1   0  17 9643.82 434.005  74
  -1   0  17 9051.60 414.516  46
  -1   0  17 9094.08 399.606  49
   1   0 -17 9346.38 470.096  52
  -1   0  16-2.93945 41.1538  28
   1   0 -16 5.19472 60.6139  43
   1   0 -16-19.9766 57.6727  29
  -1   0  16 21.7915 37.2471  40
   1   0 -16-9.28131 44.3699  72
  -1   0  16 12.2905 42.3018  86
  -1   0  16 24.5348 47.8531  75
  -1   0  16 139.510 58.2453  74
  -1   0  16 11.3915 44.8437  46
  -1   0  16 35.0499 40.6680  49
   1   0 -16 49.4638 66.7336  52
   1   0 -15 8701.38 430.225  29
   1   0 -15 9100.15 456.908  43
  -1   0  15 9561.61 399.273  28
   1   0 -15 9998.81 437.372  22
  -1   0  15 9406.36 396.149  14
  -1   0  15 8997.57 406.075  75
  -1   0  15 8985.68 391.455  86
   1   0 -15 10053.1 453.364  72
  -1   0  15 9409.60 409.738  74
  -1   0  15 8665.81 379.960  49
   1   0 -15 9684.26 457.290  52
  -1   0  15 8667.34 391.718  46
   1   0 -14-0.67699 39.5258  22
  -1   0  14 9.09483 30.6825   3
  -1   0  14 3.04955 29.8061  14
   1   0 -13 35255.9 924.045  22
  -1   0  13 34873.2 867.157   3
  -1   0  13 36616.6 898.753  14
  -1   0  12 28.7926 28.2395   3
   1   0 -12 12.7539 25.8526  18
  -1   0  12 11.0299 26.3073  14
   1   0 -12-3.31307 31.4728  22
  -1   0  11 152056. 2853.92  14
  -1   0  11 148635. 2824.02   3
   1   0 -11 151893. 2882.02  22
   1   0 -11 146607. 2842.14  18
   1   0 -10 6.61710 22.3312  18
   1   0 -10 61.4315 32.5194  22
  -1   0  10 36.2457 29.7683   3
  -1   0  10-27.5608 29.0549  14
  -1   0  10 52.2129 29.8692  11
  -1   0   9 74617.7 1464.85   3
   1   0  -9 73764.8 1478.72  18
   1   0  -9 76931.5 1511.94  22
  -1   0   9 72432.0 1462.16  11
  -1   0   9 76061.1 1491.51  14
  -1   0   8 11.9719 21.9144  11
  -1   0   8 30.2384 21.5213   3
   1   0  -8 49.7304 27.7530  18
   1   0  -8 3.99532 26.2299  22
  -1   0   8 10.7086 25.6465  14
  -1   0   7 94478.8 1792.18  11
   1   0  -7 95000.9 1793.17  18
  -1   0   7 95494.5 1782.77   3
   1   0  -7 96924.3 1815.57  22
  -1   0   7 95532.7 1805.28  14
  -1   0   6 14.9612 18.7581  11
  -1   0   6 5.74906 16.2342  14
  -1   0   6 4.06629 14.8677   3
   1   0  -6-12.0955 18.1869  18
   1   0  -6 8.43754 18.1303  22
  -1   0   5 87.2769 24.6355  11
  -1   0   5 55.4580 18.1725   3
   1   0  -5 58.3906 19.4825  18
  -1   0   4-0.41994 12.4742   3
   1   0  -4 24.4240 15.4630  18
  -1   0   3 39860.5 738.188   3
  -1   0   3 39304.2 737.368  19
   1   0  -3 39472.7 747.540  18
   1   0  -2 14.2134 8.82073   2
   1   0  -2 0.49437 8.77307  18
   1   0  -2 0.47750 8.56621  17
  -1   0   2 16.9768 11.5410  19
  -1   0   2 5.28919 7.44321   3
  -1   0   2 5.49162 11.4772  14
  -1   0   1 49973.2 896.099  14
   1   0  -1 48610.6 892.799   2
   1   0   0 3.42180 6.23997  10
  -1   0   0 28.3600 10.6345   4
  -1   0   0 15.6039 10.3191  13
   1   0   1 7114.50 153.883   9
   1   0   1 7004.55 168.229  10
  -1   0  -1 6986.09 167.735  24
   1   0   2 8.37031 10.1432   9
  -1   0  -2 7.44775 12.0489  24
   1   0   3 14501.4 290.709  15
   1   0   3 14023.0 284.970  23
  -1   0  -3 13718.3 315.699  24
   1   0   3 13840.1 304.337   8
  -1   0  -4 6.41480 14.5248  24
   1   0   4 14.0109 9.44566  23
   1   0   4 20.4815 15.1241   8
   1   0   4 11.8092 11.6218  15
   1   0   5 25934.6 558.054   8
  -1   0  -5 25963.0 570.253  24
  -1   0  -5 26498.7 548.593  21
   1   0   5 26763.2 535.190  15
   1   0   6 19.6301 21.9704  12
  -1   0  -6 7.57899 15.3050  21
  -1   0  -6-13.9792 21.5333   1
  -1   0  -6 8.01734 18.0697  24
   1   0   6 7.38946 17.4881   8
   1   0   7 33238.6 657.733  11
  -1   0  -7 31737.8 696.185  21
   1   0   7 32322.4 712.790   8
  -1   0  -7 32958.9 734.605   1
   1   0   8 2.51192 24.7681   8
   1   0   8 5.93745 26.2125   7
   1   0   8-1.78964 15.8349  11
  -1   0  -8 24.0481 29.2506   1
  -1   0  -9 58479.3 1232.04   1
  -1   0  -9 57387.2 1225.03  22
   1   0   9 58955.9 1223.10   3
   1   0   9 55507.2 1154.79  14
   1   0   9 58829.1 1225.29   7
   1   0  10 30.7871 28.0258   3
  -1   0 -10 36.5069 29.4078   1
  -1   0 -10 34.8225 34.0345  18
  -1   0 -10 112.852 42.1506  22
   1   0  10 148.934 38.0756  14
   1   0  10 8.17114 27.5814   7
  -1   0 -11 2776.21 193.194  18
  -1   0 -11 2878.81 192.272   1
   1   0  11 3135.57 194.292   3
   1   0  11 3235.90 198.285   7
  -1   0 -11 3098.14 197.826  22
  -1   0 -12 7.77465 31.3933  18
  -1   0 -12 30.9458 30.9742  22
  -1   0 -12-1.55141 28.7695   1
   1   0  12 79.2078 38.2119   3
   1   0  12 12.0554 33.2136   7
   1   0  13 18506.9 598.486   7
  -1   0 -13 16818.9 589.741  18
   1   0  13 17911.2 581.995   3
  -1   0 -13 18954.4 611.610  22
  -1   0 -14-7.26094 51.7347  43
   1   0  14 25.2013 49.0870  31
  -1   0 -14 9.16841 50.0701  29
  -1   0 -14-12.3840 41.3028  18
  -1   0 -14-0.14552 35.3267  22
   1   0  14 33.8583 36.7631   3
   1   0  14 54.1194 41.7830  73
   1   0  14 111.087 44.1221  86
   1   0  14 15.6592 42.5306  75
  -1   0 -14 19.3102 41.7509  59
   1   0  14 17.1639 34.1923  50
  -1   0 -15 24454.0 810.876  29
  -1   0 -15 23205.8 820.014  43
  -1   0 -15 24368.1 790.401  72
   1   0  15 23518.3 744.904  73
   1   0  15 23247.5 729.646  75
   1   0  15 22381.7 708.759  86
  -1   0 -15 23164.3 764.865  51
   1   0  15 24056.4 736.807  50
   1   0  16 45.0368 48.7014  40
  -1   0 -16-32.5740 62.1055  29
  -1   0 -16 9.61917 69.5564  43
   1   0  16-14.9450 46.2693  86
   1   0  16 3.24257 43.7402  75
  -1   0 -16-10.9323 54.1039  72
   1   0  16 36.9800 44.1678  50
   1   0  16-23.2015 44.0467  46
  -1   0 -16-21.4924 53.1087  51
  -1   0 -16 39.4893 42.6565  55
  -1   0 -17 4897.94 335.386  29
  -1   0 -17 5482.30 368.084  43
   1   0  17 5319.84 300.660  40
   1   0  17 5316.68 302.172  86
   1   0  17 5252.52 307.816  75
  -1   0 -17 5149.18 334.449  72
   1   0  17 5245.63 307.080  50
   1   0  17 5249.56 304.870  49
  -1   0 -17 4682.92 316.680  55
  -1   0 -17 5206.52 324.188  51
   1   0  17 5036.88 286.845  46
  -1   0 -18 66.6759 64.2164  43
  -1   0 -18-2.54679 58.0016  29
   1   0  18 39.1174 47.2203  40
   1   0  18 1.47455 36.1038  86
   1   0  18 65.9719 57.0797  75
  -1   0 -18-30.7743 44.1003  72
   1   0  18 57.4048 52.7081  74
  -1   0 -18 34.5607 58.0894  52
   1   0  18 5.22505 36.7159  49
   1   0  18 36.5904 44.4571  46
  -1   0 -18 54.8193 55.2252  55
  -1   0 -19 15631.2 624.268  43
  -1   0 -19 15224.4 594.804  29
   1   0  19 15640.3 529.501  40
  -1   0 -19 15192.4 564.523  34
   1   0  19 14855.9 530.859  75
   1   0  19 15341.0 548.051  74
  -1   0 -19 15703.6 591.664  72
  -1   0 -19 15388.3 590.168  52
   1   0  19 14392.3 495.511  46
   1   0  19 15823.8 539.585  49
  -1   0 -19 14291.5 550.888  55
  -1   0 -20-21.2390 57.3348  43
  -1   0 -20 21.1837 40.8172  29
   1   0  20 7.92621 34.1130  40
  -1   0 -20 115.364 56.6035  72
   1   0  20-38.8445 47.8712  74
  -1   0 -20 32.7186 34.0210  55
  -1   0 -20 140.822 60.1162  52
   1   0  20 21.7941 33.9150  49
   1   0  21 9688.52 343.472  40
  -1   0 -21 9682.97 400.678  29
  -1   0 -21 9683.52 393.488  72
   1   0  21 9840.97 369.396  74
   1   0  21 9582.23 350.882  49
  -1   0 -21 9709.60 390.240  52
   1   0  22 10.0365 22.2655  80
  -1   0 -22 17.9094 26.6394  72
   1   0  22-8.66443 28.1021  74
  -1   0 -22 14.6263 22.8391  69
  -1   0 -22 24.2927 28.0936  52
   1   1 -23 80.6983 31.9633  34
   1  -1 -23 48.8646 32.1291  30
   1   1 -23 76.2126 30.1570  45
  -1   1  23 61.2450 28.0093  76
  -1  -1  23 110.862 36.2584  80
  -1   1  23 125.454 36.8192  80
   1   1 -23 46.7233 28.3287  69
   1   1 -22 9738.94 364.134  45
   1   1 -22 9768.40 389.027  34
   1  -1 -22 8801.89 324.065  82
  -1  -1  22 10174.1 358.717  80
  -1   1  22 9392.31 342.829  76
   1   1 -22 9398.95 371.233  69
   1  -1 -22 8823.00 328.223  69
   1   1 -22 8974.58 376.582  52
  -1   1  21 1590.18 134.780  28
   1   1 -21 1635.37 167.533  34
   1  -1 -21 1484.82 145.723  34
  -1  -1  21 1512.42 143.418  80
   1   1 -21 1297.61 142.891  72
   1  -1 -21 1186.20 124.119  82
  -1   1  21 1496.31 138.571  74
  -1   1  21 1357.80 137.751  76
  -1   1  21 1357.96 133.761  46
   1   1 -21 1396.85 156.870  52
   1   1 -21 1455.30 151.860  69
   1  -1 -21 1368.18 135.452  69
   1   1 -20 42.2923 51.3362  34
  -1   1  20 15.4797 35.7563  28
   1  -1 -20-3.71356 52.5431  34
  -1  -1  20-32.4745 48.3264  74
  -1   1  20 23.6492 34.9509  74
   1   1 -20 36.4586 42.0220  72
  -1  -1  20 30.4204 48.4673  80
   1  -1 -20 31.6425 53.0504  69
  -1   1  20 23.6365 46.4257  46
   1   1 -20 27.3610 43.6951  52
   1  -1 -20 10.1518 49.2288  52
   1   1 -19 930.698 133.658  29
  -1   1  19 540.061 95.7482  28
   1  -1 -19 638.420 113.650  34
   1   1 -19 784.590 137.386  34
   1   1 -19 791.539 129.117  43
   1  -1 -19 680.762 119.288  72
  -1   1  19 606.672 102.161  74
  -1  -1  19 739.384 113.433  74
   1   1 -19 716.147 121.833  72
   1  -1 -19 652.348 120.180  52
   1  -1 -19 937.180 129.700  69
   1  -1 -19 869.296 122.737  55
   1   1 -19 608.717 118.079  52
  -1   1  19 732.933 113.151  46
   1  -1 -18 2967.82 249.781  34
  -1   1  18 3057.74 225.826  28
   1   1 -18 2787.75 238.348  29
   1  -1 -18 3118.48 264.141  29
   1   1 -18 3326.20 269.678  43
  -1   1  18 3245.62 235.773  74
  -1  -1  18 3094.05 235.709  74
   1  -1 -18 2973.69 248.973  72
   1   1 -18 3237.46 256.850  72
  -1   1  18 3275.84 245.347  75
  -1   1  18 3253.31 229.092  86
   1  -1 -18 3182.23 261.953  52
   1  -1 -18 3139.08 245.319  55
  -1  -1  18 3048.52 228.225  49
  -1   1  18 3584.29 251.785  46
   1   1 -18 3376.37 275.239  52
   1   1 -17 14092.0 604.932  43
  -1   1  17 15221.2 549.378  28
   1  -1 -17 14895.3 607.106  34
   1   1 -17 14339.0 578.052  29
  -1  -1  17 13982.9 523.083  40
  -1  -1  17 14888.9 520.010  28
   1  -1 -17 14461.3 607.413  29
  -1   1  17 14054.2 531.308  86
  -1  -1  17 14651.8 560.020  74
   1   1 -17 14964.8 596.873  72
  -1   1  17 14658.4 562.231  75
  -1   1  17 15051.0 554.525  74
   1  -1 -17 14420.3 591.339  72
   1  -1 -17 15028.9 613.698  52
  -1   1  17 15599.9 567.959  46
   1   1 -17 14866.0 614.260  52
  -1  -1  17 15270.9 555.340  49
  -1  -1  17 14153.1 530.662  46
   1  -1 -17 14096.3 572.108  55
   1  -1 -16 4569.33 318.339  34
   1  -1 -16 4518.46 317.633  29
   1   1 -16 5240.65 324.234  29
  -1  -1  16 5039.59 278.437  28
   1   1 -16 4801.63 329.738  43
  -1  -1  16 5198.27 290.219  40
   1   1 -16 5140.56 327.830  72
  -1   1  16 5130.01 296.968  74
  -1  -1  16 4873.08 295.754  74
  -1   1  16 4265.77 267.371  86
  -1   1  16 4705.11 295.273  75
   1  -1 -16 4709.82 313.492  72
   1   1 -16 5060.25 335.052  52
  -1  -1  16 4624.41 282.835  49
  -1  -1  16 4634.14 279.745  46
   1  -1 -16 4796.65 311.331  55
  -1   1  16 4786.31 292.300  46
   1  -1 -16 4921.15 329.194  52
   1   1 -15 76.0193 64.2210  43
  -1  -1  15 29.8082 40.2250  40
  -1  -1  15 61.9021 43.5582  28
   1  -1 -15 89.8695 62.0797  29
   1   1 -15 48.5845 41.7504  29
   1  -1 -15 25.7827 47.5038  34
   1  -1 -15 13.8714 51.8331  43
  -1   1  15-4.56874 40.1954  14
   1  -1 -15 32.9866 42.8844  18
  -1  -1  15-29.5078 43.8917   3
   1  -1 -15-3.18520 36.2797  22
   1   1 -15 5.15926 45.0771  72
  -1   1  15 3.69995 34.2308  86
  -1  -1  15 65.0993 42.1749  74
  -1   1  15-8.42572 39.0747  75
  -1   1  15 9.29421 36.9859  74
   1  -1 -15-2.78054 47.9332  72
   1  -1 -15 112.962 63.4239  52
  -1  -1  15 50.1882 48.0259  49
   1  -1 -15-14.6542 44.5273  55
  -1   1  15 37.5773 34.2513  50
  -1  -1  15 55.2575 43.2445  46
  -1   1  15 17.7568 38.7601  46
  -1  -1  14 13488.1 485.855   3
   1  -1 -14 12681.9 502.384  18
   1  -1 -14 13519.7 499.751  22
   1   1 -14 12433.7 499.599  22
  -1  -1  13 2498.81 182.688   3
   1  -1 -13 2045.38 170.599  22
  -1   1  13 2636.83 187.361  14
   1  -1 -13 2332.39 187.492  18
  -1   1  13 2520.52 175.746  11
   1   1 -13 2372.35 190.133  22
   1  -1 -12 6925.95 305.057  22
  -1   1  12 6809.65 290.762  11
   1  -1 -12 6500.40 310.275  18
  -1   1  12 6795.97 298.280  14
   1   1 -12 6248.71 304.037  22
  -1  -1  12 6921.02 300.779   3
   1   1 -11 3851.99 219.435  22
  -1   1  11 4139.31 215.991  14
  -1   1  11 4042.19 184.582   3
  -1  -1  11 3936.95 210.685   3
   1  -1 -11 4178.65 229.097  18
  -1  -1  11 4166.44 209.363  14
   1  -1 -11 3880.85 211.488  22
  -1   1  11 4056.36 209.485  11
  -1   1  10 3947.22 200.409  14
   1   1 -10 3862.94 206.692  22
  -1  -1  10 3893.80 197.746   3
  -1   1  10 3649.26 165.468   3
   1  -1 -10 4073.52 203.384  22
  -1   1  10 4139.45 201.146  11
   1  -1 -10 3825.73 209.653  18
  -1  -1  10 3727.85 189.672  14
  -1   1   9 17282.1 459.402  11
   1   1  -9 15856.7 461.377  22
  -1  -1   9 15861.9 448.029   3
  -1   1   9 15903.9 403.550   3
   1  -1  -9 15923.9 471.533  18
   1   1  -9 15665.4 398.483  18
  -1  -1   9 16626.9 448.004  14
   1  -1  -9 16842.0 455.774  22
   1  -1  -8 7413.63 260.024  22
   1  -1  -8 7621.76 279.820  18
  -1  -1   8 7528.74 262.394   3
  -1   1   8 7910.96 230.954   3
   1   1  -8 7803.06 225.978  18
  -1   1   8 8397.58 274.804  11
  -1  -1   8 7662.59 261.504  14
  -1   1   8 7905.00 261.945   8
   1   1  -8 8001.40 277.500  22
   1  -1  -7 549.268 64.4394  18
  -1  -1   7 594.713 63.9270   3
  -1   1   7 519.803 60.2508  11
   1   1  -7 507.438 62.0664  22
  -1   1   7 624.907 49.7251   3
   1  -1  -7 625.652 62.0234  22
  -1  -1   7 590.028 42.6183   5
   1   1  -7 574.386 45.9625  18
  -1  -1   7 471.119 56.0299  14
  -1   1   7 534.601 57.5788   8
   1   1  -6 6606.77 219.988  22
  -1   1   6 6490.72 177.366   3
   1   1  -6 6741.46 174.223  18
  -1   1   6 6717.55 209.429   8
   1  -1  -6 6199.78 205.758  22
   1  -1  -6 6363.07 227.405  18
  -1  -1   6 6686.72 219.159   3
  -1   1   6 7084.79 225.917  11
  -1   1   5 17621.9 406.372   8
   1   1  -5 18397.6 425.283  22
  -1  -1   5 17587.2 421.283   3
   1   1  -5 18186.9 362.404  18
   1  -1  -5 18259.6 442.538  18
   1  -1  -5 18134.4 411.986  22
  -1   1   5 18786.2 371.394   3
  -1   1   4 2795.38 78.0635   3
   1   1  -4 2673.51 112.657  22
   1  -1  -4 2817.29 89.2285  17
   1   1  -4 2792.64 70.8469  18
  -1  -1   4 2773.44 105.612  16
   1  -1  -4 2727.42 106.132  22
  -1   1   4 2795.46 103.290   8
  -1   1   4 2957.18 116.070  15
   1  -1  -3 5100.93 123.112  17
   1   1  -3 4729.26 162.300  21
   1  -1  -3 4811.35 142.403  22
  -1   1   3 5264.91 153.659  15
   1   1  -3 4885.83 151.564  22
  -1  -1   3 5291.26 146.791  16
  -1   1   3 5135.06 138.708   8
  -1   1   3 5075.68 102.966   3
  -1   1   2 57638.8 1044.83  15
  -1  -1   2 56480.7 1040.04  16
   1   1  -2 54767.9 1059.38  21
  -1   1   2 58585.5 1022.63   8
  -1   1   2 57058.4 1057.80  11
   1  -1  -2 55202.9 1036.81  20
   1   1  -2 55224.2 1046.22  22
   1   1  -2 55226.5 1054.86  17
   1   1  -1 171.005 23.8947  21
   1  -1  -1 133.833 20.6381   6
  -1   1   1 158.167 21.7060  11
   1   1  -1 106.785 17.7721  20
   1   1  -1 200.975 25.4745  17
  -1   1   1 125.848 18.3941  16
   1  -1  -1 153.688 9.52471   3
  -1  -1   1 84.5169 17.7495  24
  -1   1   1 172.156 19.4049  15
   1   1   0 1344.75 51.9358   6
  -1   1   0 1360.22 71.6885  19
  -1  -1   0 1307.30 60.2915  24
  -1   1   0 1298.41 45.6535  24
  -1   1   0 1450.77 55.5594  11
   1   1   0 1320.16 61.2256  17
  -1   1   0 1382.94 45.9414  15
   1  -1   0 1258.18 59.4092   6
  -1   1   0 1472.67 54.3114  16
  -1   1  -1 5092.21 116.112  11
   1  -1   1 4999.29 142.725   6
   1  -1   1 4913.87 157.638  23
   1   1   1 4973.83 129.229   6
  -1   1  -1 4563.89 154.910  13
  -1   1  -1 5093.37 156.162  19
   1   1   1 4646.44 146.385   2
  -1   1  -1 5013.28 116.674  24
  -1   1  -1 5218.22 102.000  15
   1   1   1 4922.23 146.886  10
  -1  -1  -1 4892.22 143.136  24
   1   1   2 15191.9 344.398  10
  -1  -1  -2 15144.2 342.238  24
  -1   1  -2 15747.3 310.519  24
   1   1   2 15363.7 327.202  12
   1  -1   2 15195.1 342.368  12
  -1   1  -2 14915.3 368.138   4
  -1   1  -2 15559.7 359.682  13
   1  -1   2 15123.2 354.768  23
   1  -1   3 299.863 37.3001  23
  -1   1  -3 252.919 41.3212   4
   1   1   3 313.882 33.6608  12
  -1   1  -3 280.976 37.8872  13
   1  -1   3 291.536 36.0149  12
   1   1   3 268.319 34.7223  10
  -1   1  -3 290.711 27.6258  24
  -1  -1  -3 323.809 37.2224  24
   1   1   4 61005.3 1178.13  12
   1   1   4 62470.3 1191.17   9
   1   1   4 59422.9 1174.17  15
  -1  -1  -4 61929.3 1156.67   1
   1   1   4 61953.6 1188.25  10
  -1   1  -4 62657.0 1159.14  24
   1  -1   4 62209.7 1194.50  12
   1  -1   4 62747.3 1189.76  23
   1  -1   4 61339.2 1192.99   3
  -1   1  -4 63997.0 1206.62  13
   1   1   5 3265.78 131.892  15
   1   1   5 3262.52 135.947  12
   1  -1   5 3082.52 140.321  12
   1   1   5 3067.79 134.492  10
   1  -1   5 3184.54 140.545   3
   1  -1   5 3129.84 132.405  23
  -1  -1  -5 2998.17 136.026  24
   1  -1   5 3229.96 97.2365  14
  -1   1  -5 3098.66 142.999  13
  -1  -1  -5 3144.27 123.536   1
   1   1   5 3229.81 137.899   9
  -1   1  -6 61.3065 24.7228   1
  -1   1  -6 5.12704 22.1409  21
   1   1   6 22.7972 19.4639  15
  -1  -1  -6 24.7591 10.3307   5
   1  -1   6 54.8480 15.5397  14
   1  -1   6 18.5246 20.9697   3
   1   1   6 28.0535 21.6888   8
  -1  -1  -6 45.0287 24.5892  24
  -1  -1  -6 32.6600 20.1465   1
   1  -1   6 26.9987 19.2569  23
  -1   1  -7 19040.8 490.701  13
  -1   1  -7 18338.5 480.077  21
   1   1   7 17991.3 452.452  15
   1  -1   7 20483.8 496.535   3
  -1  -1  -7 17495.0 450.065   1
  -1   1  -7 19709.7 504.616   1
   1  -1   7 18173.7 451.601   7
  -1  -1  -7 17415.3 498.394  18
   1  -1   7 17622.7 402.962  14
   1   1   7 19549.2 476.058   8
  -1   1  -8 82856.6 1658.20  21
  -1  -1  -8 80182.6 1621.23   1
   1   1   8 86552.9 1649.65   8
  -1  -1  -8 85430.4 1700.55  18
   1  -1   8 80508.4 1552.02  14
   1   1   8 84529.3 1622.67  15
   1   1   8 85641.5 1668.83   7
   1  -1   8 87743.6 1670.62   3
  -1   1  -8 84378.7 1680.48   1
   1  -1   8 79412.9 1613.72   7
   1   1   9 44837.1 946.232  11
  -1   1  -9 43511.4 996.965  22
  -1  -1  -9 43960.6 982.391  22
   1   1   9 45066.6 1011.68   7
  -1   1  -9 44047.4 1016.26   1
   1  -1   9 45977.4 1007.46   3
   1   1   9 44217.7 981.461   8
  -1  -1  -9 43698.6 1028.53  18
   1  -1   9 43965.2 964.469   7
  -1   1  -9 44139.0 992.631  21
  -1  -1  -9 44030.3 971.813   1
   1  -1  10 347.783 59.5687   7
   1  -1  10 261.340 58.3510   3
  -1  -1 -10 459.549 78.4394  18
   1   1  10 416.084 74.3776   7
  -1  -1 -10 364.221 63.2599  22
   1   1  10 532.938 65.1333  11
   1   1  10 362.131 62.9489   8
  -1   1 -10 371.648 67.6183  22
  -1   1 -10 412.861 74.9870   1
  -1   1 -10 404.959 68.0714  21
   1  -1  11 3312.52 207.432   3
  -1   1 -11 3239.76 214.557   1
  -1  -1 -11 3669.15 231.373  18
  -1   1 -11 3459.97 204.859  18
  -1   1 -11 3638.52 220.643  22
  -1  -1 -11 3117.22 196.010  22
   1  -1  11 3156.56 189.530   7
   1   1  11 3420.29 202.633   8
   1   1  11 3434.20 215.400   7
   1   1  11 3310.22 195.934   3
   1   1  12 43177.6 1059.95   7
   1  -1  12 41659.5 1039.94   3
  -1  -1 -12 41940.5 1023.85  22
  -1   1 -12 40519.7 1009.72  18
   1  -1  12 42086.2 1004.25   7
   1   1  12 42142.4 1006.69   3
   1   1  12 42927.1 1024.18   8
  -1  -1 -12 40786.5 1070.22  18
  -1   1 -12 41767.4 1049.37  22
  -1   1 -12 41646.5 1066.14   1
   1  -1  13 1372.86 146.418   3
  -1   1 -13 1381.67 154.782   1
   1   1  13 1466.63 154.318   7
   1   1  13 1552.66 145.870   3
  -1  -1 -13 1505.32 149.106  22
  -1   1 -13 1514.86 157.291  22
  -1  -1 -13 1648.10 170.199  18
  -1  -1 -14 724.106 130.623  43
   1  -1  14 589.922 99.2182  40
  -1  -1 -14 559.684 109.604  29
   1  -1  14 586.305 111.721  31
  -1   1 -14 606.664 113.221  29
   1   1  14 529.222 89.5207   3
   1   1  14 628.294 106.502   7
   1  -1  14 602.567 96.2325  26
   1  -1  14 579.938 99.1421   3
  -1  -1 -14 435.620 95.4769  18
  -1  -1 -14 645.538 105.883  22
   1  -1  14 505.468 89.8548  86
  -1  -1 -14 595.812 109.899  72
   1  -1  14 564.135 98.9441  75
   1   1  14 455.908 92.5162  73
   1   1  14 721.192 104.628  86
   1  -1  14 598.159 98.3287  50
  -1  -1 -14 653.816 117.769  51
   1   1  14 619.691 102.767  50
  -1   1 -14 405.006 84.3356  59
  -1   1 -15 15.5449 57.2372  29
   1  -1  15 16.4788 52.1891  31
  -1   1 -15 70.1244 65.7234  43
  -1  -1 -15 24.8401 70.4273  43
   1  -1  15-18.5598 43.5612  40
  -1  -1 -15-21.6843 58.6306  29
   1  -1  15-0.13029 37.6160  26
   1   1  15 34.5135 39.4199  86
  -1  -1 -15 56.6342 59.2583  72
   1   1  15 99.2119 52.2872  73
   1  -1  15-18.1193 36.5240  75
   1  -1  15 53.2887 51.4561  86
   1   1  15 6.37869 50.0467  75
   1  -1  15 38.1063 48.6138  50
   1   1  15-12.0296 46.6975  50
  -1  -1 -15 92.7610 53.3982  55
  -1  -1 -15-3.17292 56.1885  51
   1  -1  15 80.3112 53.3750  49
  -1  -1 -16 11285.5 522.558  29
  -1  -1 -16 10473.8 521.699  43
   1  -1  16 10474.2 454.213  40
  -1   1 -16 10356.8 496.006  29
  -1   1 -16 11097.7 534.645  43
   1  -1  16 10540.1 429.951  26
   1   1  16 10724.8 464.851  75
  -1   1 -16 10507.5 493.980  72
   1   1  16 10506.1 447.211  86
   1  -1  16 9979.24 429.680  75
   1  -1  16 10197.1 452.065  74
  -1  -1 -16 10798.6 489.602  72
   1   1  16 10746.7 466.116  73
  -1  -1 -16 10807.5 501.539  51
  -1  -1 -16 10648.8 487.787  52
  -1  -1 -16 10076.1 498.299  55
   1   1  16 10349.8 449.425  50
   1  -1  16 10576.4 461.659  49
  -1   1 -17 5736.09 357.336  29
  -1  -1 -17 5402.85 363.832  43
  -1   1 -17 5719.90 375.618  43
  -1  -1 -17 5649.83 360.685  29
   1  -1  17 5831.26 322.936  40
   1   1  17 5598.10 302.850  40
   1  -1  17 5563.68 295.278  26
  -1  -1 -17 5688.38 345.127  72
   1   1  17 5418.77 320.550  75
   1  -1  17 5538.24 319.018  74
   1  -1  17 5380.17 300.337  75
   1   1  17 5826.06 316.031  86
  -1   1 -17 5895.54 357.064  72
  -1  -1 -17 5707.40 359.274  55
   1   1  17 6086.61 329.254  50
  -1  -1 -17 5593.20 341.835  52
   1   1  17 5544.01 311.713  46
   1   1  17 5549.05 304.914  49
   1  -1  17 6044.20 332.645  49
  -1  -1 -17 6057.96 360.851  51
   1   1  18 5854.12 303.055  40
  -1  -1 -18 6120.26 379.554  43
   1  -1  18 5896.59 320.041  40
  -1   1 -18 6165.89 363.729  29
  -1   1 -18 6114.37 380.560  43
  -1  -1 -18 6178.57 369.996  29
  -1  -1 -18 6200.30 352.468  72
  -1   1 -18 6036.71 356.040  72
   1   1  18 6286.44 336.570  75
   1   1  18 6530.27 329.932  86
   1  -1  18 5900.35 323.981  74
   1   1  18 6269.11 328.807  50
  -1  -1 -18 5881.79 343.112  52
   1  -1  18 6266.07 333.865  49
   1   1  18 6120.57 321.149  46
  -1  -1 -18 6185.31 366.291  55
   1   1  18 6195.96 313.430  49
  -1   1 -19 640.985 112.082  29
  -1  -1 -19 644.210 116.796  29
   1   1  19 500.096 82.1169  40
   1  -1  19 539.841 94.8764  40
  -1   1 -19 734.947 128.910  43
   1   1  19 710.372 107.529  75
   1   1  19 691.540 109.033  74
   1   1  19 716.206 105.835  86
  -1  -1 -19 722.881 116.954  72
  -1   1 -19 512.044 106.463  72
   1  -1  19 594.014 97.0396  74
  -1  -1 -19 579.185 109.521  55
   1   1  19 649.764 98.0039  46
   1   1  19 480.027 82.5466  49
   1  -1  19 623.589 102.556  49
  -1  -1 -19 482.817 95.5458  52
  -1   1 -19 544.495 109.698  52
  -1   1 -20 5840.82 315.327  34
   1   1  20 5710.63 261.476  40
  -1   1 -20 5990.85 338.122  43
  -1  -1 -20 5983.87 329.831  29
  -1   1 -20 5714.06 313.955  29
   1  -1  20 6031.68 288.970  40
   1   1  20 5669.18 288.362  74
   1   1  20 6433.03 306.153  75
  -1  -1 -20 5856.64 308.200  72
   1  -1  20 5868.22 289.957  74
  -1   1 -20 5720.57 313.966  72
   1   1  20 6156.03 275.004  49
   1   1  20 5828.53 277.140  46
  -1  -1 -20 5722.89 310.642  55
  -1   1 -20 5889.83 325.131  52
  -1  -1 -20 5739.54 296.638  52
   1  -1  20 5698.22 287.673  49
   1   1  21 2047.49 132.220  40
  -1   1 -21 2004.67 164.457  29
  -1   1 -21 2391.78 173.731  34
  -1  -1 -21 2337.21 173.497  72
   1   1  21 2166.69 157.476  74
  -1   1 -21 2341.20 177.556  72
   1  -1  21 2507.51 164.608  74
   1  -1  21 2116.03 147.903  80
  -1  -1 -21 2116.17 153.660  52
   1   1  21 2157.39 143.718  46
  -1  -1 -21 2041.75 158.935  55
  -1   1 -21 2283.78 180.455  52
   1   1  21 2180.68 139.346  49
   1  -1  21 2220.49 156.152  49
  -1   1 -22 2327.61 142.523  34
   1   1  22 2504.23 147.698  74
   1  -1  22 2522.04 137.773  80
  -1   1 -22 2665.59 167.000  72
  -1  -1 -22 2280.64 139.003  55
   1  -2 -23 643.782 74.6947  30
  -1  -2  23 474.627 55.9446  39
   1   2 -23 511.512 67.8949  34
  -1  -2  23 642.599 63.1292  80
  -1   2  23 479.006 57.7226  76
   1   2 -23 578.487 68.2625  69
   1   2 -22 873.627 107.845  34
   1  -2 -22 859.167 104.356  30
  -1   2  22 882.552 85.7904  28
  -1   2  22 969.723 98.3703  76
   1  -2 -22 831.543 91.1414  82
  -1  -2  22 844.299 86.9350  80
   1   2 -22 827.211 98.1736  69
   1   2 -22 763.593 96.6440  52
  -1   2  22 724.029 75.4705  56
   1   2 -21 5578.41 301.949  34
   1  -2 -21 5518.46 296.861  30
  -1   2  21 4983.49 242.343  28
  -1  -2  21 5739.22 267.260  80
   1  -2 -21 4967.66 263.124  82
  -1   2  21 5065.73 262.619  76
   1   2 -21 4931.23 277.661  52
   1  -2 -21 4240.45 239.196  55
  -1   2  21 5392.29 261.286  46
   1   2 -21 4888.27 269.676  69
   1   2 -20 1884.30 188.741  34
  -1   2  20 1682.57 149.928  28
   1   2 -20 1266.77 142.497  72
  -1   2  20 1609.91 143.377  74
  -1  -2  20 1890.10 163.261  80
  -1   2  20 1564.42 150.869  46
   1  -2 -20 1379.13 148.444  55
   1   2 -20 1537.05 165.955  52
  -1   2  19 7637.54 354.277  28
   1   2 -19 7703.02 388.011  43
  -1  -2  19 7673.32 366.368  80
  -1   2  19 7211.76 339.832  74
   1   2 -19 7320.40 375.033  72
  -1   2  19 8210.11 374.674  46
   1   2 -19 7447.64 397.465  52
   1  -2 -19 6984.54 372.357  55
   1   2 -18 2642.42 229.791  43
  -1  -2  18 2574.57 214.611  80
  -1   2  18 2638.87 215.908  75
   1   2 -18 2782.05 232.974  72
  -1   2  18 2494.20 193.829  86
  -1   2  18 2821.94 209.391  74
   1  -2 -18 2685.30 234.372  55
  -1   2  18 2828.58 222.188  46
   1   2 -18 2748.96 243.045  52
   1   2 -17 2349.53 220.487  43
  -1  -2  17 2730.92 219.192  74
   1  -2 -17 2610.74 226.878  72
  -1   2  17 2517.47 198.833  74
  -1   2  17 2602.94 200.415  86
  -1  -2  17 2448.87 211.301  80
  -1   2  17 2419.91 210.947  75
   1   2 -17 2418.78 217.630  72
   1   2 -17 2683.29 241.263  52
   1  -2 -17 2496.18 226.560  52
  -1   2  17 2409.80 206.212  46
  -1  -2  17 2610.98 214.901  49
   1  -2 -17 2378.04 224.526  55
   1   2 -16 8797.36 444.182  43
   1  -2 -16 8818.16 436.183  72
  -1  -2  16 9642.25 433.318  80
  -1   2  16 8598.45 388.006  86
   1   2 -16 8911.68 435.934  72
  -1   2  16 9277.78 425.413  75
  -1  -2  16 8693.69 414.023  74
  -1   2  16 9051.42 400.177  74
   1   2 -16 9363.31 464.549  52
   1  -2 -16 9145.12 448.722  52
   1  -2 -16 8936.85 455.474  55
  -1  -2  16 9615.93 431.468  49
  -1   2  16 9000.07 414.662  46
   1  -2 -15 36185.5 1058.36  29
   1   2 -15 35724.3 1021.07  43
  -1  -2  15 35478.4 961.812  40
   1  -2 -15 34145.8 996.512  72
  -1  -2  15 36241.0 977.597  74
  -1   2  15 35902.5 940.351  74
  -1   2  15 36322.8 980.683  75
   1   2 -15 35777.0 1004.24  72
  -1   2  15 35584.4 934.929  86
  -1   2  15 35251.2 932.814  50
  -1  -2  15 36211.9 978.379  49
   1  -2 -15 34373.4 1028.94  55
   1  -2 -15 33957.3 1005.65  52
   1  -2 -14 717.727 125.702  29
  -1  -2  14 976.458 123.860  40
  -1  -2  14 986.837 127.043   3
   1   2 -14 1039.96 134.580  22
   1  -2 -14 815.496 127.921  18
  -1   2  14 1168.85 132.805  11
  -1   2  14 951.093 122.610  14
  -1   2  14 917.386 121.602  75
   1  -2 -14 925.137 129.367  72
  -1   2  14 970.108 115.505  86
   1   2 -14 815.033 125.490  72
  -1  -2  14 926.131 121.316  74
   1  -2 -14 891.097 125.330  52
   1  -2 -14 800.673 130.588  55
  -1  -2  14 913.089 122.607  49
  -1   2  14 687.936 99.8349  50
  -1   2  13 403.657 77.6316  11
   1  -2 -13 309.755 74.9008  18
  -1   2  13 463.978 82.5598  14
   1   2 -13 324.358 77.7060  22
  -1  -2  13 409.800 79.8752   3
  -1  -2  12 10737.8 414.663   3
  -1   2  12 11096.2 411.301  11
   1  -2 -12 10187.5 382.053  22
   1  -2 -12 10207.2 436.974  18
   1   2 -12 10155.0 413.478  22
  -1   2  11 240.538 56.0816   8
  -1   2  11 188.690 51.3800  11
   1  -2 -11 170.007 56.4118  18
   1   2 -11 218.404 56.9822  22
   1  -2 -11 291.443 56.0266  22
  -1  -2  11 211.169 57.1660   3
  -1  -2  10 1169.94 115.321   3
   1  -2 -10 1086.87 99.7763  22
  -1   2  10 1054.70 102.371   8
   1   2 -10 976.661 106.031  22
  -1   2  10 1009.56 105.745  11
   1  -2 -10 1126.68 123.155  18
  -1   2   9 259.948 56.0324  11
   1   2  -9 258.119 55.0672  22
   1  -2  -9 204.715 43.2145  22
  -1  -2   9 222.619 41.9148  16
  -1   2   9 215.164 47.9065   8
  -1  -2   9 234.923 52.7118   3
   1  -2  -9 211.786 53.9547  18
   1   2  -8 23963.9 638.308  21
  -1  -2   8 24367.7 607.148   3
  -1   2   8 24976.2 615.938  11
  -1   2   8 22832.7 576.059   8
   1  -2  -8 23755.4 637.090  18
   1  -2  -8 22405.6 554.728  22
  -1  -2   8 23378.8 545.949  16
   1   2  -8 23505.5 597.988  22
  -1  -2   7 76278.1 1452.61   3
  -1   2   7 73223.0 1439.10  15
  -1   2   7 75954.8 1460.69  11
  -1  -2   7 69467.8 1383.83   5
  -1  -2   7 68668.9 1370.66  16
  -1   2   7 71097.2 1410.49   8
   1   2  -7 70149.2 1428.15  22
   1  -2  -7 72025.6 1387.26  22
   1  -2  -7 73877.6 1491.42  18
   1   2  -7 71146.0 1476.92  21
   1   2  -6 4031.79 172.600  22
  -1   2   6 4124.24 184.736  11
   1  -2  -6 3963.08 150.404  22
   1   2  -6 3971.71 192.174  21
  -1  -2   6 4216.48 168.122   5
  -1   2   6 4341.37 168.689   8
  -1   2   6 3928.37 173.162  15
  -1  -2   6 4557.89 188.417   3
  -1  -2   6 4076.44 147.234  16
   1  -2  -6 4107.15 197.988  18
   1   2  -5 8732.40 293.855  21
   1   2  -5 8992.39 266.259  22
  -1   2   5 9157.60 287.053  11
  -1  -2   5 8895.27 272.269   5
  -1  -2   5 9388.21 236.271  16
  -1  -2   5 9540.05 285.750   3
  -1   2   5 9404.61 278.424  15
   1  -2  -5 8674.79 299.350  18
  -1   2   5 9291.91 258.906   8
   1  -2  -4 26414.1 624.937  18
   1  -2  -4 26920.5 537.677  20
   1   2  -4 25202.2 565.674  22
  -1  -2   4 26552.6 599.596   5
   1   2  -4 28312.0 538.139   4
  -1  -2   4 26173.3 594.562   3
  -1   2   4 26382.9 585.755  15
  -1  -2   4 26497.6 534.113  16
   1   2  -4 26179.2 607.961  21
  -1  -2   3 86885.6 1613.36  24
   1   2  -3 90270.5 1617.66  22
   1   2  -3 84445.3 1661.67  21
  -1  -2   3 90656.0 1657.59   3
  -1   2   3 86268.9 1562.89   2
  -1   2   3 86256.0 1636.37  15
  -1   2   3 90523.5 1615.67   9
   1   2  -3 87682.1 1644.63  17
  -1  -2   3 85767.0 1667.07   5
   1  -2  -3 88238.1 1584.12  20
   1   2  -3 89152.4 1598.67   4
   1  -2  -3 86745.0 1685.00  18
   1  -2  -2 16997.1 363.378   6
  -1  -2   2 16044.6 363.467  24
   1  -2  -2 16204.8 415.042   5
   1   2  -2 17057.1 358.415  20
   1  -2  -2 15945.8 414.685  23
   1   2  -2 16412.4 395.059  21
   1   2  -2 16535.7 383.500  17
  -1   2   2 16583.5 359.121   9
  -1   2   2 16827.9 380.324  15
   1  -2  -2 15435.4 412.604  18
  -1  -2   2 16796.3 397.769   3
  -1   2   2 16932.0 306.694  10
  -1   2   1 23107.2 493.593  15
   1   2  -1 24102.8 503.512  17
   1  -2  -1 23370.0 552.143  23
   1  -2  -1 23083.0 540.779  18
  -1  -2   1 23290.7 489.628  24
   1  -2  -1 24168.8 449.518   3
   1  -2  -1 24838.5 486.622   6
  -1   2   1 24452.1 478.646   9
  -1   2   1 24803.1 476.619  16
   1   2  -1 24009.5 441.433   6
   1   2  -1 23509.7 509.628  21
   1   2  -1 24384.1 471.409  20
  -1  -2   1 22932.1 470.235  18
   1   2   0 597.370 44.1620  21
  -1   2   0 639.955 32.1771  16
   1  -2   0 625.218 37.4721   3
  -1  -2   0 545.423 42.9184  18
   1   2   0 475.732 48.7480   2
  -1   2   0 532.515 39.9336  15
   1   2   0 541.301 42.8929  17
  -1  -2   0 505.437 41.8783  24
   1  -2   0 498.983 53.6599  18
   1  -2   0 583.063 41.3940   6
   1  -2   1 7643.06 242.071   5
  -1  -2  -1 7306.15 213.830  18
   1   2   1 7403.13 217.576  10
   1   2   1 7830.32 185.445  21
  -1   2  -1 7245.30 232.037  19
   1  -2   1 7774.94 196.462   3
  -1  -2  -1 7348.83 205.033  24
   1   2   1 7424.17 222.187   2
  -1  -2  -2 20646.8 501.228   5
  -1   2  -2 21600.4 494.855  13
   1   2   2 21098.1 476.451  10
   1  -2   2 21883.8 522.923  23
   1   2   2 20330.8 476.464   2
  -1  -2  -2 20897.6 487.658  18
  -1   2  -2 21710.9 493.612  19
  -1   2  -2 20909.7 516.604   4
   1  -2   2 21672.8 463.644   3
   1  -2   2 22021.6 460.260  12
  -1  -2  -2 20916.5 467.534  24
   1   2   2 21717.0 409.699  21
   1  -2   3 13286.7 329.901  12
   1  -2   3 13127.2 262.655   7
   1  -2   3 13411.4 377.498  23
   1   2   3 13464.6 341.222  10
  -1   2  -3 13564.8 268.846  11
   1  -2   3 12888.3 334.901   3
  -1  -2  -3 13000.6 360.121  18
  -1   2  -3 13939.7 347.721  19
  -1   2  -3 14382.4 357.928  13
   1   2   3 13059.6 349.744   9
  -1   2  -3 14132.3 383.770   4
  -1  -2  -3 13884.9 341.911  24
  -1  -2  -3 14355.6 365.611   5
  -1  -2  -4 54937.1 1075.22  24
   1  -2   4 54098.9 1064.71  12
   1  -2   4 52056.9 1072.90   3
  -1  -2  -4 55276.9 1083.24   5
   1   2   4 53963.7 1088.09   9
  -1   2  -4 57361.4 1129.54   4
   1   2   4 53326.6 1068.25  10
   1  -2   4 53365.7 985.005   7
  -1   2  -4 53258.4 1080.50  13
   1  -2   4 54164.8 1115.34  23
  -1  -2  -4 52825.6 1106.58  18
   1   2   5 30848.4 674.157  10
   1  -2   5 29991.0 684.403   3
  -1  -2  -5 29960.4 716.130  18
  -1  -2  -5 30546.3 669.870   5
   1   2   5 30984.4 692.601   9
   1  -2   5 30273.1 675.136  12
   1  -2   5 30199.9 601.693   7
   1   2   5 31306.7 691.180  15
   1  -2   5 31409.5 715.333  23
  -1  -2  -5 30270.2 682.525  24
  -1   2  -5 31807.3 690.326  13
  -1  -2  -6 157.310 40.3218  24
   1   2   6 140.952 38.7680   9
  -1   2  -6 229.242 49.2054   1
  -1  -2  -6 87.5933 25.8331   5
  -1   2  -6 139.002 39.1215  13
   1   2   6 159.111 38.5553  10
   1   2   6 161.168 39.1602  15
  -1  -2  -6 202.034 55.0119  18
   1  -2   6 152.493 40.9117   3
   1  -2   6 112.826 39.5612  23
  -1   2  -7 13496.6 420.610   1
   1  -2   7 13153.7 406.906  23
  -1  -2  -7 14229.6 444.528  18
   1   2   7 13604.2 396.570  15
  -1  -2  -7 12642.8 358.356  22
   1   2   7 13420.7 408.188   7
  -1  -2  -7 13505.9 352.938   5
  -1   2  -7 13395.4 394.756  13
  -1   2  -7 13175.9 421.962  21
   1  -2   7 13757.1 408.375   3
  -1  -2  -8 4667.54 198.072  22
  -1   2  -8 4688.86 221.565  22
   1  -2   8 4815.84 227.406   3
   1   2   8 5180.39 224.978  15
  -1  -2  -8 5131.50 256.383  18
   1   2   8 4941.34 222.682   8
  -1   2  -8 4593.19 235.692  21
  -1   2  -8 4341.54 226.517   1
   1   2   8 4665.06 227.131   7
  -1   2  -8 4619.64 216.061  13
  -1   2  -9 897.848 101.348  22
  -1  -2  -9 1043.49 94.6246  22
   1   2   9 898.277 98.3315   8
  -1   2  -9 971.228 111.209  21
   1  -2   9 972.130 106.095   3
   1   2   9 974.892 106.690   7
  -1  -2  -9 977.377 115.219  18
  -1   2  -9 1033.03 114.691   1
   1   2   9 1052.23 102.900  15
   1   2  10 5321.55 250.345  11
  -1   2 -10 5445.76 270.314  22
  -1   2 -10 5377.57 281.674  21
  -1   2 -10 5692.83 287.120   1
  -1  -2 -10 5412.58 293.578  18
   1   2  10 5576.79 264.626   8
   1   2  10 5223.15 249.855  15
   1   2  10 5112.63 268.214   7
  -1  -2 -10 5165.22 238.094  22
   1  -2  10 5552.32 276.796   3
  -1  -2 -11 14491.4 465.224  22
   1   2  11 14886.7 477.407  11
   1   2  11 13773.5 504.618   7
  -1   2 -11 13855.9 517.020   1
   1  -2  11 15561.0 521.565   3
  -1  -2 -11 14690.0 542.344  18
  -1   2 -11 14258.8 514.367  21
  -1   2 -11 14571.8 506.525  22
   1   2  11 15181.9 497.963   8
  -1   2 -12 226.797 67.8467   1
   1  -2  12 134.158 56.2236   3
  -1   2 -12 153.060 53.6155  22
   1   2  12 229.607 59.6697   8
  -1  -2 -12 140.509 56.9693  18
   1   2  12 136.796 54.9006   7
  -1  -2 -13 3941.23 288.235  43
   1  -2  13 4506.92 293.091  31
   1  -2  13 3685.86 244.152  26
   1  -2  13 3049.78 223.918  40
  -1  -2 -13 3847.11 276.272  29
  -1   2 -13 3490.90 258.937   1
   1   2  13 3894.31 247.392   8
  -1  -2 -13 3706.19 273.447  18
  -1   2 -13 3680.75 253.376  22
   1  -2  13 4142.10 268.510   3
   1   2  13 3841.74 263.684   7
   1   2  13 3643.57 240.756  73
   1   2  13 3529.31 233.736  50
  -1  -2 -13 3788.44 285.247  55
   1  -2  13 3562.13 241.565  49
  -1  -2 -13 3222.55 255.531  51
  -1   2 -14 6640.53 366.843  29
  -1  -2 -14 6073.72 348.332  35
  -1  -2 -14 6466.63 387.573  43
   1  -2  14 6190.29 334.163  40
   1   2  14 6088.78 305.136  44
  -1  -2 -14 6331.45 371.113  29
   1  -2  14 6334.61 368.321  31
   1  -2  14 6635.35 339.927  26
  -1  -2 -14 6170.76 340.757  72
   1   2  14 6120.35 328.877  73
   1  -2  14 6171.16 322.592  74
   1   2  14 6532.20 333.281  50
  -1   2 -14 6548.50 348.099  59
  -1  -2 -14 5973.66 377.931  55
   1  -2  14 6254.50 335.975  49
  -1  -2 -14 6039.24 368.547  51
  -1   2 -15 11906.4 517.322  29
   1  -2  15 11363.4 520.712  31
   1  -2  15 12010.2 489.373  40
  -1  -2 -15 11583.5 502.163  35
   1  -2  15 11607.8 476.887  26
  -1  -2 -15 11843.3 552.014  43
  -1  -2 -15 11948.1 536.289  29
   1  -2  15 11573.1 469.641  74
   1   2  15 12054.6 487.975  73
  -1  -2 -15 10480.8 471.834  72
   1   2  15 11630.1 469.850  86
  -1  -2 -15 12070.1 542.373  51
   1  -2  15 11837.0 488.760  49
   1   2  15 11329.5 469.536  50
  -1  -2 -15 12220.2 556.972  55
   1  -2  16 765.575 119.135  40
   1  -2  16 983.659 130.012  26
   1  -2  16 995.148 148.553  31
  -1  -2 -16 877.924 129.420  35
  -1  -2 -16 906.577 140.317  29
  -1   2 -16 1005.99 143.511  29
  -1   2 -16 970.878 150.951  43
   1   2  16 976.141 130.181  86
  -1  -2 -16 1048.81 140.291  72
   1   2  16 951.107 134.284  75
   1  -2  16 1124.26 138.326  74
  -1   2 -16 1001.03 145.203  72
   1   2  16 1005.98 135.907  73
   1  -2  16 830.771 127.030  49
   1   2  16 960.288 131.131  50
  -1  -2 -16 873.857 144.730  55
  -1   2 -17 392.054 93.0150  29
  -1   2 -17 687.232 133.284  43
   1  -2  17 478.312 95.4364  40
  -1  -2 -17 638.166 120.002  29
  -1  -2 -17 451.908 96.8253  72
  -1   2 -17 462.785 105.004  72
   1   2  17 499.613 88.1748  86
   1  -2  17 413.270 87.5200  74
   1   2  17 451.378 97.8249  75
  -1  -2 -17 475.653 109.320  55
   1   2  17 409.117 89.1592  50
   1  -2  17 409.701 95.3110  49
  -1   2 -18 2353.48 226.263  43
  -1   2 -18 2068.86 196.776  29
   1  -2  18 2257.00 191.522  40
  -1  -2 -18 2382.24 220.845  29
  -1   2 -18 2297.79 208.854  72
   1   2  18 2386.83 190.338  86
   1  -2  18 2176.68 177.567  80
   1   2  18 2000.48 184.787  75
  -1  -2 -18 2145.43 190.165  72
   1  -2  18 2141.58 180.347  74
   1   2  18 2373.28 193.207  46
  -1  -2 -18 2169.38 213.186  55
   1   2  18 2155.68 183.448  50
   1  -2  18 2404.34 201.376  49
   1   2  19 2728.94 183.472  28
  -1   2 -19 3122.51 244.060  43
  -1  -2 -19 2468.85 215.308  29
  -1   2 -19 2804.12 214.132  29
   1  -2  19 2570.86 182.326  80
   1   2  19 2880.91 201.746  74
   1  -2  19 2803.17 193.473  74
   1   2  19 2723.44 196.635  86
  -1   2 -19 2929.26 223.830  72
  -1  -2 -19 2611.78 198.915  72
   1   2  19 2802.69 209.134  75
   1  -2  19 2705.02 202.207  49
  -1   2 -19 2509.97 219.692  52
   1   2  19 2709.84 197.635  46
  -1  -2 -19 2612.16 219.037  55
   1  -2  19 2735.30 183.202  64
   1   2  20-16.8750 25.6745  28
  -1   2 -20 26.6627 35.8915  29
  -1   2 -20 3.64616 44.2319  43
  -1   2 -20-3.26145 33.1887  72
   1   2  20 36.6566 29.1885  86
   1   2  20-15.4041 36.2466  75
   1  -2  20 41.6378 31.6373  80
   1   2  20 24.5838 27.9233  74
  -1  -2 -20 53.2682 41.9485  55
   1  -2  20 35.2609 38.8155  49
  -1   2 -20-8.68190 45.5696  52
   1   2  20 16.8711 35.9945  46
  -1   2 -21 3351.56 203.941  34
  -1   2 -21 3069.68 179.772  29
  -1   2 -21 3168.66 203.544  43
   1  -2  21 3218.13 160.698  80
   1   2  21 3435.87 182.179  74
  -1   2 -21 3311.97 197.462  72
  -1  -2 -21 2958.06 190.971  55
   1   2  21 3650.25 186.516  46
  -1   2 -21 3272.13 207.385  52
  -1   2 -22 1555.99 114.736  34
  -1  -2 -22 1597.95 117.499  30
   1  -2  22 1515.63 102.467  39
   1   2  22 1713.90 104.820  74
  -1   2 -22 1596.55 113.292  72
   1   2  22 1666.88 102.283  46
  -1  -2 -22 1462.64 108.347  55
  -1   2 -22 1571.34 120.788  52
  -1   2 -22 1708.29 121.536  69
   1  -3 -22 3994.39 194.339  30
  -1  -3  22 3896.67 173.342  39
  -1   3  22 4166.33 174.020  28
   1   3 -22 3694.25 195.035  34
   1   3 -22 4154.02 198.701  45
   1  -3 -22 4050.75 189.742  82
  -1   3  22 4125.16 186.735  76
   1   3 -22 3780.37 181.538  69
  -1   3  22 3787.41 167.745  56
   1   3 -21 1316.70 131.599  34
  -1   3  21 1381.53 114.161  28
  -1  -3  21 1251.82 111.378  39
   1  -3 -21 1546.08 137.712  30
  -1  -3  21 1237.29 106.659  80
  -1   3  21 1300.72 118.861  76
   1  -3 -21 1030.20 110.859  82
   1   3 -21 1429.68 126.171  69
   1   3 -21 1327.52 122.195  52
  -1   3  21 1326.30 113.274  46
   1   3 -20 95.0696 52.5406  34
  -1  -3  20 37.8430 31.0264  39
   1  -3 -20 8.19204 38.3869  30
  -1   3  20 46.6199 39.8368  28
  -1  -3  20 28.8088 30.5237  80
   1  -3 -20-18.5251 34.6409  55
  -1   3  20-5.35258 33.0970  46
   1   3 -20 26.4120 33.4988  69
   1   3 -20 45.3020 39.4922  52
   1  -3 -19 7337.61 374.441  30
  -1   3  19 7718.48 339.918  28
  -1  -3  19 6992.34 323.328  80
   1   3 -19 6580.64 315.771  72
   1   3 -19 7009.51 353.556  52
  -1   3  19 6829.41 324.422  46
   1  -3 -19 6910.32 358.996  55
  -1   3  18 368.598 72.0986  86
   1   3 -18 263.404 66.5073  72
  -1   3  18 301.193 74.2919  75
  -1  -3  18 221.507 69.3840  80
  -1   3  18 324.593 80.4083  46
   1   3 -18 317.314 85.9465  52
   1  -3 -18 268.985 82.3776  55
  -1   3  17 263.825 72.1266  75
  -1  -3  17 376.333 83.3575  80
  -1   3  17 383.700 79.0289  86
   1   3 -17 359.471 94.6824  52
   1  -3 -17 300.731 88.1268  55
  -1   3  17 360.509 76.7409  46
  -1   3  16 26295.1 746.401  86
  -1   3  16 26579.8 789.369  75
  -1  -3  16 25356.2 784.089  80
  -1   3  16 25546.8 781.792  46
   1   3 -16 26170.8 837.436  52
   1  -3 -16 25150.0 859.232  55
  -1  -3  15 57082.5 1405.73  80
  -1   3  15 59708.7 1404.12  75
  -1   3  15 59727.3 1360.47  86
   1  -3 -15 58571.7 1513.37  55
  -1  -3  14 46108.8 1215.23  31
  -1  -3  14 46945.1 1183.28  80
  -1   3  14 46600.3 1118.98  86
  -1   3  14 45559.0 1151.40  75
   1  -3 -14 47112.2 1275.19  55
  -1  -3  13 8187.70 399.692  31
   1   3 -13 7888.76 380.865  22
  -1  -3  13 7546.48 368.414  80
  -1   3  13 8319.72 351.480  86
  -1   3  13 8266.82 370.450  75
   1  -3 -13 7885.76 424.400  55
  -1  -3  12 6441.83 331.569   3
  -1   3  12 6167.42 320.163  11
   1   3 -12 5973.22 313.591  22
   1  -3 -12 6447.55 365.365  18
  -1   3  12 6102.87 300.431   8
  -1   3  11 22036.7 671.693  11
   1   3 -11 22014.7 656.782  22
   1  -3 -11 22445.9 730.857  18
  -1   3  11 22118.2 634.464   8
  -1  -3  11 21774.9 673.182   3
  -1   3  10 25069.0 695.359  11
   1   3 -10 22667.4 650.852  22
   1  -3 -10 22472.7 720.917  18
  -1  -3  10 23507.3 682.423   3
  -1   3  10 22655.9 631.988   8
   1   3  -9 27208.5 706.918  22
  -1   3   9 28824.0 751.115  11
   1  -3  -9 27771.4 788.469  18
  -1   3   9 26975.1 687.858   8
  -1  -3   9 27172.4 735.625   3
   1   3  -8 15189.9 520.498  21
  -1   3   8 17727.5 526.252  11
   1   3  -8 15798.7 470.164  22
   1  -3  -8 17297.7 554.187  18
  -1   3   8 16055.5 489.928  15
  -1   3   8 16002.8 463.282   8
  -1  -3   8 16789.3 510.126   3
  -1   3   7 1086.89 102.124  15
  -1   3   7 1044.31 106.475  11
   1  -3  -7 940.567 110.730  18
   1   3  -7 1082.05 94.1404  22
  -1  -3   7 944.094 99.2723   3
  -1   3   7 1062.94 92.4782   8
  -1  -3   7 1133.26 101.527   5
   1   3  -7 1050.09 115.586  21
  -1   3   6 85436.4 1688.07   8
   1   3  -6 86486.7 1780.97  21
   1   3  -6 86190.7 1689.29  22
  -1  -3   6 88813.8 1747.29   5
  -1   3   6 84424.2 1750.70  11
   1  -3  -6 86168.2 1726.47  23
  -1   3   6 88454.4 1733.98  15
   1  -3  -6 91623.8 1816.69  18
  -1  -3   6 90556.0 1754.86   3
   1  -3  -5 89.6292 36.5532  23
   1  -3  -5 179.234 50.0765  18
   1   3  -5 112.590 43.5104  21
   1   3  -5 84.2926 25.1774  22
   1   3  -5 82.7432 35.4118  17
  -1  -3   5 102.520 39.3729   3
  -1   3   5 48.6488 31.2231  15
   1  -3  -4 57437.7 1219.95  18
   1  -3  -4 53793.4 1182.77  23
  -1  -3   4 55361.0 1193.45   5
  -1   3   4 57094.9 1155.83  15
  -1   3   4 57342.1 1124.12   9
   1   3  -4 57053.1 1152.68  17
   1   3  -4 55261.5 1187.21  21
  -1  -3   4 57940.3 1175.93   3
  -1  -3   3 4511.39 191.599   3
   1   3  -3 4288.76 192.525  21
   1  -3  -3 4796.18 214.990   5
   1  -3  -3 4429.04 210.330  18
  -1  -3   3 4372.24 208.237   5
   1   3  -3 4256.97 174.522  17
  -1   3   3 4357.36 180.793  15
   1  -3  -3 4162.51 201.662  23
  -1   3   3 4301.83 163.229   9
   1  -3  -2 2665.88 154.131  18
   1   3  -2 2706.97 126.027  17
  -1  -3   2 2933.76 165.509   5
   1   3  -2 2931.87 145.405  21
  -1   3   2 2741.04 119.618   9
  -1  -3   2 2571.24 101.703  24
  -1   3   2 2646.05 130.731  15
   1  -3  -2 2881.64 163.001  23
   1  -3  -2 2715.56 161.214   5
   1  -3  -1 5101.36 226.208   5
   1   3  -1 4984.19 190.440  21
   1  -3  -1 4845.32 210.464  18
  -1  -3   1 5275.92 229.434   5
  -1   3   1 5089.09 168.243   9
   1   3  -1 5222.25 175.867  17
  -1   3   1 5117.58 181.994  15
  -1  -3   1 4990.39 161.733  18
  -1  -3   1 5090.20 155.989  24
   1   3   0 21230.6 470.348  17
  -1  -3   0 21315.0 464.971  24
   1  -3   0 23824.8 580.408   5
  -1  -3   0 20812.3 486.027  18
   1  -3   0 21858.4 454.805   3
  -1  -3   0 20491.4 560.628   5
  -1   3   0 20438.5 481.166  15
   1   3   0 22352.4 496.161  21
   1  -3   0 23149.5 582.528  23
   1   3   0 21498.9 528.036   2
   1  -3   1 9082.03 321.338  23
   1  -3   1 9018.39 312.964   5
  -1  -3  -1 8097.64 261.102  18
   1   3   1 8537.91 267.172  10
   1   3   1 8389.53 274.911   2
  -1  -3  -1 9153.51 316.622   5
  -1   3  -1 8264.85 290.590  19
  -1  -3  -1 8504.90 238.171  24
   1   3   1 8472.94 239.337  21
   1  -3   1 8695.96 237.222   3
   1  -3   2 11773.3 377.881  23
   1  -3   2 10798.2 290.185   3
   1  -3   2 11028.3 356.803   5
  -1   3  -2 10700.6 358.339   4
  -1  -3  -2 10248.3 344.795   5
   1   3   2 10342.1 305.087  10
   1   3   2 10379.3 314.116   2
  -1   3  -2 10423.2 328.940  19
  -1  -3  -2 9734.28 313.366  18
  -1  -3  -2 10111.4 283.779  24
  -1   3  -2 10556.4 324.018  13
  -1  -3  -3 12734.4 402.260   5
   1  -3   3 13553.6 332.020  12
  -1   3  -3 13386.6 330.107  22
  -1   3  -3 13359.7 381.019  19
  -1  -3  -3 13192.4 392.499  18
   1   3   3 12999.0 362.080  10
   1  -3   3 14298.0 417.686   5
   1   3   3 13616.6 390.876   9
  -1  -3  -3 13275.9 354.374  24
  -1   3  -3 13621.0 421.484   4
   1  -3   3 12753.7 355.102   3
  -1   3  -3 12972.1 376.132  13
   1  -3   3 13757.2 431.383  23
   1  -3   4 129302. 2500.27  23
  -1   3  -4 128766. 2414.04  13
   1  -3   4 126224. 2405.23   3
  -1   3  -4 129455. 2409.43  19
   1   3   4 128789. 2398.12  10
  -1  -3  -4 124232. 2452.04   5
  -1  -3  -4 126065. 2460.98  18
   1   3   4 130640. 2444.70   9
  -1   3  -4 128314. 2483.61   4
  -1   3  -4 130702. 2436.09   1
  -1  -3  -4 127571. 2395.86  24
  -1   3  -4 129007. 2369.57  22
  -1   3  -5 1501.36 101.455  22
   1   3   5 1344.57 106.709   7
   1  -3   5 1482.10 130.852  23
   1  -3   5 1588.85 114.517   3
  -1  -3  -5 1407.73 115.341   5
  -1  -3  -5 1713.83 134.746  18
   1   3   5 1671.02 110.211  10
  -1   3  -5 1645.38 134.318   4
  -1   3  -5 1592.75 121.033   1
   1   3   5 1395.36 115.574  15
   1   3   5 1323.50 111.687   9
  -1   3  -5 1553.24 110.962  13
  -1  -3  -5 1578.60 109.994  24
   1  -3   6 54007.3 1219.45  23
  -1  -3  -6 55560.2 1222.42  18
   1   3   6 54099.2 1166.61   7
  -1   3  -6 53837.1 1130.09  22
   1  -3   6 52870.6 1157.22   3
   1   3   6 53490.7 1128.28  10
   1   3   6 55609.2 1178.81   9
  -1   3  -6 53468.5 1134.62  13
   1   3   6 57024.4 1186.44  15
  -1  -3  -6 53731.9 1159.14   5
  -1   3  -6 53489.8 1182.03   1
  -1  -3  -7 1212.63 104.719   5
  -1   3  -7 1191.86 104.758  22
   1  -3   7 1302.55 116.192   3
  -1  -3  -7 1034.26 119.409  18
   1   3   7 1278.28 115.906   9
   1   3   7 1259.74 103.718  10
  -1   3  -7 1050.25 110.098   1
   1   3   7 1080.53 108.218  15
   1   3   7 1227.14 114.237   7
  -1   3  -7 1456.66 139.928  21
  -1   3  -8 3317.39 189.226  22
  -1   3  -8 2864.96 195.240   1
   1   3   8 3133.52 197.009   7
  -1   3  -8 3068.99 212.310  21
  -1  -3  -8 2886.78 210.195  18
   1  -3   8 3365.69 202.201   3
  -1   3  -9 381.689 69.3748  22
  -1   3  -9 495.369 92.7612  21
  -1  -3  -9 522.022 96.3784  18
  -1   3  -9 400.087 78.5468   1
   1   3   9 371.671 70.3714   8
   1   3   9 414.249 73.9948  15
   1  -3   9 453.138 79.4061   3
   1   3   9 526.842 85.3719   7
  -1   3 -10 2583.06 209.913  21
   1  -3  10 2500.09 192.571   3
  -1  -3 -10 2312.22 204.210  18
  -1   3 -10 2411.77 195.843   1
   1   3  10 2416.67 183.097   8
   1   3  10 2706.32 192.348  15
   1   3  10 2378.23 189.991   7
  -1   3 -10 2673.59 188.782  22
  -1   3 -11 22215.3 672.149  22
  -1   3 -11 20767.9 703.482  21
   1   3  11 21031.2 656.671  11
  -1   3 -11 21109.8 697.647   1
  -1  -3 -11 22415.1 744.368  18
   1  -3  11 21550.0 681.516   3
   1   3  11 20702.7 652.669   8
   1   3  11 21980.2 661.599  15
   1   3  11 21900.6 689.684   7
   1  -3  12 37353.5 1037.13  31
  -1  -3 -12 37879.5 1057.03  35
   1  -3  12 36913.3 990.956  26
   1  -3  12 36586.2 972.814  40
  -1   3 -12 34826.2 968.765  22
   1   3  12 36601.0 968.112  11
   1   3  12 37949.5 1017.72   7
  -1   3 -12 36258.0 1022.57   1
   1   3  12 34617.2 934.322  73
  -1  -3 -12 37135.6 1081.29  55
  -1  -3 -12 37708.8 1058.43  51
   1  -3  12 35390.6 960.135  49
  -1  -3 -13 3240.70 256.600  29
   1  -3  13 3759.81 278.045  31
  -1  -3 -13 3585.44 278.006  35
   1  -3  13 3492.79 248.843  26
   1  -3  13 3508.83 244.502  40
   1   3  13 3298.07 228.958  73
   1  -3  13 3513.44 244.937  49
  -1  -3 -13 3589.65 290.589  55
   1   3  13 3478.15 234.666  50
   1  -3  14 13121.2 522.126  26
   1  -3  14 12699.8 510.286  40
  -1  -3 -14 13072.6 560.276  35
   1  -3  14 13432.7 564.145  31
  -1  -3 -14 12368.1 541.034  29
   1   3  14 12521.3 487.228  73
  -1  -3 -14 13074.3 586.237  55
   1   3  14 12595.3 491.313  50
   1  -3  14 14016.5 528.584  49
   1  -3  15 26361.0 853.766  31
   1  -3  15 26305.9 800.508  40
  -1  -3 -15 25127.4 840.043  35
  -1  -3 -15 24646.1 830.853  29
   1   3  15 24992.3 794.184  75
   1   3  15 27262.9 785.190  73
  -1   3 -15 26455.8 825.116  72
   1   3  15 26768.0 785.844  50
  -1  -3 -15 27199.1 903.930  55
   1  -3  15 27314.7 810.998  49
  -1   3 -16 2990.60 255.142  43
   1  -3  16 3043.37 252.243  31
   1   3  16 3044.67 222.347  86
  -1   3 -16 3358.32 248.745  72
   1   3  16 2975.60 228.809  75
   1   3  16 2944.28 218.003  50
   1  -3  16 3093.64 232.763  49
  -1  -3 -16 3336.44 277.369  55
   1  -3  16 2983.02 226.524  64
   1  -3  17 10837.7 482.698  31
  -1   3 -17 10641.1 486.926  43
  -1   3 -17 11097.1 465.053  72
   1   3  17 10319.8 421.204  86
   1   3  17 10112.1 436.211  75
  -1  -3 -17 10515.4 500.122  55
   1  -3  17 10953.8 443.650  49
   1  -3  17 10104.1 423.687  64
   1   3  17 10474.8 420.837  50
  -1   3 -18 3640.16 259.429  43
   1   3  18 3852.32 231.239  86
   1   3  18 3402.64 230.092  75
   1   3  18 3572.14 218.649  74
  -1   3 -18 3596.44 241.086  72
   1   3  18 3828.04 238.738  46
   1   3  18 3708.85 223.634  50
  -1  -3 -18 4038.70 280.849  55
   1  -3  18 3520.29 219.154  64
  -1   3 -19 1347.26 145.429  43
   1   3  19 1465.93 126.488  74
   1   3  19 1385.53 127.989  86
   1   3  19 1550.11 141.455  75
  -1   3 -19 1619.08 146.774  72
   1  -3  19 1350.11 120.733  64
  -1  -3 -19 1480.64 156.929  55
  -1   3 -19 1714.44 164.720  52
   1   3  19 1429.22 136.030  46
  -1   3 -20 5964.85 278.379  43
  -1  -3 -20 6232.24 279.000  30
   1  -3  20 6217.23 264.393  39
   1   3  20 6246.51 247.846  28
   1   3  20 5954.24 252.180  86
   1   3  20 5935.61 239.762  74
   1   3  20 6072.61 266.237  75
  -1   3 -20 6050.36 264.997  72
  -1   3 -20 6332.25 296.242  52
   1   3  20 6673.58 274.502  46
  -1  -3 -20 5897.10 291.286  55
  -1   3 -21 1112.04 106.294  34
   1  -3  21 974.222 84.0976  39
   1   3  21 1090.31 90.0027  46
  -1   3 -21 1187.79 107.665  52
  -1  -3 -21 999.090 98.0747  55
   1   4 -21 212.522 44.1847  34
   1   4 -21 264.453 49.9479  45
  -1  -4  21 247.970 42.4133  39
  -1   4  21 268.570 43.9297  28
   1  -4 -21 316.242 52.7697  82
  -1   4  21 299.332 49.7296  76
  -1  -4  20 22408.9 582.539  39
  -1   4  20 22277.5 574.938  28
   1  -4 -20 21139.0 602.347  41
   1   4 -20 22949.8 627.633  34
   1  -4 -20 22266.9 594.189  30
   1  -4 -20 22791.7 616.147  82
  -1  -4  20 21504.6 536.144  80
  -1   4  20 22689.9 592.390  76
   1   4 -20 20803.8 555.652  69
  -1   4  20 22610.9 569.992  46
   1  -4 -19 6.71607 34.9326  30
  -1   4  19 15.5056 29.6729  28
  -1  -4  19 15.9489 32.9892  39
   1  -4 -19-27.8998 35.3066  41
  -1  -4  19 87.0269 37.3240  80
   1  -4 -19 33.8339 37.8639  82
  -1   4  19 51.1087 36.1381  46
   1   4 -19 56.1668 30.6520  69
   1  -4 -18 545.018 93.9188  30
  -1  -4  18 572.194 93.7673  39
  -1  -4  18 582.227 85.2254  80
   1   4 -18 639.917 94.9652  69
  -1   4  18 569.598 88.0826  46
   1  -4 -18 655.639 109.502  55
   1  -4 -17 1808.18 178.460  30
  -1  -4  17 1950.76 177.756  39
  -1  -4  17 1810.17 157.938  80
  -1   4  17 2114.81 172.836  46
   1  -4 -17 1826.67 188.795  55
   1  -4 -16 1578.73 175.246  30
  -1  -4  16 1731.78 172.721  39
  -1  -4  16 1582.17 154.951  80
  -1   4  16 1837.80 162.742  75
   1  -4 -16 1614.83 186.916  55
  -1   4  16 1665.00 159.780  46
  -1  -4  15 12929.2 517.403  39
   1  -4 -15 12840.3 550.372  30
  -1  -4  15 13056.4 496.047  80
  -1   4  15 12759.1 488.367  46
   1  -4 -15 12415.7 559.920  55
  -1  -4  15 12832.6 478.961  64
   1  -4 -14 54.1957 45.8233  30
  -1  -4  14 152.167 66.8658  39
  -1  -4  14 9.83621 43.3764  80
  -1  -4  14 23.8794 37.7977  64
   1  -4 -14-0.96890 62.5959  55
  -1  -4  13 48771.9 1235.07  39
   1  -4 -13 48101.4 1271.73  30
  -1  -4  13 45893.9 1181.52  80
   1  -4 -13 47114.1 1314.48  55
  -1  -4  13 49680.1 1200.39  64
  -1  -4  12 7123.85 370.055  39
   1  -4 -12 7129.67 388.082  30
   1  -4 -12 7673.09 413.125  42
  -1  -4  12 7845.13 366.984  80
   1  -4 -12 7129.96 408.407  55
  -1  -4  12 7597.72 363.078  64
   1  -4 -11 1192.33 159.215  42
   1  -4 -11 1162.73 155.069  30
  -1  -4  11 1469.58 158.697  39
  -1   4  11 1414.56 141.461   8
  -1  -4  11 1212.76 136.234  80
   1  -4 -11 1342.12 171.756  55
  -1  -4  11 1527.37 153.760  64
  -1   4  10 78.2635 41.5326  11
   1   4 -10 29.2021 42.4339  17
  -1   4  10 56.6666 42.6581   8
  -1  -4  10 111.547 47.9398   3
   1  -4 -10 104.266 55.1711  18
  -1  -4  10 119.599 54.6409  39
   1  -4 -10 51.5637 47.5901  55
  -1   4   9 1518.66 156.721  11
  -1  -4   9 1416.96 147.322   3
   1   4  -9 1458.55 146.988  17
  -1   4   9 1401.39 128.830   8
  -1   4   9 1785.90 158.278  15
   1  -4  -9 1552.67 169.777  18
   1   4  -8 338.478 82.2840  21
  -1   4   8 433.986 82.0155  11
   1  -4  -8 289.395 75.3696  18
  -1   4   8 314.853 60.4779   8
  -1   4   8 461.729 79.8815  15
  -1  -4   8 370.918 72.2921   3
   1   4  -8 360.879 73.3905  17
  -1  -4   7 31100.9 803.253   5
   1   4  -7 29978.4 771.270  17
   1   4  -7 28925.5 821.311  21
  -1  -4   7 29556.9 787.771   3
  -1   4   7 28905.3 797.340  11
   1  -4  -7 29433.1 847.251  18
  -1   4   7 29130.0 768.192  15
  -1   4   7 28259.5 720.867   8
  -1  -4   6 18814.1 563.506   3
   1   4  -6 17387.2 578.943  21
  -1   4   6 18690.0 575.196  11
  -1  -4   6 18689.1 583.491   5
   1  -4  -6 19628.3 623.378  18
  -1   4   6 20262.2 565.147  15
  -1   4   6 17193.3 499.836   8
   1   4  -6 19588.5 548.791  17
   1  -4  -5 56.9906 34.9187  23
   1   4  -5 30.4915 27.6218  17
   1   4  -5 56.1795 41.6000  21
  -1   4   5 7.83199 29.1489  11
   1  -4  -5-4.68983 26.8058  18
  -1   4   5 144.694 41.0619  15
  -1  -4   5 15.9934 25.9375   3
  -1  -4   5 38.0323 39.5498   5
  -1  -4   4 7124.47 290.862   3
  -1  -4   4 7360.98 326.919   5
   1   4  -4 6803.70 301.343  21
  -1   4   4 6990.04 257.185   9
   1  -4  -4 7405.49 314.052  23
  -1   4   4 7078.24 282.086  15
   1  -4  -4 7121.01 322.408  18
   1  -4  -3 826.290 101.248  23
  -1   4   3 573.927 73.4325  15
   1  -4  -3 607.897 87.5606  18
  -1  -4   3 643.967 93.7583   5
   1   4  -3 801.020 93.6928  21
   1  -4  -2 55047.5 1266.79   5
   1   4  -2 55992.8 1194.47  21
   1  -4  -2 55573.5 1233.77  18
   1  -4  -2 56536.9 1263.43  23
  -1   4   2 52731.8 1156.40  15
   1  -4  -1 15916.5 511.259  23
   1  -4  -1 15199.4 504.882   5
   1   4  -1 15016.9 432.992  21
  -1  -4   1 15253.6 505.727   5
   1   4  -1 14623.2 455.625   2
  -1   4   1 14483.4 414.953  15
   1  -4   0 22240.1 638.812  23
   1   4   0 21000.2 544.084  10
   1  -4   0 22194.2 633.803   5
   1   4   0 21425.0 571.389   2
  -1   4   0 19743.1 513.861  15
  -1  -4   0 19550.6 611.875   5
  -1   4  -1 131.618 37.9347  13
  -1   4  -1 222.262 53.0390  19
   1   4   1 154.243 44.8986   2
   1   4   1 208.857 43.7656  10
   1  -4   1 160.235 54.1012  23
   1  -4   1 176.643 54.5966   5
  -1  -4  -1 192.694 56.1221   5
  -1   4  -2 21732.1 607.400  19
   1   4   2 22132.2 582.342   2
   1  -4   2 23707.1 674.488  23
   1   4   2 22280.8 561.433  10
  -1   4  -2 22229.1 649.684   4
   1   4   2 21987.9 596.271   9
  -1  -4  -2 20806.2 639.746   5
   1  -4   3 23135.7 682.561  23
  -1  -4  -3 21846.6 605.960  18
   1   4   3 21963.0 560.606  10
  -1  -4  -3 22525.0 654.645   5
   1   4   3 21612.7 602.196   9
  -1   4  -3 21907.7 598.513  19
  -1   4  -3 22458.4 652.018   4
   1  -4   4 109.193 48.2032  23
  -1   4  -4 139.113 48.2202   4
  -1  -4  -4 177.947 49.6899  18
   1   4   4 178.090 50.1787   9
   1   4   4 92.9741 36.4611  15
  -1  -4  -4 150.362 48.7259   5
   1  -4   5 16038.8 557.950  23
  -1  -4  -5 16054.8 523.771   5
  -1  -4  -5 14510.8 507.184  18
   1   4   5 15668.6 494.290   9
  -1   4  -5 16222.8 528.943   4
   1   4   5 15336.8 498.902  15
   1  -4   5 15142.4 461.372   3
  -1   4  -6 10385.6 435.618  21
  -1  -4  -6 10763.0 409.551   5
  -1  -4  -6 10272.7 420.933  18
   1   4   6 10295.0 392.532   9
   1  -4   6 11437.4 460.268  23
   1   4   6 10473.7 402.566  15
   1  -4   6 10082.1 371.704   3
  -1   4  -7 148.875 59.8611  21
   1  -4   7 84.6962 40.9794   3
  -1   4  -7 87.8438 41.6028   1
  -1  -4  -7 96.1186 42.9922  18
   1   4   7 81.3266 34.3077  15
   1   4   7 129.638 46.2686   9
  -1   4  -8 456.185 94.4022  21
  -1   4  -8 370.287 76.7996   1
  -1  -4  -8 477.442 94.3961  18
   1   4   8 563.676 93.0820  15
   1  -4   8 446.533 80.1300   3
  -1   4  -9 12102.5 480.497   1
   1  -4   9 12399.5 471.083   3
  -1   4  -9 13152.3 539.646  21
  -1  -4  -9 12018.0 519.456  18
   1   4   9 12918.6 484.305  15
   1   4   9 12677.1 472.711   8
  -1  -4  -9 12979.9 537.835  35
   1  -4   9 12085.2 490.195  64
  -1   4 -10 35096.2 983.862   1
   1  -4  10 35752.6 965.557   3
   1   4  10 35161.8 963.486   7
   1  -4  10 36442.7 980.937  26
   1  -4  10 35655.4 966.215  39
  -1  -4 -10 36785.5 1052.08  35
   1  -4  10 35528.7 1007.18  31
   1  -4  10 36532.9 997.168  64
  -1  -4 -10 33853.0 1026.44  55
   1  -4  10 38992.1 1010.11  60
   1  -4  10 34776.0 1050.67  47
   1  -4  11 6073.31 336.458  39
   1  -4  11 7169.71 382.137  31
  -1  -4 -11 7469.93 410.520  35
   1  -4  11 7433.31 420.332  47
   1  -4  11 6692.07 361.685  64
   1  -4  11 6940.43 357.820  60
  -1  -4 -11 6677.01 394.103  55
   1  -4  12 21468.3 727.706  31
   1  -4  12 19863.5 679.846  39
  -1  -4 -12 20869.0 753.602  35
   1  -4  12 20617.3 678.800  60
   1  -4  12 21376.6 780.538  47
   1   4  12 20807.8 639.877  50
   1  -4  12 19761.0 647.612  49
   1  -4  12 21868.5 717.454  64
  -1  -4 -12 20199.1 752.313  55
  -1  -4 -13 68492.8 1637.32  35
   1  -4  13 62799.7 1516.05  39
   1  -4  13 65324.7 1576.43  31
  -1  -4 -13 61248.3 1611.68  55
   1  -4  13 65673.8 1548.76  64
   1   4  13 63780.5 1456.98  50
   1  -4  14 12160.7 501.446  39
  -1  -4 -14 12629.4 557.049  42
   1  -4  14 12915.6 541.160  31
   1   4  14 13192.0 503.518  75
   1  -4  14 13252.1 527.019  64
   1   4  14 12823.4 471.389  50
  -1  -4 -14 12789.1 574.474  55
   1  -4  15 2089.45 202.334  31
  -1  -4 -15 2297.99 212.772  42
   1  -4  15 2159.05 191.452  39
   1   4  15 2163.81 184.305  75
   1   4  15 2100.04 171.293  50
  -1  -4 -15 2339.05 225.458  55
   1  -4  15 2503.69 208.199  64
  -1   4 -16 3158.11 235.494  43
   1  -4  16 3179.94 222.223  39
   1  -4  16 2728.22 224.910  31
   1   4  16 3405.59 217.737  86
   1   4  16 2965.67 210.738  75
   1   4  16 3057.08 197.554  50
   1  -4  16 3107.59 221.887  64
  -1  -4 -16 3179.12 257.459  55
   1  -4  17 142.685 52.1122  39
  -1   4 -17 86.7579 53.0531  43
   1   4  17 118.851 45.8208  86
   1   4  17 121.431 47.8501  75
  -1  -4 -17 148.008 70.1079  55
   1  -4  17 209.403 60.3038  64
   1   4  17 127.602 43.4095  50
   1  -4  18 7314.77 308.473  39
   1   4  18 6785.99 295.835  75
   1   4  18 7265.44 292.777  86
  -1  -4 -18 7218.03 347.979  55
   1  -4  18 6922.04 292.203  64
   1   4  18 7519.97 314.358  46
  -1   4 -18 7129.37 327.979  52
   1  -4  19 3408.84 180.526  39
   1   4  19 3112.95 164.472  86
   1   4  19 3122.79 171.580  75
   1   4  19 3106.12 176.520  46
  -1   4 -19 3269.58 191.661  52
  -1  -4 -19 3321.42 206.667  55
   1  -4  19 3045.22 159.508  64
   1  -4  20 26.3229 22.4522  39
   1   4  20 19.6030 19.8941  28
  -1  -4 -20-17.4477 26.0105  41
   1   4  20 17.6137 23.2987  46
   1  -5 -19 6784.20 278.371  41
  -1   5  19 7210.87 250.538  28
  -1  -5  19 6948.58 253.793  39
   1  -5 -19 7223.21 263.725  82
  -1  -5  19 7011.56 243.566  90
   1  -5 -18-71.3287 42.1890  41
  -1   5  18 20.6831 26.4886  28
   1   5 -18 39.1798 34.4871  34
  -1  -5  18 12.8539 26.2184  39
   1  -5 -18 16.9298 29.2933  82
  -1  -5  18 25.9892 32.4763  90
  -1   5  18 42.7731 29.8921  76
  -1   5  18-19.4646 23.0636  46
   1  -5 -17 1423.15 159.439  41
  -1  -5  17 1509.57 138.058  39
   1  -5 -17 1553.00 142.276  82
  -1  -5  17 1567.90 135.359  90
  -1   5  17 1545.93 121.350  46
   1  -5 -16 11389.5 515.579  41
  -1  -5  16 11616.0 440.734  39
  -1  -5  16 10731.3 420.394  90
   1  -5 -16 11934.2 454.550  82
  -1   5  16 11096.8 392.907  46
  -1  -5  16 11996.5 405.769  64
  -1  -5  15 475.683 92.0873  39
   1  -5 -15 551.570 119.695  41
   1  -5 -15 508.351 92.3514  82
  -1  -5  15 386.515 83.1139  90
  -1  -5  15 492.890 82.4938  64
  -1   5  15 389.122 74.0503  46
   1  -5 -14 671.778 133.942  41
  -1  -5  14 755.838 115.450  39
  -1  -5  14 522.898 97.5152  90
  -1  -5  14 712.179 109.900  64
   1  -5 -13 16832.9 651.336  42
  -1  -5  13 16076.5 594.010  39
   1  -5 -13 17048.1 722.725  41
  -1  -5  13 17031.1 588.096  64
  -1  -5  12 673.270 115.538  39
   1  -5 -12 593.386 137.191  41
   1  -5 -12 644.175 125.351  42
  -1  -5  12 510.884 99.3520  90
  -1  -5  12 684.007 109.679  64
   1  -5 -11 264.247 81.0331  42
  -1  -5  11 118.418 58.1105  39
   1  -5 -11 220.033 94.3587  41
  -1  -5  11 176.235 61.5774  90
  -1  -5  11 171.814 59.6181  61
  -1  -5  11 294.613 77.5650  64
  -1  -5  10 4116.71 277.944  39
   1  -5 -10 4623.96 360.608  41
   1  -5 -10 4222.88 324.728  42
   1  -5 -10 4878.83 305.708  91
  -1  -5  10 4155.06 276.191  90
  -1  -5  10 4528.92 282.771  61
  -1  -5  10 4627.73 289.235  64
  -1  -5   9 19429.1 672.306  39
   1  -5  -9 21233.5 827.316  41
   1  -5  -9 20099.2 771.589  42
  -1  -5   9 19251.9 662.153  90
   1  -5  -9 21519.7 709.555  91
  -1  -5   9 20719.2 682.938  61
  -1  -5   9 21286.0 690.675  64
   1  -5  -8 1285.35 179.918  42
   1  -5  -8 1141.85 179.285  41
  -1  -5   8 1170.80 135.267  33
  -1  -5   8 1264.13 149.673  39
   1  -5  -8 1499.90 166.978  91
  -1  -5   8 1281.17 146.943  90
  -1  -5   8 1219.70 147.070  64
  -1  -5   8 1198.51 147.310  61
   1  -5  -7 265.259 82.4067  42
   1  -5  -7 491.292 121.308  41
  -1  -5   7 383.266 82.5565  39
  -1  -5   7 347.944 76.1788  33
   1   5  -7 318.002 84.5942  21
   1  -5  -7 272.320 79.9395  18
  -1   5   7 312.533 71.3021  15
  -1  -5   7 364.209 80.6721  90
   1  -5  -7 390.638 87.1631  91
  -1  -5   7 390.673 84.3878  64
  -1  -5   7 352.098 82.0202  61
   1  -5  -6 6319.85 404.124  41
  -1  -5   6 5512.95 306.607  39
   1  -5  -6 5572.39 368.375  42
  -1  -5   6 5542.00 306.529  33
   1   5  -6 5439.86 318.291  21
  -1   5   6 5872.35 318.446  11
  -1  -5   6 6132.25 338.026   5
   1  -5  -6 5475.26 331.681  18
  -1   5   6 6025.14 300.170  15
   1  -5  -6 6294.24 336.119  91
  -1  -5   6 5662.41 307.215  90
  -1  -5   6 5620.31 318.058  61
  -1  -5   6 5441.15 310.082  64
   1   5  -5 5887.73 317.187  21
   1  -5  -5 5658.49 325.932  18
  -1   5   5 6318.10 319.891  11
  -1   5   5 5539.62 282.475  15
  -1  -5   5 5647.84 327.736   5
  -1  -5   4 2940.95 230.862   5
   1  -5  -4 2503.19 204.596  18
  -1   5   4 2882.23 205.263  11
  -1   5   4 2396.41 174.842  15
   1   5  -4 2687.99 207.091   2
   1  -5  -3 5219.86 294.977  23
  -1   5   3 4660.00 258.639  11
  -1  -5   3 4502.23 292.693   5
   1   5  -3 4929.99 276.574   2
  -1   5   2 1807.22 151.577  11
  -1  -5   2 2261.73 203.567   5
   1   5  -2 2143.72 173.660   2
   1  -5  -2 2035.65 184.627  23
   1  -5  -1 104171. 2194.34  23
  -1  -5   1 103981. 2216.00   5
   1   5  -1 104712. 2107.01   2
   1   5   0 39.5042 33.2653   2
  -1  -5   0 93.2597 46.5657   5
  -1   5   0-1.77595 31.2934  19
   1  -5   0 114.403 55.6660  23
   1  -5   1 469.215 93.9600  23
  -1  -5  -1 313.183 76.9764   5
   1   5   1 272.714 62.7417   9
  -1   5  -1 267.074 71.6710   4
   1  -5   2 6028.69 345.628  23
  -1  -5  -2 6879.68 360.991   5
   1   5   2 6089.77 299.384   9
   1   5   2 5657.41 295.108  15
  -1   5  -2 6348.26 341.050   4
  -1  -5  -3 37453.1 1043.67   5
  -1   5  -3 37391.0 1022.15   4
   1   5   3 37479.0 981.576  15
   1   5   3 38550.3 968.570   9
   1   5   4 74.7250 39.3110   9
  -1   5  -4 71.0281 44.3931  21
  -1  -5  -4 33.2259 42.0927   5
   1   5   4 19.9014 39.3690  15
   1  -5   5 9193.16 399.385  39
  -1  -5  -5 9728.65 499.931  42
  -1  -5  -5 10330.7 450.948   5
  -1   5  -5 9804.64 452.877  21
   1   5   5 9586.10 402.521   9
   1   5   5 9770.93 417.259  15
   1  -5   5 9602.90 495.226  83
  -1  -5  -5 9044.05 421.011  91
  -1  -5  -5 10935.6 428.555  90
   1  -5   5 10107.0 432.787  64
  -1  -5  -6 88.9950 64.7327  42
   1  -5   6 124.699 59.1003  39
  -1  -5  -6 77.0320 50.9226  33
  -1  -5  -6 54.1836 50.6648   5
   1   5   6-16.7685 30.5619   9
   1  -5   6-8.42619 53.9698  83
  -1  -5  -6-11.0168 48.5141  91
  -1  -5  -6 35.1797 37.2311  90
   1  -5   6 15.1929 42.7015  64
   1  -5   6-42.2156 73.9843  47
  -1  -5  -7 9875.74 420.020  33
   1  -5   7 9512.64 416.799  39
  -1  -5  -7 9704.09 511.754  42
  -1  -5  -7 9483.37 432.683  91
   1  -5   7 9507.16 504.872  83
   1  -5   7 9933.00 479.316  47
   1  -5   7 9538.16 436.345  64
   1  -5   8 9670.19 425.156  39
  -1  -5  -8 9840.32 522.246  42
   1  -5   8 10098.6 528.195  83
  -1  -5  -8 10056.2 446.981  91
   1  -5   8 9732.83 481.622  47
   1  -5   8 9510.37 444.433  64
   1  -5   9 2615.89 213.955  39
  -1  -5  -9 2751.39 272.928  42
   1  -5   9 2798.65 229.268  31
  -1  -5  -9 2557.45 215.473  91
   1  -5   9 3141.56 265.699  47
   1  -5   9 2553.30 222.075  64
  -1  -5  -9 2406.93 222.070  55
   1  -5  10 12600.4 507.025  39
   1  -5  10 13501.4 532.664  31
  -1  -5 -10 12350.5 601.289  42
  -1  -5 -10 13863.3 521.791  91
   1  -5  10 12618.4 567.939  47
  -1  -5 -10 11525.0 524.130  55
   1  -5  10 12733.5 526.864  64
   1  -5  11 3031.99 232.324  39
   1  -5  11 3301.17 247.496  31
  -1  -5 -11 3186.16 285.629  42
  -1  -5 -11 3154.39 226.280  91
  -1  -5 -11 2578.16 235.530  55
   1  -5  11 3386.50 282.089  47
   1  -5  11 2757.04 233.849  64
   1  -5  12 18697.8 650.954  31
   1  -5  12 17050.4 608.993  39
  -1  -5 -12 18856.1 729.874  42
   1  -5  12 19270.5 661.434  64
  -1  -5 -12 16388.8 651.384  55
  -1  -5 -13 485.509 111.265  42
   1  -5  13 627.721 110.276  31
   1  -5  13 495.384 92.7280  39
  -1  -5 -13 490.563 104.613  55
   1  -5  13 570.445 102.229  64
   1  -5  14 138.791 52.7580  39
   1  -5  14 210.038 68.3245  31
  -1  -5 -14 349.281 92.0949  42
   1  -5  14 155.884 64.7739  64
  -1  -5 -14 238.576 68.5672  55
   1  -5  15 2267.89 177.145  39
  -1  -5 -15 2343.20 200.777  42
   1  -5  15 2121.59 179.760  31
   1   5  15 2303.09 161.293  86
   1  -5  15 2321.99 183.012  64
  -1  -5 -15 1979.20 185.343  55
   1  -5  16 238.937 57.3826  39
   1   5  16 144.029 39.4560  86
  -1  -5 -16 226.455 67.8003  55
   1  -5  16 230.802 59.1679  64
   1  -5  17 8887.82 322.925  39
  -1  -5 -17 8609.11 400.199  41
   1   5  17 8743.54 294.744  86
   1   5  17 9281.00 327.460  46
   1  -5  17 8999.72 325.923  64
   1  -5  18 48.5190 26.6073  39
  -1  -5 -18 73.9131 40.4375  41
  -1  -5 -18 103.155 32.6966  82
   1   5  18 181.547 40.0902  46
   1  -5  18 98.0212 31.0520  64
  -1  -6  17 398.703 54.0670  39
   1  -6 -17 478.883 73.6966  41
   1  -6 -16 3475.88 223.966  41
  -1   6  16 3530.07 169.079  28
  -1  -6  16 3516.81 186.990  39
  -1  -6  16 3444.91 173.524  90
   1  -6 -16 3154.39 208.134  88
   1  -6 -15 888.187 127.537  41
  -1  -6  15 803.096 96.9322  39
   1  -6 -15 991.199 130.446  88
  -1  -6  15 797.433 93.5207  90
   1  -6 -14 2616.79 229.825  41
   1  -6 -14 2600.37 198.912  42
  -1  -6  14 2477.55 181.794  39
  -1  -6  14 2478.32 174.654  90
   1  -6 -14 2577.59 227.527  88
  -1  -6  13 158.710 59.4344  39
   1  -6 -13 179.229 63.1931  42
   1  -6 -13 361.889 98.3108  41
  -1  -6  13 245.337 64.5906  90
   1  -6 -13 286.976 93.3632  88
   1  -6 -12 4613.37 341.861  41
  -1  -6  12 4788.02 283.354  39
   1  -6 -12 5271.39 335.266  42
   1  -6 -12 4960.08 354.838  88
  -1  -6  12 5039.05 281.508  90
  -1  -6  12 5486.75 281.749  61
   1  -6 -11 1583.78 205.844  41
   1  -6 -11 1791.72 202.137  42
  -1  -6  11 1621.22 167.431  39
  -1  -6  11 1412.64 151.386  90
   1  -6 -11 1187.44 179.615  88
  -1  -6  11 1576.98 156.966  61
  -1  -6  10 16907.1 603.581  39
   1  -6 -10 18516.8 720.278  42
   1  -6 -10 17544.8 735.729  41
   1  -6 -10 17567.2 740.870  88
  -1  -6  10 16057.3 584.649  90
  -1  -6  10 18095.6 615.337  61
  -1  -6   9 1329.99 155.717  39
   1  -6  -9 1378.59 189.601  42
   1  -6  -9 1204.04 188.210  41
  -1  -6   9 1134.08 140.644  90
   1  -6  -9 1223.57 155.159  91
   1  -6  -9 1077.54 175.388  88
  -1  -6   9 1302.24 155.260  61
   1  -6  -8 8740.09 509.113  41
   1  -6  -8 9290.15 506.736  42
  -1  -6   8 9146.03 425.061  39
  -1  -6   8 9096.71 407.354  33
  -1  -6   8 9052.26 416.243  90
   1  -6  -8 8375.74 505.260  88
   1  -6  -8 9206.37 443.899  91
  -1  -6   8 9496.62 443.261  61
  -1  -6   7 2782.90 225.381  39
   1  -6  -7 2528.68 268.804  41
  -1  -6   7 2663.64 216.512  33
   1  -6  -7 3074.13 282.257  42
   1  -6  -7 2858.06 237.875  91
   1  -6  -7 2857.77 288.596  88
  -1  -6   7 2381.27 205.217  90
  -1  -6   7 2939.34 239.940  61
   1  -6  -6 14142.0 643.006  42
  -1  -6   6 13316.0 532.000  33
   1  -6  -6 13515.1 651.307  41
  -1  -6   6 13375.2 536.562  39
   1  -6  -6 15317.8 585.347  91
  -1  -6   6 13260.3 525.129  90
   1  -6  -6 14156.3 669.589  88
  -1  -6   6 15014.4 577.915  61
  -1  -6   5 35.3694 46.7576  39
   1  -6  -5 106.498 69.1291  41
   1  -6  -5 92.3559 68.7152  42
  -1  -6   5 64.3958 40.1646  33
  -1  -6   5 94.0851 52.2864  90
   1  -6  -5 50.7105 57.1497  91
   1  -6  -5 70.8645 63.6891  88
  -1  -6   5 114.344 64.8235  61
  -1  -6   4 21905.3 710.554  39
   1  -6  -4 22057.3 830.407  42
   1  -6  -4 22173.4 845.052  41
  -1  -6   4 20475.9 703.771  33
  -1  -6   4 20879.2 687.727  90
   1  -6  -4 20223.0 827.882  88
   1  -6  -4 22318.8 735.824  91
   1  -6  -4 22260.4 659.893  90
  -1  -6   4 20870.1 721.950  61
  -1  -6   3 42.8508 47.1967  39
   1  -6  -3 15.7196 48.0446  42
   1  -6  -3 31.3336 65.1124  41
  -1  -6   3-4.12944 42.7377  33
  -1  -6   3 98.1025 45.5430  90
   1  -6  -3 16.4412 44.1512  91
   1  -6  -3 29.7531 61.2327  88
  -1  -6   3 37.3021 58.0469  61
   1  -6  -2 28043.0 955.050  42
   1  -6  -2 28721.7 977.367  41
  -1  -6   2 26480.8 841.406  33
   1  -6  -2 29825.3 868.458  33
  -1  -6   2 28315.5 834.397  39
   1  -6  -2 29236.0 817.829  39
  -1  -6   2 26852.4 813.385  90
   1  -6  -2 28512.1 995.644  88
   1  -6  -2 27055.6 838.823  91
   1  -6  -2 27177.8 815.089  61
  -1  -6   2 28592.2 868.162  61
   1  -6  -1 87.0858 58.1911  39
  -1  -6   1 108.112 60.1174  33
   1  -6  -1 114.156 77.1416  42
   1  -6  -1 78.7889 52.2931  33
  -1  -6   1 151.476 64.8990  39
   1  -6  -1 301.785 96.6285  41
  -1  -6   1 98.5270 48.5865  90
   1  -6  -1 90.3571 71.1408  88
   1  -6  -1 53.8507 47.9303  91
  -1  -6   1 65.5769 52.6653  61
   1  -6  -1 73.4352 50.7266  61
   1  -6   0 100016. 2111.30  33
  -1  -6   0 102716. 2108.34  39
   1  -6   0 99391.1 2061.30  39
  -1  -6   0 93223.9 2193.79  42
  -1  -6   0 99104.1 2134.79  33
   1  -6   0 92243.4 2238.85  41
   1  -6   0 98594.4 2251.78  42
   1  -6   0 96399.8 2302.72  88
   1  -6   0 90139.5 2057.91  91
  -1  -6   0 97212.9 2073.82  90
  -1  -6   0 96429.4 2117.56  61
   1  -6   0 89995.2 2076.87  61
  -1  -6  -1 19823.0 754.743  42
  -1  -6  -1 20851.8 680.238  39
   1  -6   1 20278.5 764.278  42
  -1  -6  -1 21379.9 709.333  33
   1  -6   1 20692.3 681.934  33
   1  -6   1 19865.7 771.401  41
   1  -6   1 20021.6 650.400  39
  -1  -6  -1 20731.7 668.604  90
  -1  -6  -1 19239.6 685.937  91
   1  -6   1 18938.4 643.316  91
  -1  -6  -1 20729.9 693.332  61
   1  -6   2 1613.06 163.236  39
  -1  -6  -2 1477.86 161.976  39
   1  -6   2 1691.69 172.385  33
  -1  -6  -2 1671.63 205.474  42
   1  -6   2 1543.72 195.906  41
  -1  -6  -2 1686.60 178.100  33
  -1  -6  -2 1471.69 170.145  91
  -1  -6  -2 1773.72 170.821  90
   1  -6   2 1699.18 210.003  83
  -1  -6  -2 1687.07 178.116  61
   1  -6   3 7074.28 352.413  39
   1  -6   3 6469.54 407.838  41
  -1  -6  -3 7192.79 426.307  41
  -1  -6  -3 7864.10 393.981  33
   1  -6   3 7017.21 356.599  33
  -1  -6  -3 6710.81 423.513  42
  -1  -6  -3 7425.36 364.124  90
   1  -6   3 7137.47 438.965  83
  -1  -6  -3 7136.68 384.637  91
  -1  -6  -4 20398.9 791.868  41
   1  -6   4 20277.9 667.236  33
   1  -6   4 20624.0 679.641  39
  -1  -6  -4 21355.5 817.948  42
  -1  -6  -4 21664.0 718.712  33
   1  -6   4 21798.7 795.663  41
   1  -6   4 21823.8 826.193  83
  -1  -6  -4 22578.5 743.394  91
  -1  -6  -4 23517.5 714.047  90
   1  -6   4 20618.7 705.523  64
  -1  -6  -5 8235.35 481.706  42
  -1  -6  -5 7462.55 454.242  41
   1  -6   5 8294.29 391.191  39
  -1  -6  -5 8716.23 415.053  33
   1  -6   5 8533.60 484.242  83
  -1  -6  -5 8610.64 426.235  91
  -1  -6  -5 9452.92 416.253  90
   1  -6   5 8475.09 415.193  64
   1  -6   5 8372.95 433.185  47
   1  -6   6 7105.65 358.410  39
  -1  -6  -6 7453.22 449.315  41
  -1  -6  -6 6764.84 437.104  42
  -1  -6  -6 7919.13 405.919  91
   1  -6   6 7573.78 453.555  83
   1  -6   6 7466.73 407.077  47
   1  -6   6 7368.21 387.624  64
  -1  -6  -7 419.239 110.697  41
   1  -6   7 255.359 71.0299  39
  -1  -6  -7 451.585 129.503  42
  -1  -6  -7 366.459 90.2412  91
   1  -6   7 385.638 109.297  83
   1  -6   7 324.495 87.0120  47
   1  -6   7 247.670 81.1913  64
  -1  -6  -8 11719.3 578.360  42
   1  -6   8 10688.1 453.216  39
  -1  -6  -8 11325.7 571.416  41
  -1  -6  -8 12203.9 508.616  91
   1  -6   8 11617.3 519.041  47
   1  -6   8 11322.5 490.915  64
  -1  -6  -9 1716.42 216.324  42
   1  -6   9 1980.95 180.211  39
  -1  -6  -9 2069.27 237.365  41
  -1  -6  -9 2309.90 203.300  91
   1  -6   9 2083.10 208.634  47
   1  -6   9 2175.48 200.331  64
  -1  -6 -10 2542.04 256.443  41
  -1  -6 -10 2499.56 250.485  42
   1  -6  10 2643.29 202.635  39
  -1  -6 -10 2991.48 222.010  91
   1  -6  10 2184.40 214.320  47
   1  -6  10 2567.89 214.029  64
  -1  -6 -11 9008.92 468.996  42
   1  -6  11 7901.47 363.498  39
  -1  -6 -11 8238.58 464.517  41
  -1  -6 -11 8983.73 384.500  91
   1  -6  11 8486.79 396.955  64
  -1  -6 -12 90.2883 76.6033  41
   1  -6  12 28.8306 32.0692  39
  -1  -6 -12-22.2903 49.6187  42
   1  -6  12 16.7355 35.9717  61
   1  -6  12 36.0349 41.8899  64
  -1  -6 -13 239.613 78.8260  42
   1  -6  13 106.175 40.6405  39
  -1  -6 -13 281.691 85.4202  41
   1  -6  13 149.362 58.1126  64
   1  -6  13 199.656 52.5136  61
   1  -6  14 16358.2 492.150  39
  -1  -6 -14 16437.0 562.561  42
  -1  -6 -14 16359.9 602.058  41
   1  -6  14 16526.3 514.894  64
  -1  -6 -15 550.887 84.6921  42
   1  -6  15 650.092 75.6152  39
  -1  -6 -15 657.228 104.370  41
   1  -6  15 766.108 87.1456  64
   1   6  15 608.505 67.3749  46
  -1  -6 -16 1513.46 135.443  41
   1  -6  16 1486.91 99.7341  39
  -1  -7  14 1791.85 113.865  39
   1  -7 -14 1463.74 129.970  41
  -1  -7  13 568.427 73.4471  39
   1  -7 -13 531.441 87.2826  41
  -1  -7  13 548.367 64.4854  90
   1  -7 -13 531.571 79.8520  88
  -1  -7  12 990.168 103.137  39
   1  -7 -12 1156.34 128.959  42
   1  -7 -12 1088.84 135.710  41
   1  -7 -12 928.107 115.403  88
  -1  -7  12 919.673 92.7906  90
  -1  -7  11 1469.88 132.348  39
   1  -7 -11 1487.61 157.411  42
   1  -7 -11 1425.02 163.209  41
   1  -7 -11 1317.38 149.208  88
  -1  -7  11 1412.44 122.701  90
  -1  -7  11 1621.57 135.831  61
   1  -7 -10-49.5838 68.3560  41
   1  -7 -10 4.95461 38.5153  42
  -1  -7  10-33.7801 38.6461  39
  -1  -7  10-16.3136 32.7280  90
   1  -7 -10 31.0602 42.7982  88
  -1  -7  10 132.439 61.3818  61
  -1  -7   9 11256.7 430.689  39
   1  -7  -9 10778.2 494.569  42
   1  -7  -9 11312.0 519.246  41
  -1  -7   9 10392.4 401.791  90
   1  -7  -9 10219.7 485.815  88
  -1  -7   9 11573.9 441.029  61
  -1  -7   8 3755.84 225.126  33
   1  -7  -8 3456.73 279.678  42
   1  -7  -8 4006.70 304.352  41
  -1  -7   8 3738.78 240.499  39
  -1  -7   8 3576.57 226.641  90
   1  -7  -8 3642.84 287.164  88
  -1  -7   8 3940.22 253.625  61
  -1  -7   7 1417.65 149.905  39
  -1  -7   7 1576.21 152.894  33
   1  -7  -7 1557.50 193.196  42
   1  -7  -7 1703.94 202.017  41
  -1  -7   7 1370.19 140.984  90
   1  -7  -7 1392.99 182.938  88
  -1  -7   7 1638.84 170.757  61
  -1  -7   6 2180.48 186.231  33
   1  -7  -6 2113.03 232.676  41
  -1  -7   6 2034.44 182.718  39
   1  -7  -6 1713.82 206.555  42
   1  -7  -6 1737.04 206.166  88
  -1  -7   6 1960.57 172.530  90
   1  -7  -6 2338.20 204.081  91
  -1  -7   6 2275.55 202.812  61
  -1  -7   5 28759.1 834.046  33
   1  -7  -5 27592.9 953.949  41
  -1  -7   5 28553.4 827.971  39
   1  -7  -5 29596.4 963.596  42
   1  -7  -5 28169.6 955.415  88
  -1  -7   5 27705.7 804.240  90
   1  -7  -5 30213.8 866.718  91
  -1  -7   5 28513.4 856.227  61
   1  -7  -4 6552.39 408.021  42
  -1  -7   4 6493.30 338.581  39
  -1  -7   4 6265.51 339.707  33
   1  -7  -4 6077.67 398.641  41
   1  -7  -4 6342.40 408.072  88
  -1  -7   4 5794.43 308.216  91
   1  -7  -4 6478.99 348.652  91
  -1  -7   4 6279.12 324.429  90
  -1  -7   4 6482.60 358.194  61
  -1  -7   3 16666.9 611.144  33
   1  -7  -3 18439.5 722.035  42
   1  -7  -3 16510.9 696.373  41
  -1  -7   3 17155.7 601.837  39
  -1  -7   3 16437.2 584.254  91
   1  -7  -3 17449.8 619.460  91
  -1  -7   3 17705.2 595.757  90
  -1  -7   3 18127.3 639.498  61
   1  -7  -2 12243.4 573.703  42
  -1  -7   2 12051.2 502.414  33
   1  -7  -2 12012.1 574.882  41
  -1  -7   2 12548.4 494.141  39
  -1  -7   2 11746.7 470.424  90
   1  -7  -2 13180.3 511.817  91
  -1  -7   2 11836.7 486.615  91
  -1  -7   2 12328.8 511.037  61
   1  -7  -2 12097.9 471.809  61
  -1  -7   1 14214.7 550.635  33
  -1  -7   1 13536.4 520.613  39
   1  -7  -1 13691.4 613.466  41
   1  -7  -1 13120.3 516.039  91
  -1  -7   1 14014.0 537.992  91
   1  -7  -1 12927.0 594.418  83
  -1  -7   1 13577.6 510.918  90
  -1  -7   1 14202.7 549.468  61
   1  -7  -1 13566.3 517.760  61
  -1  -7   0 2808.03 227.919  33
   1  -7   0 2909.14 264.557  41
  -1  -7   0 2339.45 224.123  42
  -1  -7   0 2812.82 212.428  90
  -1  -7   0 2357.18 208.781  91
   1  -7   0 2959.46 266.596  83
   1  -7   0 2498.41 202.787  91
   1  -7   0 2704.94 216.760  61
  -1  -7   0 2694.00 224.669  61
  -1  -7  -1 906.422 133.964  33
  -1  -7  -1 960.267 148.957  42
   1  -7   1 949.510 153.750  41
   1  -7   1 1009.87 124.163  39
   1  -7   1 1055.50 128.127  91
  -1  -7  -1 1088.97 132.328  90
   1  -7   1 949.925 152.644  83
  -1  -7  -1 1066.71 140.756  91
   1  -7   1 1104.49 143.332  61
   1  -7   2 5835.08 306.489  39
  -1  -7  -2 5923.76 335.086  33
   1  -7   2 6092.35 374.925  41
  -1  -7  -2 5316.47 359.544  42
   1  -7   2 5639.25 372.387  83
  -1  -7  -2 5797.81 310.997  90
  -1  -7  -2 5806.24 337.096  91
   1  -7   2 5520.43 323.498  61
  -1  -7  -3 460.239 92.5920  33
   1  -7   3 311.070 76.0087  39
  -1  -7  -3 559.410 125.254  42
  -1  -7  -3 414.056 90.5812  91
  -1  -7  -3 449.416 90.4795  90
   1  -7   3 528.167 116.375  83
   1  -7   3 461.006 98.4924  61
   1  -7   4 14443.9 511.922  39
  -1  -7  -4 13891.7 610.834  42
  -1  -7  -4 12804.5 563.953  41
  -1  -7  -4 15552.2 575.109  91
   1  -7   4 14526.5 616.870  83
   1  -7   4 14050.6 548.767  61
   1  -7   5 82.6784 49.4442  39
  -1  -7  -5 41.3240 45.0349  41
  -1  -7  -5 149.327 78.0099  42
  -1  -7  -5 79.3224 60.7527  91
   1  -7   5 135.013 74.6185  83
   1  -7   5 34.4630 54.2833  61
  -1  -7  -6 751.074 133.177  41
  -1  -7  -6 894.465 152.412  42
   1  -7   6 1046.73 123.021  39
  -1  -7  -6 956.350 129.043  91
   1  -7   6 956.712 130.903  61
  -1  -7  -7 10487.1 503.165  42
  -1  -7  -7 8715.94 449.015  41
   1  -7   7 9563.97 388.908  39
  -1  -7  -7 10397.0 434.893  91
   1  -7   7 10074.5 436.407  61
   1  -7   8 5341.64 270.299  39
  -1  -7  -8 5168.33 339.720  42
  -1  -7  -8 5435.71 334.784  41
  -1  -7  -8 5280.84 290.512  91
   1  -7   8 5275.07 294.596  61
  -1  -7  -9 3411.31 260.551  42
  -1  -7  -9 3266.75 251.147  41
   1  -7   9 3370.93 203.071  39
  -1  -7  -9 3772.63 231.106  91
   1  -7   9 3511.31 227.662  61
  -1  -7 -10-9.78696 39.1878  42
   1  -7  10 21.7389 32.0080  39
  -1  -7 -10 84.9947 49.3345  41
   1  -7  10 37.3911 37.4419  61
  -1  -7 -11 8702.59 393.388  42
   1  -7  11 8705.28 314.423  39
  -1  -7 -11 8294.24 380.961  41
   1  -7  11 9301.07 341.243  61
   1  -7  12 580.471 67.9348  39
  -1  -7 -12 602.409 92.8410  42
  -1  -7 -12 556.690 89.2554  41
   1  -7  12 659.536 76.8990  61
  -1  -7 -13 6139.50 265.588  42
  -1  -7 -13 5958.87 267.858  41
  -1  -8   9 1075.88 90.3768  39
   1  -8  -9 1120.36 112.536  41
   1  -8  -8 76.2056 42.5283  41
  -1  -8   8 83.1877 37.3997  39
  -1  -8   8 120.207 33.0066  90
  -1  -8   7 5449.27 236.921  39
   1  -8  -7 4623.86 262.298  41
  -1  -8   7 4826.83 207.591  90
   1  -8  -6 104.384 50.9207  41
  -1  -8   6 87.4770 47.0619  39
  -1  -8   6 64.2121 34.0605  90
   1  -8  -5 6342.56 324.576  41
  -1  -8   5 6200.81 257.656  90
   1  -8  -4 147.850 57.3908  41
  -1  -8   4 64.7522 36.8683  90
   1  -8  -3 2722.62 209.528  41
  -1  -8   3 2480.23 162.121  90
   1  -8  -2 1393.89 152.124  41
  -1  -8   2 1209.22 116.035  91
   1  -8  -2 1406.20 144.854  83
  -1  -8   2 1497.78 126.876  90
   1  -8  -1 1405.01 149.369  41
  -1  -8   1 1306.93 126.501  91
  -1  -8   1 1204.04 115.091  90
   1  -8  -1 1134.06 132.764  83
  -1  -8   0 1231.73 124.687  91
   1  -8   0 806.117 111.851  83
  -1  -8  -1 4667.33 250.615  91
   1  -8   1 4514.12 237.288  61
   1  -8   2 16557.8 555.669  83
  -1  -8  -2 17134.8 540.235  91
   1  -8   2 16162.0 516.273  61
  -1  -8  -3 657.480 99.9615  42
  -1  -8  -3 508.988 85.7079  91
   1  -8   3 799.198 103.480  61
  -1  -8  -4 1562.51 154.066  42
  -1  -8  -4 1617.83 144.508  91
   1  -8   4 1603.34 141.647  61
  -1  -8  -5 1418.96 145.784  42
  -1  -8  -5 1783.28 145.626  91
   1  -8   5 1695.51 141.710  61
  -1  -8  -6 9897.87 400.726  42
   1  -8   6 10530.1 371.403  61
  -1  -8  -7 1065.25 119.277  42
   1  -8   7 1434.02 118.217  61
  -1  -8  -8 54.9123 34.2948  42
   1  -8   8 75.9094 38.3746  61
  -1  -8  -9 571.235 76.6659  42
   1  -8   9 604.589 67.5314  61
   2   0 -23-8.19355 31.6806  30
  -2   0  23 8.11138 25.1300  80
   2   0 -23 19.1294 27.8116  69
   2   0 -22 33804.7 885.545  30
   2   0 -22 34036.8 853.365  45
   2   0 -22 36411.4 928.136  34
  -2   0  22 37175.1 872.707  80
  -2   0  22 35979.5 844.467  76
   2   0 -22 37351.5 907.126  69
   2   0 -21 15.1334 44.5663  34
   2   0 -21-3.75149 32.1793  45
  -2   0  21 16.9982 32.4822  80
  -2   0  21 35.3249 41.6375  76
   2   0 -21 35.4227 47.7354  69
   2   0 -20 4622.31 283.070  45
  -2   0  20 4045.76 243.170  28
   2   0 -20 4220.58 294.988  34
  -2   0  20 4117.13 257.342  76
   2   0 -20 4871.11 295.472  69
   2   0 -20 4293.63 296.835  52
  -2   0  19-42.2209 41.4231  28
   2   0 -19-26.8155 48.5534  34
  -2   0  19-13.2242 46.5058  74
  -2   0  19-30.2451 34.0390  76
   2   0 -19-2.55861 48.4301  72
   2   0 -19 1.64164 42.4941  69
   2   0 -19 110.862 66.6920  52
  -2   0  18 12603.1 499.088  28
   2   0 -18 12533.7 571.661  34
   2   0 -18 13837.9 570.213  72
  -2   0  18 13589.1 526.051  74
  -2   0  18 12505.5 517.002  76
   2   0 -18 14164.7 569.639  69
  -2   0  18 13145.0 516.582  46
   2   0 -18 13951.4 588.301  52
  -2   0  17 29.4552 33.7081  28
   2   0 -17 23.3919 54.8462  34
  -2   0  17 64.1040 53.4999  76
   2   0 -17 21.1474 41.5829  72
  -2   0  17 58.5648 53.0649  74
  -2   0  17 5.34951 40.1679  46
   2   0 -17-3.03454 60.9659  52
   2   0 -16 685.799 133.318  34
  -2   0  16 560.711 99.1047  28
   2   0 -16 646.071 117.296  29
  -2   0  16 603.523 105.117  74
   2   0 -16 560.686 115.114  72
  -2   0  16 681.723 103.077  49
  -2   0  16 415.531 89.7210  46
   2   0 -16 470.162 104.907  52
  -2   0  15 86.1269 45.9521  28
   2   0 -15 57.1004 51.2405  29
   2   0 -15 51.1729 45.2518  34
   2   0 -15 11.2929 40.1896  17
  -2   0  15 45.5106 37.7213  14
  -2   0  15 1.10350 37.5034  74
   2   0 -15-5.23748 36.7046  72
  -2   0  15 80.3506 54.0987  46
  -2   0  15-1.68535 36.3500  49
   2   0 -15 10.1490 54.2643  52
   2   0 -14 63662.7 1465.24  22
   2   0 -14 60769.2 1394.20  17
  -2   0  14 62156.9 1424.18  14
   2   0 -13 22.8275 33.1162  17
   2   0 -13 34.3785 41.8267  22
  -2   0  13 18.7930 31.1423  14
   2   0 -12 5976.93 291.511  22
  -2   0  12 5599.81 245.073   3
   2   0 -12 5542.74 263.652  17
  -2   0  12 5820.38 279.492  14
   2   0 -11 3.70953 22.6701  18
   2   0 -11 10.1528 31.1845  22
   2   0 -11 0.50867 27.9175  17
  -2   0  11-1.68151 29.6554  14
  -2   0  11-0.42824 24.3969   3
   2   0 -10 279329. 5009.24  22
  -2   0  10 269280. 4921.85   3
   2   0 -10 278250. 4968.96  17
   2   0 -10 266409. 4945.83  18
  -2   0  10 273413. 4991.87  14
   2   0  -9 5.36185 30.1705  22
  -2   0   9 27.1632 22.5497   3
   2   0  -9 32.1100 31.8360  17
   2   0  -9 12.6154 25.9200  18
  -2   0   9 36.0277 34.6535  14
   2   0  -8 4866.93 209.881  22
  -2   0   8 4350.97 171.660   3
  -2   0   8 4316.33 154.329  19
   2   0  -8 4699.73 188.099  18
   2   0  -8 4392.03 189.338  17
  -2   0   8 4947.14 206.992  14
   2   0  -7-3.37519 25.3648  22
  -2   0   7 16.9685 16.0764  19
   2   0  -7 35.5039 23.5441  18
   2   0  -7 15.7853 21.1539  17
  -2   0   7 9.92781 23.3654  14
  -2   0   7 14.6229 16.1501   3
  -2   0   6 44518.4 881.031   3
   2   0  -6 44396.2 926.996  22
  -2   0   6 44779.2 876.549  19
   2   0  -6 44103.6 907.921  17
   2   0  -6 45812.7 904.275  18
  -2   0   6 43555.0 924.101  14
  -2   0   5 2.86959 13.8653  19
   2   0  -5 0.54310 15.3981  18
   2   0  -5 2.37958 9.95707   2
  -2   0   5 8.10629 19.0620  16
   2   0  -5 43.5771 21.4215  17
  -2   0   5 16.1046 15.0226   3
  -2   0   5 15.9137 21.9587  14
  -2   0   4 39732.6 767.865   3
   2   0  -4 39616.3 755.520   2
   2   0  -4 39709.6 790.545  18
   2   0  -4 38707.8 791.629  17
  -2   0   4 38788.5 797.436  14
   2   0  -3 16.6598 12.9106   2
  -2   0   3-5.53450 17.4353  14
   2   0  -2 130874. 2405.74  17
  -2   0   2 134086. 2381.64   4
  -2   0   1 192.820 28.7683   4
   2   0  -1 299.581 31.8941  10
  -2   0   0 687512. 12031.2   4
  -2   0   0 700526. 12037.6  13
  -2   0   0 717055. 12025.5  24
  -2   0  -1 44.6695 19.9060  24
   2   0   1 14.8226 16.2475  10
   2   0   1-0.38209 10.0831   9
  -2   0  -1 41.9797 21.2793  13
  -2   0  -2 7631.06 239.682  13
   2   0   2 7575.05 221.099  10
  -2   0  -2 7839.07 223.943  24
   2   0   2 7888.68 195.443   9
   2   0   3 4.45088 18.5249  12
  -2   0  -3 19.8346 23.7054  13
   2   0   3 61.3268 23.1683  10
  -2   0  -3 8.68258 16.6148  24
   2   0   4 171525. 3223.70  12
  -2   0  -4 174913. 3209.04  24
   2   0   4 180505. 3218.10  10
   2   0   4 177960. 3169.70   8
   2   0   4 175112. 3136.14  15
   2   0   4 177345. 3145.22  23
  -2   0  -4 182125. 3253.42  13
  -2   0  -5 56.4676 36.8124  13
   2   0   5 29.1062 24.8676  12
  -2   0  -5 11.0695 22.3648  24
  -2   0  -6 103607. 1970.85  13
  -2   0  -6 99341.3 1859.50  21
  -2   0  -6 100499. 1918.20  24
   2   0   6 98932.2 1880.85   8
   2   0   6 98919.3 1936.69  12
   2   0   6 100143. 1831.41  15
   2   0   7 21.5868 33.8554  12
  -2   0  -7 43.1664 23.1828  21
  -2   0  -7 3.56068 29.2325  24
   2   0   7 11.2217 19.7790   8
  -2   0  -8 4605.89 218.575  24
  -2   0  -8 4693.31 226.430   1
   2   0   8 4544.87 225.517  12
   2   0   8 5162.05 211.340   8
  -2   0  -9 35.3050 31.2270   1
   2   0   9-16.1936 21.0065   8
   2   0  10 105.640 43.1331   7
  -2   0 -10 132.082 48.0620   1
   2   0  11-5.11169 28.2499   3
  -2   0 -11-4.52655 30.5111  22
   2   0  11 8.55823 28.4465   7
  -2   0 -12 8294.43 376.148   1
  -2   0 -12 8232.44 376.814  22
  -2   0 -12 7952.54 385.978  18
   2   0  12 7949.23 366.535   3
   2   0  12 8133.36 366.454   7
  -2   0 -13 88.5837 45.3472  29
   2   0  13 1.12310 28.8529   3
  -2   0 -13 7.87218 31.2818   1
  -2   0 -13 82.3180 52.3895  22
  -2   0 -13-30.6499 46.8970  18
   2   0  13 20.1566 37.7664   7
   2   0  13 67.4164 38.4841  86
   2   0  13 96.1144 41.9888  73
  -2   0 -13-19.1567 45.9443  59
  -2   0 -13-28.8934 40.0869  54
   2   0  13 86.3837 49.2100  50
  -2   0 -14 40707.7 1124.67  29
  -2   0 -14 38629.1 1134.93  43
   2   0  14 37255.5 1058.27  31
   2   0  14 38034.0 984.298  26
   2   0  14 38636.8 1000.77  86
   2   0  14 37351.6 1026.42  73
  -2   0 -14 39676.0 1117.88  54
  -2   0 -14 38390.8 1082.89  59
   2   0  14 38107.6 1014.42  50
  -2   0 -14 38669.7 1083.98  51
  -2   0 -15-22.1842 46.2753  29
  -2   0 -15 34.7596 57.7342  43
   2   0  15 92.8399 43.3044  26
   2   0  15 11.4462 39.6766  73
   2   0  15 5.53690 33.3930  86
   2   0  15-35.8692 45.1171  75
  -2   0 -15 42.6685 44.3107  51
   2   0  15-12.3577 35.6309  50
  -2   0 -15 26.2062 54.2862  59
  -2   0 -16 11151.0 517.609  29
  -2   0 -16 9775.62 506.970  43
   2   0  16 10168.6 432.279  86
   2   0  16 10328.7 457.069  73
  -2   0 -16 11204.8 504.259  72
   2   0  16 10319.7 442.950  75
   2   0  16 10261.6 445.090  50
  -2   0 -16 10769.8 491.577  51
   2   0  17-4.33116 42.9769  40
  -2   0 -17-11.6294 49.7313  29
  -2   0 -17 5.76230 52.8248  43
  -2   0 -17 80.5136 61.1535  72
   2   0  17 26.7230 40.3839  86
   2   0  17-1.24058 38.5768  75
   2   0  17-29.2466 49.9613  49
  -2   0 -17-22.0327 48.6959  51
   2   0  17 75.1743 56.2083  50
  -2   0 -17 61.5269 55.4643  55
  -2   0 -18 21194.1 722.193  29
   2   0  18 20421.0 641.827  40
  -2   0 -18 21130.8 741.160  43
   2   0  18 18960.1 607.390  86
  -2   0 -18 19347.0 682.263  72
   2   0  18 19037.0 619.412  75
  -2   0 -18 19236.9 667.136  51
   2   0  18 19845.8 640.686  49
  -2   0 -18 19943.2 686.013  52
  -2   0 -18 19544.0 690.181  55
   2   0  19-16.5167 36.7434  40
  -2   0 -19-56.8656 61.7442  43
  -2   0 -19-3.06401 53.0635  29
  -2   0 -19 28.4553 44.1256  72
   2   0  19-9.29913 43.8680  74
   2   0  19 30.2120 36.7153  75
   2   0  19-110.380 49.4787  49
  -2   0 -19-11.2088 47.1141  52
  -2   0 -19-85.4861 49.3686  55
  -2   0 -20 14593.2 525.186  43
  -2   0 -20 13436.0 497.310  29
   2   0  20 13284.9 438.753  40
   2   0  20 13241.5 450.489  74
  -2   0 -20 14480.4 495.059  72
  -2   0 -20 12740.5 461.715  55
  -2   0 -20 13232.7 470.285  52
   2   0  20 12889.1 439.368  49
   2   0  21-11.0985 26.4852  40
  -2   0 -21 3.55949 30.2609  29
   2   0  21-0.71070 24.2959  74
  -2   0 -21 5.87551 29.3797  72
  -2   0 -21 22.5594 24.1335  52
   2   0  21-25.8138 28.8936  49
  -2   0 -21 45.4825 34.2318  55
  -2   0 -22 1203.64 95.9850  72
   2   0  22 1347.96 93.2140  74
   2  -1 -23 1089.01 105.514  30
   2   1 -23 1014.04 92.1813  45
   2   1 -23 1123.92 109.808  34
  -2  -1  23 1119.24 96.2206  80
  -2   1  23 1029.83 89.8854  76
  -2   1  23 1081.68 90.3051  80
   2   1 -23 913.860 94.7526  69
   2   1 -22 587.785 94.8595  34
   2  -1 -22 496.968 83.3320  30
   2   1 -22 501.406 83.4104  45
  -2   1  22 454.379 73.3508  76
  -2   1  22 549.997 74.8434  80
  -2  -1  22 469.026 72.5351  80
   2  -1 -22 532.961 80.3850  69
   2   1 -22 617.759 93.2221  69
  -2   1  21 13174.1 447.735  28
   2  -1 -21 12823.2 498.801  30
   2   1 -21 13112.7 492.954  45
   2   1 -21 13203.4 522.458  34
   2  -1 -21 12408.7 450.300  82
  -2   1  21 13665.2 477.388  76
  -2  -1  21 13147.3 468.087  80
   2   1 -21 13753.7 505.430  69
   2   1 -21 13109.9 509.675  52
   2  -1 -21 13170.3 469.654  69
  -2   1  21 13316.2 441.134  56
  -2   1  20 100.310 48.1189  28
   2  -1 -20 104.049 54.2553  34
   2   1 -20 30.5240 50.5388  34
  -2   1  20 115.770 59.8176  76
   2  -1 -20 128.167 50.7502  82
  -2  -1  20 60.9012 50.1879  80
   2  -1 -20 96.8668 54.2861  69
  -2   1  20 155.245 64.1862  46
   2   1 -20 90.8955 63.5494  52
   2   1 -20 30.3083 50.6664  69
   2  -1 -19 36.6162 55.8190  34
  -2   1  19 14.4084 42.3304  28
   2   1 -19 19.5405 55.8555  34
  -2  -1  19 171.456 67.7366  80
   2   1 -19 26.8708 49.3800  72
  -2   1  19 105.617 58.5127  76
  -2   1  19 93.2206 48.5992  74
  -2   1  19 70.2311 57.2736  46
   2   1 -19 28.5567 64.7770  52
   2  -1 -19 24.5326 43.1772  69
   2   1 -19 65.3618 56.6911  69
   2  -1 -18 1152.18 158.215  34
   2   1 -18 1133.50 166.509  34
  -2   1  18 1155.23 141.149  28
   2   1 -18 1051.33 147.057  72
  -2  -1  18 921.550 124.861  76
  -2   1  18 941.276 128.056  74
  -2  -1  18 1203.20 148.795  80
   2  -1 -18 1291.51 157.503  69
   2   1 -18 1092.12 157.022  52
   2  -1 -18 1281.70 169.302  52
  -2   1  18 1058.67 138.526  46
   2  -1 -17 4252.49 313.163  34
   2   1 -17 4444.34 290.550  29
  -2  -1  17 4106.91 260.108  28
   2   1 -17 4013.70 311.779  34
  -2   1  17 4076.74 267.276  28
  -2   1  17 4101.47 265.907  74
  -2  -1  17 3847.74 258.635  76
  -2  -1  17 4173.83 278.319  74
   2  -1 -17 4223.94 300.061  72
   2   1 -17 4201.72 295.538  72
   2   1 -17 3979.11 300.081  52
   2  -1 -17 4117.99 286.121  69
  -2   1  17 4111.96 272.417  46
   2  -1 -17 4086.64 302.220  52
   2   1 -16 8150.63 429.475  43
  -2   1  16 9881.90 424.260  28
   2  -1 -16 9303.64 471.683  34
  -2  -1  16 8475.85 390.954  28
   2   1 -16 9157.03 431.301  29
  -2  -1  16 8801.21 404.645  76
   2  -1 -16 8005.37 425.543  72
   2   1 -16 8182.40 425.006  72
  -2   1  16 8506.13 396.965  74
  -2  -1  16 9127.13 420.209  74
   2  -1 -16 9426.22 468.754  52
  -2   1  16 9170.04 415.388  46
   2  -1 -16 9428.04 440.654  69
   2   1 -16 8815.12 451.033  52
   2   1 -15 6291.98 357.986  43
   2   1 -15 5404.26 321.284  29
   2  -1 -15 6655.35 383.490  34
  -2   1  15 6438.80 330.052  28
  -2  -1  15 6278.03 322.831  28
  -2  -1  15 6182.34 315.192   3
  -2  -1  15 5820.09 322.002  74
   2  -1 -15 6132.22 351.859  72
  -2   1  15 6276.39 322.886  74
  -2   1  15 5772.89 300.018  86
   2   1 -15 6370.85 354.362  72
  -2   1  15 5824.52 323.615  75
  -2  -1  15 6364.43 330.143  76
  -2  -1  15 6062.20 322.428  46
  -2  -1  15 6274.33 322.205  49
  -2   1  15 6304.89 330.943  46
   2   1 -15 6318.50 364.510  52
   2  -1 -15 6825.14 382.943  52
   2  -1 -14 251.743 66.5713  22
   2   1 -14 97.7301 51.1302  22
   2   1 -14 365.404 80.5306  17
  -2  -1  14 207.901 58.7924  16
  -2  -1  14 284.073 64.1222   3
  -2   1  14 271.372 72.1432  14
  -2  -1  13 2830.94 190.199   3
   2  -1 -13 2569.00 193.058  22
   2   1 -13 2394.07 196.457  22
  -2   1  13 2872.21 197.726  11
   2  -1 -13 2668.21 199.244  18
   2   1 -13 2872.53 203.016  17
  -2  -1  13 2316.15 181.641  16
  -2   1  13 3132.04 210.250  14
   2   1 -12 2464.12 186.155  22
  -2  -1  12 2322.48 164.830   3
  -2   1  12 2334.24 172.892  11
   2  -1 -12 2479.97 181.002  22
   2  -1 -12 2476.75 183.929  18
   2   1 -12 2618.49 186.278  17
  -2  -1  12 2458.76 177.049  16
  -2   1  12 2631.01 183.207  14
   2  -1 -11 18202.7 549.082  22
  -2  -1  11 18624.2 534.776   3
  -2   1  11 19249.5 556.858  11
   2   1 -11 18190.5 565.108  22
   2  -1 -11 18159.1 559.000  18
   2  -1 -11 18364.2 501.843  17
  -2  -1  11 18686.9 550.566  16
  -2   1  11 19223.7 555.353  14
   2  -1 -10 284.661 58.3697  22
   2   1 -10 173.902 47.4005  22
   2  -1 -10 235.349 56.3194  18
   2  -1 -10 258.702 46.0171  17
  -2  -1  10 205.466 45.8238   3
  -2  -1  10 168.863 43.7237  16
   2   1  -9 3319.57 185.391  22
  -2  -1   9 3032.04 166.663   3
   2  -1  -9 3445.94 182.251  22
  -2   1   9 3586.82 186.775  11
   2  -1  -9 3341.42 187.362  18
   2  -1  -9 3294.58 155.334  17
   2   1  -9 3255.52 179.102  17
  -2  -1   9 3142.75 173.606  16
  -2   1   9 3566.08 185.290  14
  -2  -1   8 1586.88 111.138   3
   2  -1  -8 1670.43 117.247  22
   2   1  -8 1695.77 122.654  22
  -2   1   8 1761.85 123.699  11
   2  -1  -8 1696.34 101.323  17
   2  -1  -8 1629.04 122.669  18
   2   1  -8 1790.46 123.935  17
  -2  -1   8 1669.17 117.880  16
  -2   1   8 1585.11 115.106  14
  -2   1   8 1537.94 81.8005   3
  -2   1   7 57056.1 1157.28  14
   2  -1  -7 55064.3 1151.01  22
  -2  -1   7 55438.1 1142.78   3
  -2   1   7 61397.6 1179.23  11
   2   1  -7 59380.3 1172.83  17
   2   1  -7 57787.2 1170.03  22
   2  -1  -7 56379.3 1176.76  18
   2  -1  -7 55914.2 1106.45  17
  -2  -1   7 55393.8 1153.36  16
  -2   1   7 54862.5 1061.38   3
   2   1  -6 12632.6 362.198  22
  -2   1   6 12970.1 367.340  11
   2  -1  -6 13262.9 376.850  18
   2  -1  -6 13029.8 324.504  17
  -2  -1   6 13054.2 359.333  16
   2   1  -6 13029.9 365.183  17
  -2   1   6 12820.8 358.014  14
  -2   1   6 13128.1 287.237   3
  -2  -1   6 12930.5 354.834   3
  -2  -1   5 23266.4 538.070   3
   2   1  -5 24805.5 556.094  22
  -2   1   5 22716.5 552.175  19
  -2   1   5 24221.0 557.930  11
   2  -1  -5 23386.8 545.039  20
   2  -1  -5 24206.1 569.053  18
   2  -1  -5 24022.1 511.249  17
   2   1  -5 23863.8 554.947  17
  -2  -1   5 23851.7 546.760  16
  -2   1   5 24631.1 543.082  14
  -2   1   4 2145.84 117.662  19
  -2   1   4 2154.60 112.357  11
   2  -1  -4 1862.30 102.976  20
   2  -1  -4 1998.98 116.098  18
   2  -1  -4 2382.99 97.6944  17
   2   1  -4 2135.29 112.479  17
  -2  -1   4 2033.45 106.620  16
  -2   1   4 2087.56 111.768  16
   2   1  -4 2054.05 110.066  20
  -2   1   4 2182.37 104.724  14
  -2  -1   4 2001.38 104.613   3
  -2   1   3 899010. 16268.4  11
   2  -1  -3 946467. 16269.2  20
   2   1  -3 961200. 16277.9  20
  -2   1   3 920769. 16296.3  19
   2  -1  -3 989671. 16308.5  18
  -2  -1   3 961900. 16274.1  16
   2   1  -3 919242. 16264.0   2
  -2   1   3 971747. 16279.1  16
  -2   1   3 925670. 16243.1  14
  -2  -1   3 875317. 16189.8  13
  -2  -1   3 999999. 16272.7   3
  -2  -1   2 614484. 10294.4  24
  -2   1   2 611342. 10284.8  16
   2  -1  -2 611103. 10296.9   6
  -2   1   2 607211. 10278.8  11
   2   1  -2 597295. 10287.0  20
  -2   1   2 587932. 10315.3  19
   2   1  -2 592285. 10284.1   2
  -2   1   2 581353. 10245.2  14
  -2  -1   2 567592. 10220.8  13
   2  -1  -2 570158. 10195.8  10
   2  -1  -1 303532. 5752.38  10
  -2   1   1 332182. 5801.01  24
  -2   1   1 345550. 5808.28  11
   2   1  -1 320359. 5827.95  17
  -2   1   1 342397. 5817.56  16
  -2   1   1 352733. 5773.40  14
  -2  -1   1 331101. 5830.28  24
  -2  -1   1 327035. 5784.79  13
   2  -1  -1 323233. 5832.19   6
   2   1  -1 337288. 5816.17   6
   2  -1   0 3927.59 150.611   6
   2  -1   0 4091.11 119.681  10
   2   1   0 3999.37 140.717   6
  -2   1   0 4140.26 167.730   4
  -2  -1   0 4248.18 139.990  13
  -2   1   0 3866.35 127.543  24
   2  -1   1 124324. 2319.25   6
  -2  -1  -1 128029. 2307.18  13
  -2   1  -1 126436. 2356.45   4
   2   1   1 126834. 2300.35   6
  -2   1  -1 126084. 2275.68  24
  -2   1  -2 87935.7 1620.40  24
  -2   1  -2 88739.2 1687.49  13
   2  -1   2 87515.3 1667.05   6
  -2  -1  -2 89758.4 1663.48  24
  -2   1  -2 87473.9 1707.70   4
   2  -1   2 87396.8 1670.59  23
  -2  -1  -2 87244.3 1665.65  13
   2   1   2 88954.6 1647.63   6
   2  -1   3 19451.4 464.137  23
   2  -1   3 19138.3 470.693  12
   2   1   3 19273.7 454.332  12
   2   1   3 19236.0 464.445  10
   2   1   3 18513.7 445.836   9
  -2   1  -3 19707.8 488.685  13
  -2   1  -3 21035.6 514.598   4
  -2   1  -3 20043.5 434.995  24
  -2  -1  -3 19237.2 465.307  24
   2   1   4 3134.41 138.513   9
   2   1   4 3018.35 139.794  12
   2  -1   4 2962.29 147.155  12
  -2   1  -4 2896.84 124.829  24
   2  -1   4 3006.24 137.996  23
  -2   1  -4 3086.51 157.873  13
   2   1   4 3083.69 145.263  10
  -2  -1  -4 2941.65 143.009  24
   2   1   5 52059.3 1058.24  12
  -2   1  -5 50990.2 1027.74  24
   2  -1   5 50941.4 1038.51  23
   2   1   5 50668.0 1063.73  10
  -2  -1  -5 54515.0 1074.31  24
   2   1   5 49761.9 1041.22   9
   2   1   5 51010.6 1022.05  15
   2  -1   5 51029.0 1074.00  12
  -2   1  -5 52473.8 1095.88  13
   2  -1   6 5731.86 238.077  12
  -2  -1  -6 6028.68 236.756  24
   2   1   6 6087.66 237.216  10
   2  -1   6 5607.77 206.551  23
   2   1   6 6232.59 237.510  12
   2   1   6 5914.89 208.484  15
  -2  -1  -6 5754.59 214.384   1
  -2   1  -6 5874.87 214.285  24
  -2   1  -6 6209.16 255.506  13
   2  -1   7 45541.6 931.371  23
  -2  -1  -7 43177.5 949.521   1
  -2   1  -7 44054.0 970.279  21
   2  -1   7 46212.5 1007.24  12
   2   1   7 45346.7 965.513   8
   2   1   7 43627.9 927.964  15
   2   1   7 43704.7 980.895  12
  -2   1  -7 45736.0 1019.56  13
  -2  -1  -7 44612.7 988.801  24
  -2   1  -8 41440.0 936.753  21
   2   1   8 40537.4 925.948   8
  -2   1  -8 43321.5 990.721   1
   2   1   8 41309.1 893.780  15
   2  -1   8 42713.2 968.856   3
  -2  -1  -8 40792.5 922.157   1
  -2   1  -8 41631.0 983.311  13
   2  -1   8 43023.9 977.595  12
  -2  -1  -8 40955.5 956.291  24
   2  -1   9 725.303 93.7951   3
  -2   1  -9 855.775 103.996   1
  -2   1  -9 784.169 89.3072  21
  -2  -1  -9 831.076 90.3198   1
   2   1   9 721.542 87.0157   8
   2   1   9 647.461 72.5784  15
   2  -1   9 615.407 77.7027   7
  -2  -1 -10 25112.0 737.235  18
  -2   1 -10 24892.1 665.759  21
  -2  -1 -10 23721.7 654.348   1
   2  -1  10 25163.9 702.662   3
   2   1  10 24274.3 663.235   8
  -2   1 -10 24138.8 704.619   1
   2  -1  10 23997.3 653.284   7
   2   1  10 25691.5 709.596   7
   2  -1  11 36236.4 929.125   3
  -2  -1 -11 34115.5 895.975  22
  -2  -1 -11 35395.3 964.420  18
  -2   1 -11 35583.3 940.709   1
   2   1  11 35471.5 926.730   7
  -2   1 -11 33991.7 920.690  22
   2   1  11 34359.6 878.978   8
   2  -1  11 34178.7 869.749   7
   2   1  12 39118.5 1030.82   7
  -2   1 -12 39007.8 1033.20  22
  -2  -1 -12 38720.0 1003.15  22
  -2   1 -12 39244.6 1045.82   1
  -2  -1 -12 39286.6 1072.70  18
   2  -1  12 39808.7 1031.81   3
   2   1  12 39092.5 985.263   8
   2   1  12 39785.1 1008.41   3
  -2  -1 -13 36061.9 1008.06  35
  -2  -1 -13 38402.3 1092.66  43
   2   1  13 37776.1 979.200  44
   2  -1  13 38427.3 987.613  26
  -2  -1 -13 36979.0 1056.45  29
   2  -1  13 36915.7 1040.38  31
  -2  -1 -13 37820.1 998.886  22
  -2   1 -13 38591.2 1046.62   1
  -2  -1 -13 35438.2 1041.85  18
  -2   1 -13 34552.9 991.944  18
   2   1  13 38042.7 993.113   3
   2   1  13 39479.4 1035.77   7
   2  -1  13 35641.2 938.047  86
   2  -1  13 36846.6 983.567  73
   2   1  13 37488.6 999.369  73
  -2  -1 -13 37334.3 1043.33  59
   2  -1  13 36450.6 960.876  50
  -2  -1 -13 37546.4 1061.11  51
  -2   1 -13 37017.7 1048.76  54
   2   1  13 37996.2 987.925  50
  -2   1 -13 37513.1 1033.87  59
  -2  -1 -13 36597.9 1076.03  54
   2  -1  14 9695.28 465.008  31
  -2   1 -14 10192.4 485.456  29
  -2  -1 -14 9886.09 492.663  43
  -2  -1 -14 9731.21 441.719  35
   2  -1  14 9500.54 419.760  26
   2   1  14 9251.86 413.170  44
  -2  -1 -14 10229.4 487.737  29
   2  -1  14 10028.4 438.595  73
   2   1  14 9908.97 440.747  73
   2  -1  14 9859.63 405.944  86
   2   1  14 10529.8 432.169  86
   2   1  14 10294.1 438.132  50
   2  -1  14 10123.7 425.122  50
  -2   1 -14 9030.74 434.478  51
  -2   1 -14 9682.81 458.530  59
  -2  -1 -14 9984.34 470.099  59
  -2  -1 -14 10320.0 487.185  51
  -2   1 -14 9399.15 463.868  54
  -2  -1 -15 11708.3 533.395  29
   2  -1  15 11307.6 507.056  31
   2  -1  15 11643.3 481.846  40
  -2   1 -15 11254.9 520.800  29
   2  -1  15 11342.6 462.195  26
  -2  -1 -15 10752.3 525.744  43
  -2  -1 -15 10663.5 489.116  72
   2   1  15 11372.9 482.024  73
   2   1  15 11183.1 461.809  86
   2  -1  15 11038.7 440.830  86
  -2   1 -15 11592.2 494.239  51
  -2   1 -15 11763.8 520.082  54
   2   1  15 10632.0 459.685  50
  -2   1 -15 11907.4 515.128  59
   2  -1  15 10739.9 448.736  50
  -2  -1 -15 10807.9 512.693  51
  -2  -1 -16 1208.85 172.758  43
  -2   1 -16 1178.97 162.562  29
   2  -1  16 1274.37 153.787  40
  -2   1 -16 1101.34 171.544  43
   2  -1  16 1155.54 158.285  31
   2  -1  16 1221.55 139.236  26
  -2  -1 -16 1222.31 167.057  29
   2   1  16 1050.49 136.448  75
   2   1  16 1201.20 150.787  73
   2   1  16 1342.17 148.076  86
  -2  -1 -16 1144.05 151.503  72
  -2   1 -16 1372.47 159.447  51
   2  -1  16 1319.66 156.372  49
  -2   1 -16 1144.65 154.937  59
   2   1  16 1161.66 145.696  50
  -2  -1 -16 1055.32 145.522  52
  -2  -1 -16 1313.95 175.722  55
  -2  -1 -16 1199.51 163.285  51
  -2   1 -17 16090.4 628.494  29
  -2  -1 -17 15597.0 624.447  29
   2  -1  17 16019.6 571.071  40
  -2  -1 -17 15803.4 639.069  43
   2  -1  17 15509.7 538.816  26
  -2   1 -17 15556.7 644.372  43
   2  -1  17 15347.7 554.778  74
   2   1  17 15419.0 549.636  86
  -2   1 -17 16238.6 616.883  72
  -2  -1 -17 14909.6 583.388  72
   2   1  17 15539.9 564.971  75
  -2  -1 -17 15125.9 625.137  55
  -2  -1 -17 14385.5 564.690  52
  -2  -1 -17 16169.0 625.247  51
   2  -1  17 15935.2 575.963  49
   2   1  17 15390.2 560.335  50
  -2   1 -17 15763.7 572.328  51
   2  -1  18 2558.69 199.379  40
   2  -1  18 2337.78 176.991  26
   2   1  18 2038.11 172.199  40
  -2  -1 -18 2018.71 201.671  29
  -2   1 -18 2118.47 204.763  29
  -2   1 -18 2389.59 231.238  43
  -2  -1 -18 1999.47 207.897  43
   2  -1  18 2378.10 189.800  74
  -2   1 -18 2142.36 203.896  72
   2   1  18 1974.32 177.529  75
  -2  -1 -18 2185.44 197.900  72
   2   1  18 2265.41 181.406  86
  -2  -1 -18 2450.82 221.250  55
  -2   1 -18 2142.68 193.002  55
   2  -1  18 2315.16 194.393  49
   2   1  18 2238.64 180.952  49
   2   1  18 2130.47 181.798  50
  -2  -1 -18 2187.98 206.456  51
   2   1  18 2082.55 170.119  46
   2  -1  19 131.997 51.7861  40
   2   1  19 117.425 45.4559  40
  -2   1 -19 193.668 74.1224  43
  -2   1 -19 149.218 62.5972  29
  -2  -1 -19 80.7624 49.2131  29
   2   1  19 126.144 55.4774  74
   2   1  19 110.307 48.9833  75
   2  -1  19 209.208 112.184  74
  -2   1 -19 61.9628 50.4283  72
  -2  -1 -19 107.766 53.0510  72
   2   1  19 99.3411 45.6303  86
   2  -1  19 153.133 57.4772  49
   2   1  19 80.2958 45.2392  49
   2   1  19 177.890 50.2967  46
  -2   1 -19 104.693 57.7146  52
  -2  -1 -19 121.501 52.9715  55
  -2   1 -19 141.749 52.2633  55
   2  -1  20 2488.44 168.275  40
   2   1  20 2402.33 156.380  40
  -2   1 -20 2541.21 201.121  43
  -2   1 -20 2179.55 162.636  34
  -2   1 -20 2178.05 179.774  29
  -2  -1 -20 2321.86 186.554  29
   2  -1  20 2452.96 154.172  80
  -2  -1 -20 2160.28 166.110  72
   2   1  20 2389.20 169.231  74
   2  -1  20 2499.26 166.327  74
  -2   1 -20 2517.22 187.917  72
   2   1  20 2449.26 168.442  75
   2   1  20 2510.69 159.987  49
   2  -1  20 2407.33 167.798  49
  -2  -1 -20 2198.91 177.477  55
  -2   1 -20 2748.07 199.830  52
   2   1  20 2231.13 144.911  46
  -2   1 -21 16230.1 494.029  29
   2   1  21 15407.4 420.594  40
  -2  -1 -21 15352.0 453.162  72
   2  -1  21 15740.5 438.857  74
   2   1  21 15410.2 452.125  74
  -2   1 -21 16457.7 491.891  72
  -2  -1 -21 15131.0 470.198  55
   2  -1  21 16168.7 456.764  49
   2   1  21 15521.7 422.067  49
  -2   1 -21 16353.6 490.573  52
   2   1  22 9.45936 18.5043  74
   2  -2 -23 2710.03 156.062  30
   2   2 -23 2714.70 150.345  45
   2   2 -23 2724.37 160.002  34
  -2   2  23 2737.09 143.342  76
  -2  -2  23 2735.67 140.078  80
   2   2 -23 2572.85 146.786  69
   2   2 -22 4089.57 221.871  45
   2  -2 -22 3795.37 219.754  30
  -2  -2  22 3955.45 189.080  39
  -2   2  22 4042.32 195.296  28
   2   2 -22 3749.99 222.958  34
  -2   2  22 4018.36 208.169  76
  -2  -2  22 4236.05 206.745  80
   2  -2 -22 4004.50 204.603  82
   2   2 -22 3794.63 194.642  71
  -2   2  22 3692.39 176.931  80
   2   2 -22 4101.04 220.273  69
  -2   2  22 4026.76 192.603  56
  -2   2  21 7144.72 301.441  28
   2  -2 -21 6767.10 336.324  30
   2   2 -21 6653.46 337.842  34
   2  -2 -21 6747.80 311.952  82
  -2   2  21 7340.99 322.734  76
  -2  -2  21 7325.45 314.123  80
   2   2 -21 7300.37 338.222  52
   2   2 -21 6905.13 326.632  69
   2  -2 -20 213.142 71.4205  30
  -2   2  20 187.148 61.5206  28
   2   2 -20 271.277 83.5913  34
   2  -2 -20 273.098 67.6282  82
  -2   2  20 244.467 70.6319  76
  -2  -2  20 519.272 90.1597  80
   2   2 -20 277.124 77.9319  69
   2   2 -20 335.639 84.5419  52
  -2   2  20 241.002 66.1272  46
   2   2 -19 668.087 125.494  34
   2  -2 -19 702.931 125.978  30
  -2   2  19 740.786 107.011  28
  -2  -2  19 529.726 97.2850  80
  -2   2  19 546.492 88.9844  74
   2   2 -19 815.365 125.795  69
   2   2 -19 656.719 116.467  52
   2  -2 -19 544.863 97.7386  55
  -2   2  19 484.003 90.6648  46
  -2   2  18 13726.3 519.632  28
  -2  -2  18 14263.5 541.590  80
   2   2 -18 13615.4 542.721  72
  -2   2  18 13368.0 487.802  74
  -2   2  18 14099.8 528.739  46
   2   2 -18 13006.6 557.175  52
   2  -2 -18 13689.6 545.481  55
   2  -2 -17 711.336 127.096  34
  -2   2  17 729.249 115.322  28
  -2   2  17 691.461 102.989  74
   2   2 -17 624.519 112.071  72
  -2  -2  17 573.025 108.725  80
   2  -2 -17 599.215 112.307  55
  -2   2  17 536.672 103.017  46
   2   2 -17 630.051 118.949  52
   2  -2 -16 795.251 134.431  34
  -2  -2  16 756.851 121.839  80
  -2   2  16 789.749 108.379  86
  -2   2  16 858.602 117.214  74
   2   2 -16 882.471 131.994  72
   2  -2 -16 749.062 125.130  55
  -2   2  16 755.466 116.276  46
   2   2 -16 778.423 132.602  52
   2  -2 -15 14964.6 598.165  34
  -2   2  15 13895.9 491.295  86
  -2   2  15 13579.5 497.191  74
  -2  -2  15 14319.5 548.112  80
   2   2 -15 13153.6 537.830  72
  -2   2  15 14356.8 535.594  75
   2  -2 -15 13415.0 562.663  55
   2   2 -15 15197.5 591.183  52
  -2   2  15 15512.9 550.544  46
   2  -2 -14 15380.6 604.095  34
   2   2 -14 15767.3 582.671  22
  -2   2  14 16488.9 571.093  11
   2  -2 -14 16161.3 603.539  18
  -2  -2  14 16197.2 563.114   3
  -2   2  14 14597.2 502.632  86
   2   2 -14 14917.5 561.869  72
  -2  -2  14 16417.5 577.766  80
  -2   2  14 15259.8 547.201  75
   2  -2 -14 15699.9 598.647  55
   2   2 -14 15230.4 586.713  52
  -2   2  14 15312.9 546.347  46
  -2  -2  13 936.239 116.547   3
  -2   2  13 960.395 122.974  11
   2   2 -13 927.376 122.294  22
   2  -2 -13 846.454 126.265  18
   2   2 -13 948.836 124.479  17
  -2   2  13 1201.31 134.444  14
   2   2 -12 284.544 69.3043  22
   2  -2 -12 362.935 81.8313  18
   2   2 -12 380.591 79.9573  17
  -2  -2  12 284.741 64.5196   3
  -2   2  12 189.283 55.8102  14
   2   2 -11 9637.35 390.445  22
  -2   2  11 10344.3 396.992  11
   2  -2 -11 9527.21 409.612  18
   2   2 -11 10333.5 401.341  17
  -2   2  11 10088.7 386.474  14
  -2  -2  11 10371.3 389.369   3
  -2   2  10 54741.4 1236.32  14
  -2  -2  10 55102.5 1238.92   3
   2   2 -10 57033.1 1258.06  22
  -2   2  10 57792.5 1260.98  11
   2  -2 -10 56827.7 1299.73  18
   2   2 -10 56282.5 1261.11  17
  -2  -2  10 54987.6 1197.21  16
  -2  -2   9 37851.0 922.209   3
   2   2  -9 39802.6 935.376  22
  -2   2   9 41664.1 946.921  11
   2  -2  -9 39157.6 967.307  18
   2   2  -9 40253.5 941.935  17
  -2  -2   9 39646.0 887.953  16
  -2   2   8 363.868 63.8593  11
   2  -2  -8 274.342 49.2445  20
   2  -2  -8 357.546 70.1943  18
   2   2  -8 479.333 71.7484  17
  -2  -2   8 425.948 57.5713   5
   2   2  -8 419.674 66.1442  22
  -2  -2   8 404.394 66.1457   3
   2   2  -7 35452.3 814.622  22
  -2   2   7 35183.2 827.035  11
   2  -2  -7 36026.9 786.418  20
   2  -2  -7 35317.1 858.365  18
  -2  -2   7 36000.9 824.286   3
   2   2  -7 36325.0 833.827  17
  -2  -2   7 35209.2 780.961  16
  -2   2   7 36930.4 771.615   8
   2   2  -6 12867.0 374.369  22
   2   2  -6 12736.9 386.501  17
  -2   2   6 13388.9 391.347  11
   2  -2  -6 12927.1 352.842  20
   2  -2  -6 13492.4 419.102  18
  -2  -2   6 13453.3 388.033   3
  -2  -2   6 12283.9 346.823  16
  -2   2   6 13213.7 337.153   8
  -2   2   5 15596.2 420.357  11
   2  -2  -5 14507.5 378.329  20
   2  -2  -5 14408.3 439.049  18
   2   2  -5 15427.8 419.475  17
  -2   2   5 15442.1 360.311   8
  -2  -2   5 15198.4 384.397  16
  -2  -2   5 15511.8 416.415   3
   2   2  -4 167263. 3025.29  20
  -2   2   4 169722. 3049.41  11
   2  -2  -4 162466. 3000.52  20
   2  -2  -4 167127. 3096.74  18
  -2  -2   4 165111. 3048.80   3
   2   2  -4 165892. 3050.55  17
  -2  -2   4 162582. 3027.27  24
  -2   2   4 162067. 2960.06   8
  -2   2   4 168039. 3030.28  16
  -2  -2   3 1559.50 95.2931  24
   2  -2  -3 1597.85 96.6259   6
  -2   2   3 1613.10 100.486  11
   2   2  -3 1479.19 89.4921  20
  -2   2   3 1397.38 110.749  19
   2  -2  -3 1560.78 114.523  18
   2   2  -3 1556.74 102.272  17
  -2   2   3 1590.00 66.1312   8
  -2   2   3 1663.71 94.6702  16
   2   2  -3 1366.55 97.9283   2
   2   2  -2 17571.5 382.221   6
  -2   2   2 16964.8 411.128  11
   2   2  -2 16526.8 398.103  20
  -2   2   2 16321.6 459.134  19
   2  -2  -2 17164.2 460.276  18
  -2  -2   2 16249.2 337.884  18
   2   2  -2 16370.5 419.010  17
   2   2  -2 16740.5 433.247   2
  -2   2   2 17627.1 400.544  16
  -2   2   2 17670.8 334.168   8
   2  -2  -2 17367.5 418.019   6
  -2  -2   2 16466.6 410.401  24
   2   2  -1 827.524 54.5924   6
  -2   2   1 915.143 65.9480  11
   2  -2  -1 863.666 37.9136   3
  -2   2   1 869.485 85.1384  19
  -2  -2   1 915.676 55.4571  18
  -2   2   1 858.647 49.8093  24
   2   2  -1 1135.47 79.8592  17
   2  -2  -1 820.684 67.8608   6
  -2   2   1 1072.27 65.5707  16
  -2  -2   1 910.593 70.1504  24
  -2   2   0 52050.8 962.195  24
   2  -2   0 51615.1 1099.97  23
   2  -2   0 51853.8 1036.84   6
  -2   2   0 54949.0 1006.96  11
   2   2   0 51985.8 1062.48   2
  -2   2   0 52609.8 1092.34  19
   2   2   0 50018.5 1052.30  10
  -2  -2   0 50650.5 1011.66  18
   2  -2   0 51078.5 973.048   3
   2   2   0 54275.6 992.522   6
  -2  -2   0 52322.6 1041.26  24
   2  -2   1 3978.26 162.219   6
   2  -2   1 4297.92 195.436  23
  -2   2  -1 4237.27 133.100  11
  -2   2  -1 4522.08 193.757  19
   2   2   1 4102.66 171.010  10
  -2   2  -1 4150.16 187.491  13
   2  -2   1 4057.37 139.635   3
   2   2   1 4287.63 179.079   2
  -2   2  -1 4583.90 205.842   4
  -2   2  -1 4268.44 117.674  24
  -2  -2  -1 4258.26 168.883  24
  -2  -2  -2 10853.9 312.550  24
   2  -2   2 10823.3 343.719  23
   2   2   2 10012.4 309.617  10
   2  -2   2 10628.4 285.582   3
  -2   2  -2 10934.0 357.355   4
  -2   2  -2 10704.0 241.491  24
   2   2   2 11268.7 277.431  12
  -2   2  -2 10389.2 333.167  13
  -2  -2  -3 179021. 3333.96  24
   2  -2   3 182867. 3381.96  23
   2  -2   3 181859. 3331.44  12
   2   2   3 184527. 3284.07  12
   2   2   3 191297. 3346.94   9
   2   2   3 180885. 3338.64  10
   2  -2   3 173472. 3303.38   3
  -2   2  -3 188978. 3414.81   4
  -2   2  -3 174791. 3365.58  13
  -2   2  -3 184551. 3236.99  24
   2   2   4 49061.6 1006.34  12
   2  -2   4 49797.4 1080.03  23
   2  -2   4 48183.1 1043.71  12
   2   2   4 50716.0 1054.94  10
  -2  -2  -4 51436.1 1056.33  24
  -2  -2  -4 52046.0 1087.77  18
   2   2   4 53410.5 1065.44   9
   2  -2   4 49284.5 1034.26   3
  -2   2  -4 48188.8 1072.07  13
  -2   2  -4 52802.7 1125.42   4
  -2   2  -5 10548.4 352.975  13
   2   2   5 9968.03 304.145  12
   2  -2   5 10152.2 344.577  23
   2  -2   5 10135.7 333.640  12
   2   2   5 10183.0 330.367  10
  -2  -2  -5 10369.1 359.581  18
   2   2   5 10649.9 336.157   9
   2  -2   5 10446.8 329.915   3
  -2  -2  -5 10682.2 340.922  24
   2  -2   6 26814.2 672.639  12
  -2  -2  -6 25461.1 662.716  24
   2   2   6 26824.2 663.498  10
  -2  -2  -6 28052.1 714.413  18
   2   2   6 28302.3 673.988   9
  -2  -2  -6 25913.4 632.036   5
   2  -2   6 28269.5 673.771   3
   2   2   6 26823.9 650.253  15
  -2   2  -6 26279.5 684.949  13
   2  -2   6 27008.6 676.745  23
   2  -2   7 118233. 2269.50  12
   2  -2   7 116655. 2254.91  23
   2   2   7 112667. 2245.91  10
  -2  -2  -7 120812. 2328.44  18
   2  -2   7 113535. 2255.90   3
   2   2   7 114643. 2227.19  15
  -2   2  -7 114609. 2281.04  13
  -2  -2  -7 114415. 2262.75  24
   2  -2   8 21261.0 582.288  23
  -2   2  -8 21289.9 610.808  13
  -2   2  -8 20984.2 612.204  21
  -2  -2  -8 21411.9 645.014  18
  -2   2  -8 20713.2 623.406   1
   2  -2   8 21419.3 603.099   3
   2   2   8 21208.6 571.221  15
   2   2   8 19911.4 576.297   8
  -2  -2  -8 22150.8 612.053  24
  -2   2  -9 115.961 41.8209  13
   2  -2   9 126.288 45.2223   3
  -2   2  -9 81.7200 40.9655  21
  -2  -2  -9 72.9751 48.5109  18
  -2   2  -9 106.946 42.5413   1
   2   2   9 124.105 45.1954   8
   2   2   9 109.526 40.4917  15
   2   2   9 84.4196 49.4891   7
  -2  -2 -10 38597.0 942.555  22
   2   2  10 37131.9 995.403   7
  -2   2 -10 39266.2 997.077  22
  -2   2 -10 39602.2 1002.31  21
  -2  -2 -10 42263.7 1071.24  18
   2  -2  10 39861.9 1001.86   3
   2   2  10 38514.5 964.739   8
   2   2  10 40463.8 944.285  15
  -2   2 -10 39219.5 1024.11   1
  -2   2 -11 18852.6 616.222  22
  -2   2 -11 17918.7 602.052  21
  -2  -2 -11 17994.4 646.612  18
   2  -2  11 18042.8 603.624   3
  -2   2 -11 16975.4 612.466   1
   2   2  11 18457.3 584.594   8
   2   2  11 17893.5 610.922   7
   2   2  12 62943.0 1475.97  44
   2  -2  12 66645.5 1514.11  40
  -2  -2 -12 62037.8 1554.60  29
  -2  -2 -12 64122.6 1571.70  35
   2  -2  12 67101.0 1590.76  31
   2  -2  12 63905.8 1512.74  26
  -2   2 -12 65501.5 1540.25  22
  -2   2 -12 67555.5 1584.18   1
   2  -2  12 70603.0 1563.05   3
  -2  -2 -12 67234.5 1614.12  18
   2   2  12 68616.7 1515.93   8
   2   2  12 66259.1 1555.97   7
  -2  -2 -12 68071.9 1508.93  85
   2   2  12 66692.9 1521.17  73
  -2  -2 -12 65446.3 1557.06  59
  -2  -2 -12 65764.8 1597.27  51
   2  -2  13 41966.5 1142.69  31
   2  -2  13 42138.1 1087.21  26
  -2  -2 -13 41581.2 1137.84  29
   2   2  13 42308.9 1051.78  44
   2  -2  13 41067.3 1077.29  40
  -2  -2 -13 40547.5 1141.62  43
  -2  -2 -13 40675.2 1127.77  35
   2   2  13 42238.7 1086.92  73
  -2   2 -13 39725.0 1099.62  54
  -2  -2 -13 40470.3 1151.56  51
  -2   2 -13 39353.4 1085.95  59
   2   2  13 39905.1 1061.83  50
  -2   2 -14 57275.3 1470.28  29
   2  -2  14 58903.3 1488.59  31
   2  -2  14 57245.5 1404.71  40
   2  -2  14 59224.4 1416.28  26
  -2  -2 -14 59264.4 1486.97  29
  -2  -2 -14 59555.6 1474.73  35
   2   2  14 57430.6 1375.48  44
  -2  -2 -14 56705.5 1488.24  43
   2   2  14 60590.3 1425.44  73
  -2  -2 -14 60179.0 1512.90  51
  -2  -2 -14 57502.8 1523.92  55
  -2   2 -14 58229.1 1436.59  59
   2   2  14 60032.3 1413.40  50
   2  -2  14 58912.2 1418.42  49
   2  -2  15 87.8458 53.8465  40
   2  -2  15 120.386 73.7817  31
   2   2  15 171.338 59.5245  44
  -2  -2 -15 70.9258 50.8396  29
  -2  -2 -15 131.184 61.1601  35
  -2   2 -15 41.4686 55.9649  29
  -2  -2 -15 121.808 62.1454  43
   2  -2  15 117.532 60.1620  26
   2  -2  15 139.659 55.5722  74
   2   2  15 66.1165 51.6204  73
  -2  -2 -15 130.206 77.7549  51
   2   2  15 126.617 55.5427  50
  -2  -2 -15 147.239 77.2878  55
  -2   2 -15 144.333 71.5330  59
   2  -2  15 129.449 62.1289  49
  -2  -2 -16 23143.7 788.035  29
  -2   2 -16 23980.6 792.797  29
   2  -2  16 23273.2 725.453  26
  -2  -2 -16 23674.3 763.624  35
   2  -2  16 23516.9 736.603  40
   2  -2  16 22111.2 776.201  31
   2   2  16 23735.7 742.135  73
   2   2  16 23443.1 718.897  86
   2  -2  16 22669.2 698.384  74
   2   2  16 23535.5 730.324  50
   2  -2  16 23030.8 737.248  49
  -2  -2 -16 23707.8 828.122  55
  -2  -2 -16 22685.7 795.883  51
  -2   2 -17 34.0094 62.3225  43
  -2  -2 -17 82.7790 56.7589  29
   2  -2  17 107.071 54.6363  40
   2  -2  17 60.7531 57.6432  31
  -2   2 -17 155.297 72.8694  29
  -2  -2 -17 79.4272 45.3735  35
   2  -2  17 157.931 58.7048  26
  -2  -2 -17 119.600 55.6955  72
   2   2  17 196.482 70.6513  73
  -2   2 -17 159.054 75.1738  72
   2   2  17 161.703 68.9655  75
   2  -2  17 21.0210 31.9146  74
   2   2  17 324.833 80.0343  86
  -2  -2 -17 127.727 70.6843  55
   2   2  17 85.3724 50.9879  50
   2  -2  17 110.602 54.5430  49
  -2   2 -18 20617.5 718.879  43
   2   2  18 21133.4 609.153  40
  -2  -2 -18 20351.0 686.791  29
  -2   2 -18 20767.2 683.392  29
   2  -2  18 21724.8 656.029  40
   2   2  18 21946.9 643.242  86
  -2   2 -18 20890.5 686.725  72
   2   2  18 21080.9 657.157  75
   2  -2  18 20812.9 612.739  74
   2  -2  18 21047.0 650.769  49
  -2  -2 -18 19977.0 706.720  55
   2   2  18 20763.0 637.290  50
   2   2  18 19983.2 595.159  49
  -2  -2 -19 5595.42 302.243  29
  -2   2 -19 6236.51 312.658  29
   2  -2  19 5965.06 285.454  40
   2   2  19 5494.58 249.275  40
  -2   2 -19 6391.63 336.915  43
   2   2  19 6675.72 291.552  86
   2   2  19 5728.62 278.733  74
   2   2  19 5784.06 286.258  75
   2  -2  19 5912.07 261.691  74
  -2   2 -19 5623.42 300.458  72
   2  -2  19 6418.30 297.179  49
   2   2  19 5826.88 252.755  49
   2   2  19 6039.04 278.490  46
   2   2  19 5711.22 276.812  50
  -2  -2 -19 5748.18 318.295  55
   2   2  20 5152.79 209.417  40
  -2   2 -20 5576.28 287.562  43
  -2   2 -20 5250.23 257.445  29
   2   2  20 5437.95 240.327  86
   2   2  20 5535.87 246.742  74
  -2   2 -20 5159.39 260.693  72
   2   2  20 5514.73 251.942  75
  -2   2 -20 6115.51 292.718  52
   2   2  20 5265.17 232.676  46
  -2  -2 -20 4960.42 266.217  55
   2  -2  20 5349.18 246.966  49
   2  -2  20 5343.75 227.248  64
   2  -2  21 24.1977 17.3109  39
  -2   2 -21 76.5340 34.0669  29
  -2   2 -21 69.6943 32.2980  43
  -2   2 -21 96.1409 38.8413  72
   2   2  21 95.1839 33.5587  74
   2   2  21 106.102 30.1089  46
  -2   2 -21 85.8939 35.2697  52
  -2  -2 -21 88.1283 36.9294  55
  -2   3  22 2839.48 144.689  28
   2   3 -22 2583.15 159.666  34
  -2  -3  22 2843.87 137.244  39
   2   3 -22 2758.01 162.626  45
   2  -3 -22 2756.96 162.284  30
  -2  -3  22 2870.97 144.670  80
   2  -3 -22 2777.14 155.348  82
  -2   3  22 2938.20 156.259  76
   2   3 -22 2742.62 150.102  69
  -2   3  22 3108.70 153.737  56
  -2   3  21 9766.72 333.939  28
   2   3 -21 9197.71 361.825  45
   2  -3 -21 9602.40 371.436  30
  -2  -3  21 8832.29 315.195  39
   2   3 -21 9174.11 366.980  34
  -2  -3  21 9610.90 333.763  80
  -2   3  21 8760.09 336.913  76
   2  -3 -21 8711.49 345.159  82
   2   3 -21 9046.51 341.976  69
  -2   3  20 12486.3 429.794  28
   2  -3 -20 13019.4 489.278  30
  -2  -3  20 12207.1 423.851  39
   2   3 -20 12233.0 479.338  34
  -2   3  20 12593.2 451.324  76
  -2  -3  20 13122.9 443.919  80
   2  -3 -20 13113.0 472.618  82
  -2   3  20 12645.8 431.484  46
   2   3 -20 12569.1 449.104  52
   2   3 -20 12781.5 458.967  69
   2  -3 -19 740.735 119.154  30
  -2  -3  19 732.354 104.203  39
   2   3 -19 581.629 106.315  34
  -2   3  19 655.353 100.966  28
  -2  -3  19 698.529 105.439  80
  -2   3  19 659.457 103.685  76
   2  -3 -19 577.879 102.997  82
  -2   3  19 692.945 99.2846  46
   2   3 -19 750.940 110.167  69
   2   3 -19 695.547 105.977  52
   2  -3 -18 867.284 138.698  30
  -2   3  18 1015.95 127.182  28
  -2  -3  18 875.868 122.403  80
   2   3 -18 807.858 120.408  52
  -2   3  18 864.018 115.281  46
   2   3 -18 983.256 132.496  69
   2  -3 -18 853.247 130.900  55
   2  -3 -17 10033.7 484.904  30
  -2  -3  17 10187.4 443.400  80
  -2   3  17 9967.02 425.232  46
   2   3 -17 10114.3 454.902  52
   2  -3 -17 9130.38 452.688  55
   2  -3 -16 46682.5 1270.82  30
  -2  -3  16 44456.4 1171.48  80
   2  -3 -16 44312.6 1232.06  55
   2   3 -16 44868.7 1189.87  52
  -2   3  16 46690.1 1154.27  46
   2  -3 -15 24005.4 819.370  30
  -2  -3  15 23507.2 745.661  80
  -2   3  15 22370.3 705.058  75
   2  -3 -15 22155.0 783.920  55
   2   3 -15 22818.4 751.608  52
  -2   3  15 23528.1 719.256  46
   2  -3 -14 81.4789 66.3468  30
  -2  -3  14 104.781 62.6414  80
  -2   3  14 69.0375 44.4731  75
  -2   3  14 161.733 65.6157  46
   2  -3 -14 39.1083 60.0118  55
   2   3 -13 474.660 95.8446  22
  -2  -3  13 723.685 113.602  80
  -2   3  13 619.405 97.7600  75
   2  -3 -13 532.871 109.849  55
  -2   3  13 561.890 93.5386  46
  -2  -3  12 17370.1 593.849   3
  -2   3  12 17797.4 600.299  11
   2  -3 -12 16867.6 635.708  18
   2   3 -12 16475.8 575.274  22
   2   3 -12 18412.0 617.452  17
  -2   3  12 16550.1 571.307  14
  -2  -3  12 15540.5 567.058  80
   2  -3 -12 16169.2 624.386  55
  -2  -3  11 6116.11 316.948   3
   2   3 -11 6109.40 307.957  22
  -2   3  11 6409.49 323.393  11
   2  -3 -11 6599.95 359.502  18
   2   3 -11 6834.22 339.583  17
  -2  -3  10 1791.09 160.303   3
   2   3 -10 1843.74 153.722  22
  -2   3  10 1988.32 168.048  11
   2  -3 -10 1984.12 183.921  18
   2   3 -10 2069.21 171.182  17
  -2  -3   9 4705.24 255.495   3
  -2   3   9 5223.86 266.723  11
   2  -3  -9 4496.14 274.659  18
   2   3  -9 4938.40 261.763  17
  -2   3   9 4498.98 211.964   8
   2  -3  -8 9525.71 371.546  23
  -2  -3   8 10634.1 391.783   3
  -2   3   8 10627.5 391.986  11
   2  -3  -8 10146.1 418.989  18
  -2  -3   8 10162.8 363.623   5
   2   3  -8 9932.31 379.512  17
  -2   3   8 10507.4 331.118   8
  -2   3   7 11510.1 400.381  11
   2   3  -7 11166.8 366.728  20
   2  -3  -7 11385.8 433.082  18
  -2  -3   7 11081.4 387.565   5
   2   3  -7 11419.0 397.706  17
  -2   3   7 11438.4 335.028   8
  -2  -3   7 11423.9 399.233   3
   2  -3  -7 10926.8 398.366  23
   2  -3  -6 14756.9 471.300  23
  -2   3   6 14685.1 452.810  11
   2   3  -6 14365.3 415.028  20
   2  -3  -6 14277.4 486.755  18
  -2  -3   6 14509.7 458.794   5
   2   3  -6 14534.1 446.800  17
  -2  -3   6 14739.3 405.630  24
  -2  -3   6 14721.7 452.632   3
   2  -3  -5 6270.99 230.421   6
   2  -3  -5 6615.59 288.127  23
  -2  -3   5 5940.86 223.128  24
  -2   3   5 5994.96 255.521  11
   2   3  -5 6375.90 231.807  20
   2  -3  -5 6534.26 294.828  18
  -2  -3   5 6162.12 273.767   5
   2   3  -5 6162.05 256.393  17
  -2   3   5 6879.30 245.320  16
  -2  -3   5 6651.18 269.296   3
  -2  -3   4 9591.04 288.982  24
   2  -3  -4 8962.25 285.648   6
   2  -3  -4 9628.90 360.261  23
  -2   3   4 9770.00 324.578  11
   2   3  -4 9469.90 284.376  20
   2  -3  -4 9431.89 359.098  18
  -2  -3   4 9706.08 355.246   5
  -2   3   4 9369.17 291.332  16
  -2   3   4 9642.36 300.742  15
   2  -3  -3 20626.1 497.396   6
  -2  -3   3 20211.1 497.665  24
   2  -3  -3 22902.4 608.845  23
  -2   3   3 20542.6 533.940  11
   2  -3  -3 21657.9 595.269  18
   2   3  -3 20865.1 534.059  17
  -2  -3   3 22268.6 598.414   5
  -2   3   3 20858.0 489.633  16
  -2   3   3 21568.3 505.950  15
   2   3  -3 21025.4 560.189   2
  -2  -3   2 537.234 58.7454  24
   2  -3  -2 581.324 81.7637  23
   2  -3  -2 577.647 56.7638   6
  -2   3   2 579.005 65.7751  11
  -2   3   2 508.223 76.3675  19
   2   3  -2 579.695 66.0462  17
  -2  -3   2 756.990 91.1210   5
   2   3  -2 700.248 83.6131   2
  -2   3   2 633.142 58.0507  15
  -2   3   1 41400.4 865.195  11
  -2   3   1 40707.2 950.977  19
   2   3  -1 40527.5 913.154   2
   2   3  -1 41677.3 875.602  17
   2  -3  -1 43874.9 980.168  23
  -2   3   1 40458.4 821.149  15
   2  -3  -1 40186.9 845.382   6
  -2  -3   1 40878.6 858.791  24
   2  -3   0 67997.8 1399.24  23
  -2   3   0 65486.8 1256.59  11
  -2  -3   0 64123.9 1275.92  24
  -2   3   0 65272.4 1367.60  19
   2   3   0 65233.2 1329.56   2
   2   3   0 62961.9 1313.66  10
   2  -3   0 62319.8 1256.30   6
   2  -3   1 27425.8 698.870  23
   2  -3   1 25379.5 578.116  12
   2   3   1 25986.7 634.796   2
  -2   3  -1 25882.8 660.408  19
   2   3   1 25481.7 621.862  10
  -2  -3  -1 24479.9 585.790  18
  -2  -3  -1 24957.3 665.847   5
  -2   3  -1 24883.9 681.046   4
  -2  -3  -1 25127.9 595.819  24
  -2   3  -1 25269.7 653.437  13
   2  -3   2 1041.11 110.883  23
  -2   3  -2 1059.11 102.403  19
   2   3   2 1127.37 97.7837  10
  -2  -3  -2 837.312 82.0912  18
  -2  -3  -2 912.194 101.592   5
  -2  -3  -2 986.466 86.7418  24
   2  -3   2 1003.54 80.8822  12
  -2   3  -2 885.679 94.8974  13
   2  -3   3 10267.8 381.156  23
   2  -3   3 10012.4 309.862  12
   2  -3   3 9458.60 294.905   3
   2   3   3 10115.1 335.564  10
  -2  -3  -3 9573.66 334.579  18
  -2  -3  -3 9809.29 358.152   5
   2   3   3 10161.7 343.330   9
  -2  -3  -3 10418.5 327.597  24
  -2   3  -3 10288.5 386.580   4
  -2   3  -3 9606.54 348.571  13
   2  -3   4 65926.2 1332.74  12
   2  -3   4 66367.8 1437.77  23
   2  -3   4 63925.4 1320.35   3
   2   3   4 64975.2 1355.01  10
  -2  -3  -4 64249.6 1381.72  18
  -2  -3  -4 65551.6 1394.83   5
   2   3   4 66873.4 1381.64   9
  -2   3  -4 66694.8 1448.37   4
  -2  -3  -4 64695.7 1349.38  24
  -2   3  -4 66711.9 1389.57  13
   2  -3   5 54064.5 1117.41  12
   2   3   5 49855.8 1121.09  10
   2  -3   5 49678.0 1104.89   3
  -2  -3  -5 51598.2 1171.74  18
  -2   3  -5 52316.4 1157.78  13
  -2  -3  -5 50206.2 1143.57   5
   2   3   5 54732.0 1159.93   9
  -2   3  -5 51690.8 1214.19   4
  -2  -3  -5 51696.6 1129.99  24
   2  -3   5 52531.2 1199.34  23
  -2   3  -6 77.2619 38.8865  13
   2  -3   6 84.5512 40.7753  23
   2  -3   6 81.9943 34.3776  12
  -2  -3  -6 60.6535 37.9966  24
   2   3   6 90.8961 34.1782  10
  -2  -3  -6 22.5888 27.9889  18
  -2  -3  -6 75.4315 35.5268   5
   2   3   6 103.764 44.1228   9
   2   3   6 114.278 42.5461  15
  -2   3  -6 42.8093 30.0552   1
  -2  -3  -7 355.747 66.1105  24
   2  -3   7 211.079 58.1712  23
  -2   3  -7 330.481 65.6275  13
  -2   3  -7 256.023 59.5599   1
   2   3   7 232.445 55.5342  10
  -2  -3  -7 352.467 73.8750  18
   2   3   7 282.233 64.1062   9
   2   3   7 268.890 59.5762  15
  -2   3  -8 28513.8 771.869  13
  -2   3  -8 28861.5 762.097  22
  -2   3  -8 29780.1 830.449  21
   2   3   8 28061.1 749.174  10
   2  -3   8 27647.5 764.462   3
  -2  -3  -8 28746.4 829.055  18
   2   3   8 29322.7 771.091  15
  -2   3  -8 29097.6 810.401   1
   2  -3   8 29983.2 808.294  23
   2   3   8 27896.6 783.600   7
  -2   3  -9 4148.00 240.466  22
  -2   3  -9 4034.04 264.885  21
  -2  -3  -9 4447.97 284.323  18
   2  -3   9 3725.93 235.092   3
   2   3   9 4190.29 240.313  15
   2   3   9 4308.93 248.640   8
  -2   3  -9 3786.19 252.536   1
   2   3   9 3945.09 249.498   7
   2  -3  10 495.658 90.4409   3
   2   3  10 540.138 99.1826   7
  -2   3 -10 656.690 109.924   1
  -2   3 -10 640.465 102.184  22
  -2   3 -10 570.460 100.674  21
  -2  -3 -10 550.065 104.069  18
   2   3  10 695.009 102.308   8
   2   3  10 736.885 102.422  15
   2  -3  11 3598.45 267.764  31
   2   3  11 3451.36 221.602  44
   2  -3  11 3152.66 234.958  26
  -2  -3 -11 3329.19 265.192  35
   2  -3  11 3236.70 223.774  40
  -2   3 -11 3640.79 247.411  22
   2   3  11 3335.31 225.193  15
   2   3  11 3315.12 229.187  73
  -2  -3 -11 3351.61 227.633  85
  -2  -3 -11 3245.21 267.505  55
   2  -3  11 3699.20 238.697  49
  -2  -3 -11 3266.11 259.698  51
   2  -3  11 3354.85 239.465  60
   2  -3  11 3497.93 284.689  47
   2  -3  12 10219.1 435.201  40
   2  -3  12 10344.7 486.146  31
   2  -3  12 10891.3 467.017  26
   2   3  12 10920.7 427.210  44
  -2  -3 -12 11086.6 511.571  35
  -2  -3 -12 10933.2 443.081  85
   2   3  12 10619.8 443.323  73
  -2  -3 -12 10130.0 506.226  55
  -2  -3 -12 10160.1 489.442  51
   2  -3  12 10735.2 530.953  47
   2  -3  12 10477.4 439.831  49
   2   3  13 120.973 49.3539  44
   2  -3  13 110.077 53.3438  40
   2  -3  13 139.450 71.1059  31
  -2  -3 -13 126.036 65.4719  35
   2  -3  13 194.712 73.1715  26
   2   3  13 160.303 63.8051  73
   2   3  13 181.889 65.2875  50
  -2  -3 -13 182.427 69.5904  55
  -2  -3 -13 192.056 67.3515  51
   2  -3  13 115.177 44.1121  49
   2  -3  14 145.736 57.0252  40
  -2   3 -14 108.390 60.4880  29
   2  -3  14 18.0764 49.6786  31
   2   3  14 131.808 52.9202  44
   2  -3  14 50.0595 41.9780  26
  -2  -3 -14 36.8423 46.0347  35
   2   3  14 42.1144 39.2976  73
  -2  -3 -14 87.2402 63.0770  51
   2   3  14 39.6757 42.3650  50
  -2  -3 -14 36.3221 59.7444  55
   2  -3  14 19.1250 36.5457  49
  -2   3 -15 566.960 106.411  29
   2  -3  15 472.711 91.8873  40
   2  -3  15 483.270 99.7688  26
   2   3  15 558.491 90.3259  44
  -2  -3 -15 454.124 94.8732  29
  -2  -3 -15 417.992 100.357  35
   2  -3  15 408.166 99.3501  31
   2   3  15 557.631 100.590  73
   2   3  15 577.640 101.842  50
   2  -3  15 627.543 106.779  49
  -2  -3 -15 521.408 117.601  55
   2  -3  16 61.2884 48.7785  26
  -2   3 -16 156.278 61.2848  29
  -2  -3 -16 111.462 56.5897  29
   2  -3  16 67.0667 60.2166  31
  -2  -3 -16 89.0901 50.2081  35
   2  -3  16 184.279 62.5826  40
  -2   3 -16 116.803 59.5563  72
   2   3  16 83.7519 51.5503  75
   2   3  16 121.712 55.4364  86
   2   3  16 158.854 63.2789  73
  -2  -3 -16 34.7658 51.6393  55
   2  -3  16 59.5624 38.6875  49
   2   3  16 130.249 55.6508  50
  -2   3 -17 1094.20 152.003  43
  -2   3 -17 894.136 120.628  29
   2  -3  17 945.841 132.269  31
   2   3  17 1095.27 131.237  75
   2   3  17 757.484 104.458  86
  -2   3 -17 965.294 129.488  72
   2   3  17 899.135 111.384  50
   2  -3  17 841.920 111.580  49
   2  -3  17 865.483 114.671  64
  -2  -3 -17 907.701 135.972  55
  -2   3 -18 1994.01 162.592  29
  -2   3 -18 1875.93 177.865  43
   2  -3  18 2005.87 152.753  39
  -2   3 -18 1913.81 166.960  72
   2   3  18 1849.46 151.722  86
   2   3  18 2053.41 167.063  75
   2   3  18 1794.23 147.549  50
   2  -3  18 1701.03 147.243  64
   2  -3  18 1689.18 146.094  49
  -2  -3 -18 1918.09 181.520  55
  -2   3 -19 2266.20 154.754  29
   2  -3  19 2257.49 146.676  39
  -2   3 -19 2145.94 173.520  43
   2   3  19 2238.17 137.206  28
   2   3  19 2363.00 155.572  86
  -2   3 -19 2467.66 168.842  72
   2   3  19 2276.73 160.747  75
   2   3  19 2355.81 151.239  74
  -2   3 -19 2422.32 182.337  52
  -2  -3 -19 2328.83 180.325  55
   2   3  19 2597.71 165.815  46
   2  -3  19 2240.91 151.024  64
  -2   3 -20 1871.89 137.958  43
   2  -3  20 1880.41 113.692  39
   2   3  20 1853.04 113.680  74
   2   3  20 1901.32 121.285  86
  -2   3 -20 2004.01 129.383  72
   2   3  20 2054.13 132.366  75
  -2  -3 -20 1886.47 142.945  55
   2  -3  20 2017.32 116.591  64
  -2   3 -20 1885.47 140.869  52
   2   3  20 2224.16 132.049  46
  -2   4  21 7195.87 242.143  28
   2   4 -21 7319.65 265.275  45
  -2   4  21 7239.59 247.738  76
  -2  -4  21 7536.27 252.206  90
   2  -4 -21 7436.67 267.201  82
  -2   4  21 7575.50 258.957  56
   2   4 -20 166.195 49.2503  34
  -2   4  20 332.141 57.2070  28
  -2  -4  20 213.136 48.5777  39
   2   4 -20 277.440 62.3727  45
   2  -4 -20 345.498 66.3492  30
  -2  -4  20 308.483 52.9623  80
   2  -4 -20 256.460 56.0759  82
  -2   4  20 300.861 55.7315  76
  -2  -4  19 159.033 50.0794  39
   2   4 -19 79.8762 48.7094  34
  -2   4  19 174.870 51.8058  28
   2  -4 -19 80.0317 43.9210  30
   2  -4 -19 39.9636 34.1522  82
  -2   4  19 145.831 49.8911  76
  -2  -4  19 172.640 53.1345  80
  -2   4  19 129.704 43.7399  46
   2  -4 -18 26841.8 809.800  41
  -2   4  18 28661.1 763.165  28
  -2  -4  18 28456.2 768.445  39
   2  -4 -18 29245.4 830.586  30
   2   4 -18 28727.5 817.685  34
   2  -4 -18 29482.5 823.625  82
  -2   4  18 28305.7 778.139  76
  -2  -4  18 29221.5 772.090  80
  -2   4  18 27450.3 736.814  46
   2  -4 -17 28124.8 845.761  30
   2  -4 -17 27039.8 851.753  41
  -2  -4  17 27501.4 780.038  39
   2  -4 -17 26522.0 818.615  82
  -2  -4  17 27495.2 778.490  80
  -2   4  17 27863.9 753.661  46
   2  -4 -16 3820.73 278.832  30
  -2  -4  16 3978.50 258.679  39
   2  -4 -16 3655.96 287.792  41
   2  -4 -16 3893.90 273.276  82
  -2  -4  16 3784.46 250.469  80
  -2   4  16 3965.29 240.084  46
   2  -4 -15 8227.99 452.840  41
   2  -4 -15 8306.12 429.573  30
  -2  -4  15 7760.58 383.512  39
  -2  -4  15 7702.90 376.879  80
  -2   4  15 7715.83 353.075  46
  -2  -4  14 12611.5 501.205  39
   2  -4 -14 11678.8 533.551  30
  -2  -4  14 11957.6 488.725  80
   2  -4 -14 11354.6 533.507  55
  -2   4  14 11693.6 451.196  46
  -2  -4  13 18950.8 646.842  39
   2  -4 -13 18949.0 702.910  30
  -2  -4  13 18635.3 639.106  80
   2  -4 -13 17969.3 695.394  55
   2  -4 -12 157.735 69.7522  30
  -2  -4  12 129.120 60.5975  39
  -2  -4  12 128.441 60.5748  80
   2  -4 -12 192.609 86.7709  55
   2  -4 -11 39524.3 1095.47  30
  -2  -4  11 38029.1 1030.94  39
  -2  -4  11 39215.5 1033.22  80
   2  -4 -11 39563.4 1116.12  55
  -2  -4  10 3093.25 224.472  39
   2  -4 -10 3061.98 243.388  30
  -2   4  10 2981.01 226.333  11
   2   4 -10 3221.92 231.756  17
  -2  -4  10 3425.06 242.568   3
   2  -4 -10 3273.52 263.310  18
  -2  -4  10 3020.31 220.854  80
   2  -4 -10 2900.93 244.698  55
  -2   4   9 6467.05 332.821  11
   2   4  -9 6189.02 322.212  17
   2  -4  -9 6964.51 380.628  18
  -2  -4   9 6558.22 333.834   3
  -2   4   8 18726.4 612.254  11
   2  -4  -8 19477.2 674.817  18
  -2  -4   8 19303.0 616.536   3
   2   4  -8 18740.2 600.995  17
  -2   4   7 19644.7 612.089  11
  -2  -4   7 20405.7 633.266   5
   2   4  -7 19276.4 594.276  17
  -2  -4   7 20321.3 622.197   3
   2  -4  -7 19376.0 665.763  18
  -2   4   6 7939.96 344.942  11
   2  -4  -6 8840.77 400.004  18
  -2  -4   6 8195.32 366.539   5
   2   4  -6 8379.72 340.068  17
   2  -4  -6 8503.38 371.799  23
   2  -4  -5 30751.6 834.088  23
  -2   4   5 30200.1 783.001  11
  -2  -4   5 30752.8 835.648   5
   2  -4  -5 29898.8 845.528  18
   2   4  -5 29897.1 760.591  17
  -2   4   5 29617.2 740.973  15
   2   4  -5 29520.8 804.243   2
   2  -4  -4 5788.27 298.507  23
  -2   4   4 5529.81 257.707  11
   2  -4  -4 5006.31 281.505  18
  -2  -4   4 5719.77 296.105   5
   2   4  -4 4895.98 233.872  17
   2   4  -4 5187.98 267.597   2
  -2   4   4 5010.80 225.160  15
  -2   4   3 3462.12 193.263  11
   2  -4  -3 3523.60 230.330  23
  -2   4   3 3434.42 229.903  19
  -2  -4   3 3264.30 221.942   5
   2   4  -3 3711.86 217.736   2
   2  -4  -2 825.049 111.287  23
  -2   4   2 914.481 92.6165  11
  -2   4   2 824.342 109.213  19
  -2  -4   2 937.298 123.495   5
   2   4  -2 842.896 101.601   2
  -2   4   1 43852.2 1079.48  19
   2   4  -1 43528.4 1011.96  10
  -2  -4   1 45060.6 1097.19   5
   2   4  -1 42224.5 1025.80   2
  -2   4   0 3246.51 205.132  13
   2  -4   0 2773.43 209.657  23
   2   4   0 3154.96 192.397   2
  -2   4   0 2834.41 198.298  19
   2   4   0 3059.91 182.219  10
  -2  -4   0 2926.77 208.284   5
  -2  -4  -1 55.1428 36.9396   5
  -2   4  -1 48.6633 32.3712  13
   2   4   1 85.9291 42.0829   2
  -2   4  -1 57.9138 40.0784   4
   2  -4   1 76.5161 45.1283  23
  -2   4  -1 34.9646 33.9179  19
   2   4   1 45.6970 23.8235  10
  -2   4  -2 2076.20 162.480  19
   2   4   2 2027.22 147.701  10
  -2  -4  -2 1887.29 168.079   5
   2   4   2 1951.91 155.108   9
  -2   4  -2 1668.49 162.286   4
   2  -4   2 2102.88 184.942  23
  -2   4  -2 1726.19 146.687  13
   2  -4   3 53366.2 1289.12  23
   2   4   3 49859.8 1157.43  10
  -2  -4  -3 53259.4 1253.93   5
   2   4   3 53523.5 1208.66   9
  -2   4  -3 52588.6 1201.93  13
  -2   4  -3 55702.0 1293.93   4
   2  -4   4 23.8957 31.5661  23
  -2   4  -4 17.7299 25.0388   1
  -2   4  -4 24.8904 32.9839   4
  -2  -4  -4 16.7883 30.6060   5
   2   4   4 48.4526 41.3370   9
   2  -4   5 628.035 104.984  23
   2   4   5 536.552 79.9470  10
  -2  -4  -5 367.498 73.9955  18
  -2  -4  -5 437.716 82.3699   5
   2   4   5 391.232 73.0969   9
   2   4   5 509.607 83.3114  15
  -2   4  -5 501.565 81.8195   1
  -2   4  -5 488.343 94.6943   4
  -2   4  -6 1175.84 128.712   1
   2  -4   6 1082.45 138.226  23
   2   4   6 1072.69 113.224  10
  -2  -4  -6 1231.09 133.921   5
  -2  -4  -6 955.338 122.409  18
   2   4   6 1173.85 129.149   9
   2   4   6 1148.22 129.463  15
   2  -4   7 39287.3 1050.00  23
  -2   4  -7 38091.8 1046.39  21
  -2  -4  -7 35415.9 1000.96  18
   2   4   7 38064.6 981.702   9
   2   4   7 38013.1 979.709  15
  -2   4  -7 36790.3 980.756   1
   2  -4   8 2524.77 218.160  31
   2  -4   8 2167.56 185.191  26
  -2  -4  -8 2065.97 205.426  35
  -2   4  -8 2516.17 220.451  21
  -2  -4  -8 1949.41 193.411  18
  -2   4  -8 2015.45 186.003   1
   2   4   8 2269.21 187.770  15
   2   4   8 2044.10 179.415   7
   2  -4   8 2422.16 246.353  83
   2  -4   8 2275.47 225.819  47
   2  -4   8 2285.45 204.098  60
   2  -4   8 2390.52 201.181  64
   2  -4   9 2583.36 197.767  39
   2  -4   9 2810.56 217.135  26
   2  -4   9 2685.30 231.059  31
  -2  -4  -9 2844.46 246.099  35
   2   4   9 2541.25 208.685   7
  -2  -4  -9 2538.84 191.751  85
  -2  -4  -9 2721.13 235.704  55
   2  -4   9 2649.36 220.482  64
   2  -4   9 2775.09 230.470  60
   2  -4   9 3334.07 274.863  47
   2  -4  10 853.555 118.350  39
  -2  -4 -10 1237.94 165.219  35
   2  -4  10 1040.91 152.935  31
   2  -4  10 1023.30 136.225  26
  -2  -4 -10 1097.33 128.955  85
  -2  -4 -10 900.970 139.744  55
   2  -4  10 1284.44 177.356  47
   2  -4  10 1021.40 140.770  60
   2  -4  10 1163.21 149.052  64
   2  -4  11 26068.6 802.180  26
   2  -4  11 25054.6 763.866  39
   2  -4  11 26832.0 853.311  31
  -2  -4 -11 26350.4 876.988  35
  -2  -4 -11 26001.1 755.823  85
   2  -4  11 25949.0 819.418  64
   2  -4  11 27444.7 828.300  60
   2  -4  11 25861.6 896.009  47
  -2  -4 -11 24273.1 846.285  55
   2  -4  12 3917.08 267.556  26
   2  -4  12 3274.66 234.417  39
  -2  -4 -12 3342.50 278.971  35
   2  -4  12 3951.53 290.033  31
  -2  -4 -12 3531.59 235.994  85
   2  -4  12 3718.95 266.975  64
  -2  -4 -12 3135.63 269.772  55
   2  -4  12 3651.80 306.468  47
   2  -4  12 4121.45 275.211  60
   2  -4  13 3096.15 235.238  26
   2  -4  13 2672.61 209.522  39
  -2  -4 -13 2628.67 246.039  35
   2  -4  13 3017.87 250.630  31
   2   4  13 3083.37 221.686  50
  -2  -4 -13 2713.46 248.778  55
   2  -4  13 2883.60 234.770  64
   2  -4  13 3091.20 228.672  60
   2  -4  14 1419.11 149.448  39
   2  -4  14 1702.30 184.232  31
  -2  -4 -14 1759.28 195.578  35
   2   4  14 1816.30 163.773  50
   2  -4  14 1734.62 177.645  64
   2  -4  14 1440.04 146.241  49
  -2  -4 -14 1686.68 190.700  55
  -2  -4 -15 17569.6 639.189  42
   2  -4  15 16944.0 560.181  39
  -2  -4 -15 18104.9 653.845  35
   2  -4  15 17340.6 626.801  31
   2   4  15 16720.1 573.835  75
  -2  -4 -15 16623.5 636.844  55
   2  -4  15 17074.8 594.932  64
   2   4  15 17173.3 555.414  50
  -2   4 -16 526.862 97.8425  43
   2  -4  16 512.019 99.6692  31
   2  -4  16 375.509 71.6859  39
  -2  -4 -16 626.041 104.166  42
   2   4  16 452.312 82.2298  75
   2   4  16 680.995 95.8688  86
  -2  -4 -16 579.219 109.119  55
   2   4  16 530.219 82.7904  50
   2  -4  16 609.392 96.2299  64
  -2   4 -17 54.1568 48.9078  43
   2  -4  17 31.7165 33.6765  39
   2   4  17 41.0499 30.9652  86
   2   4  17 35.2585 39.3087  75
   2  -4  17 19.7636 30.2981  64
   2   4  17 42.1350 31.3274  50
  -2  -4 -17-8.00545 35.2488  55
   2  -4  18 328.276 55.0478  39
  -2   4 -18 215.028 55.6335  43
   2   4  18 330.770 60.1256  75
   2   4  18 318.518 56.2097  86
  -2  -4 -18 334.389 70.0457  55
   2   4  18 273.258 48.6529  50
   2   4  18 317.384 58.7134  46
   2  -4  18 355.159 60.9042  64
  -2   4 -18 302.800 65.5266  52
   2   4  19 7209.11 235.039  28
   2   4  19 6827.72 239.987  86
   2   4  19 6756.19 244.720  75
   2  -4  19 7029.17 241.210  64
  -2   4 -19 7084.27 269.088  52
   2   4  19 7312.84 256.986  46
  -2  -4 -19 6577.22 270.653  55
  -2   5  19 545.586 60.3594  28
  -2  -5  19 659.989 69.3185  39
   2  -5 -19 638.088 71.8797  82
  -2  -5  19 617.529 68.8955  90
   2   5 -18 1573.73 125.182  45
   2  -5 -18 1527.57 136.704  41
  -2  -5  18 1524.12 120.933  39
  -2   5  18 1690.80 121.351  28
  -2  -5  18 1639.88 129.515  90
   2  -5 -18 1687.83 134.408  82
   2  -5 -17 44.3698 36.2221  41
  -2   5  17-18.1417 27.6686  28
  -2  -5  17 5.81256 32.2664  39
   2  -5 -17 43.7546 38.2427  82
  -2  -5  17 39.8589 35.1876  90
   2  -5 -16 1858.83 187.311  41
   2  -5 -16 1966.98 167.917  30
  -2  -5  16 1869.08 160.016  39
  -2  -5  16 1933.63 166.230  90
   2  -5 -16 1902.44 167.295  82
   2  -5 -15 216.500 78.3021  41
  -2  -5  15 95.8855 47.6073  39
   2  -5 -15 212.890 64.6769  30
   2  -5 -15 119.100 50.4128  82
  -2  -5  15 132.287 59.6500  90
   2  -5 -14 1104.82 137.212  30
  -2  -5  14 1119.31 134.368  39
   2  -5 -14 724.343 136.535  41
  -2  -5  14 996.024 130.260  90
   2  -5 -14 885.455 126.737  82
   2  -5 -13-8.40502 48.7179  41
  -2  -5  13 3.17016 39.7701  39
   2  -5 -13 12.0876 52.2174  30
  -2  -5  13 25.3485 40.2954  90
   2  -5 -13 19.6019 35.2006  82
   2  -5 -12 19671.7 710.359  42
   2  -5 -12 18746.7 754.669  41
  -2  -5  12 18229.9 633.750  39
  -2  -5  12 17725.3 633.970  90
   2  -5 -12 16745.7 617.746  82
   2  -5 -11 266.012 83.9548  42
  -2  -5  11 386.877 88.9438  39
   2  -5 -11 278.268 93.7146  41
  -2  -5  11 149.289 65.5346  90
   2  -5 -11 151.987 61.4576  82
   2  -5 -10 3023.59 286.727  41
   2  -5 -10 2956.97 263.874  42
  -2  -5  10 2795.97 220.136  33
  -2  -5  10 2950.00 230.192  39
  -2  -5  10 2927.03 232.487  90
  -2  -5  10 3039.56 223.000  61
   2  -5  -9 2140.04 228.492  42
  -2  -5   9 2054.50 189.915  39
   2  -5  -9 2376.00 253.268  41
  -2  -5   9 2186.03 196.327  33
  -2  -5   9 2181.82 199.749  90
  -2  -5   9 2212.69 195.686  61
   2  -5  -8 27737.8 915.406  42
  -2  -5   8 24030.5 777.335  33
  -2  -5   8 26498.2 794.519  39
   2  -5  -8 26992.0 942.401  41
  -2  -5   8 26157.2 794.640  90
  -2  -5   8 26442.9 793.122  61
   2  -5  -7 112.595 51.9657  41
  -2  -5   7 144.284 60.6565  33
   2  -5  -7 72.2890 56.8486  42
  -2  -5   7 129.469 58.0520  39
   2  -5  -7 108.933 54.9417  91
  -2  -5   7 175.849 67.0944  90
  -2  -5   7 75.4458 50.1486  61
   2  -5  -6 14163.6 615.633  42
  -2  -5   6 14038.7 524.841  39
   2  -5  -6 13606.3 625.758  41
  -2  -5   6 13606.2 533.475  33
  -2   5   6 14345.9 523.515  11
  -2  -5   6 15013.6 581.077   5
  -2  -5   6 13551.5 525.651  90
   2  -5  -6 14757.2 555.150  91
  -2  -5   6 15204.1 553.471  61
   2  -5  -5 1864.96 215.738  41
   2  -5  -5 1660.49 198.859  42
  -2  -5   5 2376.39 193.853  39
  -2  -5   5 1803.01 176.647  33
  -2   5   5 1905.89 168.025  11
  -2   5   5 1797.34 192.781  19
  -2  -5   5 2218.70 207.148   5
   2   5  -5 2035.72 188.291   2
   2  -5  -5 2221.44 246.187  88
   2  -5  -5 2164.23 193.388  91
  -2  -5   5 1783.40 168.820  90
  -2  -5   5 2207.72 194.289  61
  -2  -5   4 45224.2 1168.29  33
   2  -5  -4 45472.8 1299.52  41
   2  -5  -4 46414.5 1286.10  42
   2  -5  -4 45618.8 1201.98  23
  -2   5   4 45022.1 1222.67  19
  -2  -5   4 48958.0 1242.97   5
   2   5  -4 46368.1 1167.53   2
   2  -5  -4 45377.6 1162.86  91
   2  -5  -4 46886.5 1350.06  88
  -2  -5   4 46169.0 1149.73  90
  -2  -5   4 46553.0 1175.85  61
   2  -5  -3 14481.1 566.291  23
  -2   5   3 13930.7 563.477  19
  -2  -5   3 14260.4 571.615   5
   2   5  -3 14832.7 534.460   2
   2   5  -3 13913.3 499.731  10
   2  -5  -2 6739.84 370.879  23
   2   5  -2 6727.88 337.029   2
  -2  -5   2 6798.12 372.847   5
   2   5  -2 6243.42 308.683  10
  -2   5   2 6034.36 348.357  19
   2  -5  -1 2435.87 218.190  23
   2   5  -1 2410.15 192.812   2
  -2   5   1 2568.52 215.452  19
  -2  -5   1 2600.09 224.873   5
   2   5  -1 2322.83 176.330  10
   2   5   0 3069.44 217.065   2
  -2   5   0 3003.58 228.596  19
  -2  -5   0 3032.47 244.963   5
  -2   5   0 3168.82 253.329   4
   2  -5   0 3632.48 269.131  23
   2  -5   1 86.6611 52.0415  23
  -2   5  -1 164.848 61.0989  19
  -2  -5  -1 156.694 67.2688   5
   2   5   1 123.436 49.3445   9
  -2   5  -1 259.416 77.3706   4
   2  -5   2 11096.6 504.256  23
  -2  -5  -2 10594.8 482.991   5
   2   5   2 11050.7 445.925   9
  -2   5  -2 10717.7 491.593   4
  -2  -5  -2 11039.6 440.260  90
  -2  -5  -3-11.9866 43.3023  33
   2  -5   3 0.60912 51.2697  41
   2  -5   3-7.20230 42.8284  23
  -2  -5  -3 19.5597 35.9094   5
   2   5   3 17.6244 35.9035   9
   2   5   3 26.9469 29.6299  15
  -2   5  -3 5.49874 45.3249   4
   2  -5   3 9.32939 49.6133  83
  -2  -5  -3 83.3392 52.0963  90
   2  -5   3 11.2642 40.6126  64
   2  -5   3 34.2194 41.9620  60
   2  -5   3 64.2396 49.8448  47
  -2  -5  -4 12510.9 482.186  33
   2  -5   4 11586.4 493.597  31
   2  -5   4 13214.4 589.265  41
  -2  -5  -4 12571.9 524.977   5
   2   5   4 12469.5 486.072   9
  -2   5  -4 12636.8 537.971   4
  -2  -5  -4 12970.3 487.722  90
   2  -5   4 12491.6 585.492  83
   2  -5   4 11791.7 509.393  60
   2  -5   4 11816.6 538.409  47
   2  -5   4 11793.4 478.011  64
   2  -5   5 3.77977 47.0704  31
   2  -5   5 5.51564 37.4611  39
  -2  -5  -5 40.3284 36.8896  33
  -2  -5  -5-12.7465 50.1542  35
  -2   5  -5 223.124 89.1935   4
  -2  -5  -5 44.7760 37.3273  90
   2  -5   5-1.99195 68.3234  83
   2  -5   5 93.1879 63.5940  64
   2  -5   5 78.5089 64.5818  47
   2  -5   5 23.3302 47.4690  60
   2  -5   6 1427.29 146.008  39
   2  -5   6 1195.06 153.703  31
  -2  -5  -6 1249.00 160.411  35
   2  -5   6 1200.77 181.227  83
  -2  -5  -6 1247.54 148.488  91
   2  -5   6 1465.04 172.654  60
   2  -5   6 1341.15 155.223  64
   2  -5   6 1575.19 191.861  47
   2  -5   7 254.271 68.1069  39
  -2  -5  -7 140.800 74.2595  35
   2  -5   7 207.931 77.4893  31
  -2  -5  -7 208.255 71.3506  91
   2  -5   7 164.027 90.0739  83
   2  -5   7 231.483 81.2639  60
   2  -5   7 183.453 83.2753  47
   2  -5   7 179.606 69.4926  64
   2  -5   8 36130.8 977.355  39
   2  -5   8 37901.4 1062.67  31
  -2  -5  -8 36782.0 1091.33  35
   2  -5   8 38537.1 1196.96  83
  -2  -5  -8 38985.2 1031.37  91
   2  -5   8 37279.8 1045.27  64
   2  -5   8 37297.2 1127.22  47
   2  -5   8 39709.7 1093.88  60
   2  -5   9 3371.83 234.606  39
   2  -5   9 4306.76 293.431  31
  -2  -5  -9 4202.02 308.765  35
  -2  -5  -9 3846.97 257.697  91
   2  -5   9 3732.35 301.416  47
   2  -5   9 4166.40 293.403  60
   2  -5   9 3644.38 267.021  64
   2  -5  10 206.085 65.2524  39
   2  -5  10 69.6425 52.1018  31
  -2  -5 -10 43.5116 44.9046  35
   2  -5  10 158.424 86.8875  47
   2  -5  10 107.283 67.7266  60
   2  -5  10 176.584 69.1963  64
  -2  -5 -11 7682.59 452.101  42
   2  -5  11 6650.78 332.983  39
   2  -5  11 7368.47 389.632  31
  -2  -5 -11 6866.91 400.657  35
   2  -5  11 6800.54 367.909  64
  -2  -5 -11 6264.05 361.328  55
   2  -5  11 7735.31 434.716  47
  -2  -5 -12 15110.1 632.018  42
   2  -5  12 14545.8 556.836  31
   2  -5  12 12323.8 474.879  39
   2  -5  12 14364.4 545.506  64
  -2  -5 -12 12316.2 526.248  55
   2  -5  13 141.170 50.5988  39
  -2  -5 -13 167.436 75.6219  42
   2  -5  13 93.1876 57.8693  31
  -2  -5 -13 136.484 62.9637  55
   2  -5  13 87.1752 54.2187  64
  -2  -5 -14 10114.7 460.737  42
   2  -5  14 9260.10 367.672  39
   2  -5  14 10391.5 429.498  31
   2   5  14 10242.0 379.442  75
   2  -5  14 10237.8 417.273  64
  -2  -5 -15 2246.86 189.631  42
   2  -5  15 2509.97 189.779  31
   2  -5  15 2428.50 161.859  39
   2   5  15 2235.06 156.418  86
   2   5  15 2380.34 160.111  75
  -2  -5 -15 2149.79 178.343  55
   2  -5  15 2405.47 179.351  64
  -2  -5 -16 2425.25 172.337  42
   2  -5  16 2237.43 140.084  39
   2   5  16 2496.57 152.343  86
   2   5  16 2548.13 149.435  75
   2  -5  16 2510.42 166.047  64
  -2  -5 -16 2170.56 162.362  55
  -2  -5 -17 50.9748 37.4199  41
   2  -5  17 3.59049 18.3875  39
   2   5  17 11.5138 26.0953  75
   2   5  17 25.8071 25.5063  86
   2  -5  17 29.9884 25.8391  64
   2   5  17 29.5785 23.9476  46
  -2  -6  17 791.153 72.2715  39
   2  -6 -17 726.309 90.4211  88
  -2  -6  17 794.373 73.3790  90
  -2  -6  16 516.103 69.2682  39
   2  -6 -16 619.630 91.1580  41
   2  -6 -16 751.578 106.269  88
  -2  -6  16 544.657 71.2219  90
  -2  -6  15 4294.55 221.999  39
   2  -6 -15 4639.34 275.697  41
   2  -6 -15 4735.90 296.871  88
  -2  -6  15 4616.93 231.571  90
   2  -6 -14 1469.65 166.032  41
  -2  -6  14 1440.70 133.896  39
   2  -6 -14 1272.60 168.056  88
  -2  -6  14 1287.00 127.669  90
   2  -6 -13 2486.39 203.619  42
  -2  -6  13 2442.58 185.609  39
   2  -6 -13 2211.63 216.841  41
   2  -6 -13 2310.39 232.718  88
  -2  -6  13 2167.16 177.184  90
   2  -6 -12 27.7242 47.1039  41
   2  -6 -12-12.9308 47.8438  42
  -2  -6  12 28.8990 36.4628  39
  -2  -6  12 53.7620 47.3207  90
   2  -6 -12-33.4215 55.9963  88
   2  -6 -11 21205.3 744.366  42
   2  -6 -11 19131.6 760.939  41
  -2  -6  11 20148.1 655.199  39
   2  -6 -11 20765.2 811.473  88
  -2  -6  11 18686.4 642.240  90
  -2  -6  11 21827.0 650.472  61
  -2  -6  10 108.416 54.6103  33
   2  -6 -10 128.309 65.2901  42
  -2  -6  10 108.275 49.5257  39
   2  -6 -10 79.3319 66.5825  41
   2  -6 -10 124.627 78.2920  88
  -2  -6  10 152.819 61.4379  90
  -2  -6  10 160.503 68.2605  61
   2  -6  -9 967.217 155.421  42
  -2  -6   9 972.128 132.318  33
   2  -6  -9 919.737 161.260  41
  -2  -6   9 699.050 114.498  39
   2  -6  -9 785.526 155.441  88
  -2  -6   9 861.453 125.736  90
  -2  -6   9 909.507 130.218  61
   2  -6  -8 1623.48 205.612  42
   2  -6  -8 1536.12 206.169  41
  -2  -6   8 1735.29 176.726  33
  -2  -6   8 1618.02 170.558  39
   2  -6  -8 2090.11 251.084  88
  -2  -6   8 1547.51 167.974  90
  -2  -6   8 1803.63 183.619  61
   2  -6  -7 12301.7 588.993  42
  -2  -6   7 11663.1 497.297  33
  -2  -6   7 12108.9 496.651  39
   2  -6  -7 12484.6 612.904  41
  -2  -6   7 11136.3 485.298  90
   2  -6  -7 12371.2 635.899  88
  -2  -6   7 12555.8 517.376  61
   2  -6  -6 132.020 71.9298  42
  -2  -6   6 212.511 67.6518  33
  -2  -6   6 232.507 79.1533  39
   2  -6  -6 168.512 79.8004  41
  -2  -6   6 262.209 79.9611  90
   2  -6  -6 245.185 103.369  88
  -2  -6   6 379.179 96.6011  61
   2  -6  -5 1748.81 216.112  42
  -2  -6   5 1589.02 169.027  39
  -2  -6   5 1488.85 171.565  33
   2  -6  -5 1532.99 211.134  41
   2  -6  -5 1694.56 225.053  88
  -2  -6   5 1699.43 174.052  90
   2  -6  -5 1644.30 180.661  91
  -2  -6   5 1737.24 187.544  61
  -2  -6   4 330.493 83.2613  33
  -2  -6   4 412.591 85.8750  39
   2  -6  -4 554.853 140.983  42
   2  -6  -4 358.591 111.469  41
  -2  -6   4 215.799 65.7838  90
   2  -6  -4 389.562 121.109  88
   2  -6  -4 676.459 112.112  91
  -2  -6   4 536.259 117.714  61
   2  -6  -3 15192.2 677.205  41
  -2  -6   3 14217.1 573.153  33
  -2  -6   3 14394.1 548.499  39
   2  -6  -3 14355.5 652.546  42
   2  -6  -3 14231.8 689.501  88
  -2  -6   3 15038.1 561.173  90
   2  -6  -3 14653.5 565.102  91
  -2  -6   3 14946.7 587.306  61
   2  -6  -2 97.1526 70.2998  42
  -2  -6   2 39.0430 46.4117  33
  -2  -6   2 161.877 65.1591  39
   2  -6  -2 65.8368 62.6100  41
   2  -6  -2 139.898 84.6653  88
   2  -6  -2 112.286 54.4110  91
  -2  -6   2 61.5934 44.8153  90
   2  -6  -2 47.8277 54.5562  47
  -2  -6   2 17.6578 75.1439  61
   2  -6  -1 1564.53 202.732  42
  -2  -6   1 1735.39 174.671  39
  -2  -6   1 1583.03 173.478  33
   2  -6  -1 1773.21 218.050  41
   2  -6  -1 1633.12 168.667  91
  -2  -6   1 1904.45 181.573  90
   2  -6  -1 1898.73 240.504  88
  -2  -6   1 2121.13 207.184  61
   2  -6  -1 1593.51 189.293  47
  -2  -6   0 2272.37 209.767  33
  -2  -6   0 2293.54 200.845  39
   2  -6   0 2182.94 241.683  41
   2  -6   0 2466.29 271.603  88
  -2  -6   0 2139.94 193.213  90
   2  -6   0 2411.93 233.272  47
  -2  -6  -1 2022.06 218.418  42
   2  -6   1 2297.17 247.254  41
  -2  -6  -1 2156.76 194.842  39
  -2  -6  -1 1723.83 182.616  33
  -2  -6  -1 2193.83 195.100  90
   2  -6   1 2139.55 220.160  47
  -2  -6  -2 38635.1 1049.82  33
  -2  -6  -2 35397.6 1116.95  42
   2  -6   2 37314.4 965.830  39
   2  -6   2 38385.8 1175.98  41
  -2  -6  -2 40081.3 1033.38  90
   2  -6   2 37393.4 1183.19  83
   2  -6   2 34767.5 1082.43  47
  -2  -6  -3 29608.9 868.529  33
   2  -6   3 27844.2 963.983  41
   2  -6   3 27390.0 784.489  39
  -2  -6  -3 26297.9 935.487  42
  -2  -6  -3 30602.7 855.462  90
   2  -6   3 28102.6 985.373  83
   2  -6   3 26654.5 822.279  64
   2  -6   3 28073.9 921.610  47
  -2  -6  -4 4548.44 350.668  42
   2  -6   4 4130.96 254.158  39
  -2  -6  -4 4801.85 295.612  33
   2  -6   4 4309.83 346.949  83
  -2  -6  -4 4748.81 287.338  90
  -2  -6  -4 3781.40 279.076  91
   2  -6   4 4112.00 275.710  64
   2  -6   4 4498.34 325.269  47
  -2  -6  -5 320.235 107.810  42
  -2  -6  -5 216.397 71.5227  33
   2  -6   5 199.598 58.6647  39
  -2  -6  -5 301.995 84.0521  91
   2  -6   5 290.232 104.721  83
   2  -6   5 128.944 64.8186  47
   2  -6   5 197.185 66.7994  64
  -2  -6  -6 176.965 75.3682  42
  -2  -6  -6 344.764 99.7875  41
  -2  -6  -6 204.153 64.6630  33
   2  -6   6 143.401 47.5008  39
  -2  -6  -6 338.151 90.0916  91
   2  -6   6 195.958 94.4345  83
   2  -6   6 188.405 67.3755  64
   2  -6   6 205.572 84.6273  47
  -2  -6  -7 24375.3 874.609  42
   2  -6   7 21776.0 675.857  39
  -2  -6  -7 21472.8 803.434  41
  -2  -6  -7 23962.1 757.992  91
   2  -6   7 24462.5 887.602  83
   2  -6   7 23191.1 810.577  47
   2  -6   7 23007.3 742.387  64
  -2  -6  -8 3640.08 295.491  41
   2  -6   8 3634.93 229.083  39
  -2  -6  -8 3818.04 316.608  42
  -2  -6  -8 3603.35 252.982  91
   2  -6   8 4034.01 299.359  47
   2  -6   8 3555.54 254.971  64
  -2  -6  -9 41.2646 61.2674  42
  -2  -6  -9 67.7892 58.0386  41
   2  -6   9 26.2856 51.5750  31
   2  -6   9 63.7844 44.4851  39
  -2  -6  -9 85.0406 39.7301  91
   2  -6   9 52.8117 50.1459  64
   2  -6   9 104.759 73.2230  47
  -2  -6 -10 288.907 88.4474  42
  -2  -6 -10 303.092 90.3176  41
   2  -6  10 333.283 68.9596  39
   2  -6  10 433.472 86.2274  31
  -2  -6 -10 421.209 79.1615  91
   2  -6  10 221.474 73.5232  64
   2  -6  10 453.347 103.858  47
  -2  -6 -11 8117.71 428.675  42
  -2  -6 -11 7577.50 414.733  41
   2  -6  11 7521.47 318.871  39
   2  -6  11 8001.03 354.227  31
   2  -6  11 7863.18 364.303  64
  -2  -6 -12 48.8970 56.9163  41
   2  -6  12 39.0833 32.7837  39
  -2  -6 -12 68.6441 53.9805  42
   2  -6  12-2.71638 35.5682  31
   2  -6  12-1.52239 36.1046  64
  -2  -6 -13 247.346 75.4212  41
   2  -6  13 270.000 51.8528  39
  -2  -6 -13 153.547 58.2160  42
   2  -6  13 366.533 66.9537  31
   2  -6  13 262.064 55.3375  61
   2  -6  13 256.815 61.6577  64
  -2  -6 -14 153.096 53.0028  41
  -2  -6 -14 219.524 61.9230  42
   2  -6  14 181.450 37.1965  39
   2   6  14 226.799 44.2399  86
   2  -6  14 257.473 54.2498  64
   2  -6  14 221.106 44.6067  61
  -2  -6 -15 6488.29 288.265  41
  -2  -6 -15 6546.07 266.349  42
   2   6  15 6583.73 226.179  46
   2  -6  15 7021.78 256.564  64
   2  -7 -14-1.19883 25.0966  41
  -2  -7  14-1.09482 21.4371  39
  -2  -7  14 4.41682 17.9470  90
   2  -7 -13 149.040 50.0472  41
  -2  -7  13 241.453 47.3123  39
   2  -7 -13 156.449 52.8654  88
  -2  -7  13 169.502 40.9708  90
   2  -7 -12 6075.61 314.052  41
  -2  -7  12 5591.55 247.091  39
   2  -7 -12 5627.28 306.919  88
  -2  -7  12 5533.38 245.605  90
  -2  -7  11 698.821 90.4463  39
   2  -7 -11 709.039 116.319  41
   2  -7 -11 839.268 126.391  88
  -2  -7  11 779.711 92.9793  90
  -2  -7  10 167.910 47.1537  33
  -2  -7  10 215.749 57.2548  39
   2  -7 -10 266.191 76.7257  41
  -2  -7  10 186.920 54.5516  90
   2  -7 -10 279.012 80.9648  88
   2  -7  -9 123.113 61.0774  41
  -2  -7   9 377.018 69.5645  33
  -2  -7   9 276.832 64.8566  39
   2  -7  -9 258.053 84.3895  88
  -2  -7   9 195.717 56.4824  90
   2  -7  -8 2622.37 243.483  41
  -2  -7   8 2342.19 184.588  39
  -2  -7   8 2306.32 181.043  33
   2  -7  -8 2314.19 236.355  88
  -2  -7   8 2415.06 185.141  90
   2  -7  -7 3722.68 295.899  41
  -2  -7   7 3892.00 245.123  39
  -2  -7   7 3778.54 242.762  33
   2  -7  -7 4162.09 321.539  88
  -2  -7   7 3731.06 239.158  90
  -2  -7   6 273.938 72.5689  33
  -2  -7   6 354.100 79.5783  39
   2  -7  -6 343.270 91.8425  41
  -2  -7   6 447.181 87.4681  90
   2  -7  -6 408.857 108.995  88
  -2  -7   5 8121.63 372.544  39
   2  -7  -5 7754.92 447.822  41
  -2  -7   5 7547.56 373.801  33
   2  -7  -5 7213.93 445.228  88
  -2  -7   5 7070.41 342.442  91
  -2  -7   5 8188.43 373.320  90
   2  -7  -4 2161.65 235.720  41
  -2  -7   4 2076.32 183.963  39
  -2  -7   4 1990.93 187.415  33
   2  -7  -4 2074.98 235.742  88
  -2  -7   4 2147.40 184.533  90
  -2  -7   4 1765.65 168.459  91
  -2  -7   3 1075.48 138.909  33
  -2  -7   3 1291.22 146.365  39
   2  -7  -3 1252.73 179.983  41
  -2  -7   3 1106.03 134.242  90
  -2  -7   3 1135.22 139.850  91
  -2  -7   2 2486.07 202.234  39
   2  -7  -2 2179.23 234.859  41
  -2  -7   2 2383.47 210.204  33
  -2  -7   2 2426.33 198.333  90
  -2  -7   2 2103.12 193.230  91
   2  -7  -1 6882.55 421.073  41
  -2  -7   1 7121.62 369.813  33
  -2  -7   1 6629.19 356.934  91
  -2  -7   1 6940.81 346.204  90
   2  -7  -1 7117.89 429.877  83
   2  -7  -1 6286.16 324.430  61
   2  -7   0 11937.1 562.868  41
  -2  -7   0 12303.2 497.481  33
  -2  -7   0 11864.4 468.085  90
   2  -7   0 11351.7 560.541  83
  -2  -7   0 10542.7 469.680  91
   2  -7   0 10428.6 445.356  61
   2  -7   0 11581.9 496.542  47
   2  -7   1 12825.5 584.591  41
  -2  -7  -1 12244.1 497.880  33
  -2  -7  -1 11697.6 519.666  42
   2  -7   1 12694.9 587.136  83
  -2  -7  -1 11971.9 501.520  91
  -2  -7  -1 13218.7 492.349  90
   2  -7   1 11597.2 504.069  47
   2  -7   1 11503.6 477.601  61
  -2  -7  -2 263.144 89.5208  42
  -2  -7  -2 297.897 80.4655  33
   2  -7   2 241.709 57.4141  39
  -2  -7  -2 278.809 72.1083  90
   2  -7   2 205.497 84.4378  83
  -2  -7  -2 156.052 64.1137  91
   2  -7   2 163.315 69.1000  47
   2  -7   2 189.429 64.0478  61
  -2  -7  -3 237.618 84.1418  42
  -2  -7  -3 205.890 70.9380  33
   2  -7   3 116.993 44.5853  39
  -2  -7  -3 215.761 65.8786  91
   2  -7   3 195.657 79.5579  83
  -2  -7  -3 161.565 59.0763  90
   2  -7   3 238.728 74.9287  61
   2  -7   3 88.6772 46.3709  47
   2  -7   4 17109.7 524.015  39
  -2  -7  -4 17031.9 577.861  33
  -2  -7  -4 16236.7 649.289  42
   2  -7   4 15780.8 659.464  83
  -2  -7  -4 16468.3 596.450  91
   2  -7   4 16545.5 606.851  47
   2  -7   4 15269.9 571.519  61
  -2  -7  -5-11.7505 46.4857  42
   2  -7   5 17.6873 28.0680  39
  -2  -7  -5 10.5552 42.8213  91
   2  -7   5 103.266 80.3175  83
   2  -7   5 8.51847 49.9831  61
   2  -7   5-41.0910 47.5594  47
  -2  -7  -6 32.9253 44.1575  42
   2  -7   6 17.0045 30.1735  39
  -2  -7  -6 29.4835 40.5976  91
   2  -7   6 84.3660 62.8570  47
   2  -7   6 14.9138 57.1239  61
   2  -7   7 279.454 58.7287  39
  -2  -7  -7 180.105 76.1741  42
  -2  -7  -7 202.081 64.1102  91
   2  -7   7 281.940 70.3267  61
   2  -7   7 345.342 82.8604  47
  -2  -7  -8 2722.72 228.532  42
  -2  -7  -8 2343.48 193.508  41
   2  -7   8 2760.71 165.246  39
  -2  -7  -8 2620.10 187.827  91
   2  -7   8 2755.03 200.777  61
   2  -7   8 2462.40 193.142  47
  -2  -7  -9 17156.4 604.588  42
  -2  -7  -9 17128.9 511.415  91
   2  -7   9 15836.4 518.846  61
  -2  -7 -10 2778.78 209.885  42
  -2  -7 -10 2257.58 171.599  41
   2  -7  10 2344.10 163.900  61
  -2  -7 -11 1868.27 143.906  41
  -2  -7 -11 2033.74 166.889  42
   2  -7  11 1991.57 136.351  61
  -2  -7 -12 618.422 82.7697  42
   2  -7  12 605.784 65.7085  61
   2  -8  -9 1643.00 134.073  41
   2  -8  -8 2089.50 159.773  41
  -2  -8   8 1959.16 121.232  90
  -2  -8   7 20298.0 512.899  33
   2  -8  -7 20701.0 606.948  41
  -2  -8   7 18956.3 502.862  90
   2  -8  -6 6848.23 326.777  41
  -2  -8   6 6680.31 268.695  33
   2  -8  -6 5757.13 287.679  83
  -2  -8   6 6563.90 260.847  90
  -2  -8   5 199.076 49.9732  33
   2  -8  -5 147.140 52.1814  41
   2  -8  -5 158.339 53.6006  83
  -2  -8   5 184.618 48.2197  90
   2  -8  -4 184.464 66.2145  41
  -2  -8   4 78.8417 39.4632  33
  -2  -8   4 157.114 40.8490  91
   2  -8  -4 134.878 59.0130  83
  -2  -8   4 88.5292 41.0350  90
  -2  -8   3 1414.77 130.121  33
   2  -8  -3 1301.00 146.108  41
  -2  -8   3 1171.25 110.605  91
   2  -8  -3 1047.19 128.355  83
  -2  -8   3 1351.73 119.685  90
  -2  -8   2 106.535 49.0568  33
  -2  -8   2 51.0788 36.5827  91
   2  -8  -2-46.7435 55.1107  83
  -2  -8   2 34.4083 35.9240  90
  -2  -8   1 2224.22 168.611  33
  -2  -8   1 2465.22 164.592  90
   2  -8  -1 2625.95 207.655  83
  -2  -8   1 2536.78 174.580  91
  -2  -8   0 557.486 85.3894  91
   2  -8   0 571.745 100.825  83
   2  -8   0 687.295 83.5521  61
   2  -8   1 2855.39 213.466  83
  -2  -8  -1 2539.21 177.711  91
   2  -8   1 2547.47 162.326  61
   2  -8   2 6402.30 323.778  83
  -2  -8  -2 6457.18 294.216  91
   2  -8   2 6625.47 278.528  61
  -2  -8  -3 4165.69 228.665  42
  -2  -8  -3 4682.53 240.003  91
   2  -8   3 4214.82 216.978  61
  -2  -8  -4 101.612 40.6391  42
  -2  -8  -4 290.992 59.9548  91
   2  -8   4 258.797 57.1112  61
  -2  -8  -5 650.228 87.5569  42
  -2  -8  -5 670.497 84.5451  91
   2  -8   5 801.926 90.3219  61
  -2  -8  -6 42.2274 28.6148  42
  -2  -8  -6 76.4634 34.3547  91
   2  -8   6 21.6262 28.2278  61
  -2  -8  -7 5783.50 256.543  42
   2  -8   7 6593.76 246.431  61
  -3   0  23 341.310 49.9325  25
  -3   0  23 458.408 58.0996  80
   3   0 -23 474.261 65.7869  69
   3   0 -22 40.5222 33.4503  30
   3   0 -22-6.38476 31.9484  45
  -3   0  22 34.6808 30.2325  80
  -3   0  22 17.0579 30.6974  76
   3   0 -22 20.2397 38.6416  69
   3   0 -21 47.1378 46.7736  34
   3   0 -21 65.5257 38.8132  45
   3   0 -21 77.3604 33.6359  30
  -3   0  21 159.539 55.4688  76
  -3   0  21 156.430 50.2564  80
   3   0 -21 177.316 60.9700  69
   3   0 -20 22.6127 51.8686  34
   3   0 -20 6.34957 36.1621  30
   3   0 -20-20.9766 47.1977  45
  -3   0  20 53.8458 43.1237  80
  -3   0  20-0.12903 40.1902  76
  -3   0  20-12.8845 36.3694  56
   3   0 -20 6.89924 37.9598  69
   3   0 -19 7748.60 393.556  45
   3   0 -19 7141.86 405.386  34
   3   0 -19 7368.79 379.870  30
  -3   0  19 7231.24 364.393  76
  -3   0  19 7042.84 345.980  80
   3   0 -19 7502.63 393.218  69
  -3   0  19 7293.99 346.617  56
   3   0 -18 98.8699 73.7912  34
   3   0 -18-35.0122 60.2390  45
  -3   0  18-8.74433 39.5505  28
  -3   0  18 54.5552 44.3236  80
  -3   0  18 48.1863 47.4555  76
  -3   0  18 29.7110 52.1479  56
   3   0 -18-33.5223 45.1990  69
   3   0 -17 12292.1 538.826  45
  -3   0  17 12028.4 490.945  28
   3   0 -17 13566.7 589.369  34
  -3   0  17 12651.6 522.269  76
   3   0 -17 12848.4 542.629  69
  -3   0  17 11678.6 487.791  56
   3   0 -17 12658.2 558.168  52
   3   0 -16 28.1310 51.2439  34
  -3   0  16 53.8065 64.9034  28
  -3   0  16 20.4535 40.8337  76
   3   0 -16-19.7518 46.4429  52
   3   0 -16 33.5091 54.9967  69
  -3   0  15 4204.51 263.797  28
   3   0 -15 3662.14 289.161  34
  -3   0  15 4267.14 279.337  76
   3   0 -15 3606.58 251.069  82
  -3   0  15 3726.66 253.804  46
   3   0 -15 3753.71 283.962  52
   3   0 -15 4128.00 287.684  69
   3   0 -14 0.89118 41.2775  34
  -3   0  14 26.2169 39.1168  28
   3   0 -14-12.4053 35.7002  17
  -3   0  14-19.7982 32.8406  16
  -3   0  14-90.4280 49.5820  76
  -3   0  14-11.7690 39.2308  74
   3   0 -14-17.9540 51.9785  52
  -3   0  14 15.0408 31.9480  46
   3   0 -14 67.0333 57.3032  69
   3   0 -13 7215.74 329.026  17
  -3   0  13 7739.79 367.660  16
  -3   0  13 7614.89 353.205  14
   3   0 -12 44.7269 34.8960  17
  -3   0  12 3.98761 32.2272  16
  -3   0  12 9.04300 32.8765  14
   3   0 -11 6936.69 297.972  17
  -3   0  11 7025.13 324.750  16
  -3   0  11 7328.33 317.362  14
   3   0 -10-3.19206 24.8655  17
  -3   0  10 0.10280 30.5860  16
  -3   0  10 86.0484 28.3304   3
  -3   0  10 17.2726 32.2159  14
   3   0  -9 7789.47 313.209  20
   3   0  -9 7326.33 272.281  18
   3   0  -9 7941.66 294.788  17
  -3   0   9 7454.04 309.270  16
  -3   0   9 7273.98 293.914  14
  -3   0   9 7080.87 252.089   3
   3   0  -8 19.6890 30.6476  20
   3   0  -8 87.3553 33.4401  17
  -3   0   8 17.0130 33.5671  16
  -3   0   8-3.69658 19.0816   3
  -3   0   8-12.1697 28.4603  14
   3   0  -7 26.7300 25.2347  17
  -3   0   7 36.0332 36.5291  16
  -3   0   7 49.5048 22.5491   3
   3   0  -7 41.3564 18.0932   2
   3   0  -7 86.8449 34.5529  20
   3   0  -6 8.60195 32.1594  20
   3   0  -6 7.50163 22.5039  17
  -3   0   6 32.8166 29.2558  16
   3   0  -6 77.7033 22.3876   2
  -3   0   6 8.54699 25.3054  14
   3   0  -5 31714.0 737.679  20
   3   0  -5 30814.3 713.697  17
   3   0  -4 26.4392 23.0675  20
   3   0  -4 9.24660 22.9042  17
  -3   0   4-26.2692 30.5926  16
  -3   0   3 29557.3 652.275  24
   3   0  -3 28877.4 660.145   6
   3   0  -3 27818.7 655.563  20
   3   0  -3 27837.3 601.205  10
  -3   0   3 28294.6 654.854  16
  -3   0   3 28997.6 606.255   4
  -3   0   3 27976.8 634.387  13
  -3   0   2 7.36744 19.3421  13
  -3   0   2 2.87993 23.3520  24
   3   0  -2 19.0387 22.8482   6
   3   0  -2 41.4550 21.4205  10
  -3   0   2 1.20076 19.3585   4
  -3   0   1 7172.88 235.590  24
   3   0  -1 7027.24 248.570   6
   3   0  -1 6961.79 217.140  10
  -3   0   1 7228.27 242.527  13
  -3   0   0 3.79924 20.9476  13
  -3   0   0 3.77204 18.6905  24
   3   0   0-0.79988 23.3643   6
   3   0   0 15.7925 17.2036  10
   3   0   1 2235.49 130.842   6
  -3   0  -1 2241.71 123.351  24
   3   0   1 2419.25 122.107  10
   3   0   1 2320.36 93.8253   9
  -3   0  -1 2467.47 138.270  13
  -3   0  -2-34.2922 31.4014  13
  -3   0  -2 7.13340 21.8846  24
   3   0   2-4.19508 30.7581   6
   3   0   2 30.3546 23.0074  10
   3   0   2 6.58906 11.6109   9
   3   0   3 4142.46 180.955  10
  -3   0  -3 3843.23 176.602  24
   3   0   3 4093.07 191.791   6
  -3   0  -4 13.8830 41.9911  13
  -3   0  -4 19.3512 25.4129  24
   3   0   4 26.3939 18.9966  23
   3   0   4 1.75307 27.1652  12
   3   0   4 4.55205 22.9910  10
   3   0   4 25.9539 19.3013   8
   3   0   5 2655.63 128.185   8
   3   0   5 2574.28 161.971  12
  -3   0  -5 2896.31 181.185  13
  -3   0  -5 2779.02 156.548  24
  -3   0  -6 9.42812 25.7312  24
   3   0   6 1.93547 26.4470  12
   3   0   6 10.3289 17.2849   8
  -3   0  -6 45.7962 48.1965  13
   3   0   7 486.600 76.9316  12
  -3   0  -7 652.532 83.4608  24
   3   0   7 589.507 67.2072   8
  -3   0  -8-6.69434 28.6232  24
   3   0   8-3.99185 30.1271  12
   3   0   8-8.59392 18.0947   8
   3   0   9 13310.7 477.456  12
  -3   0  -9 12900.0 464.715   1
   3   0   9 12411.1 402.461   8
  -3   0  -9 13535.8 461.464  24
  -3   0 -10 21.2192 31.8892   1
  -3   0 -11 32564.3 902.461   1
   3   0  11 33689.9 918.562   3
   3   0  11 32479.2 893.912   7
   3   0  12 4.97972 37.9800  44
  -3   0 -12-8.46904 51.3551   1
   3   0  12-3.59790 36.9457  26
   3   0  12 12.4342 40.6198   7
   3   0  12 42.7700 42.1443  86
   3   0  12 37.9022 49.0184  73
   3   0  12 22.5461 43.6544  50
  -3   0 -12 6.97520 49.7493  59
  -3   0 -12 0.37092 52.9937  54
  -3   0 -12 64.8116 59.8963  62
   3   0  13 12294.5 481.381  26
  -3   0 -13 12292.4 546.685  29
   3   0  13 12511.7 496.168  44
   3   0  13 11593.8 488.368  73
   3   0  13 11914.8 457.422  86
  -3   0 -13 12181.4 530.326  59
  -3   0 -13 12116.0 557.218  54
   3   0  13 12243.8 481.028  50
  -3   0 -14 16.0196 52.6037  29
   3   0  14 90.1967 59.9884  31
   3   0  14 16.1113 38.8673  26
   3   0  14 57.8978 46.9523  86
   3   0  14 6.67758 48.3533  73
  -3   0 -14 65.9506 61.5182  54
   3   0  14 21.7842 38.4170  50
  -3   0 -14 34.7307 54.4550  59
   3   0  15 11508.4 456.840  26
  -3   0 -15 12402.4 549.113  29
  -3   0 -15 11525.2 543.671  43
   3   0  15 11195.5 443.849  86
   3   0  15 11735.3 486.404  73
   3   0  15 11681.0 466.847  75
  -3   0 -15 11538.3 538.232  54
  -3   0 -15 11838.0 524.602  59
  -3   0 -15 11567.5 521.430  51
   3   0  15 11449.7 464.514  50
  -3   0 -16-11.4847 55.1513  29
  -3   0 -16-37.0295 53.7922  43
   3   0  16-5.25469 35.6560  26
   3   0  16-15.2559 45.4367  73
   3   0  16-19.4001 34.1645  75
   3   0  16 50.5593 42.2342  86
   3   0  16-32.0216 41.0054  50
  -3   0 -16-22.4883 49.6754  51
  -3   0 -16-26.4343 52.7954  59
  -3   0 -17 7720.33 401.488  29
   3   0  17 7160.86 315.454  26
   3   0  17 7480.47 353.295  40
  -3   0 -17 7427.38 403.389  43
   3   0  17 6694.05 310.910  86
   3   0  17 6757.83 321.955  75
  -3   0 -17 7167.85 375.081  72
   3   0  17 7161.80 336.830  50
  -3   0 -17 7392.73 381.257  51
   3   0  18-15.1055 37.6556  40
  -3   0 -18 15.6250 51.2383  29
  -3   0 -18 45.1455 50.7153  43
  -3   0 -18 19.9744 43.8163  72
   3   0  18-30.2625 28.0178  75
  -3   0 -18 34.9092 41.3444  51
   3   0  18-0.58418 38.8839  49
  -3   0 -18-24.6718 42.9735  55
  -3   0 -18 28.2947 41.8523  52
  -3   0 -19 1179.14 134.869  29
   3   0  19 1265.32 119.213  40
  -3   0 -19 1289.46 140.292  43
   3   0  19 1229.63 119.691  74
   3   0  19 1237.94 108.386  75
  -3   0 -19 1260.83 133.018  72
  -3   0 -19 1087.44 125.580  55
   3   0  19 1054.37 111.344  49
  -3   0 -19 1091.12 116.315  52
   3   0  20 9.33111 24.2583  40
  -3   0 -20 24.3187 38.4591  29
  -3   0 -20 37.2549 38.6953  72
   3   0  20-4.58985 25.3419  74
  -3   0 -20 13.6044 29.5711  55
   3   0  20-2.72903 24.9385  49
  -3   0 -21 597.839 71.0675  29
   3   0  21 556.227 57.9411  40
   3   0  21 657.828 63.4773  49
   3   1 -23 1879.26 126.100  45
   3  -1 -23 1691.68 122.586  30
  -3  -1  23 1741.17 114.472  80
  -3   1  23 1876.88 119.476  76
   3   1 -23 1972.89 135.122  69
   3   1 -22 876.017 110.378  34
   3  -1 -22 941.992 106.718  30
   3   1 -22 1024.54 111.374  45
  -3  -1  22 840.553 86.1357  25
  -3   1  22 1037.48 93.0010  80
  -3  -1  22 878.039 94.4824  80
  -3   1  22 1078.25 107.043  76
   3  -1 -22 951.083 100.534  69
   3   1 -22 1252.67 124.355  69
  -3   1  22 890.812 88.8543  56
   3  -1 -21 2452.08 194.820  30
   3   1 -21 2635.81 212.467  34
   3   1 -21 2671.20 199.947  45
  -3  -1  21 2678.97 177.317  25
  -3  -1  21 2535.10 178.478  80
  -3   1  21 2493.13 165.782  80
   3   1 -21 2650.73 186.950  71
  -3   1  21 2737.36 192.348  76
   3  -1 -21 2291.64 168.030  82
   3  -1 -21 2667.20 190.259  69
  -3   1  21 2797.86 182.037  56
   3   1 -21 2776.67 205.270  69
   3  -1 -20 1376.03 156.250  30
   3   1 -20 1541.84 165.100  45
   3   1 -20 1264.35 158.562  34
  -3   1  20 1323.13 137.230  28
   3  -1 -20 1272.09 138.246  82
  -3  -1  20 1329.54 133.089  76
  -3   1  20 1282.88 142.703  76
  -3  -1  20 1285.78 138.201  80
  -3   1  20 1346.56 129.452  80
  -3   1  20 1330.89 137.971  56
   3   1 -20 1321.13 153.247  69
   3  -1 -20 1271.05 141.619  69
   3  -1 -19 11653.6 510.082  30
  -3   1  19 12053.4 470.240  28
   3  -1 -19 11959.6 480.725  45
   3   1 -19 12058.6 539.722  34
   3   1 -19 12828.7 528.772  45
   3  -1 -19 11884.8 526.643  34
  -3  -1  19 12326.7 480.482  80
  -3   1  19 12154.0 452.416  80
   3  -1 -19 12019.3 484.848  82
  -3  -1  19 11730.4 462.510  76
  -3   1  19 11869.2 489.671  76
   3  -1 -19 11476.4 487.474  69
  -3   1  19 11785.4 472.511  56
   3   1 -19 12191.2 512.710  69
  -3   1  18 6848.62 350.645  28
   3  -1 -18 6877.81 364.955  45
   3   1 -18 6482.91 391.142  34
   3  -1 -18 6719.20 398.111  34
   3  -1 -18 6776.18 385.591  30
  -3  -1  18 6625.78 348.845  80
  -3   1  18 6570.36 360.288  76
  -3  -1  18 6932.88 352.133  76
   3  -1 -18 6622.04 359.815  82
   3   1 -18 7492.50 397.896  69
   3  -1 -18 6797.94 369.684  69
  -3   1  18 7146.46 357.340  46
   3   1 -18 6071.99 369.104  52
   3   1 -17 2432.42 235.320  34
   3  -1 -17 2173.05 203.325  45
  -3   1  17 2190.07 195.673  28
   3  -1 -17 2374.20 232.739  34
  -3  -1  17 2118.25 194.519  80
  -3   1  17 2230.48 207.542  76
  -3  -1  17 2089.49 190.373  76
   3  -1 -17 2002.66 195.583  82
  -3   1  17 2049.55 191.170  46
   3   1 -17 2045.96 209.849  69
   3   1 -17 2031.88 211.989  52
   3  -1 -17 1994.90 201.703  69
  -3   1  16 12716.5 501.128  28
   3  -1 -16 13324.4 540.764  45
   3   1 -16 13107.8 578.435  34
   3  -1 -16 12730.3 575.523  34
  -3   1  16 13143.8 531.401  76
  -3  -1  16 12311.2 499.399  80
   3  -1 -16 12358.9 521.715  82
  -3  -1  16 11956.0 500.083  76
   3  -1 -16 12021.1 521.460  69
   3   1 -16 13108.8 547.127  69
   3   1 -16 11819.5 537.442  52
  -3   1  16 12971.6 509.208  46
   3  -1 -15 7603.61 423.427  34
  -3   1  15 7356.53 360.479  28
   3  -1 -15 7566.06 391.414  45
   3   1 -15 7197.75 408.745  34
  -3  -1  15 7510.99 363.348  28
  -3  -1  15 6981.22 356.795  80
  -3   1  15 7210.99 349.598  74
  -3   1  15 7202.44 379.158  76
  -3  -1  15 7071.85 364.400  76
   3  -1 -15 7222.22 379.987  82
   3   1 -15 7576.05 398.659  69
  -3  -1  15 6585.78 341.241  56
   3  -1 -15 6871.13 377.360  69
   3   1 -15 7239.16 397.021  52
  -3   1  15 7554.19 366.618  46
   3   1 -14 5510.87 343.188  34
  -3   1  14 5463.57 298.300  28
  -3  -1  14 5338.71 295.452  28
   3  -1 -14 5258.35 317.103  45
   3  -1 -14 5277.60 341.541  34
   3  -1 -14 5486.12 312.609  20
   3   1 -14 5636.39 309.837  17
  -3  -1  14 4963.17 294.247  16
  -3   1  14 5899.86 333.287  16
  -3   1  14 5351.17 306.634  14
  -3  -1  14 5418.69 302.048  80
  -3   1  14 4960.27 277.668  74
   3   1 -14 5101.00 308.959  72
  -3  -1  14 5264.69 303.861  76
  -3  -1  14 5222.43 294.575  56
   3   1 -14 4836.41 313.345  52
   3   1 -14 5260.27 320.124  69
   3  -1 -14 5713.74 328.376  69
  -3   1  14 4956.76 287.496  46
  -3  -1  13 12063.0 440.092   3
   3  -1 -13 13355.8 496.711  20
   3   1 -13 13845.4 498.343  17
  -3  -1  13 12593.6 482.497  16
  -3   1  13 12763.1 502.815  16
  -3   1  13 12536.1 482.157  14
  -3  -1  12 23039.7 649.526   3
   3  -1 -12 24292.8 704.956  20
   3  -1 -12 23139.6 688.993  18
   3   1 -12 24520.1 701.076  17
  -3  -1  12 23242.3 691.422  16
  -3   1  12 24020.0 719.429  16
  -3   1  12 23463.3 689.830  14
  -3  -1  11 13350.8 439.347   3
   3  -1 -11 13710.3 474.218  18
   3   1 -11 13734.7 473.381  17
  -3  -1  11 14710.1 488.535  16
  -3   1  11 13279.2 481.600  16
  -3   1  11 13696.4 468.072  14
   3  -1 -11 13926.2 479.859  20
   3  -1 -10 27469.3 721.699  20
   3  -1 -10 25861.9 711.925  18
   3  -1 -10 26569.3 658.960  17
   3   1 -10 27579.5 719.445  17
  -3  -1  10 27024.6 719.990  16
  -3   1  10 26144.7 726.637  16
  -3   1  10 27789.2 713.119  14
  -3  -1  10 25582.6 671.996   3
   3   1  -9 1438.01 129.109  20
  -3   1   9 1337.30 111.370  19
   3  -1  -9 1308.80 122.061  18
   3  -1  -9 1351.29 105.490  17
   3  -1  -9 1501.94 129.615  20
   3   1  -9 1217.17 116.315  17
   3   1  -9 1539.14 107.879   2
  -3  -1   9 1429.47 124.669  16
  -3   1   9 1237.55 120.263  16
  -3   1   9 1509.44 125.453  14
  -3  -1   9 1378.81 112.495   3
  -3   1   8 45904.5 1006.85  11
   3  -1  -8 44662.0 996.976  20
   3   1  -8 42834.4 998.011  20
  -3   1   8 42892.3 969.869  19
   3  -1  -8 43322.4 998.267  18
   3  -1  -8 43822.4 939.392  17
   3   1  -8 46005.1 1001.89  17
   3   1  -8 42714.2 929.383   2
  -3  -1   8 44798.3 996.628  16
  -3   1   8 43481.3 1005.49  16
  -3   1   8 44386.7 979.455  14
  -3  -1   8 42697.1 957.141   3
  -3   1   7 31.1356 29.3546  14
  -3   1   7 35.9502 36.8415  11
   3  -1  -7 18.9301 28.6151  20
   3   1  -7 10.5172 30.9863  20
  -3   1   7 24.0620 27.4016  19
   3  -1  -7 32.1435 32.2910  18
   3  -1  -7 32.7830 25.8905  17
   3   1  -7 21.8783 28.5718  17
  -3  -1   7 141.540 43.3064  16
  -3   1   7 18.6705 30.2883  16
  -3  -1   7 16.5594 26.5773   3
   3   1  -7 25.4057 20.3338   2
   3  -1  -6 63598.6 1291.77  20
   3   1  -6 62522.4 1296.28  20
  -3   1   6 60642.6 1286.21  19
   3  -1  -6 62131.1 1302.02  18
   3   1  -6 61568.1 1242.03   2
   3  -1  -6 61086.0 1238.24  17
   3   1  -6 65714.0 1298.74  17
  -3  -1   6 62336.8 1287.55  16
  -3   1   6 61202.8 1292.19  16
  -3   1   6 63418.3 1262.01  14
   3  -1  -5 14338.7 410.179  20
   3   1  -5 14230.9 412.139  20
  -3   1   5 14451.5 420.240  19
   3   1  -5 14438.8 385.426   2
   3   1  -5 14820.1 416.588  17
  -3  -1   5 15533.8 417.938  16
  -3   1   5 13764.7 409.400  16
  -3   1   5 13638.1 381.916  14
   3   1  -4 296.849 46.6271   2
  -3  -1   4 369.211 56.2640  24
   3  -1  -4 204.428 44.9002   6
   3  -1  -4 298.812 53.2518  20
   3   1  -4 356.628 55.7032  20
  -3   1   4 239.742 51.4853  19
   3  -1  -4 281.417 28.6372  10
  -3  -1   4 277.920 49.7171  16
  -3   1   4 204.202 42.6126  16
  -3   1   4 264.263 40.8748  14
  -3  -1   4 310.223 36.4649  13
  -3  -1   3 3116.50 154.284  24
  -3   1   3 2922.70 140.669  24
   3  -1  -3 2959.20 155.654   6
   3   1  -3 2873.26 146.111   6
   3   1  -3 3047.28 146.640   2
   3   1  -3 2780.86 149.177  20
   3  -1  -3 3089.16 102.432  10
   3   1  -3 3032.17 154.809  17
  -3   1   3 2884.64 147.399  16
  -3   1   3 3254.21 131.804  14
  -3  -1   3 2906.10 119.005  13
  -3   1   2 41317.2 853.655  24
  -3  -1   2 42547.4 881.055  24
   3  -1  -2 41794.9 892.519   6
   3   1  -2 41665.0 873.226   6
   3  -1  -2 40680.8 787.253  10
   3   1  -2 40619.9 858.805  10
  -3   1   2 41107.8 867.947  16
  -3   1   2 40067.3 886.532   4
  -3  -1   2 39970.7 822.599  13
  -3   1   1 579.039 57.3693  24
  -3  -1   1 545.066 63.3385  24
   3   1  -1 542.347 61.4868   6
   3  -1  -1 616.773 69.1206   6
   3  -1  -1 563.172 45.9068  10
   3   1  -1 559.120 61.2927  10
  -3   1   1 533.430 65.9016   4
  -3  -1   1 603.438 58.1228  13
  -3   1   1 620.080 72.8193  13
  -3   1   0 3239.57 141.238  24
   3   1   0 3399.62 157.429   6
   3  -1   0 3308.60 164.104   6
   3  -1   0 3350.18 128.354  10
   3   1   0 3209.38 152.171  10
  -3  -1   0 3321.43 158.534  24
  -3   1   0 3552.66 176.100   4
  -3  -1   0 3418.54 150.454  13
  -3   1   0 3643.47 177.950  13
  -3   1  -1 24043.2 543.842  24
   3  -1   1 23914.7 586.902   6
   3  -1   1 23684.3 529.595  10
   3   1   1 23969.2 570.258   6
   3   1   1 23702.7 568.292  10
  -3   1  -1 24386.6 610.779   4
  -3  -1  -1 23293.9 566.591  13
  -3   1  -1 24916.9 611.189  13
  -3  -1  -1 24424.8 579.542  24
   3  -1   2 87850.8 1663.66   6
   3   1   2 87470.5 1642.95  10
   3   1   2 78804.8 1589.85   9
  -3   1  -2 90552.5 1712.14   4
  -3  -1  -2 81321.9 1639.49  13
   3   1   2 82432.9 1629.74   6
  -3   1  -2 86279.5 1682.20  13
  -3   1  -2 81369.8 1595.14  24
  -3  -1  -2 83539.6 1642.97  24
  -3  -1  -3 143.593 45.6439  13
  -3   1  -3 59.8742 27.2894  24
  -3   1  -3 135.369 45.2543  13
  -3  -1  -3 176.604 43.2089  24
   3  -1   3 83.9692 31.0605  23
   3   1   3 111.605 36.2624  12
   3  -1   3 96.4237 37.5391   6
   3   1   3 174.024 42.8681  10
   3   1   3 119.531 30.9829   9
   3  -1   4 15169.1 420.650  23
   3   1   4 15019.2 434.174  12
   3  -1   4 15271.9 450.358  12
   3   1   4 15417.5 439.228  10
   3   1   4 15848.9 412.300   9
  -3   1  -4 15374.0 469.768  13
  -3   1  -4 14935.3 405.346  24
  -3  -1  -4 14733.3 434.466  24
   3  -1   5 19017.4 497.281  23
   3   1   5 19447.6 530.277  12
   3  -1   5 19678.4 548.072  12
   3   1   5 20584.8 542.189  10
   3   1   5 20264.8 506.800   9
   3   1   5 18419.2 468.409  15
  -3   1  -5 19473.4 567.198  13
  -3   1  -5 19443.3 498.998  24
  -3  -1  -5 19223.9 531.974  24
   3   1   6 21961.3 597.614  12
   3  -1   6 22639.5 620.380  12
   3   1   6 22565.7 537.021  15
  -3   1  -6 21120.1 629.568  13
  -3  -1  -6 22035.7 601.931  24
  -3   1  -6 21588.9 565.315  24
   3   1   7 13466.7 449.997  12
   3  -1   7 14651.2 476.617  12
   3   1   7 13691.3 418.988   8
  -3   1  -7 14270.8 491.926  13
  -3   1  -7 14932.8 438.595  24
  -3  -1  -7 14050.0 458.304  24
   3   1   8 2298.76 170.847  12
   3  -1   8 2631.91 187.587  12
  -3  -1  -8 2242.33 169.718  24
  -3  -1  -8 2462.70 163.339   1
   3   1   8 2516.71 161.138   8
  -3   1  -8 2599.34 196.160  13
  -3   1  -9 7310.87 348.517   1
   3   1   9 7291.34 304.237   8
   3  -1   9 7419.89 338.597   3
   3  -1   9 7179.37 339.355  12
  -3  -1  -9 6630.14 320.388  24
   3  -1  10 5813.43 285.823   7
  -3   1 -10 6237.02 329.050   1
   3   1  10 5699.39 278.259   8
   3  -1  10 6335.82 321.200   3
  -3  -1 -11 2998.10 245.675  18
   3  -1  11 3053.16 229.170   3
   3   1  11 3017.76 203.175   8
  -3   1 -11 3214.75 237.942   1
   3   1  11 2957.32 225.170   7
   3   1  11 3120.40 223.534  73
  -3  -1 -11 2232.62 221.294  54
  -3  -1 -11 3075.04 246.637  62
   3   1  12 79.1871 53.1415  44
  -3  -1 -12 26.6722 51.4643  43
  -3  -1 -12 189.115 68.3108  35
  -3  -1 -12 107.886 70.9190  29
   3   1  12 73.8778 53.5959  36
   3  -1  12 183.540 74.0595  31
   3  -1  12 286.776 76.4365  26
   3   1  12 108.826 52.2191  26
   3   1  12 135.913 57.1335  73
   3  -1  12 31.2184 40.1918  73
   3  -1  12 44.9982 38.7682  50
  -3  -1 -12 130.905 69.9919  54
  -3   1 -12 243.518 82.1047  54
  -3   1 -12 193.661 76.0302  62
  -3  -1 -12 411.074 97.6242  59
  -3   1 -12 266.130 84.8730  59
  -3  -1 -13 13621.6 552.164  35
   3  -1  13 13760.8 557.993  31
   3  -1  13 13562.7 521.141  26
  -3  -1 -13 12489.2 551.297  29
   3   1  13 13157.6 512.897  44
  -3  -1 -13 12728.4 561.962  43
   3  -1  13 12506.6 499.809  73
   3   1  13 13453.3 529.638  73
  -3  -1 -13 12970.1 587.583  54
   3   1  13 13008.6 509.025  50
   3  -1  13 12698.9 481.188  50
  -3  -1 -13 13128.6 554.310  59
  -3   1 -13 12931.6 552.592  59
  -3  -1 -13 13842.3 583.306  51
  -3   1 -13 13088.2 570.801  54
  -3   1 -13 12827.2 544.300  62
  -3  -1 -14 357.041 101.378  43
   3  -1  14 490.228 108.699  31
  -3  -1 -14 500.216 102.811  35
   3   1  14 464.459 94.6542  44
  -3  -1 -14 377.433 99.0851  29
  -3   1 -14 441.739 100.949  29
   3  -1  14 372.661 86.4481  26
   3   1  14 347.101 89.5970  73
   3  -1  14 394.437 86.7958  73
   3   1  14 449.442 83.5667  86
   3   1  14 432.799 88.6160  50
  -3  -1 -14 304.993 87.3890  51
  -3  -1 -14 476.898 109.704  59
  -3   1 -14 507.672 106.660  59
  -3   1 -14 397.632 102.106  54
   3  -1  14 395.946 83.0474  50
  -3  -1 -15 3418.09 274.076  29
  -3   1 -15 3893.04 292.898  29
   3  -1  15 3871.63 279.605  31
  -3  -1 -15 3678.79 262.946  35
   3  -1  15 3552.53 246.775  26
  -3  -1 -15 3283.98 272.670  43
   3   1  15 3403.34 232.935  86
   3   1  15 3743.91 261.941  73
  -3  -1 -15 3463.08 259.420  72
   3   1  15 3052.77 231.231  50
  -3  -1 -15 3402.96 276.554  51
  -3   1 -15 3771.89 272.832  51
   3  -1  15 3506.17 233.112  50
  -3  -1 -15 3400.55 266.479  59
  -3   1 -15 3563.39 279.850  54
  -3   1 -15 3410.25 265.463  59
   3  -1  16 2171.94 204.070  31
  -3  -1 -16 2393.06 222.113  29
  -3   1 -16 1904.43 201.117  29
   3  -1  16 2390.95 199.954  40
   3  -1  16 2097.55 182.729  26
  -3   1 -16 2298.80 234.710  43
  -3  -1 -16 1896.56 201.743  43
   3   1  16 2266.39 198.583  73
   3   1  16 2322.41 185.988  86
  -3  -1 -16 2392.61 211.291  72
   3   1  16 2064.92 186.534  75
  -3   1 -16 2089.05 207.862  54
   3   1  16 2291.28 192.775  50
  -3  -1 -16 2241.02 223.094  55
  -3  -1 -16 2207.39 216.268  51
  -3   1 -16 2403.75 215.898  59
  -3   1 -16 2144.72 200.179  51
  -3   1 -17 681.742 130.805  43
   3  -1  17 571.475 96.5338  40
   3  -1  17 631.839 94.3232  26
  -3   1 -17 664.293 119.068  29
  -3  -1 -17 646.965 117.583  29
  -3  -1 -17 609.724 114.689  43
  -3  -1 -17 616.177 104.092  72
  -3   1 -17 758.327 121.806  72
   3  -1  17 633.566 100.870  74
   3   1  17 536.294 94.7768  75
   3   1  17 619.986 104.623  73
   3   1  17 550.138 89.6847  86
  -3  -1 -17 727.874 124.185  51
   3   1  17 604.806 96.6895  50
   3  -1  17 725.111 108.405  49
   3   1  17 659.797 90.7970  46
  -3   1 -17 521.736 93.0772  51
  -3  -1 -17 826.650 132.571  55
   3  -1  18 16220.6 530.073  40
   3  -1  18 15814.7 501.258  26
  -3  -1 -18 15999.6 575.336  29
  -3   1 -18 16311.9 586.019  29
   3   1  18 15518.1 513.424  40
  -3  -1 -18 15813.0 572.616  43
  -3   1 -18 17205.5 614.330  43
   3  -1  18 16745.8 521.492  74
   3   1  18 16360.0 508.005  86
   3   1  18 16017.6 523.369  75
  -3  -1 -18 15276.8 534.319  72
  -3   1 -18 16997.5 583.795  72
  -3  -1 -18 15592.3 571.350  51
  -3  -1 -18 15594.1 582.116  55
   3   1  18 15781.3 518.730  49
   3   1  18 16818.4 532.516  50
  -3   1 -18 15508.3 555.348  55
  -3   1 -18 15313.0 524.295  51
   3  -1  18 17723.7 553.643  49
   3   1  19 1796.97 138.419  40
  -3  -1 -19 1700.52 155.409  29
  -3   1 -19 1686.62 156.073  29
   3  -1  19 1975.21 149.404  40
  -3   1 -19 1714.06 165.421  43
   3  -1  19 1683.37 130.229  74
   3   1  19 1849.38 147.130  74
   3   1  19 1562.09 123.876  86
  -3  -1 -19 1698.23 143.363  72
  -3   1 -19 1779.28 157.799  72
   3   1  19 1789.24 138.571  75
  -3   1 -19 1757.32 148.312  55
   3  -1  19 1985.09 151.700  49
   3   1  19 1775.40 137.666  49
  -3   1 -19 2038.98 166.504  52
  -3  -1 -19 1591.33 153.488  55
   3  -1  20 3230.81 170.494  40
   3   1  20 2971.34 157.551  40
  -3  -1 -20 3274.26 190.607  29
  -3   1 -20 3285.12 195.064  29
  -3   1 -20 3104.47 196.627  43
   3   1  20 3234.62 173.864  74
   3  -1  20 3014.56 152.701  74
  -3   1 -20 3247.56 188.847  72
   3   1  20 3050.15 158.138  75
  -3  -1 -20 2927.36 161.428  72
  -3   1 -20 3174.34 182.021  52
   3  -1  20 3660.02 182.474  49
   3   1  20 3155.36 162.581  49
  -3  -1 -20 2877.81 182.766  55
   3  -2 -23 833.872 79.6958  30
  -3  -2  23 803.110 70.6623  80
  -3   2  23 984.697 81.4657  76
   3   2 -23 797.182 76.3986  69
   3  -2 -22 939.170 104.007  30
   3   2 -22 1243.59 118.542  45
   3   2 -22 1306.88 124.380  34
  -3   2  22 1179.47 107.515  76
   3   2 -22 1132.01 104.219  71
   3  -2 -22 927.223 92.9806  82
  -3  -2  22 1137.27 100.935  80
   3   2 -22 972.762 101.842  69
  -3   2  22 1132.85 99.0529  56
   3  -2 -21 4946.80 274.115  30
  -3  -2  21 4808.20 216.615  39
  -3   2  21 5383.82 252.166  28
   3   2 -21 5494.85 285.795  45
   3   2 -21 4750.72 274.700  34
  -3  -2  21 5228.22 227.702  25
  -3  -2  21 5051.29 250.979  80
  -3   2  21 5709.85 273.890  76
   3  -2 -21 5192.22 261.410  82
   3   2 -21 5471.20 277.123  69
  -3   2  21 5939.27 268.323  56
  -3   2  20 1490.28 140.227  28
  -3  -2  20 1719.05 137.494  39
   3  -2 -20 1545.19 163.553  30
   3   2 -20 1615.76 166.490  45
   3   2 -20 1415.60 160.722  34
  -3  -2  20 1611.73 137.246  25
  -3   2  20 1640.12 142.348  81
   3  -2 -20 1788.82 163.412  82
  -3  -2  20 1784.11 159.085  80
  -3   2  20 1616.35 155.422  76
   3   2 -20 1670.51 162.053  69
  -3   2  20 1431.08 142.580  56
   3   2 -19 243.312 83.5035  34
   3  -2 -19 193.572 76.2763  30
  -3   2  19 217.044 67.6924  28
  -3  -2  19 76.5377 54.6826  25
   3  -2 -19 108.746 50.9917  82
  -3  -2  19 116.575 57.7006  80
  -3   2  19 96.9361 57.7203  76
   3   2 -19 166.474 66.8101  69
   3  -2 -18 25027.5 834.305  30
  -3   2  18 24619.6 750.003  28
   3   2 -18 25235.5 833.052  34
  -3  -2  18 25590.6 751.780  25
  -3  -2  18 25290.5 772.975  80
  -3   2  18 25146.4 787.665  76
   3  -2 -18 25142.0 796.680  82
   3   2 -18 26302.2 815.170  69
   3  -2 -18 23627.4 747.194  69
  -3   2  18 25416.7 756.585  46
   3   2 -18 24719.9 800.944  52
   3   2 -17 70444.8 1734.22  34
  -3   2  17 71746.4 1628.85  28
   3  -2 -17 71767.8 1745.23  30
  -3   2  17 70658.6 1672.05  76
   3  -2 -17 69648.8 1681.38  82
  -3  -2  17 74177.9 1667.88  80
   3   2 -17 75332.4 1712.86  69
   3  -2 -17 70267.6 1644.92  69
  -3   2  17 70502.9 1624.56  46
   3   2 -17 70313.9 1691.79  52
  -3   2  16 7217.15 361.234  28
   3  -2 -16 7460.07 419.696  30
   3   2 -16 8250.38 434.902  34
  -3  -2  16 7305.39 375.565  80
  -3   2  16 7180.95 381.204  76
   3  -2 -16 7212.42 394.033  82
   3  -2 -16 6677.36 362.144  69
   3   2 -16 7337.83 396.185  52
  -3   2  16 7042.80 356.669  46
   3   2 -16 7820.50 405.315  69
   3   2 -15 642.693 125.742  34
   3  -2 -15 720.381 127.473  30
  -3   2  15 599.586 102.858  28
  -3  -2  15 701.941 116.260  80
   3  -2 -15 566.753 107.901  82
   3  -2 -15 539.575 104.087  55
   3  -2 -15 487.100 97.8193  69
   3   2 -15 558.546 108.563  52
  -3   2  15 769.659 115.163  46
   3   2 -15 683.276 119.413  69
  -3   2  14 9190.37 399.332  28
   3  -2 -14 8831.82 450.030  30
  -3  -2  14 8362.06 400.738  80
   3  -2 -14 8812.65 411.070  69
   3  -2 -14 7920.88 402.565  55
   3   2 -14 8346.10 414.465  52
   3   2 -14 8857.96 426.989  69
  -3   2  14 8938.30 393.394  46
   3  -2 -13 40549.4 1121.12  30
   3  -2 -13 40215.0 1132.50  34
  -3   2  13 43237.5 1081.59  11
   3   2 -13 41251.7 1082.87  20
   3  -2 -13 39305.1 1083.38  18
   3   2 -13 42366.0 1085.08  17
  -3   2  13 39914.1 1078.97  16
  -3   2  13 41780.9 1056.33  14
  -3  -2  13 40087.6 1033.27   3
  -3  -2  13 40562.8 1053.15  80
  -3   2  13 37386.9 1002.72  46
   3   2 -13 39770.1 1075.33  69
  -3   2  12 994.955 124.713  11
   3   2 -12 942.721 124.560  20
   3  -2 -12 789.270 105.070  20
   3  -2 -12 907.998 128.172  18
   3   2 -12 1071.59 131.025  17
  -3   2  12 843.221 119.534  16
  -3   2  12 940.352 118.845  14
  -3  -2  12 842.374 111.459   3
  -3   2  11 11691.4 446.572  11
   3  -2 -11 11027.2 414.385  20
   3   2 -11 11481.8 447.252  20
   3  -2 -11 10769.1 450.265  18
   3   2 -11 11447.9 445.052  17
  -3   2  11 11121.8 442.330  16
  -3   2  11 11849.9 431.548  14
  -3  -2  11 10990.5 419.976   3
  -3  -2  10 2494.50 176.896   3
  -3   2  10 2455.22 183.812  11
   3  -2 -10 2891.46 184.679  20
   3   2 -10 2584.85 188.735  20
  -3   2  10 2427.78 178.126  19
   3  -2 -10 2565.37 198.392  18
   3   2 -10 2657.26 192.175  17
  -3  -2  10 2516.49 171.357  16
  -3   2  10 2528.69 187.582  16
  -3   2  10 2806.90 186.086  14
  -3   2   9 27523.2 729.158  11
   3  -2  -9 27251.8 693.343  20
   3   2  -9 25801.2 712.669  20
  -3   2   9 25608.4 714.554  19
   3  -2  -9 26264.2 745.311  18
   3   2  -9 25903.6 715.439  17
  -3  -2   9 25680.0 678.267  16
  -3   2   9 26572.5 721.799  16
   3   2  -9 25676.4 677.815   2
  -3   2   9 27090.3 696.223  14
  -3  -2   9 26834.1 703.628   3
  -3   2   8 1711.17 141.127  11
   3  -2  -8 1809.78 133.366  20
   3   2  -8 1620.78 135.288  20
  -3   2   8 1509.82 136.897  19
   3  -2  -8 1665.94 147.667  18
   3   2  -8 1722.79 141.730  17
  -3  -2   8 1783.24 132.207  16
  -3   2   8 1668.40 138.475  16
   3   2  -8 1721.52 131.231   2
  -3   2   8 1687.58 129.257  14
  -3  -2   8 1767.26 137.171   3
  -3  -2   7 54758.9 1189.76  24
  -3   2   7 55827.2 1199.37  11
   3  -2  -7 57334.3 1173.02  20
   3   2  -7 54953.5 1191.08  20
  -3   2   7 53107.4 1213.00  19
   3  -2  -7 53523.9 1231.31  18
   3   2  -7 54416.6 1198.71  17
  -3  -2   7 55327.4 1167.53  16
  -3   2   7 50962.9 1182.80  16
   3   2  -7 56334.9 1178.18   2
  -3   2   7 53738.0 1155.91  14
  -3  -2   7 54112.3 1180.82   3
  -3  -2   6 1569.10 122.720  24
  -3   2   6 1352.52 116.896  11
   3  -2  -6 1500.33 112.660  20
   3   2  -6 1593.22 122.445  20
  -3   2   6 1328.57 123.823  19
   3  -2  -6 1402.39 128.443  18
   3   2  -6 1394.17 119.559  17
   3   2  -6 1492.99 117.011   2
  -3   2   6 1499.73 120.376  16
  -3   2   6 1506.16 109.640  14
  -3  -2   5 455.996 64.7307  24
   3  -2  -5 338.936 58.4292   6
  -3   2   5 396.819 61.9814  11
   3   2  -5 429.084 62.9416  20
  -3   2   5 393.656 70.3318  19
   3  -2  -5 338.553 63.6830  18
   3   2  -5 315.982 59.6270  17
  -3   2   5 379.046 59.3095  16
  -3   2   5 413.955 55.3722  14
   3   2  -5 293.220 55.3182   2
  -3  -2   4 6158.50 247.447  24
   3  -2  -4 6811.47 259.035   6
   3   2  -4 6504.58 233.981   6
  -3   2   4 6551.00 248.377  11
   3   2  -4 6477.14 246.954  20
  -3   2   4 6582.43 281.885  19
   3   2  -4 6319.26 252.339   2
   3   2  -4 6126.22 251.515  17
  -3   2   4 6326.99 242.537  16
  -3   2   4 6360.29 218.256  14
   3  -2  -3 10852.5 341.087   6
   3   2  -3 10504.5 310.746   6
  -3   2   3 10620.7 324.895  11
   3   2  -3 10625.2 342.135   2
  -3   2   3 11087.9 376.478  19
   3   2  -3 10267.8 338.760  17
  -3   2   3 10373.1 318.037  16
  -3   2   3 10408.7 284.491  14
  -3   2   3 9773.34 291.979  24
  -3  -2   3 10661.0 334.152  24
  -3  -2   2 3782.19 179.260  24
  -3   2   2 3787.10 150.972  24
   3   2  -2 3527.24 156.905   6
   3  -2  -2 3650.96 179.769   6
  -3   2   2 3882.43 166.985  11
   3   2  -2 3891.96 188.094   2
  -3   2   2 4167.54 212.636  19
   3   2  -2 3737.05 182.512  17
  -3   2   2 3584.28 162.684  16
  -3   2   2 3810.21 136.435  14
  -3   2   1 25431.5 670.245  13
   3   2  -1 26872.4 597.805   6
   3  -2  -1 27485.0 643.032   6
  -3   2   1 24683.4 563.628  24
  -3  -2   1 26754.9 636.145  24
   3   2  -1 26844.6 652.426   2
  -3   2   1 27419.6 686.420  19
   3   2  -1 26442.5 639.364  10
  -3   2   1 27167.9 689.095   4
   3   2   0 12881.0 356.126   6
   3   2   0 14084.2 401.563  10
  -3   2   0 14206.7 445.610   4
  -3  -2   0 13834.1 396.316  24
  -3   2   0 13165.5 331.667  24
  -3   2   0 12903.3 420.617  13
   3  -2   0 12986.5 390.753   6
   3   2   1 27493.1 623.141   6
   3  -2   1 27099.2 702.264  23
   3   2   1 27517.9 665.445  10
  -3   2  -1 29456.8 728.715   4
   3  -2   1 26431.5 594.563   3
   3  -2   1 28076.7 668.915   6
  -3   2  -1 26768.3 583.384  24
  -3   2  -1 27814.5 704.943  13
  -3  -2  -1 28474.7 669.676  24
   3  -2   2 7531.86 303.254  23
   3   2   2 7649.49 254.551  12
   3   2   2 7340.81 278.967  10
  -3   2  -2 7961.37 324.308   4
   3  -2   2 7146.29 240.246   3
   3  -2   2 7662.69 284.945   6
  -3   2  -2 6894.19 294.953  13
  -3  -2  -2 7997.38 286.505  24
   3  -2   3 57068.5 1241.48  23
   3  -2   3 57356.3 1218.68  12
   3   2   3 54029.1 1205.58  10
   3   2   3 57233.2 1196.16   9
   3  -2   3 58113.1 1170.29   3
  -3  -2  -3 57961.0 1217.72  24
   3   2   3 55538.3 1165.61  12
  -3   2  -3 56265.0 1252.59  13
   3   2   4 15013.3 427.016  12
   3  -2   4 15182.5 473.378  23
   3  -2   4 15692.3 468.662  12
   3   2   4 14755.3 458.842  10
   3   2   4 15709.5 452.010   9
   3  -2   4 15114.4 435.981   3
  -3   2  -4 15883.2 498.663  13
  -3  -2  -4 15677.3 466.511  24
   3   2   5 24927.0 634.612  12
   3  -2   5 25021.4 674.010  23
   3  -2   5 26380.4 684.679  12
   3   2   5 24779.3 665.992  10
  -3  -2  -5 26461.8 681.612  24
   3   2   5 26402.2 660.002   9
   3  -2   5 25717.3 653.032   3
  -3   2  -5 25614.1 709.368  13
   3   2   6 13856.1 435.122  12
   3  -2   6 14474.4 462.313  23
   3   2   6 13586.0 458.003  10
   3  -2   6 14760.0 477.553  12
   3   2   6 14926.0 455.641   9
   3  -2   6 14681.4 458.467   3
   3   2   6 14198.5 430.853  15
  -3   2  -6 14567.3 499.026  13
  -3  -2  -6 14795.4 475.680  24
   3  -2   7 37180.6 927.698  12
   3   2   7 35810.3 908.806  10
  -3  -2  -7 37119.7 969.426  18
   3  -2   7 37076.3 907.522   3
   3   2   7 36270.2 859.249  15
  -3   2  -7 35461.7 945.594  13
  -3  -2  -7 37885.1 930.135  24
   3  -2   8 1680.48 154.880  12
  -3   2  -8 1807.64 158.610  21
  -3  -2  -8 1527.31 161.539  18
   3  -2   8 1713.56 153.124   3
   3   2   8 1761.04 136.079  15
   3   2   8 1626.37 139.481   8
  -3   2  -8 1565.61 157.011   1
  -3   2  -8 1714.22 164.729  13
  -3  -2  -8 1660.68 155.030  24
   3  -2   9 47811.6 1166.52  12
  -3   2  -9 45761.6 1139.41  21
  -3   2  -9 47219.5 1190.62   1
  -3  -2  -9 45983.0 1208.38  18
   3  -2   9 48409.5 1156.12   3
   3   2   9 45623.2 1105.39   8
  -3   2  -9 45697.7 1175.47  13
  -3  -2  -9 49177.6 1171.83  24
   3   2  10 2514.20 207.595   7
  -3   2 -10 2829.15 226.965   1
  -3  -2 -10 2127.34 206.766  18
   3  -2  10 2403.30 196.893   3
   3   2  10 2151.72 175.945   8
   3  -2  11 13778.3 530.514  26
  -3  -2 -11 13532.1 567.567  35
   3  -2  11 14051.7 566.454  31
   3   2  11 14836.3 529.156  44
   3   2  11 13853.7 511.054  36
  -3  -2 -11 13614.2 514.558  85
   3   2  11 14356.6 533.630  73
  -3   2 -11 13455.8 534.839  62
   3  -2  11 14834.3 607.285  47
  -3  -2 -11 13657.8 540.839  59
  -3   2 -11 13747.9 545.267  59
  -3  -2 -11 14882.5 593.414  51
   3  -2  12 2052.81 193.500  26
   3  -2  12 1734.61 189.489  31
   3   2  12 1554.18 164.259  44
  -3  -2 -12 1518.04 175.355  29
  -3  -2 -12 1957.74 207.136  35
   3   2  12 1779.76 168.655  36
   3   2  12 1542.15 169.912  73
  -3  -2 -12 1701.49 170.858  85
  -3   2 -12 1796.72 196.097  54
  -3   2 -12 1666.98 174.901  62
  -3  -2 -12 1624.42 177.411  59
  -3  -2 -12 1808.53 199.989  51
  -3   2 -12 1815.20 187.726  59
   3  -2  13 16950.4 614.477  26
   3   2  13 16352.8 584.009  44
   3  -2  13 15944.7 630.801  31
  -3  -2 -13 16265.7 625.383  29
   3  -2  13 16323.3 584.572  40
   3   2  13 16716.3 580.998  36
  -3  -2 -13 16882.4 652.759  35
   3   2  13 16959.6 612.385  73
  -3   2 -13 16662.8 609.506  62
  -3   2 -13 16719.4 645.005  54
  -3  -2 -13 16691.6 627.459  59
  -3   2 -13 15807.3 614.374  59
  -3  -2 -13 16782.0 663.341  51
   3   2  14 1129.74 137.563  44
  -3  -2 -14 1197.64 156.904  29
   3  -2  14 1016.34 132.992  40
  -3  -2 -14 953.242 142.589  35
   3  -2  14 1162.01 160.096  31
   3  -2  14 1035.22 139.163  26
   3   2  14 1107.42 142.945  73
   3   2  14 996.384 135.114  50
  -3  -2 -14 996.751 162.996  55
   3  -2  14 916.610 129.815  49
  -3  -2 -14 1206.17 163.406  51
  -3   2 -14 910.359 139.653  54
  -3   2 -14 988.687 140.623  59
   3  -2  15 5687.95 346.944  31
   3   2  15 5320.57 299.342  44
  -3   2 -15 5583.76 347.308  29
   3  -2  15 5534.19 313.848  26
  -3  -2 -15 5784.15 345.303  35
  -3  -2 -15 5632.13 339.551  29
   3  -2  15 5728.18 315.932  40
   3   2  15 5820.33 310.724  86
   3   2  15 5900.62 327.984  73
   3   2  15 5374.27 307.963  50
  -3  -2 -15 5987.02 377.869  55
   3  -2  15 5624.54 315.960  49
  -3  -2 -15 5770.50 359.843  51
  -3   2 -15 5260.28 324.761  59
  -3   2 -15 5358.00 332.438  54
   3  -2  16 955.958 124.681  26
   3  -2  16 864.770 118.635  40
  -3   2 -16 1029.23 145.129  29
  -3  -2 -16 871.910 127.467  29
   3  -2  16 693.635 120.265  31
  -3  -2 -16 770.439 118.227  35
   3   2  16 976.350 133.095  73
   3   2  16 950.163 121.589  86
  -3  -2 -16 942.216 142.571  51
   3   2  16 901.587 119.455  50
  -3  -2 -16 834.093 139.858  55
  -3   2 -16 879.486 127.099  54
   3  -2  16 788.447 115.204  49
  -3   2 -16 990.669 132.702  59
  -3   2 -17 18119.3 660.354  43
   3  -2  17 18780.6 584.589  40
   3  -2  17 16915.4 561.744  26
  -3  -2 -17 18269.9 614.909  29
   3  -2  17 17964.3 616.778  31
  -3   2 -17 17147.8 620.039  29
  -3  -2 -17 17240.7 585.132  35
   3   2  17 18259.2 589.176  73
   3   2  17 17803.2 562.850  86
   3   2  17 18111.0 589.910  75
  -3   2 -17 17388.5 615.644  72
   3  -2  17 18716.8 585.980  49
  -3  -2 -17 17392.0 631.731  51
  -3  -2 -17 17435.0 645.391  55
   3   2  17 18091.6 579.958  50
  -3   2 -18 23.1641 54.1871  43
  -3   2 -18 132.358 56.5780  29
   3  -2  18 88.9446 43.7491  40
  -3  -2 -18 2.87096 28.5592  35
  -3  -2 -18 52.0978 40.7822  29
   3   2  18 44.4941 29.5989  40
   3   2  18 25.7669 29.8847  86
  -3   2 -18 21.5066 37.4520  72
   3   2  18 42.9318 38.5648  75
   3   2  18 57.1611 34.6731  50
  -3  -2 -18 41.2953 46.1993  55
   3  -2  18 61.1812 40.5572  49
   3   2  18 53.6417 34.3822  49
   3   2  18 26.9934 28.1740  46
  -3   2 -19 1696.25 144.141  29
   3   2  19 1669.52 118.785  40
  -3   2 -19 1773.52 156.718  43
   3   2  19 1715.62 132.561  74
   3   2  19 1760.54 135.346  75
   3   2  19 1816.42 128.819  86
  -3   2 -19 1777.64 148.829  72
   3  -2  19 1769.50 132.836  49
  -3  -2 -19 1709.30 151.279  55
   3   2  19 1629.56 116.199  46
   3   2  19 1587.20 113.807  49
   3  -2  19 1627.47 126.744  64
  -3   2 -20 533.840 68.8732  29
  -3   2 -20 547.703 75.7593  43
   3   2  20 496.659 60.9379  74
  -3   2 -20 496.550 67.0702  72
   3   2  20 634.325 68.7108  75
  -3  -2 -20 549.858 73.8681  55
   3  -2  20 477.879 57.7368  64
  -3   2 -20 429.298 64.6429  52
   3  -3 -22 2630.53 152.459  30
   3   3 -22 2529.48 148.090  45
  -3   3  22 2382.87 133.336  76
   3  -3 -22 2388.67 136.596  82
  -3  -3  22 2589.19 134.801  80
  -3   3  22 2586.00 136.189  56
   3   3 -21 275.649 59.1370  34
   3   3 -21 281.851 60.7686  45
   3  -3 -21 380.716 70.1705  30
  -3  -3  21 358.828 50.9648  39
  -3   3  21 329.388 55.2984  28
  -3  -3  21 388.579 63.2112  80
  -3   3  21 380.239 63.0661  76
  -3   3  21 388.602 57.4915  81
   3  -3 -21 430.298 69.1618  82
   3   3 -21 366.693 61.9774  69
  -3   3  21 366.058 62.5041  56
  -3   3  20 2484.62 166.352  28
   3  -3 -20 2567.40 198.120  30
  -3  -3  20 2441.67 150.810  39
   3   3 -20 2502.07 189.911  45
   3   3 -20 2274.72 179.228  34
  -3   3  20 2306.78 171.148  76
   3  -3 -20 2146.68 171.401  82
  -3  -3  20 2647.37 177.252  80
   3   3 -20 2348.61 171.435  69
   3  -3 -19 610.223 107.704  30
  -3   3  19 659.537 92.3159  28
  -3  -3  19 589.490 84.0275  39
   3   3 -19 603.049 103.511  45
   3   3 -19 502.101 93.3004  34
  -3  -3  19 695.381 103.581  80
   3  -3 -19 590.737 102.429  82
  -3   3  19 658.948 98.0187  76
   3   3 -19 600.193 97.3915  69
   3  -3 -18 3000.45 247.520  30
  -3  -3  18 2888.88 197.792  39
  -3   3  18 2861.51 204.151  28
   3   3 -18 2720.25 226.347  34
  -3  -3  18 3288.67 206.066  25
  -3  -3  18 2855.53 214.311  80
   3  -3 -18 2938.58 231.440  82
  -3   3  18 3187.08 229.659  76
   3   3 -18 2748.81 213.698  69
  -3   3  18 2850.53 200.141  46
   3   3 -17 441.255 104.691  34
   3  -3 -17 337.084 100.771  30
  -3   3  17 303.984 75.3348  28
  -3  -3  17 435.994 83.6182  39
  -3  -3  17 345.351 74.0659  25
  -3  -3  17 359.978 83.5426  80
  -3   3  17 255.638 76.7803  76
   3  -3 -17 364.464 89.9531  82
   3   3 -17 374.277 88.8884  69
  -3   3  17 336.918 77.8372  46
   3   3 -16 32121.4 951.363  34
  -3  -3  16 31471.9 862.247  39
   3  -3 -16 30267.4 964.061  30
  -3   3  16 30262.9 864.400  28
  -3  -3  16 30752.3 866.455  25
  -3   3  16 30834.5 905.614  76
  -3  -3  16 31619.1 910.050  80
   3  -3 -16 31200.3 942.922  82
  -3   3  16 31523.6 865.841  46
   3   3 -16 32235.1 922.646  69
   3  -3 -15 8249.59 445.827  30
  -3   3  15 8317.04 383.023  28
  -3  -3  15 8661.83 386.005  39
   3   3 -15 8353.30 425.900  34
  -3  -3  15 8412.35 390.834  25
  -3  -3  15 8458.82 407.471  80
   3  -3 -15 8736.95 439.683  82
   3   3 -15 8345.17 411.996  69
  -3   3  15 8132.86 373.009  46
  -3  -3  14 13402.3 503.933  39
   3  -3 -14 13687.2 586.995  30
  -3  -3  14 13144.4 513.868  25
  -3  -3  14 14111.9 542.515  80
   3  -3 -14 13605.6 561.836  82
   3   3 -14 13709.9 541.200  69
  -3   3  14 13386.4 495.094  46
   3  -3 -13 961.683 147.249  30
  -3  -3  13 1031.30 124.584  39
  -3  -3  13 979.221 129.824  25
  -3  -3  13 907.105 128.960  80
   3  -3 -13 1133.24 152.487  82
   3   3 -13 1065.64 138.540  69
  -3   3  13 895.176 114.628  46
   3  -3 -12 4420.80 306.332  30
  -3  -3  12 4135.88 252.168  39
   3   3 -12 4032.84 267.349  20
  -3   3  12 4119.16 271.637  16
   3   3 -12 4492.99 267.888   2
  -3  -3  12 4397.85 268.876  25
  -3  -3  12 4303.35 274.039  80
   3  -3 -12 4435.21 293.546  82
  -3   3  11 4157.67 264.113  11
   3   3 -11 3820.83 247.637  20
  -3   3  11 3492.51 250.933  19
   3  -3 -11 3892.94 277.963  18
   3   3 -11 3626.13 250.065  17
  -3   3  11 3879.92 252.119  16
   3   3 -11 3730.90 240.982   2
  -3   3  11 3922.40 243.356  14
  -3  -3  11 3835.27 250.463   3
  -3  -3  11 4028.86 256.926  80
  -3   3  10 4237.42 261.518  11
   3   3 -10 5045.68 272.986  20
  -3   3  10 4466.75 279.721  19
   3  -3 -10 4442.60 292.320  18
   3   3 -10 4416.14 269.618  17
  -3   3  10 4317.02 258.322  16
   3   3 -10 4820.23 267.084   2
  -3   3  10 4733.75 258.398  14
  -3  -3  10 4693.01 271.319   3
   3   3  -9 189.326 55.4530   2
  -3   3   9 217.710 62.4563  11
   3   3  -9 193.654 53.1451  20
  -3   3   9 323.038 77.6837  19
   3  -3  -9 260.084 72.3099  18
   3   3  -9 232.817 60.7873  17
  -3   3   9 221.895 57.3263  16
  -3  -3   9 209.454 57.1047   3
  -3   3   9 179.944 50.0980  14
  -3  -3   8 5469.11 260.440  24
   3  -3  -8 5761.58 273.254   6
  -3   3   8 6058.35 293.008  11
   3   3  -8 5688.52 271.458  20
  -3   3   8 5396.09 299.608  19
   3  -3  -8 5955.88 321.279  18
  -3  -3   8 5267.91 271.987   5
   3   3  -8 5764.11 288.792  17
  -3   3   8 5676.32 274.410  16
   3   3  -8 5199.93 270.431   2
  -3   3   8 5658.92 261.782  14
   3  -3  -7 25871.5 675.251   6
  -3   3   7 25414.3 693.047  11
   3   3  -7 24979.1 662.656  20
  -3   3   7 24851.0 734.790  19
   3  -3  -7 24916.3 746.474  18
   3   3  -7 25781.7 704.957  17
  -3  -3   7 24262.2 699.714   5
   3   3  -7 24943.0 693.638   2
  -3   3   7 24136.7 661.864  16
  -3   3   7 25633.7 652.329  14
  -3  -3   7 23572.2 650.210  24
  -3  -3   6 2046.59 144.768  24
   3  -3  -6 2284.43 154.155   6
  -3   3   6 2187.67 158.894  11
   3   3  -6 2261.03 150.116  20
  -3   3   6 2245.70 182.503  19
   3  -3  -6 2237.18 183.689  18
   3   3  -6 2175.85 162.432  17
   3   3  -6 1896.43 154.411   2
  -3   3   6 2198.61 149.110  16
  -3   3   6 2168.74 140.230  14
  -3  -3   5 16548.3 477.106  24
   3  -3  -5 16964.1 484.976   6
  -3   3   5 16561.4 493.118  11
   3   3  -5 16067.5 466.487  20
  -3   3   5 15781.1 540.356  19
   3   3  -5 16922.9 514.799   2
   3   3  -5 16038.1 499.187  17
  -3   3   5 16231.8 465.981  16
  -3   3   5 16932.2 452.897  14
   3  -3  -4 26181.5 656.007   6
   3  -3  -4 27487.8 757.343  23
  -3   3   4 25492.6 656.124  11
  -3   3   4 26030.7 735.553  19
   3   3  -4 26941.9 698.292   2
   3   3  -4 25734.5 676.462  17
  -3  -3   4 25336.9 648.048  24
   3  -3  -3 11312.0 362.166   6
   3  -3  -3 11667.6 437.068  23
  -3   3   3 10981.8 355.218  11
  -3   3   3 10877.4 416.417  19
   3   3  -3 11913.4 400.189   2
   3   3  -3 10007.6 364.462  17
  -3  -3   3 11347.1 362.641  24
   3  -3  -2 48284.0 1119.15  23
  -3   3   2 46215.6 975.143  11
   3   3  -2 43365.4 1032.37   2
  -3   3   2 44538.6 1078.91  19
   3   3  -2 43269.6 1019.63  10
   3  -3  -2 46420.7 1000.24   6
  -3  -3   2 45532.2 996.902  24
  -3   3   1 521.184 86.4339  13
   3  -3  -1 569.606 93.1150  23
   3  -3  -1 580.001 71.5847   6
  -3  -3   1 657.580 78.0159  24
  -3   3   1 528.512 85.7241  19
   3   3  -1 682.472 85.0703  10
   3   3  -1 638.803 86.2693   2
  -3   3   1 714.644 104.318   4
   3  -3   0 8539.55 365.888  23
  -3   3   0 8846.68 360.186  19
   3   3   0 8414.34 321.033  10
  -3   3   0 9070.93 379.698   4
   3  -3   0 8552.93 304.557   6
  -3  -3   0 8406.21 308.617  24
  -3   3   0 8365.47 351.728  13
   3  -3   1 10533.1 414.074  23
   3   3   1 10499.6 371.927  10
  -3   3  -1 10387.9 419.654   4
  -3  -3  -1 10842.5 362.650  24
  -3   3  -1 10597.8 403.187  13
   3  -3   2 8105.95 358.275  23
   3  -3   2 7909.16 302.449  12
   3   3   2 7925.92 317.910  10
  -3   3  -2 8077.94 363.674   4
  -3  -3  -2 8746.98 321.865  24
  -3   3  -2 8135.80 345.786  13
   3  -3   3 3982.17 242.213  23
   3  -3   3 3870.18 204.014  12
   3   3   3 3708.07 209.625  10
  -3  -3  -3 3530.87 200.804  18
   3   3   3 3580.48 205.831   9
  -3   3  -3 3846.67 245.866   4
  -3   3  -3 3712.84 226.310  13
  -3  -3  -3 4098.88 214.815  24
   3  -3   4 2171.90 179.367  23
   3  -3   4 2549.50 168.989  12
   3   3   4 2493.24 172.641  10
  -3  -3  -4 2604.94 180.056  18
   3   3   4 2659.92 179.140   9
  -3   3  -4 2677.48 209.650   4
  -3   3  -4 2464.63 187.510  13
  -3  -3  -4 2646.48 175.732  24
   3  -3   5 8111.99 364.859  23
   3  -3   5 7823.82 325.523  12
   3   3   5 7997.84 337.675  10
  -3  -3  -5 7549.55 342.009  18
  -3  -3  -5 8182.25 346.695   5
   3   3   5 7910.53 334.031   9
  -3   3  -5 7808.59 353.912  13
  -3  -3  -5 7832.23 331.787  24
   3  -3   6 3059.15 198.246  12
   3  -3   6 2744.78 206.436  23
   3   3   6 2546.43 186.610  10
   3  -3   6 2822.59 181.249   3
  -3  -3  -6 2862.23 211.040  18
   3   3   6 2684.27 190.540   9
   3   3   6 2778.86 186.977  15
  -3   3  -6 2847.56 208.288  13
  -3  -3  -6 3042.83 202.031  24
   3  -3   7 2280.96 178.869  12
   3  -3   7 2201.49 184.174  23
   3   3   7 2327.11 181.669  10
   3  -3   7 2484.73 178.129   3
  -3  -3  -7 2363.01 198.909  18
   3   3   7 2206.75 176.571   9
   3   3   7 2298.02 173.382  15
  -3   3  -7 2199.53 191.527   1
  -3   3  -7 2245.86 191.245  13
  -3  -3  -7 2113.37 176.118  24
  -3   3  -8 3059.10 233.894  21
   3   3   8 3563.58 230.992  10
   3  -3   8 3136.03 212.913   3
  -3  -3  -8 3103.32 240.276  18
  -3   3  -8 3414.58 248.869   1
   3   3   8 3215.18 211.750  15
  -3   3  -8 3124.83 232.139  13
  -3  -3  -8 3553.38 236.335  24
   3  -3   9 2822.34 217.274  26
   3  -3   9 2811.11 236.384  31
  -3  -3  -9 2903.05 248.065  35
   3   3   9 2786.30 201.257  36
   3   3   9 2867.54 224.951   7
  -3   3  -9 2708.51 227.450   1
  -3   3  -9 2521.08 202.952  22
  -3   3  -9 3112.44 241.152  21
   3  -3   9 2755.38 206.822   3
  -3  -3  -9 2797.53 237.378  18
   3   3   9 2891.49 202.099  15
   3   3   9 3181.54 219.853   8
  -3   3  -9 2890.85 226.360  13
  -3  -3  -9 2588.66 200.919  85
   3  -3   9 2581.26 241.542  47
  -3  -3  -9 2765.08 229.610  51
  -3  -3  -9 2745.47 236.696  55
   3  -3  10 9150.27 419.539  26
  -3  -3 -10 9129.58 459.049  35
   3  -3  10 8784.71 439.543  31
   3   3  10 8122.12 368.923  36
   3   3  10 8609.24 396.060  73
  -3  -3 -10 8843.56 398.676  85
   3  -3  10 9020.57 472.253  47
  -3  -3 -10 8846.08 452.778  55
  -3  -3 -10 9175.96 446.252  51
  -3  -3 -11 220.845 74.3985  35
   3  -3  11 358.194 78.2779  40
   3   3  11 490.470 91.9929  44
   3   3  11 306.432 72.1799  36
   3  -3  11 471.462 105.949  31
   3  -3  11 298.926 77.2596  26
   3   3  11 398.244 86.3416  73
  -3  -3 -11 439.005 84.9072  85
  -3  -3 -11 385.074 96.6069  51
   3  -3  11 334.210 87.0923  60
  -3   3 -11 309.662 82.5067  59
   3  -3  11 357.209 114.358  47
  -3  -3 -11 470.199 107.621  55
   3  -3  12 12861.2 495.474  40
   3  -3  12 13247.2 531.718  26
   3  -3  12 12757.2 558.979  31
   3   3  12 13604.1 509.150  44
  -3  -3 -12 13006.3 575.820  35
   3   3  12 13460.7 493.516  36
  -3  -3 -12 13727.1 519.392  85
   3   3  12 13597.7 524.585  73
   3  -3  12 13074.7 526.699  60
  -3   3 -12 14080.4 562.411  54
  -3  -3 -12 13175.1 585.683  55
   3  -3  12 12692.7 495.901  49
  -3   3 -12 12545.7 514.061  59
  -3  -3 -12 14161.7 587.018  51
   3  -3  12 13727.3 607.241  47
   3  -3  13 2075.39 214.414  31
   3  -3  13 2304.23 205.249  26
  -3  -3 -13 2036.10 214.578  35
   3  -3  13 2004.44 179.274  40
   3   3  13 2013.29 178.746  44
   3   3  13 1968.84 186.109  73
  -3  -3 -13 2345.42 234.488  55
   3  -3  13 2366.27 201.053  60
  -3   3 -13 2022.20 189.383  59
  -3  -3 -13 2008.91 208.270  51
   3  -3  13 1879.47 174.172  49
   3  -3  14 1933.77 173.890  40
   3   3  14 1986.74 175.190  44
   3  -3  14 2242.47 217.743  31
   3  -3  14 2244.64 198.077  26
  -3  -3 -14 1920.06 203.370  35
   3   3  14 1907.92 181.724  73
   3   3  14 2085.93 185.779  50
  -3  -3 -14 2206.66 223.892  55
   3  -3  14 2035.99 178.403  49
  -3   3 -14 1894.42 179.600  59
  -3  -3 -14 1660.26 190.780  51
   3  -3  15 1964.79 170.609  40
   3  -3  15 2364.93 197.117  26
   3  -3  15 1990.62 199.345  31
  -3   3 -15 1848.85 186.208  29
  -3  -3 -15 2174.29 207.203  35
   3   3  15 2135.85 171.254  44
   3   3  15 2229.58 187.241  73
   3   3  15 2027.71 178.447  50
  -3  -3 -15 2127.14 212.164  55
   3  -3  15 2051.08 173.098  49
  -3  -3 -15 2197.25 209.460  51
   3  -3  16 1266.23 131.598  40
   3  -3  16 1416.34 145.540  26
  -3   3 -16 1243.34 144.420  29
  -3  -3 -16 1209.17 145.074  35
   3  -3  16 1080.30 139.269  31
   3   3  16 1255.49 133.006  73
   3   3  16 1418.77 139.870  86
  -3   3 -16 1241.84 144.468  72
  -3  -3 -16 1387.28 165.405  55
   3  -3  16 1299.07 130.546  49
   3   3  16 1332.17 137.252  50
   3  -3  17 2989.80 215.629  31
  -3   3 -17 2826.74 200.942  29
  -3  -3 -17 2842.24 204.618  35
  -3   3 -17 3122.14 231.371  43
   3   3  17 2981.78 200.057  75
  -3   3 -17 3088.52 209.074  72
   3   3  17 3081.36 192.436  86
   3   3  17 3207.50 197.406  50
   3  -3  17 2713.55 191.967  64
   3  -3  17 2825.19 181.306  49
  -3  -3 -17 2935.77 222.594  55
   3   3  18 4365.67 190.298  40
  -3   3 -18 3862.42 215.191  29
  -3   3 -18 4232.37 247.552  43
   3   3  18 4437.24 215.039  86
  -3   3 -18 4442.47 231.306  72
   3   3  18 4312.10 222.085  75
  -3  -3 -18 4491.61 252.254  55
   3  -3  18 4409.00 220.379  64
   3   3  18 4264.95 211.985  46
   3   3  18 4180.69 211.633  50
  -3   3 -19 4853.31 233.853  43
   3   3  19 4859.83 197.028  74
   3   3  19 4817.96 198.418  86
   3   3  19 4801.72 208.640  75
  -3   3 -19 4678.67 208.085  72
   3   3  19 4874.54 197.282  46
  -3  -3 -19 4662.84 228.100  55
   3  -3  19 4648.96 199.705  64
  -3   3 -19 4748.42 228.297  52
  -3   4  21 223.176 40.0362  56
  -3  -4  20 2066.70 118.214  39
   3   4 -20 2384.63 153.768  45
  -3   4  20 2301.13 133.818  28
  -3  -4  20 2349.23 144.177  90
  -3   4  20 2336.47 139.601  76
   3  -4 -20 2404.88 155.953  82
  -3   4  20 2329.54 147.899  56
  -3   4  19 6055.92 254.589  28
   3  -4 -19 6037.17 293.919  30
  -3  -4  19 5817.96 241.206  39
   3   4 -19 5389.44 269.654  45
   3   4 -19 5815.42 263.588  34
  -3   4  19 5959.24 262.385  76
  -3  -4  19 5654.20 260.827  90
   3  -4 -19 5722.28 280.087  82
  -3  -4  19 6421.45 273.891  80
   3  -4 -18 7254.50 355.356  30
  -3   4  18 7465.42 310.007  28
   3   4 -18 7280.00 327.404  34
  -3  -4  18 7342.76 304.369  39
   3   4 -18 7520.65 347.555  45
  -3   4  18 7303.71 320.141  76
   3  -4 -18 8041.26 360.875  82
  -3  -4  18 7838.26 335.162  80
  -3   4  17 907.600 108.910  28
   3  -4 -17 1065.03 141.251  30
  -3  -4  17 795.619 102.027  39
  -3  -4  17 947.432 122.299  80
  -3   4  17 979.624 118.908  76
   3  -4 -17 1074.35 135.920  82
  -3   4  16 8263.98 355.601  28
  -3  -4  16 8172.26 358.409  39
   3  -4 -16 8122.56 416.063  30
  -3   4  16 8432.86 374.722  76
  -3  -4  16 7564.00 369.011  80
   3  -4 -16 7925.56 396.879  82
   3  -4 -15 9.15381 41.3281  30
  -3   4  15 101.016 51.2037  28
  -3  -4  15 9.16301 35.0793  39
  -3  -4  15 71.6751 53.6635  80
  -3   4  15 29.5528 39.3533  76
   3  -4 -15 37.7561 44.8964  82
   3  -4 -14 4740.28 328.668  30
   3  -4 -14 5351.85 347.779  41
  -3  -4  14 5030.62 287.777  39
  -3   4  14 4948.36 290.176  76
   3  -4 -14 5238.40 326.819  82
  -3  -4  14 5099.99 308.439  80
   3  -4 -13 892.083 144.605  41
   3  -4 -13 848.600 140.452  30
  -3  -4  13 745.563 110.407  39
  -3  -4  13 732.644 118.103  80
  -3   4  13 753.715 114.811  76
   3  -4 -13 823.887 130.920  82
  -3  -4  13 750.645 108.362  25
   3  -4 -12 27320.3 873.606  30
   3  -4 -12 26719.8 892.438  41
  -3  -4  12 25481.7 765.615  39
  -3  -4  12 25260.8 790.457  80
   3  -4 -12 25171.9 816.178  82
  -3  -4  12 25295.5 761.464  25
   3  -4 -11 562.266 120.661  41
   3  -4 -11 495.465 107.357  30
  -3  -4  11 629.880 102.014  39
  -3  -4  11 446.355 96.0078  80
   3  -4 -11 442.195 93.5868  82
  -3  -4  11 508.534 94.0834  25
   3  -4 -10 3063.52 252.324  30
   3  -4 -10 3181.01 271.708  41
   3  -4 -10 2765.49 236.311  32
  -3  -4  10 3074.14 220.931  39
  -3  -4  10 3082.84 232.265  80
   3  -4 -10 3183.95 243.520  82
  -3  -4  10 3092.70 223.208  25
   3  -4  -9 22655.7 770.728  42
   3  -4  -9 22596.7 802.454  41
   3  -4  -9 22331.2 748.489  32
  -3  -4   9 22499.1 684.773  39
   3  -4  -9 22062.2 754.465  30
  -3   4   9 24014.4 728.096  11
   3   4  -9 23553.9 724.098  17
  -3  -4   9 21555.5 682.804  25
  -3   4   9 23168.1 673.313  14
   3  -4  -9 21064.9 707.542  82
  -3  -4   9 22637.3 709.828  80
  -3   4   8 11770.5 463.975  11
  -3   4   8 11411.5 505.615  19
   3  -4  -8 11956.4 521.451  18
  -3  -4   8 10999.2 460.364   5
   3   4  -8 11493.6 463.150  17
   3   4  -8 12158.1 480.298   2
   3  -4  -7 6362.82 349.019  23
  -3   4   7 6234.28 313.196  11
  -3   4   7 6084.65 351.333  19
   3  -4  -7 6120.04 354.914  18
  -3  -4   7 6444.81 338.514   5
   3   4  -7 6505.56 331.477   2
   3   4  -7 6334.80 319.307  17
   3  -4  -6 11961.1 491.686  23
  -3   4   6 11279.5 425.420  11
  -3   4   6 11004.3 480.746  19
  -3  -4   6 10356.4 452.202   5
   3   4  -6 11509.2 453.901   2
   3   4  -6 10894.2 425.336  17
   3  -4  -5 577.544 101.914  23
  -3   4   5 598.257 85.8784  11
  -3   4   5 625.407 109.597  19
   3   4  -5 605.821 90.9274  17
  -3  -4   5 640.957 107.399   5
   3   4  -5 599.015 95.8849   2
   3  -4  -4 35502.9 986.570  23
  -3   4   4 35410.5 868.151  11
  -3   4   4 34278.3 968.467  19
   3   4  -4 34710.9 921.504   2
  -3  -4   4 35548.2 971.053   5
   3   4  -4 35084.8 879.332  17
   3  -4  -3 23307.8 747.138  23
   3   4  -3 23560.5 689.971   2
  -3   4   3 21878.2 719.618  19
   3   4  -3 23779.5 680.315  10
  -3  -4   3 22309.4 720.889   5
   3  -4  -2 7395.54 377.790  23
   3   4  -2 7098.34 333.611   2
  -3   4   2 7393.08 365.290  19
   3   4  -2 7473.57 331.125  10
  -3  -4   2 7026.32 362.462   5
   3  -4  -1 2134.69 195.697  23
   3   4  -1 1758.70 157.682   2
  -3   4   1 1733.19 168.848  13
  -3   4   1 1889.41 175.316  19
   3   4  -1 1882.36 157.718  10
  -3  -4   1 1744.98 172.815   5
  -3   4   1 1859.17 182.951   4
   3  -4   0 50348.2 1244.15  23
  -3   4   0 48383.2 1187.76  19
   3   4   0 46762.3 1123.06  10
  -3  -4   0 50090.5 1220.77   5
  -3   4   0 44944.8 1213.90   4
  -3   4   0 46262.5 1172.02  13
   3  -4   1 16299.7 598.385  23
   3   4   1 16460.8 529.180  10
  -3  -4  -1 15384.2 571.096   5
  -3   4  -1 15991.5 599.440   4
  -3   4  -1 14951.9 545.983  13
   3  -4   2 13162.4 531.503  23
   3   4   2 12322.0 457.010  10
  -3  -4  -2 12756.9 506.218   5
   3   4   2 13341.7 478.832   9
  -3   4  -2 13962.6 547.845   4
  -3   4  -2 12804.9 489.898  13
   3  -4   3 9224.67 437.249  23
   3   4   3 9379.65 384.489  10
  -3  -4  -3 9208.16 419.335   5
   3   4   3 9458.07 395.891   9
  -3   4  -3 9591.75 450.062   4
  -3   4  -3 9104.13 404.904  13
   3  -4   4 30960.5 919.553  23
   3   4   4 29961.9 827.014  10
  -3   4  -4 29488.5 857.352  13
  -3  -4  -4 31968.2 891.902   5
   3   4   4 32197.0 860.475   9
  -3   4  -4 31637.5 938.601   4
  -3   4  -5 4215.27 268.353  13
   3  -4   5 5037.30 314.048  23
   3   4   5 4641.58 264.508  10
  -3  -4  -5 4615.93 283.531   5
   3   4   5 4748.00 274.829   9
   3   4   5 4880.40 277.379  15
  -3   4  -5 4324.30 270.524   1
  -3  -4  -5 4421.57 252.444  24
   3  -4   6 3974.83 278.824  31
  -3  -4  -6 3257.36 254.882  35
   3  -4   6 3689.82 270.026  23
   3   4   6 3788.51 241.335  10
   3   4   6 4135.67 260.283   9
  -3   4  -6 3633.21 254.315   1
   3   4   6 3889.03 249.706  15
  -3  -4  -6 3491.16 229.689  24
   3  -4   6 3429.47 289.157  83
  -3  -4  -6 3579.48 229.241  85
  -3  -4  -6 3545.87 265.955  65
   3  -4   6 3333.68 275.762  47
   3  -4   6 3665.87 264.236  60
   3  -4   6 3424.01 239.375  64
   3  -4   7 7336.85 393.306  31
   3  -4   7 6683.93 339.094  26
  -3  -4  -7 7238.12 398.881  35
   3   4   7 6530.68 334.154  10
  -3  -4  -7 7279.23 342.723  85
   3  -4   7 6934.62 432.422  83
   3  -4   7 7211.36 362.836  64
   3  -4   7 6805.86 406.206  47
   3  -4   7 7492.23 392.735  60
   3  -4   8 8652.56 441.073  31
   3  -4   8 7875.52 384.045  26
  -3  -4  -8 8667.81 449.732  35
   3  -4   8 9295.03 506.896  83
  -3  -4  -8 9268.50 396.263  85
   3  -4   8 8470.56 409.689  64
   3  -4   8 8986.01 474.783  47
   3  -4   8 8626.47 431.491  60
   3  -4   9 3359.21 246.724  26
   3  -4   9 4232.19 302.434  31
  -3  -4  -9 3698.01 290.251  35
  -3  -4  -9 3799.75 249.984  85
   3   4   9 3833.75 248.114  73
   3  -4   9 3988.90 312.983  47
   3  -4   9 3782.24 268.511  64
   3  -4   9 3960.65 283.762  60
   3  -4  10 299.768 77.3520  26
  -3  -4 -10 334.508 99.2867  35
   3  -4  10 348.000 96.2297  31
   3   4  10 412.299 85.0292  73
  -3  -4 -10 285.517 72.4783  85
  -3  -4 -10 180.638 62.5881  55
   3  -4  10 405.427 94.8703  64
   3  -4  10 258.957 101.523  47
   3  -4  10 375.681 98.2993  60
   3  -4  11 18410.8 639.878  26
   3  -4  11 19277.1 698.838  31
  -3  -4 -11 17960.8 699.084  35
   3   4  11 18431.9 598.507  44
  -3  -4 -11 18992.6 622.178  85
   3   4  11 19057.6 618.866  73
   3  -4  11 17044.1 638.661  64
  -3  -4 -11 16584.5 659.316  55
   3  -4  11 19218.7 738.169  47
   3  -4  11 18125.4 656.317  60
   3  -4  12 31461.5 904.607  26
   3   4  12 31425.0 846.382  44
   3  -4  12 32742.8 971.878  31
  -3  -4 -12 32018.6 987.070  35
  -3  -4 -12 32529.5 881.308  85
   3   4  12 31888.5 871.285  73
   3  -4  12 30990.0 914.938  64
   3  -4  12 32361.9 1015.01  47
   3  -4  12 30959.3 908.273  60
  -3  -4 -12 28402.7 929.196  55
   3  -4  13 1203.04 144.885  26
   3  -4  13 1119.73 156.347  31
   3   4  13 1379.30 135.127  44
  -3  -4 -13 1176.58 164.374  35
   3   4  13 1293.39 137.424  73
  -3  -4 -13 1125.41 154.098  55
   3   4  13 1213.69 137.154  50
   3  -4  13 1286.68 153.751  64
   3  -4  13 1256.03 145.147  60
  -3  -4 -14 1195.59 154.202  35
   3  -4  14 1049.02 143.697  31
   3   4  14 1130.33 116.299  44
  -3   4 -14 1052.22 127.917  29
   3   4  14 1022.16 118.347  73
   3   4  14 1156.75 128.790  50
   3  -4  14 1101.57 137.327  64
  -3  -4 -14 988.478 141.304  55
   3  -4  14 1066.15 123.639  60
   3  -4  15 45.9064 55.5479  31
  -3  -4 -15 55.1793 47.9552  35
   3   4  15 3.39669 32.2292  73
  -3   4 -15 16.8408 40.3451  72
  -3  -4 -15 39.3725 38.2042  55
   3   4  15-2.63562 31.4430  50
   3  -4  15 76.2353 43.1030  64
  -3  -4 -16 10461.4 410.672  42
   3  -4  16 11581.2 434.301  31
  -3   4 -16 10380.6 424.691  43
  -3   4 -16 9852.28 368.063  72
   3   4  16 10837.5 381.214  86
   3   4  16 10567.2 386.702  75
  -3  -4 -16 9369.85 401.494  55
   3  -4  16 10451.6 393.861  64
   3   4  16 10736.3 374.097  50
  -3   4 -17 10336.0 386.961  43
   3   4  17 10930.6 353.454  86
   3   4  17 10699.7 359.696  75
   3  -4  17 10431.4 361.155  64
   3   4  17 10478.0 341.786  50
  -3  -4 -17 9878.34 375.693  55
  -3   4 -18 230.684 49.7263  43
   3   4  18 138.506 35.4226  75
   3   4  18 206.663 40.1593  86
  -3   4 -18 78.5783 34.5491  52
   3   4  18 216.474 42.3084  46
  -3  -4 -18 186.018 43.4561  55
   3  -4  18 197.464 40.6732  64
   3  -5 -19 4981.76 250.882  88
  -3  -5  19 5092.94 201.093  90
  -3   5  19 5344.94 200.820  56
  -3   5  18 818.687 74.3626  28
  -3  -5  18 863.636 80.8353  39
  -3  -5  18 873.332 90.8068  90
   3  -5 -18 924.458 95.8526  82
  -3   5  18 873.173 88.1418  56
  -3   5  17 352.791 56.0620  28
  -3  -5  17 280.899 53.9882  39
  -3  -5  17 330.587 65.8364  90
   3  -5 -17 365.575 70.4215  82
  -3   5  16 3772.75 196.675  28
   3  -5 -16 3493.05 235.634  41
  -3  -5  16 3795.04 210.347  39
  -3  -5  16 3613.99 222.117  90
   3  -5 -16 3912.01 234.604  82
  -3   5  15 10423.0 371.113  28
  -3  -5  15 10374.5 396.364  39
  -3  -5  15 9603.20 407.102  90
   3  -5 -15 10246.7 423.278  82
   3  -5 -14 2562.07 231.757  41
  -3  -5  14 2967.52 206.586  39
   3  -5 -14 2907.95 219.230  82
  -3  -5  14 3133.51 225.485  90
   3  -5 -13 589.698 123.101  41
  -3  -5  13 580.016 95.7394  33
  -3  -5  13 713.067 107.196  39
  -3  -5  13 679.044 111.918  90
   3  -5 -13 761.672 115.040  82
   3  -5 -12 4249.16 322.215  41
  -3  -5  12 3662.99 251.596  33
  -3  -5  12 4109.70 259.688  39
   3  -5 -12 4234.82 275.349  82
  -3  -5  12 4075.52 272.347  90
   3  -5 -11 6433.07 378.201  42
   3  -5 -11 6261.34 403.056  41
  -3  -5  11 5944.50 333.888  33
  -3  -5  11 6083.69 323.057  39
   3  -5 -11 5667.84 323.659  82
  -3  -5  11 6467.52 347.358  90
   3  -5 -10 6615.86 393.199  42
   3  -5 -10 6248.79 406.772  41
  -3  -5  10 5729.38 336.155  33
  -3  -5  10 6002.57 324.292  39
  -3  -5  10 5779.69 331.542  90
  -3  -5  10 6711.02 334.675  61
   3  -5  -9 8379.81 482.149  41
  -3  -5   9 8743.43 397.902  39
  -3  -5   9 8500.09 422.192  33
   3  -5  -9 9508.71 485.500  42
  -3  -5   9 8450.71 409.819  90
  -3  -5   9 9798.37 421.499  61
   3  -5  -8 228.841 91.6038  41
  -3  -5   8 118.536 48.4864  33
  -3  -5   8 174.167 62.5185  39
   3  -5  -8 116.920 71.9563  42
  -3  -5   8 137.361 59.9677  90
  -3  -5   8 208.212 62.9837  84
  -3  -5   7 19110.7 632.377  39
  -3  -5   7 17489.4 652.861  33
   3  -5  -7 21739.3 782.343  42
   3  -5  -7 18967.0 758.652  41
   3  -5  -7 18588.4 802.570  88
  -3  -5   7 18598.7 647.478  90
  -3  -5   7 18641.1 622.541  84
  -3  -5   7 20458.4 668.432  61
   3  -5  -6 537.015 124.854  41
  -3  -5   6 490.498 104.503  33
  -3  -5   6 459.548 89.5854  39
   3  -5  -6 655.351 126.404  42
  -3  -5   6 540.077 103.374  90
   3  -5  -6 452.465 128.538  88
  -3  -5   6 454.031 85.4378  84
  -3  -5   6 713.619 122.985  61
  -3  -5   5 1466.27 149.998  39
  -3  -5   5 1444.58 165.756  33
   3  -5  -5 1358.51 187.715  41
   3  -5  -5 1682.71 203.379  42
   3  -5  -5 1546.37 209.252  88
  -3  -5   5 1443.21 157.563  90
  -3  -5   5 1598.07 154.527  84
  -3  -5   5 2122.42 199.394  61
   3  -5  -4 1365.42 186.268  42
   3  -5  -4 1519.52 199.281  41
  -3  -5   4 1375.92 145.567  39
  -3  -5   4 1386.35 160.371  33
   3  -5  -4 1268.78 192.225  88
  -3  -5   4 1193.75 142.406  90
  -3  -5   4 1425.73 144.034  84
  -3  -5   4 1431.55 165.297  61
   3  -5  -3 50523.8 1377.62  41
  -3  -5   3 50710.1 1190.80  39
  -3  -5   3 46541.4 1221.94  33
  -3  -5   3 49530.8 1202.75  90
   3  -5  -3 48280.9 1410.62  88
  -3  -5   3 46156.1 1155.54  84
  -3   5   3 45316.6 1249.67  13
  -3  -5   2 40512.2 1067.05  33
  -3  -5   2 40600.1 1013.60  39
   3  -5  -2 39743.9 1182.28  41
   3   5  -2 39908.4 1032.31  10
  -3   5   2 35959.0 1060.78  13
  -3  -5   2 37780.5 991.320  84
   3  -5  -2 39811.7 1230.68  88
  -3  -5   2 37776.5 1014.27  90
  -3  -5   1 39744.5 1017.34  39
  -3  -5   1 40892.2 1073.16  33
   3  -5  -1 40463.3 1200.09  41
   3  -5  -1 39572.5 1088.47  31
  -3   5   1 40707.3 1114.35  19
   3   5  -1 40123.1 1033.55  10
  -3   5   1 37291.4 1069.90  13
   3  -5  -1 40862.0 1243.99  88
  -3  -5   1 39828.2 1032.85  90
   3  -5  -1 37800.3 1037.45  60
   3  -5   0 7000.86 427.467  41
  -3  -5   0 6523.75 348.710  33
  -3  -5   0 6809.77 333.968  39
   3  -5   0 6475.58 363.562  31
  -3   5   0 7217.62 384.782  19
   3   5   0 6461.92 333.024  10
   3  -5   0 7015.81 451.222  88
  -3  -5   0 6805.42 340.259  90
   3  -5   0 6402.00 346.935  60
   3  -5   1 12889.0 596.535  41
  -3  -5  -1 11634.6 483.934  33
  -3  -5  -1 13811.6 496.251  39
   3  -5   1 12446.2 525.124  31
   3   5   1 11760.2 471.192  10
   3  -5   1 13493.6 637.963  88
  -3  -5  -1 12955.0 489.501  90
   3  -5   1 11760.3 502.049  60
   3  -5   1 11763.1 553.941  47
   3  -5   2 39627.7 1208.86  41
  -3  -5  -2 41133.5 1067.01  33
   3  -5   2 40097.0 1111.31  31
  -3  -5  -2 42240.4 1061.21  90
   3  -5   2 38047.4 1086.46  60
   3  -5   2 41089.4 1181.89  47
   3  -5   3 331.538 91.8694  31
  -3  -5  -3 407.180 86.4166  33
   3  -5   3 262.116 90.6719  41
  -3  -5  -3 297.222 69.8457  85
   3  -5   3 358.896 105.062  83
  -3  -5  -3 397.169 85.9343  90
   3  -5   3 300.761 93.5098  47
   3  -5   3 299.888 73.4745  64
   3  -5   3 410.831 102.074  60
   3  -5   4 67.4952 52.3630  31
  -3  -5  -4 15.6704 49.7765  33
  -3  -5  -4 61.1622 37.1424  85
   3  -5   4 94.9241 78.8433  83
  -3  -5  -4 49.2716 40.8858  90
   3  -5   4 34.4087 47.3267  47
   3  -5   4 74.3854 42.0653  64
   3  -5   4 86.1705 51.9347  60
   3  -5   5 13239.5 555.422  31
  -3  -5  -5 12514.0 533.100  35
  -3  -5  -5 13972.9 518.140  90
   3  -5   5 13235.4 628.302  83
  -3  -5  -5 12492.3 474.053  85
   3  -5   5 12992.3 509.246  64
   3  -5   5 13578.3 566.385  60
   3  -5   5 12784.1 591.209  47
   3  -5   6 5926.11 357.325  31
  -3  -5  -6 5314.57 337.900  35
  -3  -5  -6 5344.33 291.216  85
   3  -5   6 5797.05 405.893  83
   3  -5   6 5997.89 389.606  47
   3  -5   6 5765.37 326.390  64
   3  -5   6 6009.80 362.955  60
   3  -5   7 12664.1 548.056  31
  -3  -5  -7 12483.5 549.777  35
  -3  -5  -7 13474.9 518.483  91
   3  -5   7 12900.4 627.368  83
  -3  -5  -7 13290.8 487.490  85
   3  -5   7 12827.4 521.705  64
   3  -5   7 12894.5 557.476  60
   3  -5   7 12786.0 594.553  47
   3  -5   8 5230.12 333.803  31
  -3  -5  -8 4511.74 317.799  35
  -3  -5  -8 4602.54 267.455  85
  -3  -5  -8 4761.20 282.229  91
   3  -5   8 4553.09 336.643  47
   3  -5   8 4899.41 324.952  60
   3  -5   8 4533.65 293.464  64
   3  -5   9 2307.32 219.911  31
  -3  -5  -9 2309.69 223.633  35
  -3  -5  -9 2671.07 198.129  85
   3  -5   9 2227.18 202.821  64
   3  -5   9 2502.81 248.621  47
   3  -5   9 2629.26 233.868  60
   3  -5  10 15042.0 591.106  31
  -3  -5 -10 14346.2 596.225  35
  -3  -5 -10 14595.1 510.612  85
   3  -5  10 14159.8 554.090  64
   3  -5  10 15770.1 646.016  47
   3  -5  10 16437.7 607.009  60
   3  -5  11 53767.7 1344.41  31
  -3  -5 -11 52565.5 1367.48  35
  -3  -5 -11 51502.1 1227.96  85
   3  -5  11 54450.3 1412.11  47
   3  -5  11 52765.5 1304.95  64
   3  -5  11 55582.2 1338.02  60
   3  -5  12 3153.25 237.063  31
  -3  -5 -12 3019.47 243.301  35
   3   5  12 3133.03 201.419  50
   3  -5  12 2877.90 217.113  64
  -3  -5 -13 1141.32 154.060  42
   3  -5  13 1226.44 143.660  31
   3   5  13 1053.00 110.377  50
   3  -5  13 953.336 121.517  64
  -3  -5 -14 182.832 58.3729  42
   3  -5  14 322.823 75.1228  31
   3   5  14 158.936 42.8346  75
   3   5  14 232.527 50.4845  50
  -3  -5 -14 174.305 50.4945  55
   3  -5  14 306.642 69.8540  64
  -3  -5 -15 9477.50 376.658  42
   3  -5  15 9804.55 364.873  31
  -3   5 -15 9346.57 349.661  43
   3   5  15 9381.22 318.482  75
   3   5  15 9283.46 322.084  86
   3  -5  15 9947.68 351.861  64
   3   5  15 8885.92 297.449  50
  -3  -5 -16 2396.26 168.640  41
   3   5  16 2639.41 139.531  86
   3   5  16 2559.97 132.109  75
   3  -5  16 2656.28 150.027  64
   3  -6 -16 888.280 92.6585  41
  -3  -6  16 624.703 64.8782  39
   3  -6 -16 998.788 117.839  88
  -3  -6  16 854.470 83.5230  90
   3  -6 -15 76.3872 41.6131  41
  -3  -6  15 94.4623 37.4616  39
  -3  -6  15 47.5059 32.7409  90
   3  -6 -15 129.308 64.8863  88
   3  -6 -14 8910.99 393.490  41
  -3  -6  14 8957.16 332.426  39
   3  -6 -14 9522.41 454.977  88
  -3  -6  14 9075.02 353.946  90
  -3  -6  13-38.6534 33.1869  39
   3  -6 -13 68.6637 51.3235  41
  -3  -6  13-19.2962 39.3319  90
   3  -6 -13 2.86066 49.3556  88
  -3  -6  12 2342.79 175.422  33
   3  -6 -12 2616.78 231.239  41
  -3  -6  12 2368.75 177.304  39
   3  -6 -12 2266.67 239.105  88
  -3  -6  12 2564.90 194.091  90
  -3  -6  11 1012.57 122.262  33
   3  -6 -11 841.246 138.281  41
  -3  -6  11 970.084 117.355  39
  -3  -6  11 751.168 110.541  90
   3  -6 -11 917.696 158.479  88
   3  -6 -10 12083.5 562.033  41
  -3  -6  10 11825.8 474.347  33
  -3  -6  10 11916.4 458.032  39
  -3  -6  10 11668.6 471.798  90
   3  -6 -10 11844.0 598.358  88
  -3  -6   9 1192.92 144.148  33
   3  -6  -9 1022.19 162.766  41
  -3  -6   9 914.890 120.565  39
  -3  -6   9 1043.50 135.801  90
   3  -6  -9 856.580 164.825  88
  -3  -6   8 11923.5 507.191  33
  -3  -6   8 12932.6 496.342  39
  -3  -6   8 13109.0 515.108  90
   3  -6  -8 12721.0 641.199  88
   3  -6  -7 4443.87 345.618  41
  -3  -6   7 3839.36 274.147  33
  -3  -6   7 4469.17 271.535  39
   3  -6  -7 5025.79 388.766  88
  -3  -6   7 4017.03 268.479  90
   3  -6  -6 5375.87 383.720  41
  -3  -6   6 5021.19 318.019  33
  -3  -6   6 5586.83 308.092  39
   3  -6  -6 4870.53 386.852  88
  -3  -6   6 5223.89 308.378  90
   3  -6  -5 345.311 111.562  41
  -3  -6   5 471.235 97.4473  33
  -3  -6   5 468.353 90.8368  39
  -3  -6   5 552.222 102.406  90
   3  -6  -5 516.559 136.088  88
   3  -6  -4 12746.8 607.424  41
  -3  -6   4 11105.5 498.481  33
  -3  -6   4 11593.2 469.115  39
   3  -6  -4 11357.8 610.300  88
  -3  -6   4 11238.0 475.472  90
  -3  -6   3 6110.14 354.689  33
  -3  -6   3 6252.27 329.918  39
   3  -6  -3 6070.49 413.883  41
   3  -6  -3 5515.06 416.538  88
  -3  -6   3 5731.36 325.144  90
  -3  -6   2 6471.70 366.368  33
  -3  -6   2 6615.23 341.223  39
   3  -6  -2 6482.83 430.776  41
   3  -6  -2 7049.64 470.531  88
  -3  -6   2 6856.59 355.618  90
   3  -6  -2 6187.84 395.669  47
   3  -6  -1 583.575 137.763  41
  -3  -6   1 495.906 106.535  33
  -3  -6   1 494.245 97.6681  39
   3  -6  -1 547.273 134.403  88
  -3  -6   1 467.067 94.9940  90
   3  -6  -1 564.005 121.211  47
  -3  -6   0 95.6734 55.0757  33
  -3  -6   0 176.810 67.2618  90
   3  -6   0 184.452 76.2615  47
  -3  -6  -1 14993.1 632.124  42
   3  -6   1 15739.6 693.874  41
   3  -6   1 15714.6 597.475  31
  -3  -6  -1 16413.3 601.824  33
  -3  -6  -1 16610.0 584.354  90
   3  -6   1 15965.7 709.214  83
   3  -6   1 14760.1 643.951  47
  -3  -6  -2 1060.97 159.849  42
  -3  -6  -2 1286.01 152.385  33
   3  -6   2 1215.68 184.479  41
   3  -6   2 1352.38 161.284  31
   3  -6   2 1001.07 171.582  83
  -3  -6  -2 1339.18 154.427  90
   3  -6   2 1379.47 185.396  47
   3  -6   3 314.086 83.5377  31
  -3  -6  -3 423.965 88.4838  33
  -3  -6  -3 377.969 101.020  42
  -3  -6  -3 436.425 90.9136  90
   3  -6   3 494.021 130.063  83
   3  -6   3 485.127 114.882  47
   3  -6   3 572.698 97.8048  64
  -3  -6  -4 4894.04 288.003  33
  -3  -6  -4 4625.48 343.564  42
   3  -6   4 5039.88 311.759  31
   3  -6   4 4864.83 369.380  83
  -3  -6  -4 5577.64 309.733  90
   3  -6   4 4448.81 332.588  47
   3  -6   4 4439.64 272.220  64
  -3  -6  -5 137.320 71.2547  42
  -3  -6  -5 245.987 67.0338  33
   3  -6   5 131.017 62.0692  31
   3  -6   5 143.401 80.9951  83
  -3  -6  -5 140.637 69.8104  91
   3  -6   5 125.103 52.7980  64
   3  -6   5 181.553 72.7545  47
  -3  -6  -6 450.407 116.735  42
   3  -6   6 462.178 96.1032  31
   3  -6   6 682.930 144.079  83
  -3  -6  -6 663.790 110.908  91
   3  -6   6 541.160 96.0820  64
   3  -6   6 505.088 107.521  47
  -3  -6  -7 5976.22 389.606  42
   3  -6   7 5620.42 323.326  31
  -3  -6  -7 6436.21 332.837  91
   3  -6   7 5508.37 309.464  64
   3  -6   7 6425.71 383.391  47
  -3  -6  -8 33.4607 56.6209  42
   3  -6   8 185.743 72.8944  31
  -3  -6  -8 124.153 51.7020  91
   3  -6   8 124.222 55.2643  64
   3  -6   8 117.171 64.3976  47
   3  -6   9 18859.9 619.570  31
  -3  -6  -9 18601.1 705.610  42
  -3  -6  -9 18694.7 574.874  91
   3  -6   9 18835.3 678.385  47
   3  -6   9 18087.8 596.031  64
  -3  -6 -10 5276.07 334.014  42
  -3  -6 -10 4576.81 289.169  41
   3  -6  10 5130.33 281.048  31
   3  -6  10 5426.97 281.608  64
   3  -6  10 5412.95 322.142  47
  -3  -6 -11 3148.51 243.293  42
  -3  -6 -11 2827.37 214.402  41
   3  -6  11 3467.50 215.824  31
   3  -6  11 3363.91 207.871  64
  -3  -6 -12 7837.36 375.142  42
  -3  -6 -12 7651.43 347.995  41
   3  -6  12 8660.36 337.521  31
   3  -6  13 485.955 69.9832  31
  -3  -6 -13 486.110 82.7166  42
  -3  -6 -13 531.961 80.3948  41
   3  -6  13 541.997 72.3835  64
   3  -6  13 474.716 64.3474  61
  -3  -6 -14 99.0504 35.8111  42
   3  -6  14 115.185 33.0228  64
   3  -7 -13 8970.08 325.269  41
  -3  -7  13 8268.32 260.756  39
  -3  -7  13 8432.53 280.775  90
   3  -7 -13 8243.61 341.919  88
   3  -7 -12 377.695 73.0680  41
  -3  -7  12 273.300 49.5322  39
  -3  -7  12 378.381 60.7226  90
   3  -7 -12 322.611 77.8399  88
  -3  -7  11 5095.63 224.696  39
   3  -7 -11 5164.99 284.719  41
  -3  -7  11 5045.97 219.871  33
  -3  -7  11 4659.52 229.286  90
   3  -7 -11 5214.99 306.132  88
  -3  -7  10 1831.75 140.427  33
   3  -7 -10 1750.83 174.237  41
  -3  -7  10 1792.47 135.359  39
   3  -7 -10 1963.00 196.770  88
  -3  -7  10 1794.68 144.027  90
   3  -7 -10 1731.59 148.024  47
  -3  -7   9 1609.65 134.483  39
  -3  -7   9 1631.28 141.079  33
   3  -7  -9 1399.85 165.253  41
   3  -7  -9 1943.43 201.837  88
  -3  -7   9 1865.31 152.710  90
   3  -7  -9 1644.46 152.916  47
  -3  -7   8 170.362 57.3716  33
   3  -7  -8 298.894 83.5074  41
  -3  -7   8 158.697 48.9868  39
  -3  -7   8 211.925 58.6606  90
   3  -7  -8 202.091 74.5187  88
   3  -7  -8 167.437 61.2125  47
  -3  -7   7 13063.0 485.452  33
  -3  -7   7 13842.1 467.077  39
   3  -7  -7 13908.6 572.787  41
  -3  -7   7 12710.7 444.672  91
   3  -7  -7 14750.6 619.500  88
  -3  -7   7 13140.2 472.585  90
   3  -7  -7 12672.3 503.731  47
   3  -7  -6 3199.11 265.215  41
  -3  -7   6 2547.51 200.619  33
  -3  -7   6 2699.88 190.383  39
   3  -7  -6 2897.37 265.979  88
  -3  -7   6 2461.69 186.528  91
  -3  -7   6 2402.90 187.519  90
   3  -7  -6 2329.95 203.284  47
   3  -7  -5 1623.59 194.069  41
  -3  -7   5 1608.74 164.789  33
  -3  -7   5 1480.88 143.547  39
   3  -7  -5 1783.74 214.885  88
  -3  -7   5 1442.65 147.707  90
   3  -7  -5 1416.80 162.686  47
   3  -7  -4 675.214 133.403  41
  -3  -7   4 656.449 101.585  39
  -3  -7   4 615.304 106.825  33
  -3  -7   4 526.097 94.6126  90
   3  -7  -4 404.909 98.6031  47
   3  -7  -3 31979.5 992.825  41
  -3  -7   3 30504.3 874.269  33
  -3  -7   3 30521.0 843.399  90
   3  -7  -3 29298.5 902.434  47
   3  -7  -2 6837.07 408.184  41
  -3  -7   2 6630.71 346.511  33
   3  -7  -2 6217.32 399.720  83
  -3  -7   2 6585.71 327.921  90
   3  -7  -2 6866.04 377.105  47
  -3  -7   1 4975.16 294.865  33
   3  -7  -1 4783.38 338.486  41
   3  -7  -1 4753.23 345.361  83
  -3  -7   1 5341.70 290.222  90
  -3  -7   1 4950.29 295.935  91
   3  -7  -1 4816.85 314.599  47
  -3  -7   0 2532.28 204.471  33
   3  -7   0 2968.65 263.440  41
   3  -7   0 2275.61 237.895  83
  -3  -7   0 2807.84 205.215  90
  -3  -7   0 2534.28 212.781  91
   3  -7   0 2477.54 222.575  47
   3  -7   0 2410.95 187.203  61
  -3  -7  -1 9514.07 407.399  33
   3  -7   1 9640.00 495.570  83
  -3  -7  -1 9907.95 430.631  91
  -3  -7  -1 9284.08 392.960  90
   3  -7   1 9024.66 440.203  47
   3  -7   1 8066.20 372.304  61
  -3  -7  -2 1375.54 143.004  33
  -3  -7  -2 1068.87 139.281  42
   3  -7   2 1202.46 171.695  83
  -3  -7  -2 868.952 125.142  91
  -3  -7  -2 961.520 119.195  90
   3  -7   2 983.716 142.834  47
   3  -7   2 1065.47 130.613  61
  -3  -7  -3 5387.80 323.740  42
  -3  -7  -3 5796.29 295.279  33
   3  -7   3 5807.73 371.558  83
  -3  -7  -3 5218.22 301.467  91
   3  -7   3 5740.38 335.412  47
  -3  -7  -4 273.758 79.3279  42
   3  -7   4 248.163 90.5175  83
  -3  -7  -4 360.014 81.7411  91
   3  -7   4 409.313 94.0152  47
  -3  -7  -5 6686.28 367.609  42
   3  -7   5 8045.16 423.535  83
  -3  -7  -5 7560.67 347.578  91
   3  -7   5 7409.83 370.630  47
  -3  -7  -6 7351.85 377.783  42
  -3  -7  -6 7784.11 340.429  91
   3  -7   6 7440.06 363.448  47
  -3  -7  -7 106.297 54.5127  42
  -3  -7  -7 126.077 44.5817  91
   3  -7   7 112.613 40.8626  61
   3  -7   7 230.036 74.3730  47
  -3  -7  -8 13.4249 38.1475  42
  -3  -7  -8-9.71320 25.6599  91
   3  -7   8 18.7796 34.7301  61
   3  -7   8 54.1382 49.3792  47
  -3  -7  -9 7426.32 339.634  42
   3  -7   9 7021.50 290.454  61
  -3  -7 -10 3291.76 203.595  42
   3  -7  10 3001.71 167.000  61
  -3  -7 -11 8523.63 316.281  42
   3  -8  -8 11275.9 373.179  41
  -3  -8   8 10400.9 308.880  90
   3  -8  -7 12.3281 37.8055  41
  -3  -8   7 28.6805 26.5433  33
   3  -8  -7 9.66323 28.2891  83
  -3  -8   7 2.77628 21.7578  90
  -3  -8   6 681.028 75.4954  33
   3  -8  -6 577.093 86.7888  41
   3  -8  -6 624.447 87.9239  83
  -3  -8   6 612.803 69.9045  90
  -3  -8   5 2158.70 142.836  33
  -3  -8   5 2328.35 142.354  90
   3  -8  -5 2022.48 163.869  83
  -3  -8   4 23452.1 608.499  33
   3  -8  -4 23030.1 671.994  83
  -3  -8   4 23980.4 592.317  90
  -3  -8   3 473.567 70.8411  33
   3  -8  -3 384.431 78.7086  83
  -3  -8   3 345.366 58.8833  91
  -3  -8   3 386.760 61.8785  90
  -3  -8   2 44.4618 32.7695  33
  -3  -8   2 29.4948 29.3209  90
   3  -8  -2-66.0614 55.0140  83
  -3  -8   2 43.9320 30.9311  91
  -3  -8   1 1849.48 138.204  33
  -3  -8   1 1495.30 125.318  91
   3  -8  -1 1968.07 169.524  83
   3  -8   0 12698.0 466.706  83
  -3  -8   0 11927.7 401.202  91
  -3  -8  -1 518.209 76.6760  91
   3  -8   1 437.747 85.2926  83
  -3  -8  -2 503.272 72.8554  91
   3  -8   2 475.429 62.8648  61
  -3  -8  -3 6362.31 262.561  91
   3  -8   3 6544.35 243.165  61
  -3  -8  -4 10142.2 334.285  91
   3  -8   4 10171.0 317.525  61
  -3  -8  -5 4222.21 186.253  91
  -4   0  23 15.2313 17.8407  25
   4   0 -23 34.3153 24.0142  69
   4   0 -22 5183.03 240.689  45
  -4   0  22 5874.25 243.803  25
  -4   0  22 5462.47 216.389  80
   4   0 -22 5625.51 229.430  68
   4   0 -22 5321.14 250.820  69
   4   0 -21 48.4779 41.7647  45
  -4   0  21-25.6052 33.5205  80
  -4   0  21 0.93912 27.1369  56
   4   0 -21-22.6197 38.1926  69
   4   0 -20 1182.46 127.896  30
   4   0 -20 1385.70 150.621  45
  -4   0  20 1395.34 128.414  80
  -4   0  20 1488.90 133.691  87
   4   0 -20 1244.45 132.957  71
  -4   0  20 1396.37 141.162  76
  -4   0  20 1308.45 129.144  56
   4   0 -20 1507.93 156.309  69
   4   0 -19 37.4131 49.8814  34
   4   0 -19 35.6073 48.7039  30
   4   0 -19 17.5325 42.9276  45
  -4   0  19 3.06997 32.1878  80
  -4   0  19-12.4323 37.2144  87
  -4   0  19 14.0232 39.0195  76
   4   0 -19 14.4021 44.1591  71
   4   0 -19 26.9952 44.7715  69
  -4   0  19 3.19064 37.2728  56
   4   0 -18 6713.70 372.561  45
   4   0 -18 6191.25 341.343  30
   4   0 -18 6578.44 389.669  34
  -4   0  18 6287.14 314.074  80
  -4   0  18 6339.88 347.529  76
   4   0 -18 6437.25 357.231  71
  -4   0  18 6023.48 314.828  81
  -4   0  18 6329.17 335.334  56
   4   0 -18 6320.80 361.054  69
   4   0 -17 45.9111 46.5348  34
   4   0 -17 46.7435 49.3926  30
   4   0 -17 40.2620 48.0062  45
  -4   0  17-14.7528 39.7310  80
  -4   0  17-11.1631 37.4933  76
   4   0 -17-24.5120 53.6789  71
  -4   0  17-26.3415 39.5435  81
  -4   0  17 69.0360 49.2666  56
   4   0 -17 76.1005 61.8215  69
   4   0 -16 2959.09 235.735  30
   4   0 -16 2930.98 250.076  45
  -4   0  16 2982.53 226.286  28
   4   0 -16 2516.96 243.411  34
  -4   0  16 2857.67 210.407  80
   4   0 -16 2775.39 243.313  71
  -4   0  16 2676.55 228.998  76
  -4   0  16 2785.64 220.610  81
  -4   0  16 2611.21 219.217  56
   4   0 -16 2523.48 231.265  69
   4   0 -15-9.62006 51.1424  34
   4   0 -15 45.5535 43.6520  30
   4   0 -15-42.3685 48.0231  45
  -4   0  15 99.3114 50.0487  28
  -4   0  15 6.96431 43.4889  80
   4   0 -15 24.1299 50.4547  71
  -4   0  15 24.4648 54.2173  76
   4   0 -15 57.7573 50.9544  82
  -4   0  15-17.6364 44.7829  81
   4   0 -15-41.1725 53.3043  69
  -4   0  15-0.62038 40.0122  56
   4   0 -14 1034.68 152.885  34
   4   0 -14 678.157 118.150  30
   4   0 -14 642.657 118.197  45
  -4   0  14 1004.57 130.785  28
  -4   0  14 879.832 115.990  80
  -4   0  14 928.337 130.522  76
   4   0 -14 723.913 115.481  82
  -4   0  14 898.507 128.494  81
  -4   0  14 1095.80 141.539  56
   4   0 -14 998.461 141.338  69
   4   0 -13 158.446 90.1553  34
  -4   0  13 69.3315 44.3482  28
   4   0 -13 54.1336 56.1368  45
   4   0 -13-11.2266 33.8636  20
   4   0 -13-2.04891 29.6721  17
  -4   0  13-26.8059 39.3495  16
  -4   0  13-43.4455 39.6278  76
  -4   0  13-10.4894 35.0558  81
   4   0 -13-2.23800 45.6493  69
  -4   0  13-21.3168 36.8970  56
   4   0 -12 8033.76 385.486  20
   4   0 -12 8036.20 355.734  17
  -4   0  12 8454.26 392.247  16
   4   0 -11 16.3901 34.7000  20
   4   0 -11 23.8352 32.0648  17
  -4   0  11 13.3062 27.8577  16
   4   0 -10 1580.13 151.291  20
   4   0 -10 1386.01 131.595  17
  -4   0  10 1399.56 141.275  16
   4   0  -9 36.7183 38.8562  20
   4   0  -9 3.42475 25.9757  17
  -4   0   9 6.98068 27.0104  16
   4   0  -8 22615.9 646.378  20
   4   0  -8 22655.2 619.797  17
  -4   0   8 22371.2 641.906  16
   4   0  -7 8.34716 29.0966  20
   4   0  -7 24.8763 30.7268  17
  -4   0   7 31.1400 27.0501  16
  -4   0   6 65290.9 1401.89  24
   4   0  -6 67485.3 1417.34  20
   4   0  -6 64576.2 1387.18  17
  -4   0   6 67374.6 1413.42  16
  -4   0   5 43.3149 27.1492  13
  -4   0   5 12.8563 28.3712  24
   4   0  -5-1.70135 28.5271   6
   4   0  -5 2.02392 26.3563  20
   4   0  -5 4.46356 18.0576  10
  -4   0   5 47.3231 30.6578  16
   4   0  -4 28145.7 716.880   6
  -4   0   4 27458.3 701.377  24
  -4   0   4 27556.8 683.658  13
  -4   0   3 42.1582 31.5473  13
  -4   0   3 31.4045 29.7078  24
   4   0  -3 22.9751 28.2723   6
   4   0  -3 5.26417 17.9613  10
  -4   0   2 32.5001 30.0593  13
  -4   0   2 66.7239 32.9390  24
   4   0  -2 44.9123 30.9882   6
   4   0  -2 7.60342 18.3733  10
  -4   0   1 27.9695 29.2675  13
  -4   0   1-8.92469 27.1707  24
   4   0  -1-19.5246 28.9008   6
   4   0  -1 17.9616 20.7468  10
  -4   0   0 108.516 36.9691  13
  -4   0   0 99.9122 36.3820  24
   4   0   0 100.905 40.6365   6
  -4   0  -1 32.5132 31.6610  13
  -4   0  -1 12.0695 29.3511  24
   4   0   1 30.5130 32.3777   6
   4   0   1-2.80127 21.0065  10
   4   0   2 16846.8 468.216  10
  -4   0  -2 17141.5 513.492  13
   4   0   2 15864.9 490.262   6
  -4   0  -2 16297.1 476.105  24
  -4   0  -3 14.9896 30.9866  13
  -4   0  -3-6.36706 28.1494  24
   4   0   3-6.71160 23.7254  10
  -4   0  -4 91009.5 1838.15  24
   4   0   4 93798.8 1840.59  10
  -4   0  -4 95579.7 1913.51  13
  -4   0  -5 7.56980 41.0589  13
  -4   0  -5-7.37444 27.4446  24
   4   0   5 2.58349 30.5236  12
   4   0   6 12052.4 450.013  12
  -4   0  -6 12417.1 477.031  13
  -4   0  -6 12528.7 433.026  24
  -4   0  -7-13.4391 27.3410  24
   4   0   7 66.5689 39.7060  12
   4   0   8 29053.1 829.689  12
  -4   0  -8 28629.3 795.819  24
  -4   0  -9-18.2082 39.7976  24
   4   0   9 1.76113 29.7758  12
  -4   0  -9-1.66870 30.7028   1
   4   0  10 151263. 3005.26  36
   4   0  10 151998. 3001.68  44
  -4   0 -10 149480. 3028.07   1
  -4   0 -10 146124. 2953.17  85
   4   0  10 147862. 2994.82  73
  -4   0 -10 151111. 3111.44  62
  -4   0 -10 152037. 3141.59  54
   4   0  11 2.31344 42.3066  36
   4   0  11 2.28360 42.3640  44
   4   0  11 90.5263 53.4293  26
  -4   0 -11 82.4581 61.9722  62
   4   0  11 39.4589 34.6638  50
  -4   0 -11 111.114 81.7549  54
  -4   0 -11-8.13563 39.3166  59
  -4   0 -12 6812.84 372.460  35
   4   0  12 6728.08 353.097  26
   4   0  12 6346.17 345.458  44
   4   0  12 6844.98 355.737  73
   4   0  12 6634.76 335.416  50
  -4   0 -12 6746.40 411.501  54
  -4   0 -12 7209.04 397.729  59
  -4   0 -12 6620.72 394.470  62
   4   0  13 33.8208 54.9379  44
  -4   0 -13 9.47716 42.7831  35
  -4   0 -13 76.6559 65.7463  29
   4   0  13 42.7378 43.0892  26
   4   0  13 131.505 66.4143  73
   4   0  13 80.9095 45.3396  50
  -4   0 -13 140.136 83.7176  54
  -4   0 -13 45.2667 47.7422  59
   4   0  14 21525.3 687.040  26
  -4   0 -14 22778.3 777.142  29
  -4   0 -14 22191.0 777.274  43
   4   0  14 21781.3 703.652  73
  -4   0 -14 21547.3 784.354  54
  -4   0 -14 22320.3 760.188  59
   4   0  14 21576.8 673.832  50
  -4   0 -15-0.70413 47.9730  43
  -4   0 -15-28.4723 57.3932  29
   4   0  15 36.4897 35.1160  26
   4   0  15-26.1709 42.3453  73
   4   0  15 130.875 51.8697  75
  -4   0 -15 65.2894 62.7336  51
  -4   0 -15-1.84685 66.0032  54
   4   0  15 109.337 51.0255  50
  -4   0 -15 66.1360 59.4300  59
  -4   0 -16 1179.43 149.062  43
  -4   0 -16 855.333 130.124  29
   4   0  16 945.079 110.493  26
   4   0  16 1093.42 127.806  73
   4   0  16 912.384 108.810  50
  -4   0 -16 925.627 132.996  59
  -4   0 -16 912.922 131.459  51
  -4   0 -17 9.58405 42.8556  43
   4   0  17-26.3847 46.0214  40
  -4   0 -17-32.5406 48.2710  29
   4   0  17 9.43756 27.5280  26
  -4   0 -17-5.92368 37.3406  72
  -4   0 -17 114.449 56.6503  51
   4   0  18 13358.6 425.810  40
  -4   0 -18 13362.5 468.040  29
  -4   0 -18 12327.5 447.789  43
   4   0  18 12708.7 414.045  74
  -4   0 -18 12733.0 441.556  72
  -4   0 -18 12906.8 468.863  55
  -4   0 -18 12863.1 450.345  51
   4   0  18 12816.2 425.627  49
   4   0  19 16.8008 24.6929  40
  -4   0 -19 38.6269 33.8017  29
  -4   0 -19-4.92492 25.7194  72
   4   0  19 12.5067 23.1077  74
  -4   0 -19 26.7978 28.5293  55
   4   0  19 34.6622 22.8499  49
  -4   1  23 2717.16 134.044  25
   4   1 -23 2709.72 146.287  69
   4   1 -22 2481.86 164.197  45
   4  -1 -22 2631.14 160.577  30
  -4  -1  22 2343.98 141.512  25
   4   1 -22 2364.02 143.339  71
   4  -1 -22 2509.01 151.762  69
  -4   1  22 2341.34 137.928  87
  -4  -1  22 2539.55 145.334  80
  -4   1  22 2527.78 144.573  56
   4   1 -22 2665.82 170.039  69
   4   1 -22 2752.81 161.520  68
   4  -1 -21 1991.76 161.089  30
   4   1 -21 2439.75 182.203  45
  -4  -1  21 2508.49 166.674  25
   4   1 -21 2300.76 168.077  71
  -4  -1  21 2358.82 157.733  80
  -4   1  21 2348.14 169.423  76
   4  -1 -21 2300.66 153.960  82
  -4   1  21 2322.47 159.609  87
  -4   1  21 2241.16 157.454  56
   4   1 -21 2170.02 172.157  69
   4  -1 -21 2198.21 165.227  69
   4   1 -20 27.9816 43.2025  34
   4  -1 -20 24.4863 36.9434  30
   4  -1 -20 22.6641 32.7326  45
   4   1 -20 28.8573 46.3238  45
  -4  -1  20 23.9218 38.4402  25
  -4  -1  20 55.1475 40.1177  80
  -4   1  20 45.7404 39.3410  81
  -4   1  20 2.20776 39.5065  76
   4   1 -20 25.9449 39.6968  71
   4  -1 -20 62.0204 45.7795  82
   4  -1 -20-19.4285 46.4031  69
   4   1 -20 37.3410 47.0624  69
  -4   1  20 8.56470 35.7276  56
   4  -1 -19 3662.30 257.139  30
   4   1 -19 3979.22 274.922  45
   4  -1 -19 3979.11 257.941  45
   4   1 -19 3903.37 280.659  34
  -4  -1  19 3926.49 240.037  80
  -4   1  19 3874.38 239.262  81
   4   1 -19 4154.64 275.453  71
  -4   1  19 3870.35 258.067  76
   4  -1 -19 3754.40 244.873  82
   4  -1 -19 3773.09 256.536  69
   4   1 -19 3945.07 271.687  69
  -4   1  19 3794.62 246.991  56
   4   1 -18 519.476 111.907  34
   4  -1 -18 750.000 124.428  30
  -4   1  18 610.070 103.367  28
   4  -1 -18 788.252 125.892  45
   4   1 -18 706.974 125.338  45
  -4  -1  18 706.552 108.631  80
  -4  -1  18 707.938 109.333  76
  -4   1  18 654.612 114.634  76
   4  -1 -18 598.223 108.190  82
   4   1 -18 761.542 125.427  71
  -4   1  18 505.582 93.9116  81
  -4   1  18 469.661 93.5302  56
  -4  -1  18 533.217 89.9968  56
   4   1 -18 452.373 101.837  69
   4  -1 -18 685.705 118.705  69
  -4   1  17 16498.7 591.428  28
   4  -1 -17 16219.0 635.472  30
   4  -1 -17 17988.1 650.450  45
   4   1 -17 17934.7 675.498  45
   4   1 -17 17502.9 677.427  34
  -4  -1  17 17378.1 596.406  80
  -4  -1  17 17093.4 614.851  76
  -4   1  17 17358.9 634.157  76
   4  -1 -17 17828.6 633.862  82
  -4   1  17 17577.1 620.611  81
  -4  -1  17 16694.5 589.478  56
  -4   1  17 17409.9 625.335  56
   4   1 -17 17973.7 657.989  69
   4  -1 -17 17524.1 644.322  69
   4   1 -16 51.9358 45.1498  34
  -4   1  16 94.4686 48.1299  28
   4  -1 -16 55.8724 52.5013  45
   4  -1 -16 109.487 57.9271  30
   4   1 -16 113.273 72.0151  45
  -4  -1  16 198.021 63.6202  80
  -4  -1  16 167.141 58.4785  76
  -4   1  16 323.266 86.4251  76
   4  -1 -16 125.167 70.9509  71
   4  -1 -16 158.972 65.5934  82
   4   1 -16 120.348 62.0513  69
   4  -1 -16 316.978 84.1575  69
  -4   1  16 172.675 63.8122  56
  -4  -1  16 280.812 75.0682  56
  -4   1  15 9660.45 423.829  28
   4  -1 -15 10454.2 487.181  30
   4  -1 -15 10296.3 478.422  45
   4  -1 -15 9739.95 494.606  34
   4   1 -15 9955.68 484.267  45
   4   1 -15 9894.21 485.418  34
  -4  -1  15 9592.06 423.234  80
   4  -1 -15 10183.0 461.628  82
   4  -1 -15 9889.20 464.407  71
  -4  -1  15 10292.5 457.679  76
  -4   1  15 9746.22 454.980  76
  -4  -1  15 9728.82 438.212  56
   4  -1 -15 9331.03 455.947  69
   4   1 -15 9767.87 467.081  69
   4  -1 -14 67.2452 66.9176  34
   4   1 -14 28.8583 55.7422  34
  -4   1  14 89.2384 51.7534  28
   4  -1 -14 208.475 80.2404  30
   4  -1 -14 132.042 65.2416  45
   4   1 -14 243.830 85.6381  45
  -4  -1  14 105.245 49.4386  80
  -4  -1  14 118.475 59.7380  76
  -4   1  14 158.688 69.5132  76
   4  -1 -14 107.341 63.2117  71
   4  -1 -14 92.9482 57.5774  82
  -4  -1  14 151.824 68.3264  81
   4  -1 -14 76.8938 56.7812  69
  -4  -1  14 73.0984 52.6861  56
   4   1 -14 141.986 60.2843  69
  -4   1  13 65032.3 1494.40  28
   4  -1 -13 66231.2 1587.33  30
   4  -1 -13 66259.1 1586.47  45
   4   1 -13 67382.0 1604.52  45
   4  -1 -13 67608.7 1633.02  34
   4   1 -13 62274.6 1576.55  34
   4  -1 -13 68750.4 1565.02  20
   4   1 -13 69426.1 1552.74  17
  -4  -1  13 68314.1 1551.14  16
  -4   1  13 68207.0 1538.04  14
   4  -1 -13 65077.5 1579.21  71
  -4  -1  13 64783.7 1540.02  76
  -4   1  13 66565.6 1554.75  76
   4  -1 -13 63874.5 1547.26  82
  -4  -1  13 65985.5 1498.10  80
  -4  -1  13 64138.8 1520.11  81
   4   1 -13 66174.1 1575.99  69
   4  -1 -13 66361.3 1574.54  69
  -4  -1  13 64659.9 1528.13  56
   4  -1 -12 10930.0 448.388  20
   4   1 -12 10536.5 454.078  20
   4   1 -12 9894.76 424.629  17
  -4  -1  12 10472.3 438.701  16
  -4   1  12 10521.9 453.756  16
  -4   1  12 10267.7 425.395  14
   4  -1 -11 3992.90 249.085  20
   4   1 -11 3847.63 252.392  20
   4   1 -11 4048.11 246.177  17
  -4  -1  11 3802.92 243.158  16
  -4   1  11 3925.59 254.781  16
  -4   1  11 3810.10 235.779  14
   4  -1 -10 7886.05 352.858  20
   4   1 -10 7256.46 349.403  20
   4   1 -10 7485.05 339.492  17
  -4  -1  10 7509.09 343.359  16
  -4   1  10 8042.84 363.028  16
  -4   1  10 7786.13 335.458  14
   4  -1  -9 55128.5 1247.26  20
   4   1  -9 53700.7 1254.00  20
   4  -1  -9 54035.9 1179.77  17
   4   1  -9 55858.0 1247.72  17
  -4  -1   9 53039.0 1235.85  16
  -4   1   9 51123.2 1239.13  16
  -4   1   9 54493.3 1214.93  14
   4  -1  -8 13.6647 26.3243  20
   4   1  -8-12.1647 32.4328  20
   4   1  -8 0.10287 29.1102  17
  -4   1   8 7.41930 33.4268  16
   4   1  -8 20.7310 22.4603   2
  -4   1   8-2.21885 26.8653  14
  -4  -1   7 2826.34 187.395  24
   4   1  -7 2607.12 155.731   2
   4  -1  -7 2705.14 181.992  20
   4   1  -7 2993.68 188.699  17
  -4  -1   7 2623.07 179.629  16
  -4   1   7 2956.22 190.212  16
  -4   1   7 2848.53 168.977  14
  -4  -1   6 32570.7 809.852  24
   4  -1  -6 33973.7 825.977   6
   4   1  -6 31845.0 801.433   6
   4   1  -6 31137.8 800.461  20
   4   1  -6 32456.2 805.664  17
  -4   1   6 30797.1 793.700  16
  -4  -1   5 31966.1 782.085  24
  -4   1   5 29744.4 748.536  24
   4  -1  -5 32491.1 795.972   6
   4   1  -5 29841.0 761.479   6
   4   1  -5 30698.9 779.763  20
   4   1  -5 32305.4 783.196  17
  -4   1   5 30791.3 768.852  16
  -4   1   5 31269.6 745.781   4
  -4   1   4 10761.2 387.473  13
  -4  -1   4 12051.6 393.838  24
  -4   1   4 11173.5 366.822  24
   4  -1  -4 12175.4 403.096   6
   4   1  -4 11538.9 385.249   6
   4   1  -4 11288.6 357.853  10
  -4   1   4 11338.1 378.798  16
  -4   1   4 11815.2 378.922   4
  -4  -1   3 71227.3 1446.51  24
  -4   1   3 66614.1 1410.11  24
   4  -1  -3 72743.6 1474.14   6
   4   1  -3 68337.4 1436.76   6
   4   1  -3 68249.3 1407.02  10
  -4   1   3 71805.4 1445.28   4
  -4   1   3 68618.9 1466.01  13
  -4  -1   2 150447. 2739.64  24
   4   1  -2 141782. 2725.52   6
   4  -1  -2 148632. 2758.64   6
  -4   1   2 143143. 2762.87  13
   4   1  -2 145861. 2701.84  10
  -4   1   2 148591. 2744.92   4
  -4  -1   2 135670. 2660.16  13
  -4   1   2 137948. 2684.58  24
  -4   1   1 1362.02 106.322  24
   4   1  -1 1250.76 110.421   6
   4  -1  -1 1506.74 126.621   6
  -4  -1   1 1433.12 109.849  13
   4   1  -1 1151.48 105.011  10
  -4   1   1 1713.92 136.609   4
  -4   1   1 1520.29 132.280  13
  -4  -1   1 1308.41 116.347  24
   4  -1   0 26970.3 614.794  10
   4   1   0 27860.3 677.355  10
  -4   1   0 29289.4 730.905   4
  -4  -1   0 26934.9 668.669  13
  -4   1   0 27668.9 720.192  13
   4   1   0 26606.9 679.865   6
  -4  -1   0 27084.9 687.134  24
  -4   1   0 26955.5 653.460  24
   4  -1   0 27744.1 706.357   6
  -4  -1  -1 40151.1 930.048  24
   4   1   1 40554.9 920.625  10
   4   1   1 40955.6 864.768   9
  -4   1  -1 40954.2 971.563  13
   4   1   1 39700.8 924.759   6
   4  -1   1 42072.1 956.423   6
  -4   1  -1 38870.1 886.465  24
  -4  -1  -1 39662.4 921.033  13
   4   1   2 3488.73 190.691  10
   4   1   2 3210.09 158.504   9
  -4  -1  -2 3384.87 194.520  13
   4   1   2 3170.98 185.103   6
   4  -1   2 3217.57 194.629   6
  -4   1  -2 3361.79 209.387  13
  -4   1  -2 3133.19 168.689  24
  -4  -1  -2 3363.96 191.593  24
   4  -1   3 35126.2 866.168  23
   4   1   3 37609.1 893.009  12
  -4  -1  -3 38199.2 908.495  13
   4   1   3 36818.8 883.212  10
   4   1   3 37193.1 821.711   9
  -4   1  -3 37634.2 937.264  13
  -4   1  -3 37351.5 850.019  24
  -4  -1  -3 37126.5 891.401  24
   4   1   4 34306.0 851.387  12
   4  -1   4 35683.9 879.188  12
   4   1   4 34274.7 847.098  10
   4   1   4 35124.6 786.591   9
  -4   1  -4 36115.5 909.472  13
  -4  -1  -4 34771.9 853.477  24
   4   1   5 7937.64 336.774  12
   4  -1   5 8500.42 355.966  12
   4   1   5 8284.91 340.787  10
  -4   1  -5 8313.10 373.321  13
  -4   1  -5 8220.05 313.690  24
  -4  -1  -5 8281.20 342.834  24
   4   1   6 9006.88 370.112  12
   4  -1   6 8708.27 378.645  12
   4   1   6 9523.41 376.212  10
   4   1   6 8997.67 320.433   8
  -4   1  -6 8537.81 394.022  13
  -4   1  -6 8852.32 338.214  24
  -4  -1  -6 8506.02 361.802  24
   4   1   7 15247.9 526.508  12
   4  -1   7 15263.8 542.411  12
  -4   1  -7 15689.9 571.955  13
  -4   1  -7 15522.4 494.754  24
  -4  -1  -7 15541.4 531.063  24
   4   1   8 1364.11 145.055  12
   4  -1   8 1739.52 169.847  12
  -4   1  -8 1579.97 172.817  13
  -4  -1  -8 1976.96 174.708  24
   4   1   9 12321.3 474.001  44
   4   1   9 11787.1 468.433  36
   4   1   9 11685.4 478.753  12
   4  -1   9 12603.3 508.046  12
   4  -1   9 13315.7 503.027   3
  -4   1  -9 12633.4 512.596   1
  -4  -1  -9 12275.1 489.314  24
   4   1   9 11737.6 471.405  89
  -4   1  -9 11911.2 512.774  62
  -4  -1  -9 11324.2 521.580  54
  -4  -1  -9 12195.8 527.434  62
   4  -1  10 37301.3 981.232  44
  -4   1 -10 34528.2 985.107  38
   4   1  10 38431.2 1001.60  44
   4  -1  10 37133.9 1022.98  31
   4   1  10 37730.7 1000.83  36
   4  -1  10 37313.6 1010.09  26
  -4  -1 -10 36376.6 972.214  85
   4  -1  10 36192.9 964.061  73
  -4   1 -10 36712.9 1033.17  78
   4   1  10 38418.2 1012.51  73
   4  -1  10 37757.2 1007.61  66
  -4  -1 -10 36635.1 1091.90  54
  -4   1 -10 36679.6 1058.86  62
  -4  -1 -10 37440.9 1042.87  59
  -4  -1 -10 37663.0 1080.86  62
   4   1  11 118121. 2462.25  44
  -4  -1 -11 118108. 2550.87  35
   4  -1  11 116867. 2475.72  26
   4  -1  11 117449. 2497.55  31
   4   1  11 115589. 2459.17  36
  -4  -1 -11 119100. 2538.36  29
   4  -1  11 115703. 2422.40  73
  -4  -1 -11 119944. 2444.22  85
   4   1  11 117113. 2476.00  73
   4  -1  11 119338. 2469.94  66
  -4   1 -11 118947. 2596.89  54
  -4   1 -11 116363. 2544.70  62
  -4  -1 -11 115811. 2525.11  59
  -4  -1 -11 118061. 2597.33  54
  -4  -1 -11 120023. 2586.30  62
   4  -1  12 4255.06 283.598  26
   4   1  12 4679.47 279.231  26
   4  -1  12 4636.35 303.534  31
   4   1  12 4654.41 290.377  44
   4   1  12 4478.42 285.998  36
  -4  -1 -12 4611.95 314.107  29
  -4  -1 -12 4530.15 313.092  35
   4   1  12 4318.04 286.177  73
   4  -1  12 4504.08 277.768  73
  -4  -1 -12 4768.32 341.443  54
  -4   1 -12 4771.25 338.044  54
  -4   1 -12 4205.99 303.276  62
  -4  -1 -12 4485.31 309.559  59
  -4   1 -12 4744.23 319.931  59
  -4  -1 -13 750.275 128.287  35
   4  -1  13 770.917 125.793  31
  -4  -1 -13 677.110 120.488  29
   4   1  13 952.938 133.055  44
   4  -1  13 617.453 106.531  26
   4   1  13 573.423 96.1547  26
   4  -1  13 731.758 111.934  73
   4   1  13 964.828 133.719  73
   4   1  13 934.549 129.349  50
  -4  -1 -13 877.369 151.879  54
  -4  -1 -13 654.148 121.137  59
  -4   1 -13 627.882 119.396  59
  -4   1 -13 809.990 144.738  54
  -4   1 -13 605.283 118.585  62
   4  -1  14 4683.73 284.755  26
   4  -1  14 3996.85 272.573  31
  -4  -1 -14 3605.46 274.744  29
  -4  -1 -14 4404.42 293.286  35
  -4   1 -14 4208.36 303.411  29
   4   1  14 4057.29 264.195  44
   4   1  14 3676.28 236.553  26
   4  -1  14 3925.70 251.113  73
   4   1  14 4095.08 271.184  73
   4   1  14 4245.22 248.875  86
  -4   1 -14 3777.66 293.731  54
   4   1  14 4089.22 261.282  50
  -4  -1 -14 4111.88 290.446  59
  -4   1 -14 4037.04 288.451  59
  -4  -1 -14 4002.18 298.668  51
   4  -1  15 46401.9 1143.88  40
   4  -1  15 45676.6 1160.30  31
  -4  -1 -15 45677.2 1204.15  29
  -4   1 -15 47435.2 1240.44  29
  -4  -1 -15 45211.6 1169.44  35
  -4  -1 -15 43221.5 1170.01  43
   4  -1  15 46175.8 1141.72  26
   4   1  15 44992.0 1087.30  86
   4   1  15 46230.2 1162.04  73
  -4  -1 -15 45528.6 1162.59  72
  -4   1 -15 45089.9 1224.87  54
  -4  -1 -15 46087.4 1203.93  59
  -4   1 -15 46618.6 1213.43  59
  -4  -1 -15 45974.8 1233.16  51
  -4   1 -15 46091.4 1198.37  51
   4   1  15 45920.6 1133.97  50
   4  -1  16 1749.21 157.966  40
  -4  -1 -16 1617.99 169.958  29
  -4   1 -16 2063.76 202.298  43
  -4   1 -16 1904.72 190.238  29
  -4  -1 -16 1614.10 154.265  35
   4  -1  16 1836.23 159.668  26
  -4  -1 -16 1387.56 152.532  43
   4   1  16 1721.78 143.003  86
   4   1  16 1914.43 170.786  73
  -4  -1 -16 1936.38 170.848  72
   4   1  16 1727.50 155.718  75
   4   1  16 1671.04 152.838  50
   4  -1  16 1660.49 156.113  49
  -4  -1 -16 1653.87 176.579  51
  -4  -1 -16 1900.27 193.029  55
  -4   1 -16 1889.09 186.196  54
  -4   1 -16 1568.48 166.226  59
  -4   1 -16 1678.87 167.738  51
   4  -1  17 2799.81 187.116  40
  -4  -1 -17 2618.53 199.392  29
  -4   1 -17 3098.64 224.738  29
   4  -1  17 2445.43 171.140  26
  -4  -1 -17 2456.41 185.814  43
  -4   1 -17 2538.00 208.281  43
   4  -1  17 2887.02 177.508  74
  -4   1 -17 2837.55 210.615  72
   4   1  17 2635.84 163.538  86
  -4  -1 -17 2659.75 184.770  72
   4   1  17 2641.49 177.189  75
   4   1  17 2954.46 187.824  50
  -4  -1 -17 2826.75 220.110  55
   4  -1  17 2860.20 190.978  49
  -4  -1 -17 2695.36 208.841  51
  -4   1 -17 2585.84 191.367  51
  -4   1 -18 20.9257 52.2005  43
   4  -1  18 24.1891 26.0847  26
   4  -1  18 53.2117 34.6268  40
   4   1  18 29.0480 33.4798  40
  -4  -1 -18-13.4556 39.3549  29
  -4   1 -18 17.6197 44.4410  29
  -4  -1 -18 66.8255 36.1558  72
  -4   1 -18 89.5493 44.7128  72
   4  -1  18 48.3041 22.7676  74
   4   1  18-0.07691 26.1051  75
  -4   1 -18 50.2436 31.6088  51
   4  -1  18 35.9016 26.4320  49
   4   1  18 87.9585 42.6112  49
   4   1  18 33.1049 31.5312  50
  -4  -1 -18 23.6612 34.1418  51
  -4  -1 -18 90.3445 49.1592  55
  -4   1 -18 26.0830 34.3781  55
   4  -1  19 7798.33 265.101  40
   4   1  19 7524.05 261.134  40
  -4  -1 -19 6972.00 270.845  29
  -4   1 -19 7712.97 298.507  29
  -4   1 -19 7619.40 296.196  43
   4   1  19 7429.20 265.050  74
  -4   1 -19 7594.83 287.928  72
  -4  -1 -19 7377.86 296.219  55
  -4   1 -19 6583.84 263.218  55
   4  -1  19 7477.20 264.910  49
   4   1  19 7518.78 261.325  49
  -4   1 -19 6728.60 257.818  52
   4  -2 -22 41.7344 25.1185  32
   4   2 -22 55.9361 30.6584  45
  -4  -2  22 109.892 33.9523  80
  -4   2  22 77.9913 30.4306  76
   4   2 -22 71.7707 29.8467  71
  -4   2  22 49.9593 21.9391  87
   4  -2 -22 55.7111 23.9057  82
  -4   2  22 79.2709 28.4828  56
   4   2 -22 68.8044 30.0059  69
   4   2 -22 124.541 36.3033  68
   4  -2 -21 2326.63 170.697  30
   4   2 -21 2518.70 178.882  45
  -4  -2  21 2437.40 148.417  25
   4  -2 -21 2240.49 154.991  82
   4   2 -21 2516.73 173.963  71
  -4   2  21 2343.63 162.249  76
  -4   2  21 2190.13 141.752  81
  -4  -2  21 2421.82 155.979  80
  -4   2  21 2457.41 161.077  56
   4   2 -21 2387.42 167.579  69
   4  -2 -20 4231.84 257.282  30
   4   2 -20 3848.75 247.043  45
   4   2 -20 3750.86 242.789  34
  -4  -2  20 4030.41 218.944  25
   4   2 -20 4276.02 256.995  71
  -4   2  20 4048.94 236.692  76
   4  -2 -20 3601.85 223.248  82
   4  -2 -20 3707.02 211.337  69
  -4   2  20 4189.65 227.812  81
  -4  -2  20 3977.30 223.844  80
   4   2 -20 4047.04 242.744  69
  -4   2  20 4033.24 231.997  56
   4  -2 -19 5103.91 306.582  30
   4   2 -19 5392.59 315.164  45
   4   2 -19 5379.05 313.522  34
  -4   2  19 5432.03 277.154  28
  -4  -2  19 5549.78 282.509  25
  -4   2  19 5596.02 291.359  81
  -4  -2  19 5363.64 283.082  80
  -4   2  19 5531.37 299.971  76
   4  -2 -19 5051.98 288.795  82
  -4   2  19 5483.51 294.290  56
   4   2 -19 5194.32 298.376  69
   4  -2 -19 5268.26 279.546  69
   4   2 -18 84.6593 59.8801  34
   4  -2 -18 129.726 68.5708  30
  -4   2  18 122.738 57.1286  28
   4   2 -18 184.967 73.4735  45
  -4  -2  18 109.594 48.9943  25
  -4  -2  18 80.7728 48.6433  80
  -4   2  18 88.8532 53.3904  76
   4  -2 -18 158.995 65.8397  82
  -4   2  18 142.722 67.9511  56
   4  -2 -18 120.489 53.2671  69
   4   2 -18 90.3548 55.5705  69
   4   2 -17 10.8864 52.7411  34
   4  -2 -17 29.6884 66.1850  30
  -4   2  17 53.8697 47.5925  28
   4   2 -17 64.2336 54.7819  45
  -4  -2  17 60.9754 54.9929  25
  -4  -2  17 23.7667 52.4599  80
  -4   2  17 48.5101 46.6154  76
   4  -2 -17 95.8428 55.9430  82
   4   2 -17-12.5308 49.6074  69
   4  -2 -17 37.4203 45.1339  69
   4   2 -16 726.447 126.443  34
   4  -2 -16 783.650 138.656  30
  -4   2  16 689.849 105.539  28
   4   2 -16 933.988 148.360  45
  -4  -2  16 475.860 102.035  25
  -4  -2  16 662.822 108.354  80
  -4   2  16 838.157 127.131  76
   4  -2 -16 647.932 118.413  82
   4   2 -16 561.377 111.102  69
   4  -2 -16 683.505 115.314  69
   4   2 -15 921.745 141.040  34
   4  -2 -15 671.671 126.360  30
  -4   2  15 477.946 90.4598  28
   4   2 -15 717.974 129.727  45
  -4  -2  15 675.075 114.217  25
  -4  -2  15 776.911 117.784  80
  -4   2  15 627.384 109.956  76
   4  -2 -15 697.243 121.483  82
   4  -2 -15 831.855 128.338  69
   4   2 -15 670.933 116.647  69
  -4   2  14 8414.43 384.713  28
   4  -2 -14 8552.26 449.367  30
   4  -2 -14 8487.35 416.251  45
   4   2 -14 8741.95 435.877  34
  -4  -2  14 9079.11 422.149  25
  -4  -2  14 9001.06 410.341  80
  -4   2  14 8544.75 414.018  76
   4  -2 -14 8745.13 436.926  82
   4  -2 -14 8609.45 421.406  69
   4   2 -14 8892.97 432.051  69
   4   2 -13 60.7629 61.8369  34
   4  -2 -13 31.6487 43.3634  30
  -4   2  13 10.8924 36.5150  28
   4  -2 -13-8.51551 41.5244  45
  -4  -2  13 56.3347 46.0241  80
  -4   2  13 25.4548 41.5574  76
   4  -2 -13-36.8783 53.2115  82
   4   2 -13 21.3827 40.2087  69
  -4   2  13-33.8184 39.2212  46
   4  -2 -13 24.0634 43.2436  69
  -4  -2  13 31.3758 46.1832  56
   4   2 -12 4719.25 301.306  34
   4  -2 -12 5013.49 323.198  30
   4  -2 -12 5180.59 311.904  45
  -4   2  12 4836.56 268.069  28
  -4  -2  12 4943.45 298.120  24
   4   2 -12 5003.33 304.947  20
   4  -2 -12 5072.86 312.732  18
  -4   2  12 5470.68 317.551  16
  -4   2  12 5007.77 287.815  14
  -4  -2  12 5080.77 298.457  25
  -4  -2  12 5225.93 295.983  80
  -4   2  12 4440.27 282.429  76
   4  -2 -12 4976.69 309.855  82
  -4   2  12 4949.99 271.212  46
   4  -2 -12 5076.52 305.217  69
   4   2 -12 4742.21 296.735  69
  -4  -2  12 5293.46 306.054  56
  -4  -2  11 1532.78 157.065  24
   4  -2 -11 1151.46 131.081  20
   4   2 -11 1311.38 149.994  20
   4   2 -11 1341.80 148.756  17
  -4   2  11 1367.45 151.801  16
  -4   2  11 1299.64 138.768  14
  -4  -2  10 3953.01 249.418  24
   4  -2 -10 3688.10 231.884  20
   4   2 -10 3817.74 247.307  20
  -4   2  10 3739.49 238.655  19
   4   2 -10 4337.35 262.418  17
  -4   2  10 3872.19 249.377  16
  -4   2  10 4027.93 236.150  14
  -4  -2   9 1667.53 155.436  24
   4  -2  -9 1681.34 149.298  20
   4   2  -9 1535.32 148.400  20
  -4   2   9 1597.65 152.655  19
   4   2  -9 1729.54 143.945   2
   4   2  -9 1583.18 153.613  17
  -4   2   9 1454.85 145.998  16
  -4   2   9 1589.33 139.702  14
  -4  -2   8 60315.2 1361.86  24
   4  -2  -8 61838.5 1382.89   6
   4   2  -8 60386.0 1361.58  20
   4   2  -8 60212.4 1317.35   2
  -4   2   8 61085.1 1382.09  19
   4   2  -8 59510.4 1366.03  17
  -4   2   8 59015.1 1352.82  16
  -4   2   8 59400.8 1300.55  14
  -4  -2   7 1455.42 138.601  24
   4  -2  -7 1608.54 145.772   6
   4   2  -7 1519.34 133.217   6
   4   2  -7 1483.79 131.387   2
   4   2  -7 1548.78 140.539  20
  -4   2   7 1424.03 142.590  19
   4   2  -7 1310.42 132.873  17
  -4   2   7 1482.50 136.468  16
  -4   2   7 1682.73 128.016  14
  -4  -2   6 43272.9 1019.93  24
  -4   2   6 40366.6 960.810  24
   4  -2  -6 43877.9 1030.63   6
   4   2  -6 43843.4 994.717   6
   4   2  -6 43984.2 1000.51   2
   4   2  -6 41245.2 1004.04  20
  -4   2   6 43920.2 1055.51  19
   4   2  -6 40655.3 1014.24  17
  -4   2   6 41406.4 995.772  16
  -4   2   6 43858.1 948.929  14
  -4  -2   5 95222.2 1894.37  24
  -4   2   5 89742.5 1824.17  24
   4  -2  -5 94114.7 1900.70   6
   4   2  -5 92237.3 1854.22   6
   4   2  -5 92213.9 1870.64   2
  -4   2   5 94775.1 1943.38  19
   4   2  -5 91162.8 1897.60  17
  -4   2   5 90153.4 1861.77  16
  -4  -2   4 302198. 5467.86  24
  -4   2   4 289818. 5392.83  24
   4  -2  -4 299729. 5483.09   6
   4   2  -4 298616. 5429.99   6
   4   2  -4 300347. 5466.51   2
   4   2  -4 305373. 5458.26  10
  -4   2   4 300936. 5442.29  16
  -4   2   4 294596. 5503.93   4
  -4  -2   3 81399.7 1639.97  24
  -4   2   3 78131.1 1687.93  13
  -4   2   3 76564.7 1556.00  24
   4   2  -3 77573.1 1592.00   6
   4  -2  -3 80338.6 1650.97   6
   4   2  -3 79566.0 1625.01  10
  -4   2   3 79021.6 1678.36   4
  -4   2   2 16441.6 448.122  24
   4   2  -2 17746.6 488.624   6
   4  -2  -2 17323.3 522.800   6
   4   2  -2 17710.5 515.207  10
  -4   2   2 17087.4 548.646   4
  -4   2   2 16439.0 545.026  13
  -4  -2   2 18101.1 522.511  24
   4  -2  -1 4580.64 235.081   6
   4   2  -1 4518.18 228.456  10
  -4   2   1 4782.08 259.446   4
  -4   2   1 4735.14 257.870  13
   4   2  -1 4518.81 211.270   6
  -4  -2   1 4444.95 228.579  24
   4   2   0 59189.6 1306.02  10
  -4   2   0 60868.4 1374.10   4
   4   2   0 60219.8 1268.80   6
  -4   2   0 63205.1 1374.34  13
   4  -2   0 59721.0 1319.89   6
  -4  -2   0 60612.0 1314.31  24
   4  -2   1 21686.9 613.207   6
   4  -2   1 20813.7 634.114  23
   4   2   1 20789.9 596.871  10
  -4   2  -1 21827.4 657.998   4
   4   2   1 20556.9 561.688   6
  -4   2  -1 21753.1 646.821  13
  -4  -2  -1 21695.8 606.484  24
   4  -2   2 45130.0 1105.53  23
   4   2   2 45585.3 1032.87  12
   4   2   2 47356.3 1078.45  10
   4   2   2 45923.4 1037.02   9
  -4   2  -2 48835.6 1162.76   4
   4  -2   2 46948.8 1090.62   6
  -4   2  -2 44979.4 1121.27  13
  -4  -2  -2 48518.1 1087.77  24
   4  -2   3 18339.6 584.099  23
   4   2   3 19569.4 546.793  12
   4  -2   3 18598.6 579.829  12
   4   2   3 20207.1 586.081  10
   4   2   3 19628.7 548.077   9
  -4   2  -3 19059.0 613.918  13
  -4  -2  -3 19092.3 578.592  24
   4   2   4 27069.2 710.489  12
   4  -2   4 27630.9 755.576  23
   4  -2   4 28563.5 768.564  12
   4   2   4 28881.7 760.267  10
   4   2   4 27158.5 708.499   9
   4  -2   4 26842.6 701.271   3
  -4   2  -4 26544.1 784.939  13
  -4  -2  -4 28256.8 759.438  24
  -4  -2  -5 36977.5 915.322  24
   4   2   5 34832.4 858.864  12
   4  -2   5 34428.0 885.665  23
   4  -2   5 35609.1 915.184  12
   4   2   5 33280.3 884.004  10
   4   2   5 34521.3 850.679   9
   4  -2   5 32874.4 848.185   3
  -4   2  -5 33072.7 933.036  13
   4  -2   6 1616.19 158.110  12
   4   2   6 1674.64 156.384  10
   4  -2   6 1460.38 139.178   3
  -4   2  -6 1963.60 186.370  13
  -4  -2  -6 1784.72 162.290  24
   4  -2   7 9068.58 403.140  12
   4   2   7 8658.83 387.550  10
   4  -2   7 8810.68 375.536   3
   4   2   7 8237.16 346.723   8
  -4   2  -7 8341.20 412.066  13
  -4  -2  -7 8896.14 395.730  24
   4  -2   8 6052.47 326.936  26
   4   2   8 6002.82 314.690  36
   4  -2   8 6504.06 343.976  12
  -4  -2  -8 5937.53 350.475  18
   4  -2   8 6023.83 317.680   3
   4   2   8 6008.55 294.865   8
  -4   2  -8 5738.24 343.921  13
  -4  -2  -8 6845.98 349.017  24
  -4  -2  -8 6066.01 312.482  85
   4  -2   8 6221.81 342.289  66
  -4  -2  -9 5898.72 357.123  35
   4  -2   9 5009.66 300.395  26
   4   2   9 5208.99 284.968  27
   4  -2   9 4952.31 315.210  31
   4   2   9 5119.69 293.003  36
   4   2   9 4577.68 280.379  89
  -4   2  -9 5296.89 311.363  78
  -4  -2  -9 4706.63 280.109  85
  -4  -2  -9 5074.80 311.505  65
  -4  -2  -9 5276.89 337.394  54
  -4   2  -9 5169.55 321.590  62
   4  -2   9 5040.51 330.857  47
  -4  -2  -9 5063.85 302.931  59
   4  -2   9 5553.93 324.399  66
  -4  -2  -9 5042.88 323.690  62
   4  -2  10 5029.26 321.368  31
   4   2  10 5120.56 301.010  44
   4   2  10 4824.13 289.342  36
  -4  -2 -10 4948.81 334.933  35
   4  -2  10 4839.20 301.129  26
  -4  -2 -10 5007.48 295.150  85
  -4   2 -10 4284.46 297.851  62
  -4  -2 -10 4835.23 304.722  65
  -4  -2 -10 5255.45 344.152  54
   4  -2  10 4875.88 310.064  66
  -4  -2 -10 4742.68 300.758  59
   4  -2  10 5358.12 345.360  47
   4  -2  11 925.818 140.733  31
  -4  -2 -11 800.859 139.554  35
   4   2  11 883.917 126.032  44
   4   2  11 972.196 131.775  36
   4  -2  11 876.913 131.412  26
  -4  -2 -11 1053.98 136.924  85
   4   2  11 1017.50 138.907  73
  -4  -2 -11 863.612 142.975  51
  -4   2 -11 793.245 128.664  62
  -4  -2 -11 753.035 126.726  59
   4  -2  12 9089.23 406.929  40
   4  -2  12 9387.27 434.526  26
  -4  -2 -12 9459.12 474.823  35
   4  -2  12 10166.6 470.599  31
   4   2  12 9278.11 418.175  36
   4   2  12 9304.54 425.073  44
  -4  -2 -12 9503.01 420.435  85
   4   2  12 8562.36 420.410  73
  -4  -2 -12 9453.15 475.150  51
  -4   2 -12 9130.91 446.532  62
  -4   2 -12 9692.55 484.931  54
  -4  -2 -12 9072.71 436.506  59
  -4   2 -12 9432.75 458.168  59
  -4  -2 -13 458.336 105.271  35
   4  -2  13 553.218 95.8443  40
   4   2  13 580.682 102.698  44
   4   2  13 514.758 100.651  36
   4  -2  13 621.138 108.206  31
   4  -2  13 319.295 81.8107  26
   4   2  13 512.374 98.2934  73
  -4   2 -13 426.574 104.816  54
   4   2  13 501.586 95.9149  50
  -4  -2 -13 469.221 111.773  51
  -4  -2 -13 370.143 85.7821  59
  -4   2 -13 562.985 105.197  59
  -4   2 -13 552.868 107.550  62
   4  -2  14 3427.77 241.700  26
   4  -2  14 3452.57 231.088  40
   4  -2  14 3656.52 265.609  31
  -4  -2 -14 3235.77 239.800  29
   4   2  14 3399.13 237.394  44
  -4  -2 -14 3420.98 262.449  35
   4   2  14 3364.58 241.471  73
   4   2  14 3267.63 231.284  50
  -4  -2 -14 3013.23 260.605  55
  -4   2 -14 3089.51 253.348  54
  -4  -2 -14 3535.30 274.925  51
   4  -2  14 3517.53 236.327  49
  -4   2 -14 3565.24 259.109  59
   4  -2  15 3403.65 218.882  40
  -4  -2 -15 3084.75 223.945  29
   4  -2  15 3452.01 245.383  31
  -4   2 -15 3271.21 252.824  29
   4  -2  15 3122.73 220.917  26
  -4  -2 -15 3130.78 238.286  35
   4   2  15 3106.33 215.086  44
   4   2  15 3210.72 210.121  86
   4   2  15 3267.56 230.154  73
   4  -2  15 3139.84 214.102  49
  -4  -2 -15 3204.39 258.191  55
  -4   2 -15 3117.01 233.980  59
   4   2  15 3320.52 224.021  50
  -4  -2 -15 3107.25 246.184  51
  -4   2 -15 2847.65 212.775  51
  -4   2 -15 3008.02 235.211  54
   4  -2  16 1465.44 136.609  40
  -4  -2 -16 1329.72 136.746  29
   4  -2  16 1102.38 130.266  31
   4  -2  16 1311.13 132.746  26
  -4   2 -16 1423.55 155.913  29
  -4  -2 -16 1345.28 144.502  35
  -4   2 -16 1474.31 166.519  43
   4   2  16 1391.02 130.575  86
   4   2  16 1308.86 136.509  73
   4   2  16 1415.25 137.180  50
  -4  -2 -16 1417.63 162.617  55
  -4   2 -16 1429.41 149.519  54
   4  -2  16 1418.33 135.382  49
  -4   2 -16 1177.54 134.508  59
  -4  -2 -16 1525.99 161.564  51
   4  -2  17 6956.60 286.822  40
   4  -2  17 6953.03 295.724  26
  -4  -2 -17 6752.65 294.082  29
  -4   2 -17 6693.23 324.550  29
  -4  -2 -17 7087.91 306.791  35
  -4   2 -17 6953.63 342.735  43
   4   2  17 6997.37 280.157  86
   4   2  17 6915.28 297.376  75
   4   2  17 6981.05 302.409  73
  -4   2 -17 6924.99 323.292  72
   4   2  17 7049.11 295.932  50
  -4  -2 -17 7113.47 342.766  55
   4  -2  17 7067.20 292.525  49
  -4  -2 -17 6975.00 331.626  51
   4  -2  18 6303.70 243.887  40
   4   2  18 6024.06 241.074  40
  -4   2 -18 6212.99 279.513  29
  -4   2 -18 6463.64 294.498  43
   4   2  18 6136.24 232.179  86
   4   2  18 6477.53 255.209  75
  -4   2 -18 6130.42 273.215  72
  -4  -2 -18 6492.04 292.765  55
   4  -2  18 6045.33 242.241  49
  -4   2 -18 5580.58 241.831  55
   4   2  18 5963.60 235.185  49
   4   2  18 6936.51 261.831  50
  -4   2 -19 177.937 40.5297  29
  -4   2 -19 197.750 46.2511  43
  -4   2 -19 241.138 45.0174  72
   4   2  19 231.585 40.7989  74
   4  -2  19 198.757 37.7848  64
  -4  -2 -19 190.522 45.3552  55
   4   3 -21 1814.92 132.918  45
  -4   3  21 2131.06 136.613  87
   4   3 -21 1901.60 137.342  71
  -4   3  21 1723.38 119.831  76
   4  -3 -21 1876.53 129.158  82
  -4   3  21 2124.11 126.312  81
  -4  -3  21 1722.01 111.100  90
   4   3 -21 1853.64 128.839  68
   4   3 -21 1668.21 114.752  69
  -4   3  21 2188.61 135.936  56
   4   3 -20 80.3964 36.7281  34
   4  -3 -20 71.7640 34.4551  30
   4  -3 -20 62.4625 30.4698  32
   4   3 -20 145.354 50.1857  45
  -4  -3  20 45.2144 24.6506  25
  -4  -3  20 103.959 40.8044  80
   4   3 -20 139.805 55.5949  71
   4  -3 -20 105.864 42.7010  82
  -4   3  20 90.3370 39.7134  81
  -4   3  20 141.083 48.1992  76
  -4   3  20 81.0976 38.8098  56
   4   3 -20 22.5945 23.9633  69
   4  -3 -19 1654.84 163.673  30
   4  -3 -19 1792.67 160.280  32
   4   3 -19 1921.44 170.417  45
   4   3 -19 1738.48 152.966  34
  -4   3  19 1862.74 143.914  28
  -4  -3  19 2010.38 147.205  25
  -4  -3  19 2052.35 160.770  80
  -4   3  19 1880.52 156.028  76
   4  -3 -19 1751.84 158.873  82
  -4   3  19 1894.90 157.890  56
   4   3 -19 1784.88 150.896  69
   4   3 -18 7181.28 360.064  45
  -4   3  18 6871.68 310.101  28
   4  -3 -18 7770.97 374.486  32
   4  -3 -18 7393.88 380.099  30
   4   3 -18 6865.74 340.124  34
  -4  -3  18 7497.06 327.410  25
  -4   3  18 7055.08 336.071  76
   4  -3 -18 6983.93 351.332  82
  -4  -3  18 7908.35 350.392  80
  -4   3  18 7463.14 347.858  56
   4   3 -18 6776.02 330.847  69
  -4   3  17 1705.77 152.626  28
   4  -3 -17 1646.59 187.690  30
   4   3 -17 1693.63 178.879  45
   4   3 -17 1534.50 160.569  34
  -4  -3  17 1513.65 150.811  25
  -4   3  17 1500.96 155.831  76
   4  -3 -17 1634.70 174.304  82
  -4  -3  17 1374.30 150.108  80
   4   3 -17 1645.80 163.093  69
   4   3 -16 983.983 134.382  34
   4  -3 -16 1089.93 153.764  30
  -4   3  16 955.777 117.270  28
   4   3 -16 888.302 134.223  45
  -4  -3  16 1093.13 132.823  25
  -4  -3  16 888.571 126.033  80
  -4   3  16 1025.06 134.668  76
   4  -3 -16 980.976 142.117  82
   4   3 -16 969.217 131.674  69
  -4   3  15 53.3929 36.8271  28
   4  -3 -15 38.1218 51.3061  30
   4   3 -15 91.0135 61.2424  45
  -4  -3  15 19.5574 36.8753  25
  -4  -3  15 123.277 54.3090  80
  -4   3  15 30.1416 43.8709  76
   4  -3 -15 56.6070 55.7555  82
   4   3 -15 86.8132 49.6330  69
  -4   3  14 13222.1 486.204  28
   4  -3 -14 14273.8 596.882  30
   4   3 -14 13072.9 550.458  45
  -4  -3  14 13681.2 532.331  25
  -4   3  14 12722.3 512.855  76
   4  -3 -14 12635.7 547.159  82
  -4  -3  14 13030.5 523.614  80
   4   3 -14 13494.2 531.763  69
   4  -3 -13 14495.8 604.740  30
  -4   3  13 14015.5 500.896  28
   4   3 -13 14703.9 580.506  45
  -4  -3  13 14396.3 550.193  25
  -4   3  13 14610.9 545.595  76
   4  -3 -13 13703.5 567.537  82
  -4  -3  13 13912.1 541.965  80
   4   3 -13 13820.3 539.337  69
   4  -3 -12 1368.97 176.070  30
   4   3 -12 1273.72 158.944  45
  -4   3  12 1515.73 160.483  76
   4  -3 -12 1032.92 148.812  82
  -4  -3  12 1156.97 145.927  80
  -4  -3  12 1281.22 152.934  25
   4  -3 -11 12824.1 556.465  30
   4   3 -11 13155.4 524.356  45
  -4   3  11 12414.9 483.669  76
   4  -3 -11 12782.6 531.643  82
  -4  -3  11 12750.0 505.414  80
  -4  -3  11 13143.7 514.269  25
   4  -3 -10 6960.51 382.885  30
  -4   3  10 6817.49 348.457  11
  -4   3  10 6771.98 362.993  19
   4   3 -10 6504.19 328.715   2
   4   3 -10 6480.89 350.364  17
  -4   3  10 6282.93 330.602  16
  -4   3  10 6452.99 314.224  14
  -4  -3  10 6476.44 338.167  25
   4  -3 -10 6648.22 357.975  82
  -4  -3  10 6308.02 333.160  80
  -4  -3   9 93.4344 45.5509  24
  -4   3   9 59.5916 39.3886  11
  -4   3   9 76.0388 44.5120  19
   4   3  -9 78.2242 48.2516  17
  -4   3   9 95.1822 48.9448  16
  -4   3   9 107.273 47.2174  14
   4   3  -9 137.947 50.6911   2
  -4  -3   8 802.876 104.521  24
   4  -3  -8 781.923 106.870   6
  -4   3   8 766.862 108.451  11
  -4   3   8 693.967 111.099  19
   4   3  -8 956.263 124.383  17
  -4   3   8 957.271 115.860  16
   4   3  -8 772.425 105.977   2
  -4  -3   7 15862.3 528.675  24
   4  -3  -7 16169.4 543.882   6
  -4   3   7 16635.3 545.491  11
   4   3  -7 17488.9 563.028   2
  -4   3   7 16408.1 591.855  19
   4   3  -7 16898.1 569.962  17
  -4   3   7 15975.8 523.280  16
  -4  -3   6 7609.29 328.652  24
   4  -3  -6 7228.47 327.870   6
  -4   3   6 7463.18 327.488  11
   4   3  -6 7294.17 335.843   2
  -4   3   6 7706.97 375.109  19
   4   3  -6 6992.17 335.780  17
  -4  -3   5 12651.5 452.316  24
   4  -3  -5 14263.7 478.272   6
   4   3  -5 13975.1 488.798   2
  -4   3   5 14787.7 538.095  19
   4   3  -5 13341.6 482.432  17
   4  -3  -4 2488.11 177.313   6
   4   3  -4 2752.22 194.175   2
  -4   3   4 2589.01 207.106  19
   4   3  -4 2637.39 187.287  10
  -4  -3   4 2287.73 169.429  24
  -4   3   3 4432.74 276.387  13
   4  -3  -3 4508.44 244.085   6
   4  -3  -3 5604.63 318.835  23
  -4   3   3 5387.73 301.465  19
   4   3  -3 4968.01 262.366  10
  -4   3   3 4359.42 276.369   4
  -4  -3   3 4760.03 248.544  24
   4  -3  -2 2892.44 228.140  23
   4   3  -2 3086.29 202.685  10
  -4   3   2 3031.12 228.801   4
  -4  -3   2 3241.59 199.982  24
   4  -3  -2 2833.41 187.839   6
  -4   3   2 3081.62 225.540  13
   4  -3  -1 1206.54 144.194  23
   4   3  -1 1123.67 121.889  10
  -4   3   1 1421.19 155.263   4
   4  -3  -1 1354.29 127.348   6
  -4  -3   1 996.692 112.277  24
  -4   3   1 1033.26 131.455  13
   4  -3   0 9477.18 426.274  23
   4   3   0 9581.81 382.840  10
  -4   3   0 10386.7 444.571   4
   4  -3   0 9349.27 370.182   6
  -4  -3   0 9732.21 377.452  24
  -4   3   0 8995.75 407.304  13
  -4   3  -1-5.54812 31.8612  13
  -4  -3  -1-72.2903 39.3844  24
   4  -3   1-1.72976 34.3096  23
   4   3   1-10.0006 30.8456  10
  -4   3  -1 28.6051 46.2310   4
   4  -3   2 5433.71 313.251  23
   4  -3   2 5786.40 284.404  12
   4   3   2 5121.69 274.949  10
   4   3   2 5334.16 271.115   9
  -4   3  -2 6049.77 337.969   4
  -4   3  -2 5130.51 298.907  13
  -4  -3  -2 5487.11 279.204  24
   4  -3   3 9968.57 438.636  23
   4  -3   3 9921.96 398.093  12
   4   3   3 9811.56 403.847  10
   4   3   3 10087.5 394.739   9
  -4   3  -3 10370.2 470.676   4
  -4   3  -3 10135.8 441.201  13
  -4  -3  -3 10325.5 408.044  24
   4  -3   4 47688.7 1207.03  23
   4  -3   4 49172.8 1161.97  12
   4   3   4 45334.4 1149.37  10
   4   3   4 47502.0 1139.70   9
  -4   3  -4 47435.6 1217.68  13
  -4  -3  -4 49008.0 1167.64  24
   4  -3   5 2365.81 200.172  23
   4  -3   5 2286.66 185.270  12
   4   3   5 2299.69 188.089  10
   4   3   5 2311.54 181.899   9
   4   3   5 2257.81 173.919  15
  -4   3  -5 2082.71 197.172  13
  -4  -3  -5 2254.43 187.632  24
   4  -3   6 3478.67 258.749  31
  -4  -3  -6 3337.99 260.354  35
   4  -3   6 3357.51 234.035  12
   4   3   6 3318.39 232.679  10
  -4  -3  -6 3006.59 233.888  18
   4   3   6 3438.98 228.203   9
   4   3   6 3428.96 219.692  15
  -4   3  -6 3619.27 265.475  13
  -4  -3  -6 3643.79 246.508  24
  -4  -3  -6 3286.18 224.741  85
   4  -3   6 3691.84 262.119  66
  -4  -3  -6 3442.59 258.769  65
  -4  -3  -7 9063.18 457.084  35
   4  -3   7 9274.99 414.938  26
   4  -3   7 9143.12 448.555  31
   4  -3   7 9538.94 423.523  12
  -4  -3  -7 9364.03 446.620  18
   4   3   7 9153.53 395.205  89
  -4  -3  -7 9514.37 413.550  85
   4  -3   7 9513.10 446.327  66
   4  -3   7 10050.9 485.093  47
  -4  -3  -7 9859.44 461.092  65
   4  -3   8 29687.4 862.878  26
  -4  -3  -8 30626.7 949.413  35
   4  -3   8 30252.0 925.785  31
   4   3   8 29707.5 840.744  36
  -4  -3  -8 29545.0 850.772  85
   4   3   8 29288.9 830.913  89
   4  -3   8 30582.2 914.744  66
  -4  -3  -8 28771.2 907.475  65
   4  -3   8 28726.7 938.883  47
  -4  -3  -8 28889.1 883.724  51
   4  -3   9 2198.96 202.381  26
   4  -3   9 2360.44 224.120  31
   4   3   9 2372.16 197.590  36
  -4  -3  -9 2127.05 221.249  35
  -4  -3  -9 2088.80 189.293  85
   4   3   9 2422.98 195.930  89
   4  -3   9 2527.22 244.676  47
  -4  -3  -9 2462.85 225.070  65
  -4   3  -9 2242.40 206.133  62
   4  -3   9 2210.51 215.600  66
  -4  -3  -9 2191.44 214.068  51
   4   3  10 625.257 103.509  36
  -4  -3 -10 821.424 143.402  35
   4  -3  10 644.047 122.340  31
   4  -3  10 767.633 118.012  26
   4   3  10 755.087 115.909  73
  -4  -3 -10 505.935 97.6539  85
  -4  -3 -10 509.487 109.896  55
  -4  -3 -10 475.696 104.295  51
   4  -3  10 575.086 126.443  47
  -4  -3 -11 4299.39 315.772  35
   4   3  11 4376.56 274.595  44
   4  -3  11 4557.65 312.105  31
   4   3  11 3721.81 249.807  36
   4  -3  11 4586.38 289.912  26
  -4  -3 -11 4414.88 275.614  85
   4   3  11 4437.87 283.847  73
   4  -3  11 4188.11 316.341  47
  -4  -3 -11 3178.21 270.614  55
  -4  -3 -11 3860.58 286.833  51
  -4   3 -11 3985.28 275.190  59
   4   3  12 9677.67 419.583  44
   4  -3  12 9736.49 466.308  31
   4   3  12 9835.29 413.450  36
  -4  -3 -12 9144.97 474.205  35
   4  -3  12 9022.24 422.484  26
  -4  -3 -12 9835.02 425.497  85
   4   3  12 9551.57 428.233  73
  -4  -3 -12 8678.49 455.205  55
  -4   3 -12 10144.8 471.766  54
   4  -3  12 10007.7 446.634  60
  -4   3 -12 9250.34 431.331  59
  -4  -3 -12 9201.23 456.576  51
   4  -3  13 869.464 107.791  40
   4   3  13 1133.22 132.804  44
  -4  -3 -13 1035.02 150.842  35
   4  -3  13 1088.38 140.057  26
   4  -3  13 801.833 127.831  31
   4   3  13 980.537 127.661  73
  -4  -3 -13 1166.34 161.635  55
  -4   3 -13 994.098 144.509  54
   4  -3  13 1086.52 132.756  60
  -4   3 -13 935.970 127.445  59
  -4  -3 -13 763.101 124.452  51
   4  -3  14 700.342 92.4607  40
   4  -3  14 663.857 111.676  31
  -4  -3 -14 453.477 101.952  35
   4   3  14 352.561 72.1602  44
  -4   3 -14 327.109 87.6343  29
   4  -3  14 612.464 100.546  26
   4   3  14 519.590 92.8247  73
   4   3  14 526.923 94.6756  50
  -4  -3 -14 548.291 110.613  55
   4  -3  14 496.850 81.8041  49
   4  -3  14 455.214 82.3462  60
  -4   3 -14 613.764 102.366  59
  -4   3 -14 521.246 96.1710  54
  -4  -3 -14 597.117 111.129  51
   4  -3  15 7165.67 299.261  40
   4   3  15 6660.04 302.783  44
   4  -3  15 8245.23 352.945  26
   4  -3  15 6904.88 346.481  31
  -4   3 -15 6996.77 348.564  29
  -4  -3 -15 7506.76 368.822  35
   4   3  15 7782.97 326.061  86
   4   3  15 7257.13 328.080  73
   4   3  15 7196.01 324.034  50
  -4  -3 -15 7591.99 374.287  55
  -4   3 -15 7446.77 339.922  54
   4  -3  15 7050.09 297.336  49
  -4   3 -15 6834.62 318.153  59
   4  -3  16 12742.8 429.302  26
   4  -3  16 12038.7 443.508  31
  -4   3 -16 12249.8 446.647  29
  -4  -3 -16 11560.3 440.625  35
   4   3  16 12424.8 428.195  75
   4   3  16 12066.6 414.182  73
   4   3  16 12666.9 409.384  86
  -4   3 -16 11593.8 433.197  72
  -4  -3 -16 11451.7 448.875  55
   4  -3  16 12952.1 436.307  64
   4  -3  16 11155.9 372.751  49
   4   3  16 12229.1 415.275  50
  -4   3 -17 61.5552 46.7926  43
  -4   3 -17 124.334 43.2544  29
  -4   3 -17 110.915 39.0613  72
   4   3  17 81.9344 35.6637  86
   4   3  17 137.316 47.3803  75
   4   3  17 54.5999 32.5690  50
  -4  -3 -17 123.491 44.3782  55
   4  -3  17 78.2821 35.4830  64
  -4   3 -18 51.5982 30.1684  43
  -4   3 -18-7.42477 19.9326  72
   4   3  18 9.24486 19.3424  86
   4   3  18 101.588 30.3583  74
   4   3  18 68.9874 27.9514  75
   4   3  18 24.0378 21.1062  50
  -4  -3 -18 29.4137 22.0304  55
   4  -3  18-0.29467 20.3967  64
  -4   4  20 1969.66 123.392  87
   4   4 -20 1867.15 131.803  71
   4  -4 -20 2024.69 129.872  82
  -4   4  20 2105.92 126.737  81
  -4  -4  20 1732.99 107.451  90
  -4   4  20 1900.68 120.026  56
   4   4 -19 8252.80 314.593  45
   4   4 -19 8870.29 349.565  71
  -4   4  19 8836.81 299.854  76
   4  -4 -19 9127.95 339.816  82
  -4   4  19 9650.34 338.454  81
  -4  -4  19 8366.15 303.056  90
  -4   4  19 8543.01 315.261  56
   4   4 -19 8768.26 314.422  68
  -4   4  18 13769.4 419.543  28
   4   4 -18 14077.3 471.945  45
  -4   4  18 14229.0 442.069  76
   4  -4 -18 15132.8 497.417  82
  -4  -4  18 14691.3 457.626  90
  -4   4  18 14176.5 463.856  56
  -4   4  17 12859.3 421.225  28
   4  -4 -17 12879.2 468.926  32
   4   4 -17 13596.4 481.384  45
  -4  -4  17 12933.1 431.412  25
  -4   4  17 12771.8 440.453  76
   4  -4 -17 13738.7 498.794  82
  -4  -4  17 14034.4 465.977  90
  -4   4  17 13266.2 465.791  56
  -4   4  16 990.726 108.145  28
   4  -4 -16 892.301 121.469  32
   4   4 -16 1094.55 133.417  45
  -4  -4  16 868.837 117.870  80
  -4   4  16 976.609 115.605  76
   4  -4 -16 947.617 129.347  82
  -4  -4  16 919.460 117.576  90
  -4  -4  16 994.574 116.195  25
   4  -4 -15 9012.04 440.919  30
  -4   4  15 8354.22 343.370  28
   4   4 -15 8651.26 395.807  45
  -4  -4  15 8230.95 367.886  33
   4  -4 -15 7989.46 401.105  32
  -4   4  15 8390.89 364.877  76
   4  -4 -15 8337.44 406.545  82
  -4  -4  15 8549.31 396.308  80
  -4  -4  15 8825.46 385.039  90
  -4  -4  15 7991.82 362.495  25
   4  -4 -14 187.064 82.7608  30
   4  -4 -14 283.132 81.5843  32
   4   4 -14 192.435 63.6415  45
  -4  -4  14 208.887 71.8132  80
   4  -4 -14 190.984 71.2640  82
  -4  -4  14 204.449 63.9074  25
   4  -4 -13 1801.56 200.364  30
   4  -4 -13 1551.02 180.045  32
   4  -4 -13 1744.05 185.584  82
  -4  -4  13 1845.06 184.280  80
  -4  -4  13 1719.94 171.060  25
   4  -4 -12 991.225 150.279  30
   4  -4 -12 1216.55 163.855  32
  -4  -4  12 731.756 114.860  90
  -4  -4  12 1000.85 137.143  80
   4  -4 -12 1002.73 141.628  82
  -4  -4  12 1030.47 135.035  25
   4  -4 -11 9733.08 479.983  32
   4  -4 -11 9733.43 452.756  82
  -4  -4  11 9973.00 445.799  80
  -4  -4  11 9720.30 426.945  90
  -4  -4  11 8696.43 413.835  25
   4  -4 -10 696.274 130.921  32
  -4  -4  10 907.273 124.480  90
   4  -4 -10 800.497 125.367  82
  -4  -4  10 815.929 123.992  25
   4  -4  -9 1129.69 160.829  41
   4  -4  -9 877.594 138.318  32
   4  -4  -9 1190.97 149.228  82
  -4  -4   9 1168.81 139.935  90
  -4  -4   9 1167.86 144.199  25
   4  -4  -8 3204.75 268.584  41
   4  -4  -8 3343.46 267.472  32
   4  -4  -8 3199.82 241.526  82
  -4  -4   8 3441.78 234.713  90
  -4  -4   8 2860.63 224.854  25
   4  -4  -7 23732.2 814.279  41
   4  -4  -7 24111.5 801.603  32
   4  -4  -7 22961.6 729.091  82
  -4  -4   7 22535.1 698.049  90
  -4   4   7 23579.1 715.436  11
   4   4  -7 24600.0 750.761  17
  -4  -4   7 22571.8 723.899  25
   4  -4  -6 9686.30 477.947  41
   4  -4  -6 10070.6 470.848  32
   4  -4  -6 9461.18 508.477  88
  -4  -4   6 9010.19 389.902  90
  -4  -4   6 9449.17 412.760  84
  -4  -4   6 8336.41 398.787  79
   4  -4  -6 9395.96 468.555  23
   4   4  -6 10112.1 440.132   2
  -4   4   6 9219.18 453.986  19
   4   4  -6 9584.04 425.044  10
  -4  -4   6 9048.74 444.485   5
  -4  -4   6 9185.89 411.923  25
   4  -4  -5 3453.12 265.606  32
   4  -4  -5 3426.19 274.746  23
   4   4  -5 4055.42 265.185   2
  -4   4   5 3704.88 274.926  19
   4   4  -5 3379.93 238.589  10
  -4  -4   5 3532.50 267.996   5
  -4  -4   5 3104.46 225.780  84
   4  -4  -5 2960.99 277.483  88
  -4   4   4 7135.17 393.105  13
   4  -4  -4 7033.98 399.019  23
   4   4  -4 7669.81 373.647   2
  -4   4   4 7752.60 402.748  19
   4   4  -4 7025.40 353.153  10
  -4  -4   4 7298.46 395.467   5
  -4   4   4 7116.38 399.997   4
  -4   4   3 22448.6 765.563  13
   4  -4  -3 25236.3 822.833  23
  -4   4   3 23681.5 779.865  19
   4   4  -3 23023.6 720.391  10
  -4  -4   3 22381.2 770.246   5
  -4   4   3 23895.1 799.778   4
   4  -4  -2 3425.85 272.292  23
   4   4  -2 3214.98 230.029  10
  -4  -4   2 3208.17 256.594   5
  -4   4   2 3923.89 288.357   4
  -4   4   2 3381.50 260.200  13
  -4   4   1 952.333 136.958  13
   4  -4  -1 1060.72 150.218  23
   4   4  -1 1227.48 138.332  10
  -4  -4   1 1143.15 150.772   5
  -4   4   1 1385.61 171.665   4
   4  -4   0 2982.19 252.838  23
   4   4   0 2995.72 221.342  10
  -4  -4   0 2898.33 243.834   5
  -4   4   0 3621.69 277.544   4
  -4   4   0 3168.14 247.154  13
   4  -4   1 27259.0 847.923  31
   4  -4   1 28386.7 885.991  23
   4   4   1 26788.7 787.889  10
  -4  -4  -1 25284.5 834.658   5
   4   4   1 27270.8 788.315   9
  -4   4  -1 27064.7 875.261   4
  -4   4  -1 26581.4 837.885  13
  -4  -4  -1 26765.5 815.467  79
   4  -4   1 25008.3 854.143  47
   4  -4   2 465.783 98.7759  31
  -4   4  -2 722.815 119.850  13
   4  -4   2 579.113 110.834  23
   4   4   2 489.930 89.4602  10
  -4  -4  -2 476.876 97.7283   5
   4   4   2 510.501 94.4091   9
  -4   4  -2 372.985 96.1527   4
   4  -4   2 483.908 113.727  83
  -4  -4  -2 571.132 103.345  79
   4  -4   2 458.411 96.0234  63
   4  -4   2 406.495 98.3481  47
  -4  -4  -2 544.468 103.443  65
   4  -4   2 664.765 115.025  60
   4  -4   3 67.3786 54.3521  31
  -4   4  -3-44.2607 51.7904  13
   4  -4   3 58.1298 49.5113  23
   4   4   3 27.1570 29.4484  10
  -4  -4  -3 136.234 64.5961   5
   4  -4   3 15.8271 46.6931  83
   4  -4   3-18.8491 38.0469  66
  -4  -4  -3 45.3539 49.5507  65
   4  -4   3 11.2083 42.8675  47
   4  -4   4 2092.23 209.919  31
  -4  -4  -4 2017.33 195.912  35
  -4  -4  -4 2120.81 184.316  85
   4  -4   4 2091.00 227.620  83
  -4  -4  -4 2128.86 174.739  90
   4  -4   4 2651.26 220.564  66
  -4  -4  -4 2060.54 206.205  65
   4  -4   4 2315.29 232.462  47
  -4  -4  -5 21410.8 756.497  35
   4  -4   5 24056.4 797.460  31
  -4  -4  -5 22800.6 710.678  85
   4  -4   5 23378.5 838.319  83
   4  -4   5 23568.9 764.682  66
   4  -4   5 21877.6 694.054  64
  -4  -4  -5 23870.9 799.258  65
   4  -4   5 22570.1 814.820  47
   4  -4   5 23381.1 780.723  60
  -4  -4  -6 1595.23 185.149  35
   4  -4   6 1623.24 188.159  31
  -4  -4  -6 1666.81 164.385  85
   4  -4   6 1722.90 211.475  83
  -4  -4  -6 1910.99 202.307  65
   4  -4   6 1690.31 166.405  64
   4  -4   6 1632.49 197.314  47
   4  -4   6 1592.39 178.974  66
   4  -4   6 1558.89 182.332  60
  -4  -4  -7 1230.87 168.705  35
   4  -4   7 1689.35 192.503  31
   4  -4   7 1790.95 168.884  26
  -4  -4  -7 1892.77 175.566  85
   4  -4   7 1521.40 202.283  83
   4  -4   7 1478.16 159.193  64
   4  -4   7 1705.46 209.691  47
   4  -4   7 1712.36 189.853  60
  -4  -4  -8-15.2920 41.3401  35
   4   4   8-1.29303 33.5403  36
   4  -4   8 102.692 50.3569  31
   4  -4   8 44.3758 40.4508  26
  -4  -4  -8 38.1470 47.6125  85
   4  -4   8-4.65004 49.5009  60
   4  -4   8 41.2787 47.0587  64
   4  -4   8 96.0880 73.1422  47
   4  -4   9 30211.6 941.834  31
   4  -4   9 30133.4 867.491  26
   4   4   9 29261.6 822.601  36
  -4  -4  -9 30019.5 953.758  35
  -4  -4  -9 29923.0 860.404  85
   4   4   9 30375.4 863.876  73
   4  -4   9 29503.1 968.874  47
   4  -4   9 29619.9 878.448  64
   4  -4   9 31584.6 942.145  60
  -4  -4 -10 651.268 125.566  35
   4   4  10 697.100 100.354  36
   4  -4  10 678.706 127.172  31
   4  -4  10 837.424 121.048  26
  -4  -4 -10 765.822 114.020  85
   4   4  10 884.600 121.211  73
   4  -4  10 895.015 127.498  64
   4  -4  10 742.790 123.166  60
   4  -4  10 901.293 150.018  47
   4   4  11 284.226 67.3165  36
   4  -4  11 363.031 84.3165  26
  -4  -4 -11 195.082 79.5458  35
   4  -4  11 273.915 87.9129  31
   4   4  11 181.667 57.7211  44
  -4  -4 -11 274.480 66.3704  85
   4   4  11 224.745 71.0850  73
   4  -4  11 147.263 67.3007  64
   4  -4  11 254.777 79.3076  60
   4  -4  11 341.298 102.444  47
   4  -4  12 2529.94 199.301  26
   4  -4  12 2900.38 234.483  31
  -4  -4 -12 2515.47 229.506  35
   4   4  12 2763.03 195.823  44
  -4  -4 -12 2449.05 191.159  85
   4   4  12 2548.98 194.828  73
  -4  -4 -12 2399.50 206.698  55
   4  -4  12 2592.34 206.082  64
   4  -4  12 2741.17 214.653  60
   4  -4  13 14163.1 491.468  26
   4  -4  13 12338.8 504.569  31
  -4  -4 -13 14055.0 549.087  35
   4   4  13 13391.3 453.487  44
   4   4  13 13016.7 462.893  73
  -4  -4 -13 11866.6 480.212  55
   4  -4  13 13951.5 498.496  64
   4  -4  13 13199.6 481.860  60
   4   4  13 13421.5 472.042  50
   4   4  14 1196.62 111.746  44
   4  -4  14 1225.10 137.690  31
  -4   4 -14 1019.83 117.381  29
  -4  -4 -14 1198.43 139.636  35
   4   4  14 1245.85 120.722  73
   4   4  14 1125.19 118.059  50
   4  -4  14 1124.79 122.225  64
  -4  -4 -14 961.518 120.320  55
   4  -4  14 1022.48 110.490  60
   4  -4  15 2657.63 188.626  31
  -4   4 -15 2606.61 170.985  29
  -4  -4 -15 2918.79 200.017  35
   4   4  15 2900.37 168.198  73
   4   4  15 2996.12 174.397  86
  -4   4 -15 2961.59 176.717  72
  -4  -4 -15 2580.40 175.896  55
   4  -4  15 2834.19 179.467  64
   4   4  15 2688.87 167.914  50
  -4  -4 -16 4509.44 219.158  42
   4  -4  16 4751.54 229.198  31
  -4   4 -16 4653.83 236.807  43
   4   4  16 5084.47 209.031  86
  -4   4 -16 3936.33 185.012  72
   4   4  16 4728.33 210.853  75
   4  -4  16 4908.27 216.129  64
  -4  -4 -16 4215.67 202.889  55
   4   4  16 4824.56 205.800  50
   4  -5 -18 5555.91 271.052  88
   4   5 -18 5384.82 226.000  71
   4  -5 -18 5320.34 216.038  82
  -4   5  18 5449.36 224.146  81
  -4  -5  18 5164.78 206.295  90
  -4  -5  17 61.1216 35.0576  90
   4  -5 -17 58.3423 46.9191  88
  -4  -5  17 47.2782 25.6467  84
   4  -5 -17 98.5599 36.8565  82
   4   5 -17 105.895 40.7085  71
  -4   5  17 41.6094 28.4147  87
  -4   5  17 54.8402 29.2137  56
   4  -5 -16 3340.76 253.476  88
  -4  -5  16 3005.08 179.834  84
  -4  -5  16 2969.57 183.204  90
   4  -5 -16 3297.53 200.016  82
  -4   5  16 2937.88 175.922  87
  -4   5  16 3516.69 187.575  56
  -4  -5  15 2056.85 151.186  33
  -4  -5  15 2339.58 171.762  90
   4  -5 -15 1831.84 201.728  88
  -4  -5  15 2076.94 159.117  84
   4  -5 -15 1948.98 162.651  82
  -4   5  15 2302.25 160.291  56
  -4  -5  14 19841.4 603.670  33
  -4  -5  14 19751.9 605.469  84
   4  -5 -14 20161.7 629.578  82
  -4  -5  14 19166.4 606.000  90
  -4   5  14 19518.8 580.472  56
   4  -5 -13 272.396 76.0381  41
  -4  -5  13 235.555 66.6113  33
  -4  -5  13 160.026 55.0770  90
  -4  -5  13 253.491 66.6907  84
   4  -5 -13 245.722 70.3609  82
  -4  -5  12 1385.19 156.183  33
   4  -5 -12 1792.19 192.495  41
  -4  -5  12 1585.58 159.682  90
  -4  -5  12 1430.38 151.969  84
   4  -5 -12 1595.61 163.631  82
   4  -5 -11 4193.23 304.402  41
  -4  -5  11 3839.46 267.529  33
   4  -5 -11 3881.13 270.873  32
   4  -5 -11 4149.95 348.610  88
  -4  -5  11 4096.36 262.661  84
   4  -5 -11 4150.25 267.249  82
  -4  -5  11 4290.97 269.475  90
   4  -5 -10 24494.5 825.508  41
  -4  -5  10 21682.0 737.096  33
   4  -5 -10 22923.3 754.930  32
   4  -5 -10 22961.5 893.378  88
  -4  -5  10 22171.7 709.635  84
   4  -5 -10 21963.4 707.794  82
  -4  -5  10 22782.9 717.107  90
   4  -5  -9 1832.07 209.823  41
  -4  -5   9 1419.58 171.866  33
   4  -5  -9 2036.07 245.009  88
  -4  -5   9 1718.63 172.229  84
  -4  -5   9 1675.87 170.807  90
   4  -5  -8 387.423 104.431  41
  -4  -5   8 341.064 93.5090  33
  -4  -5   8 366.495 82.8203  90
   4  -5  -8 580.805 136.801  88
  -4  -5   8 593.572 104.000  84
   4  -5  -7 971.135 157.405  41
  -4  -5   7 812.615 131.108  33
  -4  -5   7 823.348 120.783  90
   4  -5  -7 997.700 178.905  88
  -4  -5   7 821.242 121.628  84
   4  -5  -6 28424.5 947.488  41
  -4  -5   6 26899.4 856.560  33
   4  -5  -6 27555.1 1002.96  88
  -4  -5   6 26496.0 808.911  84
  -4  -5   6 27310.8 810.188  90
  -4  -5   5 1613.71 178.830  33
   4  -5  -5 1776.13 210.605  41
  -4  -5   5 1650.93 170.543  79
  -4  -5   5 1613.78 167.648  84
   4  -5  -5 1416.60 204.824  88
  -4  -5   5 1625.00 164.139  90
   4  -5  -4 704.830 140.460  41
  -4  -5   4 733.757 123.380  33
  -4  -5   4 834.964 118.794  90
   4  -5  -4 1175.33 192.118  88
  -4  -5   4 804.451 122.961  79
  -4  -5   4 932.342 128.729  84
   4  -5  -3 3508.70 301.848  41
  -4  -5   3 3360.40 256.613  33
   4  -5  -3 3933.30 340.235  88
  -4  -5   3 3163.62 238.508  84
  -4  -5   3 3418.25 253.910  79
  -4  -5   3 3954.24 254.056  90
   4  -5  -2 11488.7 563.775  41
  -4  -5   2 10274.9 465.913  33
   4  -5  -2 10797.0 501.904  31
   4  -5  -2 10922.9 578.596  88
  -4  -5   2 9588.30 455.654  79
  -4  -5   2 10680.7 453.694  84
  -4  -5   2 11042.1 446.107  90
   4  -5  -1 2796.06 275.111  41
  -4  -5   1 2742.71 227.475  33
   4  -5  -1 2629.16 237.529  31
   4  -5  -1 3043.75 297.493  88
  -4  -5   1 2798.74 211.415  90
  -4  -5   0 39754.5 1053.34  33
   4  -5   0 37674.5 1098.38  31
   4  -5   0 41591.0 1219.28  41
  -4  -5   0 40596.5 1023.34  90
  -4  -5   0 35674.0 1038.91  65
   4  -5   0 36649.0 1042.54  60
   4  -5   0 38717.0 1162.40  47
   4  -5   1 4451.64 347.829  41
  -4  -5  -1 4961.93 295.647  33
   4  -5   1 4488.38 313.273  31
   4  -5   1 4689.31 359.183  83
  -4  -5  -1 4845.78 279.902  90
  -4  -5  -1 4512.99 302.056  65
   4  -5   1 4063.26 285.993  60
   4  -5   1 4401.33 332.786  47
  -4  -5  -2 17242.9 591.963  33
   4  -5   2 16612.1 648.710  31
  -4  -5  -2 16057.2 569.429  85
   4  -5   2 17863.9 732.311  83
  -4  -5  -2 17451.5 584.208  90
   4  -5   2 16414.0 686.878  47
   4  -5   2 15594.0 618.174  60
   4  -5   3 229.542 83.3806  31
  -4  -5  -3 332.905 78.1262  85
   4  -5   3 202.952 79.1574  83
  -4  -5  -3 427.267 86.1412  90
   4  -5   3 258.777 91.0334  47
   4  -5   3 271.970 79.1697  60
   4  -5   4 14476.8 593.634  31
  -4  -5  -4 14150.3 518.399  85
   4  -5   4 13380.2 636.256  83
   4  -5   4 13861.8 622.286  47
   4  -5   4 13015.4 562.113  60
   4  -5   5 182.568 77.0628  31
  -4  -5  -5 155.962 58.8730  85
   4  -5   5 244.951 100.137  83
   4  -5   5 230.343 87.6576  47
   4  -5   5 242.199 70.5209  64
   4  -5   5 221.951 78.4029  60
  -4  -5  -6 1041.71 145.443  35
   4  -5   6 913.769 144.287  31
  -4  -5  -6 1176.82 138.988  85
   4  -5   6 955.000 165.010  83
   4  -5   6 877.375 117.848  64
   4  -5   6 1167.71 157.871  60
   4  -5   6 1004.80 161.133  47
  -4  -5  -7 1180.24 156.831  35
   4  -5   7 892.174 142.892  31
  -4  -5  -7 1060.98 129.644  85
   4  -5   7 1296.64 165.247  60
   4  -5   7 996.588 127.493  64
   4  -5   7 908.193 151.692  47
   4  -5   8 7871.77 410.812  31
  -4  -5  -8 7320.05 395.205  35
  -4  -5  -8 7616.70 351.291  85
   4  -5   8 7958.05 440.852  47
   4  -5   8 6869.41 349.606  64
   4  -5   8 7805.63 407.303  60
  -4  -5  -9 65.7913 59.6610  35
   4  -5   9 46.2702 54.2965  31
  -4  -5  -9 62.9708 47.1887  85
   4  -5   9 58.5168 46.8904  64
   4  -5   9 75.8189 49.5068  60
   4  -5   9 8.30320 59.0755  47
  -4  -5 -10 1121.55 146.227  35
   4   5  10 1002.01 112.388  44
   4  -5  10 957.942 138.523  31
  -4  -5 -10 1090.10 121.986  85
   4  -5  10 824.103 115.827  64
   4  -5  10 911.702 130.949  60
   4  -5  10 1048.31 154.868  47
   4  -5  11 5105.08 298.017  31
  -4  -5 -11 5358.54 309.197  35
   4   5  11 4455.90 230.490  44
  -4  -5 -11 5051.57 255.249  85
   4  -5  11 5066.58 316.767  47
   4  -5  11 4640.50 261.223  64
   4  -5  11 5098.65 286.973  60
   4  -5  12 9675.34 399.764  31
  -4  -5 -12 9401.66 404.264  35
   4   5  12 8627.55 313.642  44
   4   5  12 9110.72 343.444  50
   4  -5  12 9069.34 361.269  64
  -4  -5 -13 578.523 101.127  42
   4  -5  13 514.854 83.6114  31
   4   5  13 409.108 63.5458  50
   4  -5  13 438.011 70.7128  64
  -4  -5 -14 6290.92 290.863  42
   4  -5  14 6608.56 276.361  31
   4   5  14 6221.79 242.451  86
   4   5  14 5969.56 234.736  75
   4  -5  14 6492.20 253.769  64
   4   5  14 6069.84 228.541  50
   4  -5  15 36.4519 29.0738  31
   4   5  15-2.80408 17.0398  86
   4  -5  15 14.8191 22.6469  64
   4  -6 -16 332.952 63.2032  88
   4  -6 -15 4893.10 267.479  88
  -4  -6  15 4863.81 207.607  90
  -4  -6  14 270.257 46.8108  33
   4  -6 -14 257.472 69.1662  88
  -4  -6  14 186.314 46.7909  90
   4  -6 -13 991.432 116.442  41
  -4  -6  13 922.028 99.6585  33
   4  -6 -13 842.908 129.716  88
  -4  -6  13 1065.22 107.895  90
   4  -6 -12 234.941 66.6628  41
  -4  -6  12 235.958 57.4759  33
  -4  -6  12 267.585 53.2991  39
  -4  -6  12 301.218 63.2979  90
   4  -6 -12 143.422 70.3372  88
   4  -6 -11 7621.61 381.841  41
  -4  -6  11 7066.18 330.748  33
  -4  -6  11 7139.27 292.682  39
   4  -6 -11 6816.75 409.465  88
  -4  -6  11 6800.37 294.063  84
  -4  -6  11 7141.46 323.479  90
   4  -6 -10 2109.02 203.901  41
  -4  -6  10 1882.38 173.393  33
  -4  -6  10 1834.92 145.096  39
   4  -6 -10 1846.07 219.715  88
  -4  -6  10 1751.62 147.177  84
  -4  -6  10 1775.09 160.952  90
   4  -6  -9 81.8675 53.8940  41
  -4  -6   9 85.1370 54.2173  33
  -4  -6   9 3.98223 39.7038  39
  -4  -6   9 8.70854 36.4876  90
   4  -6  -9 30.3097 75.6849  88
  -4  -6   9 73.6482 40.8889  84
   4  -6  -8 183.840 74.2630  41
  -4  -6   8 188.235 69.4125  33
  -4  -6   8 196.831 54.9981  39
  -4  -6   8 135.354 60.3247  90
   4  -6  -8 196.498 87.7380  88
  -4  -6   8 131.454 47.7297  84
   4  -6  -7 14211.2 608.489  41
  -4  -6   7 12956.0 522.619  33
  -4  -6   7 12658.3 455.540  39
   4  -6  -7 12322.6 507.854  31
   4  -6  -7 12594.0 620.374  88
  -4  -6   7 12129.7 456.972  84
  -4  -6   7 13037.3 491.885  90
   4  -6  -6-22.9490 40.7507  31
   4  -6  -6 74.1987 70.7092  41
  -4  -6   6 46.0725 47.0688  33
  -4  -6   6 12.7686 34.1001  39
   4  -6  -6 60.3750 77.8893  88
  -4  -6   6-1.49215 37.3372  84
  -4  -6   6 5.86050 35.4319  90
   4  -6  -5 613.606 129.295  41
  -4  -6   5 586.200 108.139  33
  -4  -6   5 839.374 110.193  39
   4  -6  -5 690.296 114.938  31
  -4  -6   5 823.578 117.381  90
   4  -6  -5 728.201 149.014  88
   4  -6  -4 1862.30 220.139  41
  -4  -6   4 1567.61 174.101  33
  -4  -6   4 1943.98 165.811  39
   4  -6  -4 1787.18 184.903  31
   4  -6  -4 1996.97 238.403  88
  -4  -6   4 1680.37 164.026  90
   4  -6  -3 3420.49 298.486  41
  -4  -6   3 3530.64 259.870  33
   4  -6  -3 3248.09 253.110  31
   4  -6  -3 3521.70 322.271  88
  -4  -6   3 3676.66 245.878  90
   4  -6  -3 3391.87 286.960  47
   4  -6  -2 1667.18 209.665  41
  -4  -6   2 1308.16 156.935  33
   4  -6  -2 1367.94 162.355  31
  -4  -6   2 1468.74 155.721  90
   4  -6  -2 1420.50 186.298  47
  -4  -6   1 1410.64 161.339  33
   4  -6  -1 1334.31 191.676  41
   4  -6  -1 1174.31 153.951  31
  -4  -6   1 1225.40 140.229  90
   4  -6  -1 1013.51 160.963  47
   4  -6   0 47.4440 53.6483  31
   4  -6   0 53.8545 62.4081  41
  -4  -6   0-16.4628 45.3034  33
  -4  -6   0-9.93452 34.9302  85
   4  -6   0 1.82248 54.6981  83
  -4  -6   0-1.07282 37.7056  90
   4  -6   0 72.9384 62.3274  47
  -4  -6  -1 12063.7 478.517  33
   4  -6   1 10563.1 486.194  31
  -4  -6  -1 10884.3 425.757  85
   4  -6   1 11383.9 575.833  83
  -4  -6  -1 12207.8 470.535  90
   4  -6   1 12278.5 564.065  47
   4  -6   2 799.365 126.821  31
  -4  -6  -2 850.050 135.842  42
  -4  -6  -2 1046.89 127.360  33
  -4  -6  -2 956.308 113.838  85
   4  -6   2 958.576 167.207  83
  -4  -6  -2 882.385 117.317  90
   4  -6   2 1020.85 159.663  47
  -4  -6  -3 4059.33 301.344  42
  -4  -6  -3 4503.33 259.003  33
   4  -6   3 3761.07 271.755  31
  -4  -6  -3 4388.51 247.181  85
   4  -6   3 4238.69 336.538  83
   4  -6   3 4181.05 312.702  47
  -4  -6  -4 299.524 89.6819  42
   4  -6   4 399.234 94.3104  31
  -4  -6  -4 544.949 87.5696  85
   4  -6   4 568.506 131.003  83
   4  -6   4 404.873 95.8948  47
  -4  -6  -5 7802.96 435.815  42
   4  -6   5 8471.96 409.612  31
  -4  -6  -5 9247.70 363.552  85
   4  -6   5 8976.07 482.885  83
  -4  -6  -5 8912.30 397.593  91
   4  -6   5 9010.57 459.432  47
   4  -6   6 14303.8 545.130  31
  -4  -6  -6 15061.9 478.615  85
  -4  -6  -6 14303.1 508.671  91
   4  -6   6 14290.8 483.638  64
   4  -6   6 14737.6 595.667  47
  -4  -6  -7 597.778 117.801  42
   4  -6   7 485.060 96.6719  31
  -4  -6  -7 463.239 80.5245  91
  -4  -6  -7 509.850 77.6721  85
   4  -6   7 587.486 87.1171  64
   4  -6   7 375.885 97.5643  47
  -4  -6  -8 12447.2 533.064  42
   4  -6   8 13217.8 489.592  31
  -4  -6  -8 12748.1 414.084  85
   4  -6   8 12846.3 441.677  64
   4  -6   8 13523.0 535.892  47
  -4  -6  -9 5614.97 324.841  42
   4  -6   9 5125.25 274.513  31
  -4  -6  -9 5105.19 227.874  85
   4  -6   9 4922.69 244.832  64
  -4  -6 -10 1113.08 136.581  42
   4  -6  10 883.440 105.883  31
   4  -6  10 1067.36 104.070  64
  -4  -6 -11 84.4419 46.0261  42
   4  -6  11 88.7729 38.7767  31
   4  -6  11 107.141 37.1931  64
  -4  -6 -12 20.7943 29.2341  42
   4  -6  12 18.3687 25.9337  31
   4  -6  12-16.2345 21.7274  64
   4  -7 -12 249.560 57.7980  88
  -4  -7  12 128.419 32.2909  90
   4  -7 -11 178.061 51.8297  41
  -4  -7  11 117.513 33.2219  33
   4  -7 -11 69.0103 47.3785  88
  -4  -7  11 163.535 39.3848  90
   4  -7 -11 104.924 35.4302  47
   4  -7 -10 7872.67 332.115  41
  -4  -7  10 7359.46 284.868  33
   4  -7 -10 7301.12 356.597  88
  -4  -7  10 7058.62 274.200  90
   4  -7 -10 6623.83 294.953  47
  -4  -7   9 892.436 100.987  33
   4  -7  -9 944.894 130.609  88
  -4  -7   9 878.176 93.7439  90
   4  -7  -9 829.345 107.501  47
   4  -7  -8 800.810 115.624  41
  -4  -7   8 602.012 86.9765  33
   4  -7  -8 615.148 112.554  88
  -4  -7   8 728.683 89.7075  90
  -4  -7   8 579.782 77.4940  91
   4  -7  -8 566.025 92.7433  47
   4  -7  -7 53.1204 40.8860  41
  -4  -7   7 125.537 51.5069  33
  -4  -7   7 87.0729 43.2340  90
   4  -7  -7 123.116 52.9062  47
  -4  -7   6 4818.26 266.169  33
   4  -7  -6 5451.58 321.166  41
  -4  -7   6 5140.46 255.944  90
   4  -7  -6 5137.82 297.964  47
   4  -7  -5 249.902 79.6312  41
  -4  -7   5 240.565 63.0279  33
  -4  -7   5 224.378 58.4126  90
   4  -7  -5 140.700 52.6121  47
   4  -7  -4 113.600 66.1641  41
  -4  -7   4 213.577 64.6051  33
   4  -7  -4 3.53093 49.6072  83
  -4  -7   4 116.875 45.1659  90
   4  -7  -4 105.957 50.8827  47
   4  -7  -3 142.709 69.9229  41
  -4  -7   3 74.7287 50.6555  33
   4  -7  -3-17.2159 62.7013  83
  -4  -7   3 39.0678 32.7343  90
   4  -7  -3 72.9682 47.5073  47
  -4  -7   2 3257.56 221.400  33
  -4  -7   2 3889.66 226.082  90
   4  -7  -2 3888.01 288.253  83
   4  -7  -2 4145.82 276.678  47
  -4  -7   1 17255.4 566.548  33
   4  -7  -1 16750.2 654.761  83
  -4  -7   1 18744.1 560.619  90
   4  -7  -1 17509.0 629.504  47
  -4  -7   0 1759.91 154.029  33
  -4  -7   0 1580.64 156.328  91
   4  -7   0 1639.99 189.477  83
  -4  -7   0 1968.87 157.001  90
   4  -7   0 1867.69 186.800  47
  -4  -7  -1 3586.82 214.386  33
  -4  -7  -1 3294.75 223.076  91
   4  -7   1 3274.01 265.440  83
   4  -7   1 3729.66 260.340  47
   4  -7   1 3276.06 200.288  61
  -4  -7  -2 2115.45 156.904  33
  -4  -7  -2 2207.00 177.589  91
   4  -7   2 2141.45 207.446  83
   4  -7   2 2186.69 196.446  47
   4  -7   2 2000.74 157.871  61
  -4  -7  -3 80.1139 35.9758  33
  -4  -7  -3 44.9579 35.8608  91
   4  -7   3 108.076 68.0481  83
   4  -7   3 97.9434 56.3123  47
  -4  -7  -4 7767.41 350.116  42
   4  -7   4 8225.70 324.165  31
  -4  -7  -4 8618.08 348.145  91
   4  -7   4 8559.49 384.357  47
  -4  -7  -5 1660.28 151.638  42
   4  -7   5 1726.76 133.079  31
  -4  -7  -5 1896.17 145.896  91
   4  -7   5 1854.83 166.723  47
  -4  -7  -6 2932.81 199.696  42
   4  -7   6 3035.98 170.700  31
  -4  -7  -6 3710.94 190.834  91
   4  -7   6 3694.96 225.052  47
  -4  -7  -7 1415.49 130.679  42
  -4  -7  -7 1281.38 98.2279  91
   4  -7   7 1380.54 131.406  47
   4  -7   7 1344.13 115.897  61
  -4  -7  -8 11806.5 403.366  42
   4  -7   8 12516.8 378.079  61
   4  -7   9 1610.58 106.580  61
  -4  -8   4 321.346 50.6747  33
   4  -8  -4 262.860 55.6484  83
  -4  -8   3 5812.54 224.912  33
   4  -8  -3 6371.08 274.576  83
  -4  -8   2 9535.63 302.628  33
  -4  -8   2 9421.55 306.973  91
   4  -8  -2 10430.5 367.265  83
  -4  -8   1 223.913 45.9602  91
   4  -8  -1 229.468 54.8178  83
   4  -8   0 3239.23 191.197  83
  -4  -8   0 3426.28 167.845  91
  -4  -8  -1 7537.23 261.768  91
  -5   0  22-0.49359 20.2776  25
   5   0 -22 5.01055 22.9452  69
  -5   0  21 8025.86 303.314  25
   5   0 -21 8083.19 324.091  69
   5   0 -21 7502.01 311.556  45
   5   0 -21 7768.74 290.228  68
   5   0 -20 11.0160 35.8570  45
  -5   0  20 37.5216 40.5246  25
  -5   0  20 36.2176 42.3181  87
   5   0 -20 15.4170 32.6841  71
   5   0 -20 1.30304 32.8550  68
  -5   0  20 6.44964 30.4958  56
   5   0 -20 17.7526 36.2217  69
   5   0 -19 14448.0 533.646  45
   5   0 -19 13967.9 513.750  71
  -5   0  19 14253.5 483.682  87
  -5   0  19 13403.8 466.778  81
   5   0 -19 14615.0 503.126  68
   5   0 -19 14594.1 532.666  69
  -5   0  19 13967.5 488.981  56
   5   0 -18 27.4480 49.9141  45
   5   0 -18 75.2637 54.5986  71
  -5   0  18-5.44745 39.4598  81
  -5   0  18 17.1889 42.8752  87
  -5   0  18-22.1104 41.1597  56
   5   0 -18-3.84989 40.7480  69
   5   0 -18-24.3222 39.7754  68
   5   0 -17 369.669 94.4730  45
  -5   0  17 525.472 99.1289  87
  -5   0  17 404.290 94.6576  76
   5   0 -17 528.172 109.899  71
  -5   0  17 415.905 92.8978  81
  -5   0  17 506.375 98.7139  56
   5   0 -17 576.557 114.855  69
   5   0 -16 28.5235 42.9369  45
  -5   0  16 38.8302 45.7322  87
  -5   0  16 15.6760 42.0162  76
   5   0 -16 40.8309 56.5335  71
   5   0 -16 35.9212 47.1276  82
  -5   0  16 2.29964 45.1010  81
  -5   0  16 28.5736 39.1624  56
   5   0 -16 27.1847 50.2880  69
   5   0 -15 1857.96 199.732  45
  -5   0  15 1737.58 179.362  87
   5   0 -15 1631.20 189.969  71
  -5   0  15 1654.36 177.207  76
   5   0 -15 1613.95 164.508  82
  -5   0  15 1610.55 174.363  81
   5   0 -15 1644.74 185.227  69
  -5   0  15 1639.40 175.481  56
   5   0 -14 18.6845 46.6548  45
  -5   0  14-6.99240 47.8223  87
  -5   0  14 14.2118 43.7040  76
   5   0 -14-22.0761 56.8131  71
   5   0 -14-9.70645 35.8433  82
  -5   0  14 15.3820 43.0615  81
  -5   0  14-5.74007 44.2500  56
   5   0 -14-15.2806 40.2029  69
   5   0 -13 2220.30 220.240  45
  -5   0  13 2435.69 212.574  87
   5   0 -13 2485.48 233.046  71
  -5   0  13 2449.75 217.601  76
   5   0 -13 2803.03 221.907  82
  -5   0  13 2615.34 222.313  81
   5   0 -13 2391.25 220.737  69
  -5   0  13 2456.59 214.403  56
   5   0 -12-11.0134 43.4987  45
  -5   0  12 42.5502 42.7302  87
  -5   0  12 62.4961 40.8597  76
   5   0 -12 40.4665 56.3290  71
   5   0 -12 31.0255 46.7183  82
  -5   0  12 66.9341 57.5961  81
  -5   0  12-11.0217 37.0614  56
   5   0 -12 33.8998 53.9819  69
   5   0 -11 45419.7 1198.71  45
  -5   0  11 43684.3 1152.65  24
   5   0 -11 47121.5 1182.94  20
   5   0 -11 43382.5 1108.60  17
  -5   0  11 44669.3 1159.17  16
   5   0 -11 45445.9 1209.72  71
  -5   0  11 43775.0 1144.69  87
  -5   0  11 44192.2 1152.63  76
  -5   0  11 44648.2 1158.95  81
  -5   0  11 44121.7 1141.62  56
   5   0 -11 43014.6 1166.76  69
  -5   0  10 100.565 55.3098  24
   5   0 -10 65.8125 51.5349   6
   5   0 -10-16.5353 33.9526  20
  -5   0  10 70.8468 39.6997  16
  -5   0   9 3330.31 234.364  24
   5   0  -9 3198.74 235.293   6
   5   0  -9 3583.79 244.829  20
  -5   0   9 3562.38 241.612  16
  -5   0   8-29.5534 40.7890  24
   5   0  -8-11.0968 37.3830   6
  -5   0   8 49.1693 34.1743  16
  -5   0   7 41160.3 1023.46  24
   5   0  -7 40333.3 1034.96   6
  -5   0   6 21.4460 34.5641  24
   5   0  -6 80.9206 45.9691   6
  -5   0   5 11673.9 426.174  24
   5   0  -5 11606.1 441.205   6
  -5   0   4 13.9896 32.4491  13
  -5   0   4-15.6249 24.9583  24
   5   0  -4 10.9048 30.8708   6
  -5   0   3 2196.34 162.683  24
   5   0  -3 2334.74 178.309   6
  -5   0   3 2118.99 158.989  13
  -5   0   2 9.90985 28.5589  13
  -5   0   2 17.4586 28.6601  24
   5   0  -2-4.30165 33.7593   6
   5   0  -2 4.87883 19.6978  10
   5   0  -1 77286.2 1691.73   6
   5   0  -1 80692.0 1612.59  10
  -5   0   1 79274.8 1685.79  13
  -5   0   1 79176.4 1666.76  24
  -5   0   0 50.4383 41.2866  13
  -5   0   0 34.4128 34.0875  24
   5   0   0 29.1821 41.9635   6
   5   0   0 22.4708 30.5870  10
   5   0   1 30241.5 756.649  10
  -5   0  -1 30374.3 821.739  13
   5   0   1 30330.5 819.957   6
  -5   0  -1 29583.5 785.379  24
  -5   0  -2 71.5769 44.8210  13
  -5   0  -2 16.8382 30.4143  24
   5   0   2 14.2102 28.7614   6
   5   0   2 10.9451 28.9315  10
   5   0   3 27376.3 787.724  12
   5   0   3 27604.1 741.626  10
  -5   0  -3 28212.6 809.418  13
  -5   0  -3 28016.3 759.750  24
  -5   0  -4 17.0372 35.2832  13
  -5   0  -4 46.1177 37.6499  24
   5   0   4 5.08089 30.4307  12
  -5   0  -5 959.471 131.154  13
   5   0   5 901.137 122.041  12
  -5   0  -5 892.609 112.350  24
  -5   0  -6 15.1310 40.9744  13
  -5   0  -6 14.0588 32.0772  24
   5   0   6 18.8105 35.9385  12
   5   0   7 3597.03 236.308  44
   5   0   7 4094.30 264.590  27
  -5   0  -7 3888.26 279.318  38
   5   0   7 3810.97 248.802  36
   5   0   7 4012.23 273.483  12
  -5   0  -7 3742.55 250.070  24
   5   0   7 4031.41 259.415  89
  -5   0  -7 3679.63 270.245  78
   5   0   7 3919.75 258.481  66
  -5   0  -7 4480.96 306.620  62
  -5   0  -8 70.3758 66.7231  38
   5   0   8-3.37134 51.6117  44
   5   0   8 31.1423 42.7637  36
   5   0   8-25.3311 39.0740  89
  -5   0  -8 3.82790 44.8628  78
  -5   0  -8 121.554 71.6164  62
   5   0   8-2.74645 47.0470  66
  -5   0  -9 647.472 116.145  38
   5   0   9 584.182 109.444  44
   5   0   9 572.031 104.790  36
  -5   0  -9 572.192 113.686  78
   5   0   9 594.741 107.249  73
   5   0   9 647.546 109.864  66
  -5   0  -9 549.010 118.385  54
  -5   0  -9 456.336 104.035  62
   5   0  10-0.57007 37.5417  44
   5   0  10-10.1429 42.8151  73
  -5   0 -10-7.26243 52.9602  62
   5   0  11 8888.84 417.098  26
   5   0  11 8454.76 397.779  44
   5   0  11 8920.43 412.740  36
   5   0  11 8925.71 407.423  73
   5   0  11 8856.67 381.423  50
  -5   0 -11 8667.48 455.440  62
  -5   0 -11 8291.85 461.054  54
  -5   0 -11 8873.26 449.373  59
   5   0  12 7.26282 40.5044  44
  -5   0 -12-5.80663 43.8832  35
   5   0  12 0.87238 39.2058  26
   5   0  12-6.19811 36.8634  73
   5   0  12-8.14582 37.1687  50
  -5   0 -12 98.7127 73.4423  54
  -5   0 -12-50.3923 68.8681  62
  -5   0 -12 29.1565 50.2164  59
  -5   0 -13 985.215 139.962  43
  -5   0 -13 952.779 132.893  35
  -5   0 -13 991.473 141.954  29
   5   0  13 702.253 109.251  26
   5   0  13 824.928 116.241  73
   5   0  13 830.094 106.694  50
  -5   0 -13 981.209 156.545  54
  -5   0 -13 765.141 127.590  59
  -5   0 -14-2.65238 39.6614  43
  -5   0 -14-10.7412 50.9438  29
  -5   0 -14 25.1562 38.5116  35
   5   0  14-6.93125 34.4913  26
   5   0  14 3.89157 33.3886  73
   5   0  14 48.5927 40.7336  50
  -5   0 -14-2.56470 47.4612  51
  -5   0 -14-49.4058 59.5836  54
  -5   0 -14 11.5184 54.9403  59
   5   0  15 5310.73 267.472  26
  -5   0 -15 5386.16 303.689  29
  -5   0 -15 5360.98 292.492  43
   5   0  15 5636.77 275.660  73
   5   0  15 5359.11 247.035  50
  -5   0 -15 6281.30 324.892  59
  -5   0 -15 5277.17 304.694  51
   5   0  16 5.98983 28.4685  40
  -5   0 -16 13.5269 44.5107  29
  -5   0 -16-6.81312 38.0430  43
   5   0  16 37.0172 30.2020  26
  -5   0 -16 122.660 50.1141  72
  -5   0 -16 12.9669 33.5524  51
   5   0  17 9.69557 25.0400  40
   5   0  17 30.1364 22.7084  26
  -5   0 -17 75.4323 38.7997  29
  -5   0 -17 62.2628 33.7898  72
   5   0  17 24.9231 24.5301  74
  -5   0 -17 37.3938 36.7380  55
   5   0  17 63.7739 32.8766  49
  -5   0 -17 53.3114 39.4301  51
   5   0  18 11.7953 18.1945  40
  -5   0 -18-2.93568 21.3071  55
   5   0  18 14.9402 22.9402  49
  -5  -1  22 66.0811 26.0381  25
  -5   1  22 121.769 33.7319  25
   5  -1 -22 91.6206 34.4464  32
   5   1 -22 102.337 34.3449  45
   5   1 -22 117.394 32.6019  68
   5   1 -22 95.1060 34.4367  69
   5   1 -21 1065.32 110.079  45
  -5  -1  21 908.643 93.4745  25
  -5   1  21 847.311 88.9456  25
   5  -1 -21 802.227 91.4960  69
   5   1 -21 969.243 100.790  71
  -5   1  21 880.855 89.6101  87
  -5  -1  21 836.541 78.6242  80
   5   1 -21 879.675 94.8332  68
  -5   1  21 966.357 94.6430  56
   5   1 -21 896.664 99.8076  69
   5   1 -20 32025.5 851.720  45
  -5  -1  20 34011.1 818.995  25
  -5   1  20 31328.4 800.481  87
   5   1 -20 31842.6 839.196  71
   5  -1 -20 31576.6 823.416  69
   5  -1 -20 30401.2 776.744  82
  -5   1  20 30651.6 776.917  81
  -5  -1  20 31278.8 759.138  80
   5   1 -20 34286.6 838.761  68
  -5   1  20 32668.1 812.199  56
   5  -1 -20 30888.1 807.416  45
   5   1 -20 30886.2 833.206  69
   5  -1 -19 15006.0 526.722  30
   5   1 -19 16075.8 567.236  45
  -5  -1  19 15882.3 523.884  25
   5   1 -19 15513.4 556.545  71
  -5   1  19 15680.6 535.489  76
   5  -1 -19 15122.9 509.612  82
  -5   1  19 15509.5 513.665  81
  -5   1  19 15294.6 520.977  87
  -5  -1  19 14237.2 469.699  80
   5  -1 -19 15616.4 541.722  69
   5  -1 -19 14247.0 519.915  45
   5   1 -19 14675.4 537.715  69
  -5   1  19 15634.3 525.219  56
   5   1 -19 15088.8 529.626  68
   5  -1 -18 15997.9 579.380  45
   5  -1 -18 15489.1 568.732  30
   5   1 -18 17226.9 618.311  45
  -5  -1  18 16717.6 566.978  25
  -5   1  18 16414.1 569.297  87
   5  -1 -18 15322.3 551.226  71
   5   1 -18 17009.9 613.393  71
  -5   1  18 16319.9 576.428  76
   5  -1 -18 15671.8 554.902  82
  -5   1  18 16199.4 560.287  81
  -5  -1  18 15667.1 516.624  80
   5  -1 -18 16735.3 590.994  69
   5  -1 -18 16286.9 536.561  68
  -5   1  18 15326.9 552.978  56
   5   1 -18 15616.1 583.482  69
   5  -1 -17 3028.62 239.701  30
   5  -1 -17 2843.70 233.490  45
   5   1 -17 2900.87 244.663  45
  -5  -1  17 3032.99 228.858  25
  -5  -1  17 3019.85 208.490  80
   5  -1 -17 3173.93 238.979  71
   5   1 -17 2684.19 236.823  71
  -5   1  17 3130.68 239.783  76
  -5   1  17 2896.78 226.681  87
   5  -1 -17 3242.10 237.980  82
  -5   1  17 2997.25 228.769  81
  -5  -1  17 2913.06 218.849  56
   5   1 -17 3052.20 244.331  69
   5  -1 -17 3058.18 218.044  68
   5  -1 -17 3152.80 244.631  69
  -5   1  17 3349.31 244.809  56
   5  -1 -16 17845.2 657.583  30
   5   1 -16 17965.2 681.215  45
   5  -1 -16 18280.5 669.927  45
   5   1 -16 17761.6 672.080  34
  -5  -1  16 19546.4 610.283  80
   5  -1 -16 17622.6 653.199  71
   5   1 -16 18837.3 697.776  71
  -5  -1  16 17906.9 610.077  87
  -5   1  16 18656.4 654.703  76
   5  -1 -16 18385.2 649.003  82
  -5  -1  16 18246.4 622.645  81
  -5   1  16 19320.8 661.696  81
  -5  -1  16 18385.7 634.373  56
   5  -1 -16 17987.1 663.112  69
   5   1 -16 18704.5 677.070  69
   5  -1 -16 18519.6 626.855  68
  -5   1  16 18748.2 652.443  56
   5   1 -15 4466.60 312.258  45
   5  -1 -15 4400.95 300.770  30
   5  -1 -15 4448.52 306.847  45
   5   1 -15 4601.45 313.710  34
  -5  -1  15 4435.86 264.266  80
  -5  -1  15 4287.93 275.094  87
   5  -1 -15 4450.15 306.284  71
   5   1 -15 4609.24 322.998  71
  -5   1  15 4524.23 298.206  76
   5  -1 -15 4279.50 290.806  82
  -5  -1  15 4709.42 292.647  81
  -5   1  15 4445.88 298.007  81
  -5   1  15 4765.58 302.676  56
  -5  -1  15 4372.60 285.622  56
   5  -1 -15 4470.12 282.789  68
   5  -1 -15 4199.26 296.167  69
   5   1 -15 4951.04 321.404  69
   5  -1 -14 5923.95 355.817  30
   5   1 -14 6597.71 384.734  45
   5  -1 -14 6355.35 374.858  45
   5   1 -14 5984.31 362.019  34
  -5  -1  14 6541.56 326.104  80
  -5  -1  14 6237.11 340.517  87
   5  -1 -14 6374.03 373.122  71
   5   1 -14 6623.43 392.909  71
  -5   1  14 7039.23 372.763  76
   5  -1 -14 6547.43 366.327  82
  -5  -1  14 6446.70 352.541  81
  -5   1  14 6189.98 357.818  81
   5   1 -14 6635.80 377.435  69
  -5  -1  14 6414.92 352.451  56
   5  -1 -14 6869.22 356.673  68
   5  -1 -14 6812.10 380.563  69
  -5   1  14 6840.25 367.865  56
   5  -1 -13 6860.93 379.882  30
   5   1 -13 6514.88 382.159  45
   5  -1 -13 7218.66 399.097  45
   5   1 -13 6700.56 377.277  34
  -5  -1  13 6657.65 328.861  80
  -5  -1  13 7040.32 370.515  81
  -5  -1  13 6680.91 352.458  87
   5  -1 -13 7145.34 401.201  71
   5   1 -13 6849.45 398.342  71
  -5   1  13 6617.87 364.716  76
   5  -1 -13 7250.19 382.505  82
  -5   1  13 6254.25 360.342  81
  -5  -1  13 6736.01 364.050  56
   5  -1 -13 6957.70 361.563  68
   5  -1 -13 6857.17 383.877  69
   5   1 -13 7005.17 384.654  69
  -5   1  13 6582.12 360.318  56
   5  -1 -12 9394.34 449.259  30
   5   1 -12 9505.10 462.147  45
   5   1 -12 9431.56 449.574  34
   5  -1 -12 9703.93 467.262  45
  -5  -1  12 9996.87 404.988  80
   5  -1 -12 10181.4 481.178  71
  -5  -1  12 9158.24 421.731  87
   5   1 -12 10374.6 488.918  71
  -5   1  12 9719.85 441.305  76
   5  -1 -12 9126.67 436.736  82
  -5  -1  12 9968.47 449.807  81
  -5   1  12 9504.91 445.047  81
   5  -1 -12 9827.60 461.547  69
   5   1 -12 9676.53 454.348  69
  -5   1  12 9350.98 432.882  56
  -5  -1  12 9383.71 435.180  56
   5  -1 -12 9604.74 428.587  68
   5  -1 -11 1425.38 165.758  30
   5  -1 -11 1513.13 174.244  45
   5   1 -11 1591.26 176.504  45
   5   1 -11 1566.89 168.452   6
   5  -1 -11 1436.76 161.522  20
   5   1 -11 1582.45 165.579  17
  -5  -1  11 1287.27 152.424  16
  -5  -1  11 1378.85 153.588  87
   5   1 -11 1404.12 172.837  71
  -5   1  11 1415.93 159.150  76
   5  -1 -11 1325.24 157.465  82
   5  -1 -11 1336.76 169.519  71
  -5  -1  11 1395.89 162.464  81
  -5   1  11 1385.51 157.730  81
   5   1 -11 1518.63 169.454  69
   5  -1 -11 1465.93 156.477  68
  -5  -1  11 1397.30 158.711  56
   5  -1 -11 1423.44 164.190  69
  -5   1  11 1356.69 152.717  56
  -5  -1  10 19285.4 643.108  24
  -5   1  10 17440.1 609.298  24
   5  -1 -10 19549.2 660.682   6
   5   1 -10 18355.9 635.422   6
   5   1 -10 17317.0 627.745  20
   5   1 -10 17446.4 610.911  17
  -5   1  10 18332.8 631.923  16
  -5  -1   9 7843.15 371.828  24
  -5   1   9 6588.82 335.241  24
   5  -1  -9 7502.92 374.126   6
   5   1  -9 7410.87 364.212   6
   5   1  -9 7075.44 361.649  20
   5   1  -9 7641.83 361.742  17
  -5   1   9 7022.65 354.359  16
  -5   1   8 147.837 52.3625  13
  -5  -1   8 153.840 59.4359  24
  -5   1   8 169.385 52.3212  24
   5  -1  -8 250.893 71.5342   6
   5   1  -8 231.836 61.5639   6
   5   1  -8 190.619 51.1463  10
  -5   1   8 139.773 51.0495  16
  -5   1   7 4228.64 252.409  13
  -5  -1   7 4762.41 270.736  24
  -5   1   7 4265.27 246.044  24
   5  -1  -7 4771.81 277.568   6
   5   1  -7 4274.01 256.795   6
   5   1  -7 3960.47 218.570  10
  -5   1   7 4122.65 252.388  16
  -5  -1   6 14500.9 507.450  24
  -5   1   6 14148.0 485.470  24
   5  -1  -6 15544.8 535.646   6
   5   1  -6 14819.9 510.087   6
   5   1  -6 14158.8 456.900  10
  -5   1   6 14040.8 500.822  13
  -5  -1   5 984.053 117.670  24
  -5   1   5 989.540 109.355  24
   5  -1  -5 965.426 119.973   6
   5   1  -5 1054.77 119.646   6
   5   1  -5 1272.02 117.125  10
  -5   1   5 1051.70 121.978  13
  -5  -1   4 5780.09 287.998  24
  -5   1   4 5688.16 269.168  24
   5   1  -4 6061.68 293.900   6
   5  -1  -4 5835.26 298.953   6
   5   1  -4 5782.34 261.369  10
  -5   1   4 5530.63 287.357  13
  -5   1   3 113.184 51.1746  13
  -5  -1   3 91.7666 42.2453  24
   5   1  -3 126.988 46.5823   6
   5  -1  -3 171.101 54.0815   6
   5   1  -3 108.128 38.6029  10
  -5   1   2-7.55325 29.9987  13
  -5   1   2 6.73487 26.1027  24
   5   1  -2 5.03652 29.6415   6
   5  -1  -2 0.23845 33.4695   6
   5   1  -2 15.8997 32.0136  10
   5   1  -1 7066.74 299.899  10
  -5   1   1 7296.43 339.168  13
   5   1  -1 6880.06 317.970   6
  -5  -1   1 6478.66 308.465  24
  -5   1   1 7080.31 297.302  24
   5  -1  -1 7282.06 334.645   6
   5   1   0 21001.0 594.249  10
  -5   1   0 21163.1 651.135  13
   5   1   0 19576.4 606.058   6
   5  -1   0 20624.9 635.409   6
  -5   1   0 20245.4 577.369  24
  -5  -1   0 19286.4 603.513  24
   5   1   1 8778.24 348.487  10
  -5  -1  -1 8360.56 350.178  13
   5   1   1 7973.56 351.984   6
  -5   1  -1 8847.76 390.974  13
   5  -1   1 8814.29 377.979   6
  -5   1  -1 8211.47 328.766  24
  -5  -1  -1 8161.53 354.625  24
   5  -1   2 2721.12 192.721  23
   5   1   2 2621.57 187.551  10
  -5  -1  -2 2700.60 196.135  13
   5  -1   2 2827.81 208.751   6
  -5   1  -2 2893.69 216.259  13
  -5   1  -2 2709.03 177.423  24
  -5  -1  -2 2933.97 204.568  24
  -5  -1  -3 65.9338 40.1761  13
  -5   1  -3 61.0612 41.6689  13
  -5   1  -3 95.9500 39.6515  24
  -5  -1  -3 44.0891 32.0460  24
   5   1   3 30.5598 31.6397  12
   5  -1   3 55.3788 32.9885  12
   5   1   3 88.4733 40.5302  10
   5   1   4 8700.64 382.658  12
   5  -1   4 8893.02 404.425  12
   5   1   4 8760.90 377.665  10
  -5   1  -4 9079.72 424.841  13
  -5   1  -4 8282.51 346.478  24
  -5  -1  -4 8805.85 385.499  24
  -5   1  -5-22.8022 34.8998  13
  -5  -1  -5 7.38737 31.0617  24
   5   1   5 31.5428 32.4459  12
   5  -1   5 48.1244 34.5543  12
   5   1   5 121.372 51.1967  10
  -5  -1  -6 2567.77 224.957  38
  -5   1  -6 2708.36 223.993  38
   5   1   6 2556.77 204.445  27
   5   1   6 2668.07 209.925  12
   5  -1   6 2750.58 222.805  12
  -5   1  -6 2508.55 226.221  13
  -5  -1  -6 2449.48 202.638  24
   5   1   6 2654.01 207.803  89
  -5  -1  -6 2471.64 216.937  78
  -5   1  -6 2462.89 215.929  78
   5  -1   6 2096.68 196.089  66
  -5  -1  -6 2539.57 223.835  62
   5   1   6 2628.63 208.488  53
  -5  -1  -7 5321.09 331.406  38
  -5   1  -7 5459.30 326.716  38
   5   1   7 4751.33 288.486  27
   5  -1   7 5216.57 285.181  36
   5   1   7 5036.30 292.917  36
   5   1   7 4699.37 293.138  12
   5  -1   7 4995.84 286.697  89
   5   1   7 4671.81 287.272  89
  -5   1  -7 4709.06 308.467  78
  -5  -1  -7 5112.52 321.520  78
  -5  -1  -7 4768.73 270.602  85
   5  -1   7 4847.35 302.520  66
  -5  -1  -7 4711.76 296.622  65
  -5  -1  -7 5081.19 328.339  54
  -5  -1  -7 5336.43 333.357  62
  -5   1  -7 4461.49 289.430  58
   5   1   8 43085.3 1133.42  27
  -5   1  -8 43970.3 1177.45  38
   5  -1   8 46089.5 1125.54  36
   5   1   8 44775.4 1144.44  36
   5  -1   8 44269.6 1098.10  44
   5   1   8 42741.8 1135.82  89
  -5  -1  -8 47992.3 1226.42  78
  -5   1  -8 42881.9 1184.16  78
  -5  -1  -8 44712.7 1112.27  85
  -5  -1  -8 43237.0 1145.98  65
   5  -1   8 42758.6 1157.92  66
  -5  -1  -8 44107.2 1224.47  54
  -5  -1  -8 44698.0 1219.19  62
  -5   1  -8 44813.7 1225.77  62
   5   1   9 1548.74 163.085  44
  -5   1  -9 1633.50 179.091  38
   5  -1   9 1317.01 146.640  36
   5   1   9 1261.47 152.814  36
   5  -1   9 1132.19 149.227  26
   5  -1   9 1370.44 145.157  44
   5   1   9 1221.27 149.913  89
  -5   1  -9 1322.85 167.892  78
  -5  -1  -9 1400.82 149.324  85
   5  -1   9 1202.39 152.486  66
  -5   1  -9 1161.55 167.704  62
  -5  -1  -9 1331.92 174.844  54
  -5  -1  -9 1355.51 177.478  62
  -5   1 -10 2478.24 216.738  38
   5   1  10 2417.72 208.992  36
   5   1  10 2601.95 215.316  44
   5  -1  10 2206.66 207.598  26
  -5  -1 -10 2820.96 212.282  85
   5   1  10 2515.91 214.497  73
  -5  -1 -10 2579.53 248.468  54
[truncated: 221,069 more chars]
