# Supplementary material for: Mitochondria and Neuromast Tagging With Fluorescent Gallium‐Triapine Analogues: In Cellulo MP FLIM and Zebrafish Live Imaging
Source: Adv Sci (Weinh). 2026 Apr 16:e19815. Online ahead of print. doi: 10.1002/advs.202519815 (PMC13335005; doi:10.1002/advs.202519815)
Supplement: Supplementary file 2 — Supporting File: advs75212‐sup‐0002‐Data.zip. [file ADVS-9999-e19815-s001.zip › advs75212-sup-0002-Data/L2_s25sip6.cif]

 
data_s25sip6
 
_audit_creation_method            'SHELXL-2019/3'
_shelx_SHELXL_version_number      '2019/3'
_chemical_name_systematic         ?
_chemical_name_common             ?
_chemical_melting_point           ?
_chemical_formula_moiety          'C13 H15 N4 S, F6 P, H2 O' 
_chemical_formula_sum
 'C13 H17 F6 N4 O P S' 
_chemical_formula_weight          422.33

loop_
 _atom_type_symbol
 _atom_type_description
 _atom_type_scat_dispersion_real
 _atom_type_scat_dispersion_imag
 _atom_type_scat_source
 'C'  'C'   0.0181   0.0091
 'International Tables Vol C Tables 4.2.6.8 and 6.1.1.4'
 'H'  'H'   0.0000   0.0000
 'International Tables Vol C Tables 4.2.6.8 and 6.1.1.4'
 'N'  'N'   0.0311   0.0180
 'International Tables Vol C Tables 4.2.6.8 and 6.1.1.4'
 'O'  'O'   0.0492   0.0322
 'International Tables Vol C Tables 4.2.6.8 and 6.1.1.4'
 'F'  'F'   0.0727   0.0534
 'International Tables Vol C Tables 4.2.6.8 and 6.1.1.4'
 'P'  'P'   0.2955   0.4335
 'International Tables Vol C Tables 4.2.6.8 and 6.1.1.4'
 'S'  'S'   0.3331   0.5567
 'International Tables Vol C Tables 4.2.6.8 and 6.1.1.4'
 
_space_group_crystal_system       triclinic
_space_group_IT_number            2
_space_group_name_H-M_alt         'P -1'
_space_group_name_Hall            '-P 1'
 
_shelx_space_group_comment
;
The symmetry employed for this shelxl refinement is uniquely defined
by the following loop, which should always be used as a source of
symmetry information in preference to the above space-group names.
They are only intended as comments.
;
 
loop_
 _space_group_symop_operation_xyz
 'x, y, z'
 '-x, -y, -z'
 
_cell_length_a                    7.6209(5)
_cell_length_b                    8.5201(6)
_cell_length_c                    13.9454(9)
_cell_angle_alpha                 86.139(5)
_cell_angle_beta                  80.068(5)
_cell_angle_gamma                 75.255(6)
_cell_volume                      862.28(10)
_cell_formula_units_Z             2
_cell_measurement_temperature     150(2)
_cell_measurement_reflns_used   2693
_cell_measurement_theta_min     6.0980
_cell_measurement_theta_max     72.5490
 
_exptl_crystal_description        plate
_exptl_crystal_colour             yellow
_exptl_crystal_density_meas       ?
_exptl_crystal_density_method     ?
_exptl_crystal_density_diffrn     1.627          
_exptl_crystal_F_000              432
_exptl_transmission_factor_min    ?
_exptl_transmission_factor_max    ?
_exptl_crystal_size_max           0.200
_exptl_crystal_size_mid           0.100
_exptl_crystal_size_min           0.030
_exptl_absorpt_coefficient_mu     3.250
_shelx_estimated_absorpt_T_min    0.563
_shelx_estimated_absorpt_T_max    0.909
_exptl_absorpt_correction_T_min                   0.83929
_exptl_absorpt_correction_T_max                   1.00000
_exptl_absorpt_correction_type            multi-scan
_exptl_absorpt_process_details
;
CrysAlisPro 1.171.43.144a (Rigaku Oxford Diffraction, 2024)
Empirical absorption correction using spherical harmonics,
implemented in SCALE3 ABSPACK scaling algorithm.
;
_oxdiff_exptl_absorpt_empirical_full_min           0.768
_oxdiff_exptl_absorpt_empirical_full_max           1.337
_oxdiff_exptl_absorpt_empirical_details
;
Empirical correction (ABSPACK) includes:
- Absorption correction using spherical harmonics
- Frame scaling
;
_diffrn_ambient_temperature 150.00(10) 
_diffrn_ambient_environment N~2~
_diffrn_source 'micro-focus sealed X-ray tube'
_diffrn_source_type 'SuperNova (Cu) X-ray Source'
_diffrn_radiation_probe x-ray
_diffrn_radiation_type 'Cu K\a'
_diffrn_radiation_wavelength 1.54184
_diffrn_radiation_monochromator mirror
_diffrn_measurement_device 'four-circle diffractometer'
_diffrn_measurement_device_type 'SuperNova, Dual, Cu at home/near, EosS2'
_diffrn_measurement_method '\w scans'
_diffrn_detector 'CCD plate'
_diffrn_detector_type EosS2
_diffrn_detector_area_resol_mean 8.1150
_diffrn_reflns_number             5502
_diffrn_reflns_av_unetI/netI      0.0420
_diffrn_reflns_av_R_equivalents   0.0244
_diffrn_reflns_limit_h_min        -9
_diffrn_reflns_limit_h_max        6
_diffrn_reflns_limit_k_min        -10
_diffrn_reflns_limit_k_max        10
_diffrn_reflns_limit_l_min        -17
_diffrn_reflns_limit_l_max        15
_diffrn_reflns_theta_min          5.370
_diffrn_reflns_theta_max          72.682
_diffrn_reflns_theta_full         67.684
_diffrn_measured_fraction_theta_max   0.972
_diffrn_measured_fraction_theta_full  0.998
_diffrn_reflns_Laue_measured_fraction_max    0.972
_diffrn_reflns_Laue_measured_fraction_full   0.998
_diffrn_reflns_point_group_measured_fraction_max   0.972
_diffrn_reflns_point_group_measured_fraction_full  0.998
_reflns_number_total              3344
_reflns_number_gt                 2805
_reflns_threshold_expression      'I > 2\s(I)'
_reflns_Friedel_coverage          0.000
_reflns_Friedel_fraction_max      .
_reflns_Friedel_fraction_full     .
 
_reflns_special_details
;
 Reflections were merged by SHELXL according to the crystal
 class for the calculation of statistics and refinement.
 
 _reflns_Friedel_fraction is defined as the number of unique
 Friedel pairs measured divided by the number that would be
 possible theoretically, ignoring centric projections and
 systematic absences.
;
 
_computing_data_collection     'CrysAlisPro 1.171.43.144a (Rigaku OD, 2024)'
_computing_cell_refinement     'CrysAlisPro 1.171.43.144a (Rigaku OD, 2024)'
_computing_data_reduction      'CrysAlisPro 1.171.43.144a (Rigaku OD, 2024)'
_computing_structure_solution     'SHELXT 2018/2 (Sheldrick, 2018)'
_computing_structure_refinement   
;
 SHELXL-2019/2 (Sheldrick, 2019)
 Sheldrick GM (2008) Acta Crystallogr A64:112--122 and 
 C. B. H\"ubschle, G. M. Sheldrick and B. Dittrich
 ShelXle: a Qt graphical user interface for SHELXL
 J. Appl. Cryst., 44, (2011) 1281-1284.
;
_computing_molecular_graphics  

'ORTEP3 for Windows - Farrugia, L. J. J. Appl. Crystallogr. 1997, 30, 565'

_computing_publication_material    
;
 'WinGX publication routines, Farrugia, 
 L. J., J. Appl. Crystallogr., 1999, 32, 837-838
;
_refine_special_details           ?
_refine_ls_structure_factor_coef  Fsqd
_refine_ls_matrix_type            full
_refine_ls_weighting_scheme       calc
_refine_ls_weighting_details
'w=1/[\s^2^(Fo^2^)+(0.0645P)^2^+0.2281P] where P=(Fo^2^+2Fc^2^)/3'
_atom_sites_solution_primary      dual
_atom_sites_solution_secondary    ?
_atom_sites_solution_hydrogens    mixed
_refine_ls_hydrogen_treatment     mixed
_refine_ls_extinction_method      none
_refine_ls_extinction_coef        .
_refine_ls_number_reflns          3344
_refine_ls_number_parameters      253
_refine_ls_number_restraints      0
_refine_ls_R_factor_all           0.0543
_refine_ls_R_factor_gt            0.0447
_refine_ls_wR_factor_ref          0.1229
_refine_ls_wR_factor_gt           0.1153
_refine_ls_goodness_of_fit_ref    1.033
_refine_ls_restrained_S_all       1.033
_refine_ls_shift/su_max           0.000
_refine_ls_shift/su_mean          0.000
 
loop_
 _atom_site_label
 _atom_site_type_symbol
 _atom_site_fract_x
 _atom_site_fract_y
 _atom_site_fract_z
 _atom_site_U_iso_or_equiv
 _atom_site_adp_type
 _atom_site_occupancy
 _atom_site_site_symmetry_order  
 _atom_site_calc_flag
 _atom_site_refinement_flags_posn
 _atom_site_refinement_flags_adp
 _atom_site_refinement_flags_occupancy
 _atom_site_disorder_assembly
 _atom_site_disorder_group
S1 S 0.41060(8) 0.92780(7) 0.37018(4) 0.03540(17) Uani 1 1 d . . . . .
N1 N 0.4754(3) 0.8562(3) 0.18229(15) 0.0345(4) Uani 1 1 d . . . . .
N2 N 0.6173(3) 0.6577(2) 0.28134(14) 0.0293(4) Uani 1 1 d . . . . .
H2 H 0.666(4) 0.603(4) 0.231(2) 0.040(8) Uiso 1 1 d . . . . .
N3 N 0.6660(2) 0.6007(2) 0.36773(13) 0.0274(4) Uani 1 1 d . . . . .
N4 N 0.7759(2) 0.4623(2) 0.54059(13) 0.0267(4) Uani 1 1 d . . . . .
H4A H 0.683(4) 0.561(4) 0.545(2) 0.033(7) Uiso 1 1 d . . . . .
C1 C 0.3508(4) 1.0123(3) 0.1620(2) 0.0444(6) Uani 1 1 d . . . . .
H1A H 0.417728 1.097609 0.154291 0.067 Uiso 1 1 calc R U . . .
H1B H 0.248404 1.037928 0.216283 0.067 Uiso 1 1 calc R U . . .
H1C H 0.302801 1.005554 0.101998 0.067 Uiso 1 1 calc R U . . .
C2 C 0.5697(4) 0.7586(4) 0.09731(19) 0.0461(6) Uani 1 1 d . . . . .
H2A H 0.530188 0.815134 0.038209 0.069 Uiso 1 1 calc R U . . .
H2B H 0.539089 0.652978 0.104122 0.069 Uiso 1 1 calc R U . . .
H2C H 0.702848 0.742317 0.092755 0.069 Uiso 1 1 calc R U . . .
C3 C 0.5047(3) 0.8105(3) 0.27180(17) 0.0290(4) Uani 1 1 d . . . . .
C4 C 0.7794(3) 0.4606(3) 0.36666(16) 0.0291(4) Uani 1 1 d . . . . .
H4 H 0.821187 0.403567 0.307513 0.035 Uiso 1 1 calc R U . . .
C5 C 0.8442(3) 0.3887(3) 0.45566(16) 0.0267(4) Uani 1 1 d . . . . .
C6 C 0.8342(3) 0.4018(3) 0.62647(16) 0.0282(4) Uani 1 1 d . . . . .
C7 C 0.7588(3) 0.4869(3) 0.71314(17) 0.0355(5) Uani 1 1 d . . . . .
H7 H 0.668414 0.586880 0.712911 0.043 Uiso 1 1 calc R U . . .
C8 C 0.8189(4) 0.4220(4) 0.79802(18) 0.0417(6) Uani 1 1 d . . . . .
H8 H 0.770560 0.478833 0.856873 0.050 Uiso 1 1 calc R U . . .
C9 C 0.9512(4) 0.2725(4) 0.79935(18) 0.0426(6) Uani 1 1 d . . . . .
H9 H 0.987653 0.228104 0.859253 0.051 Uiso 1 1 calc R U . . .
C10 C 1.0271(3) 0.1913(3) 0.71525(18) 0.0356(5) Uani 1 1 d . . . . .
H10 H 1.117844 0.091677 0.716737 0.043 Uiso 1 1 calc R U . . .
C11 C 0.9715(3) 0.2543(3) 0.62611(16) 0.0300(5) Uani 1 1 d . . . . .
C12 C 1.0448(3) 0.1781(3) 0.53653(18) 0.0320(5) Uani 1 1 d . . . . .
H12 H 1.139004 0.080250 0.534165 0.038 Uiso 1 1 calc R U . . .
C13 C 0.9819(3) 0.2431(3) 0.45268(17) 0.0305(4) Uani 1 1 d . . . . .
H13 H 1.031312 0.189967 0.392694 0.037 Uiso 1 1 calc R U . . .
P1 P 0.81514(8) 0.25349(8) 0.11314(4) 0.03609(18) Uani 1 1 d . . . . .
F1 F 0.7665(3) 0.0869(3) 0.09926(18) 0.0740(6) Uani 1 1 d . . . . .
F2 F 1.0048(2) 0.1987(3) 0.04310(13) 0.0574(5) Uani 1 1 d . . . . .
F3 F 0.7190(3) 0.3348(3) 0.02367(14) 0.0708(6) Uani 1 1 d . . . . .
F4 F 0.8611(3) 0.4228(2) 0.13112(12) 0.0512(4) Uani 1 1 d . . . . .
F5 F 0.6255(2) 0.3138(3) 0.18550(14) 0.0609(5) Uani 1 1 d . . . . .
F6 F 0.9123(3) 0.1772(2) 0.20483(13) 0.0541(4) Uani 1 1 d . . . . .
O1 O 0.5039(2) 0.7390(2) 0.56782(14) 0.0362(4) Uani 1 1 d . . . . .
H1D H 0.487(5) 0.787(4) 0.508(3) 0.049(9) Uiso 1 1 d . . . . .
H1E H 0.512(6) 0.809(6) 0.593(3) 0.066(13) Uiso 1 1 d . . . . .
 
loop_
 _atom_site_aniso_label
 _atom_site_aniso_U_11
 _atom_site_aniso_U_22
 _atom_site_aniso_U_33
 _atom_site_aniso_U_23
 _atom_site_aniso_U_13
 _atom_site_aniso_U_12
S1 0.0368(3) 0.0299(3) 0.0360(3) -0.0063(2) -0.0044(2) -0.0015(2)
N1 0.0340(10) 0.0341(10) 0.0345(10) 0.0019(8) -0.0105(8) -0.0039(8)
N2 0.0308(9) 0.0311(9) 0.0256(9) -0.0057(7) -0.0078(7) -0.0036(7)
N3 0.0261(8) 0.0298(9) 0.0275(9) -0.0055(7) -0.0052(7) -0.0072(7)
N4 0.0263(8) 0.0291(9) 0.0253(9) -0.0046(7) -0.0049(7) -0.0062(7)
C1 0.0401(13) 0.0429(14) 0.0464(15) 0.0108(11) -0.0148(11) -0.0011(11)
C2 0.0533(15) 0.0509(16) 0.0294(12) 0.0004(11) -0.0135(11) -0.0003(12)
C3 0.0252(9) 0.0304(11) 0.0330(11) -0.0025(8) -0.0069(8) -0.0080(8)
C4 0.0308(10) 0.0318(11) 0.0258(10) -0.0078(8) -0.0064(8) -0.0067(8)
C5 0.0262(9) 0.0284(10) 0.0269(10) -0.0050(8) -0.0052(8) -0.0075(8)
C6 0.0272(10) 0.0340(11) 0.0261(10) -0.0016(8) -0.0055(8) -0.0115(8)
C7 0.0337(11) 0.0449(13) 0.0276(11) -0.0058(10) -0.0029(9) -0.0092(10)
C8 0.0442(13) 0.0593(16) 0.0237(11) -0.0044(10) -0.0043(9) -0.0168(12)
C9 0.0412(13) 0.0632(17) 0.0283(12) 0.0090(11) -0.0122(10) -0.0201(12)
C10 0.0329(11) 0.0408(13) 0.0359(12) 0.0074(10) -0.0115(9) -0.0124(10)
C11 0.0281(10) 0.0352(11) 0.0299(11) 0.0015(9) -0.0071(8) -0.0127(9)
C12 0.0313(10) 0.0278(10) 0.0379(12) 0.0009(9) -0.0088(9) -0.0073(8)
C13 0.0312(10) 0.0300(11) 0.0297(11) -0.0067(8) -0.0046(8) -0.0054(9)
P1 0.0357(3) 0.0404(4) 0.0278(3) -0.0115(2) -0.0072(2) 0.0024(2)
F1 0.0728(13) 0.0639(13) 0.0877(16) -0.0383(12) 0.0051(11) -0.0238(10)
F2 0.0435(9) 0.0756(13) 0.0436(9) -0.0167(8) 0.0004(7) 0.0013(8)
F3 0.0668(12) 0.0963(16) 0.0416(10) -0.0138(10) -0.0308(9) 0.0119(11)
F4 0.0694(11) 0.0412(9) 0.0429(9) -0.0039(7) -0.0144(8) -0.0090(8)
F5 0.0416(9) 0.0744(13) 0.0567(11) -0.0242(9) 0.0055(8) 0.0004(8)
F6 0.0655(10) 0.0452(9) 0.0409(9) -0.0015(7) -0.0168(8) 0.0111(8)
O1 0.0420(9) 0.0322(9) 0.0323(9) -0.0080(7) -0.0057(7) -0.0038(7)
 
_geom_special_details
;
 All esds (except the esd in the dihedral angle between two l.s. planes)
 are estimated using the full covariance matrix.  The cell esds are taken
 into account individually in the estimation of esds in distances, angles
 and torsion angles; correlations between esds in cell parameters are only
 used when they are defined by crystal symmetry.  An approximate (isotropic)
 treatment of cell esds is used for estimating esds involving l.s. planes.
;
 
loop_
 _geom_bond_atom_site_label_1
 _geom_bond_atom_site_label_2
 _geom_bond_distance
 _geom_bond_site_symmetry_2
 _geom_bond_publ_flag
S1 C3 1.696(2) . ?
N1 C3 1.321(3) . ?
N1 C2 1.465(3) . ?
N1 C1 1.466(3) . ?
N2 N3 1.345(3) . ?
N2 C3 1.377(3) . ?
N2 H2 0.85(4) . ?
N3 C4 1.282(3) . ?
N4 C5 1.337(3) . ?
N4 C6 1.371(3) . ?
N4 H4A 0.95(3) . ?
C1 H1A 0.9800 . ?
C1 H1B 0.9800 . ?
C1 H1C 0.9800 . ?
C2 H2A 0.9800 . ?
C2 H2B 0.9800 . ?
C2 H2C 0.9800 . ?
C4 C5 1.454(3) . ?
C4 H4 0.9500 . ?
C5 C13 1.404(3) . ?
C6 C7 1.408(3) . ?
C6 C11 1.416(3) . ?
C7 C8 1.374(4) . ?
C7 H7 0.9500 . ?
C8 C9 1.410(4) . ?
C8 H8 0.9500 . ?
C9 C10 1.364(4) . ?
C9 H9 0.9500 . ?
C10 C11 1.410(3) . ?
C10 H10 0.9500 . ?
C11 C12 1.406(3) . ?
C12 C13 1.369(3) . ?
C12 H12 0.9500 . ?
C13 H13 0.9500 . ?
P1 F2 1.5789(17) . ?
P1 F3 1.5855(18) . ?
P1 F1 1.587(2) . ?
P1 F5 1.5999(17) . ?
P1 F6 1.6047(17) . ?
P1 F4 1.6133(18) . ?
O1 H1D 0.92(4) . ?
O1 H1E 0.73(5) . ?
 
loop_
 _geom_angle_atom_site_label_1
 _geom_angle_atom_site_label_2
 _geom_angle_atom_site_label_3
 _geom_angle
 _geom_angle_site_symmetry_1
 _geom_angle_site_symmetry_3
 _geom_angle_publ_flag
C3 N1 C2 122.6(2) . . ?
C3 N1 C1 121.4(2) . . ?
C2 N1 C1 116.0(2) . . ?
N3 N2 C3 121.19(19) . . ?
N3 N2 H2 119(2) . . ?
C3 N2 H2 119(2) . . ?
C4 N3 N2 115.61(18) . . ?
C5 N4 C6 122.89(19) . . ?
C5 N4 H4A 121.4(18) . . ?
C6 N4 H4A 115.7(18) . . ?
N1 C1 H1A 109.5 . . ?
N1 C1 H1B 109.5 . . ?
H1A C1 H1B 109.5 . . ?
N1 C1 H1C 109.5 . . ?
H1A C1 H1C 109.5 . . ?
H1B C1 H1C 109.5 . . ?
N1 C2 H2A 109.5 . . ?
N1 C2 H2B 109.5 . . ?
H2A C2 H2B 109.5 . . ?
N1 C2 H2C 109.5 . . ?
H2A C2 H2C 109.5 . . ?
H2B C2 H2C 109.5 . . ?
N1 C3 N2 115.4(2) . . ?
N1 C3 S1 123.56(18) . . ?
N2 C3 S1 120.99(17) . . ?
N3 C4 C5 120.2(2) . . ?
N3 C4 H4 119.9 . . ?
C5 C4 H4 119.9 . . ?
N4 C5 C13 119.5(2) . . ?
N4 C5 C4 120.32(19) . . ?
C13 C5 C4 120.2(2) . . ?
N4 C6 C7 120.0(2) . . ?
N4 C6 C11 119.0(2) . . ?
C7 C6 C11 120.9(2) . . ?
C8 C7 C6 118.5(2) . . ?
C8 C7 H7 120.7 . . ?
C6 C7 H7 120.7 . . ?
C7 C8 C9 121.2(2) . . ?
C7 C8 H8 119.4 . . ?
C9 C8 H8 119.4 . . ?
C10 C9 C8 120.5(2) . . ?
C10 C9 H9 119.8 . . ?
C8 C9 H9 119.8 . . ?
C9 C10 C11 120.3(2) . . ?
C9 C10 H10 119.8 . . ?
C11 C10 H10 119.8 . . ?
C12 C11 C10 123.5(2) . . ?
C12 C11 C6 118.0(2) . . ?
C10 C11 C6 118.5(2) . . ?
C13 C12 C11 120.8(2) . . ?
C13 C12 H12 119.6 . . ?
C11 C12 H12 119.6 . . ?
C12 C13 C5 119.8(2) . . ?
C12 C13 H13 120.1 . . ?
C5 C13 H13 120.1 . . ?
F2 P1 F3 90.36(11) . . ?
F2 P1 F1 91.10(11) . . ?
F3 P1 F1 91.31(14) . . ?
F2 P1 F5 178.02(11) . . ?
F3 P1 F5 90.17(11) . . ?
F1 P1 F5 90.79(12) . . ?
F2 P1 F6 90.13(10) . . ?
F3 P1 F6 178.07(12) . . ?
F1 P1 F6 90.55(13) . . ?
F5 P1 F6 89.27(10) . . ?
F2 P1 F4 90.50(11) . . ?
F3 P1 F4 89.85(12) . . ?
F1 P1 F4 178.02(12) . . ?
F5 P1 F4 87.59(11) . . ?
F6 P1 F4 88.28(10) . . ?
H1D O1 H1E 99(4) . . ?
 
loop_
 _geom_torsion_atom_site_label_1
 _geom_torsion_atom_site_label_2
 _geom_torsion_atom_site_label_3
 _geom_torsion_atom_site_label_4
 _geom_torsion
 _geom_torsion_site_symmetry_1
 _geom_torsion_site_symmetry_2
 _geom_torsion_site_symmetry_3
 _geom_torsion_site_symmetry_4
 _geom_torsion_publ_flag
C3 N2 N3 C4 -176.3(2) . . . . ?
C2 N1 C3 N2 -5.8(3) . . . . ?
C1 N1 C3 N2 176.8(2) . . . . ?
C2 N1 C3 S1 174.9(2) . . . . ?
C1 N1 C3 S1 -2.6(3) . . . . ?
N3 N2 C3 N1 176.20(19) . . . . ?
N3 N2 C3 S1 -4.4(3) . . . . ?
N2 N3 C4 C5 178.81(18) . . . . ?
C6 N4 C5 C13 -0.2(3) . . . . ?
C6 N4 C5 C4 -178.74(19) . . . . ?
N3 C4 C5 N4 5.0(3) . . . . ?
N3 C4 C5 C13 -173.6(2) . . . . ?
C5 N4 C6 C7 178.9(2) . . . . ?
C5 N4 C6 C11 -0.5(3) . . . . ?
N4 C6 C7 C8 179.3(2) . . . . ?
C11 C6 C7 C8 -1.2(3) . . . . ?
C6 C7 C8 C9 -0.9(4) . . . . ?
C7 C8 C9 C10 2.2(4) . . . . ?
C8 C9 C10 C11 -1.2(4) . . . . ?
C9 C10 C11 C12 179.4(2) . . . . ?
C9 C10 C11 C6 -0.8(3) . . . . ?
N4 C6 C11 C12 1.3(3) . . . . ?
C7 C6 C11 C12 -178.1(2) . . . . ?
N4 C6 C11 C10 -178.47(19) . . . . ?
C7 C6 C11 C10 2.1(3) . . . . ?
C10 C11 C12 C13 178.3(2) . . . . ?
C6 C11 C12 C13 -1.4(3) . . . . ?
C11 C12 C13 C5 0.7(3) . . . . ?
N4 C5 C13 C12 0.1(3) . . . . ?
C4 C5 C13 C12 178.6(2) . . . . ?
 
loop_
 _geom_hbond_atom_site_label_D 
 _geom_hbond_atom_site_label_H 
 _geom_hbond_atom_site_label_A 
 _geom_hbond_distance_DH 
 _geom_hbond_distance_HA 
 _geom_hbond_distance_DA 
 _geom_hbond_angle_DHA 
 _geom_hbond_site_symmetry_A 
 _geom_hbond_publ_flag
N2 H2 F4  0.85(4) 2.22(4) 3.029(3) 161(3) . yes
N4 H4A O1  0.95(3) 1.77(3) 2.713(3) 173(3) . yes
O1 H1D S1  0.92(4) 2.28(4) 3.192(2) 173(3) . yes
O1 H1D N3  0.92(4) 2.57(4) 3.035(3) 112(3) . yes
O1 H1E S1  0.73(5) 2.56(5) 3.2709(19) 163(4) 2_676 yes
 
_refine_diff_density_max    0.412
_refine_diff_density_min   -0.318
_refine_diff_density_rms    0.062

_shelx_res_file
;
TITL shelxt_a.res in P-1
    s25sip6.res
    created by SHELXL-2019/3 at 20:50:41 on 13-Dec-2025
CELL  1.54184   7.6209   8.5201  13.9454   86.139   80.068   75.255
ZERR     2.00   0.0005   0.0006   0.0009    0.005    0.005    0.006
LATT   1
SFAC  C    H    N    O    F    P    S
UNIT 26 34 8 2 12 2 2
ACTA
FMAP   2
PLAN   5
BOND $H
CONF
HTAB N2 F4
HTAB N4 O1
HTAB O1 S1
HTAB O1 N3
EQIV $4 -x+1, -y+2, -z+1
HTAB O1 S1_$4
LIST   4
L.S.  10
TEMP  -123.00
SIZE 0.2 0.1 0.03
WGHT    0.064500    0.228100
FVAR       6.65227
S1    7    0.410600    0.927801    0.370179    11.00000    0.03683    0.02988 =
         0.03604   -0.00634   -0.00442   -0.00153
N1    3    0.475422    0.856159    0.182292    11.00000    0.03399    0.03413 =
         0.03448    0.00187   -0.01051   -0.00393
N2    3    0.617252    0.657704    0.281345    11.00000    0.03082    0.03106 =
         0.02557   -0.00568   -0.00776   -0.00365
H2    2    0.665524    0.602629    0.230716    11.00000    0.04031
N3    3    0.666036    0.600697    0.367732    11.00000    0.02613    0.02982 =
         0.02749   -0.00548   -0.00522   -0.00723
N4    3    0.775922    0.462307    0.540593    11.00000    0.02628    0.02910 =
         0.02526   -0.00458   -0.00491   -0.00620
H4A   2    0.683058    0.560887    0.544868    11.00000    0.03347
C1    1    0.350752    1.012254    0.162037    11.00000    0.04006    0.04294 =
         0.04644    0.01083   -0.01477   -0.00112
AFIX 137
H1A   2    0.417728    1.097609    0.154291    11.00000   -1.50000
H1B   2    0.248404    1.037928    0.216283    11.00000   -1.50000
H1C   2    0.302801    1.005554    0.101998    11.00000   -1.50000
AFIX   0
C2    1    0.569692    0.758567    0.097308    11.00000    0.05325    0.05094 =
         0.02938    0.00042   -0.01351   -0.00025
AFIX 137
H2A   2    0.530188    0.815134    0.038209    11.00000   -1.50000
H2B   2    0.539089    0.652978    0.104122    11.00000   -1.50000
H2C   2    0.702848    0.742317    0.092755    11.00000   -1.50000
AFIX   0
C3    1    0.504664    0.810540    0.271798    11.00000    0.02517    0.03037 =
         0.03303   -0.00254   -0.00692   -0.00799
C4    1    0.779385    0.460589    0.366665    11.00000    0.03082    0.03176 =
         0.02579   -0.00782   -0.00635   -0.00675
AFIX  43
H4    2    0.821187    0.403567    0.307513    11.00000   -1.20000
AFIX   0
C5    1    0.844169    0.388674    0.455664    11.00000    0.02625    0.02837 =
         0.02687   -0.00504   -0.00522   -0.00751
C6    1    0.834186    0.401810    0.626472    11.00000    0.02724    0.03398 =
         0.02611   -0.00161   -0.00550   -0.01151
C7    1    0.758825    0.486857    0.713135    11.00000    0.03367    0.04487 =
         0.02760   -0.00584   -0.00286   -0.00924
AFIX  43
H7    2    0.668414    0.586880    0.712911    11.00000   -1.20000
AFIX   0
C8    1    0.818945    0.421977    0.798018    11.00000    0.04423    0.05935 =
         0.02367   -0.00436   -0.00430   -0.01675
AFIX  43
H8    2    0.770560    0.478833    0.856873    11.00000   -1.20000
AFIX   0
C9    1    0.951150    0.272543    0.799352    11.00000    0.04122    0.06319 =
         0.02825    0.00901   -0.01222   -0.02011
AFIX  43
H9    2    0.987653    0.228104    0.859253    11.00000   -1.20000
AFIX   0
C10   1    1.027080    0.191250    0.715245    11.00000    0.03291    0.04084 =
         0.03587    0.00741   -0.01146   -0.01239
AFIX  43
H10   2    1.117844    0.091677    0.716737    11.00000   -1.20000
AFIX   0
C11   1    0.971520    0.254280    0.626109    11.00000    0.02811    0.03515 =
         0.02988    0.00150   -0.00715   -0.01272
C12   1    1.044753    0.178077    0.536531    11.00000    0.03133    0.02777 =
         0.03790    0.00095   -0.00882   -0.00730
AFIX  43
H12   2    1.139004    0.080250    0.534165    11.00000   -1.20000
AFIX   0
C13   1    0.981886    0.243143    0.452684    11.00000    0.03119    0.03002 =
         0.02973   -0.00665   -0.00456   -0.00542
AFIX  43
H13   2    1.031312    0.189967    0.392694    11.00000   -1.20000
AFIX   0
P1    6    0.815141    0.253486    0.113142    11.00000    0.03573    0.04043 =
         0.02785   -0.01147   -0.00719    0.00242
F1    5    0.766519    0.086870    0.099263    11.00000    0.07284    0.06391 =
         0.08773   -0.03832    0.00506   -0.02376
F2    5    1.004832    0.198654    0.043096    11.00000    0.04354    0.07562 =
         0.04360   -0.01673    0.00043    0.00130
F3    5    0.719041    0.334835    0.023671    11.00000    0.06678    0.09631 =
         0.04158   -0.01377   -0.03081    0.01188
F4    5    0.861121    0.422795    0.131118    11.00000    0.06941    0.04118 =
         0.04293   -0.00388   -0.01439   -0.00905
F5    5    0.625509    0.313806    0.185502    11.00000    0.04162    0.07438 =
         0.05673   -0.02424    0.00551    0.00042
F6    5    0.912251    0.177151    0.204828    11.00000    0.06548    0.04521 =
         0.04091   -0.00152   -0.01675    0.01108
O1    4    0.503861    0.738993    0.567824    11.00000    0.04205    0.03223 =
         0.03234   -0.00796   -0.00571   -0.00381
H1D   2    0.486567    0.786895    0.508285    11.00000    0.04949
H1E   2    0.512020    0.809248    0.592731    11.00000    0.06607

REM <hkl>
REM s25sip6.hkl
REM </hkl>
HKLF    4


REM  shelxt_a.res in P-1
REM wR2 = 0.1229, GooF = S = 1.033, Restrained GooF = 1.033 for all data
REM R1 = 0.0447 for 2805 Fo > 4sig(Fo) and 0.0543 for all 3344 data
REM 253 parameters refined using 0 restraints

END

WGHT      0.0644      0.2294

REM Highest difference peak  0.412,  deepest hole -0.318,  1-sigma level  0.062
Q1    1   0.3169  0.8701  0.3868  11.00000  0.05    0.41
Q2    1   0.5043  0.9835  0.3637  11.00000  0.05    0.41
Q3    1   0.9180  0.3240  0.0997  11.00000  0.05    0.37
Q4    1   0.7179  0.2008  0.1256  11.00000  0.05    0.36
Q5    1   0.7307  0.3859  0.1537  11.00000  0.05    0.34
;
_shelx_res_checksum   11084

_shelx_hkl_file
;
   0   0  -2 6802.00 356.881   8
   0   0  -2 6424.71 221.163   4
   0   0  -2 6092.47 269.292   2
   0   0  -3 44899.4 889.302   2
   0   0  -3 47573.6 1125.06   8
   0   0  -3 45415.7 687.974   4
   0   0  -4 111824. 1589.44   2
   0   0  -4 118934. 2038.06   8
   0   0  -5 12137.6 859.830   9
   0   0  -5 12366.5 746.311   8
   0   0  -6-79.2819 206.291   9
   0   0  -6 75.7576 146.962   8
   0   0  -7 709.858 281.776   9
   0   0  -7 1277.08 296.231   8
   0   0  -8 6754.80 885.710   9
   0   0  -9 292.429 311.222   9
   0   0 -10 2883.73 699.351   9
   0   0 -11 79873.0 1383.50  25
   0   0 -11 79786.5 1476.13  18
   0   0 -12 107034. 1653.27  25
   0   0 -12 109107. 1758.98  18
   0   0 -13 7097.63 430.467  25
   0   0 -13 6442.39 464.974  18
   0   0 -14 155.178 133.946  18
   0   0 -15 4737.16 342.109  18
   0   0 -16 1314.50 165.548  18
   0   1 -16 422.522 107.748  18
   0   1 -15 8922.64 448.684  18
   0   1 -14 3203.21 300.953  18
   0   1 -13 1822.28 248.719  18
   0   1 -12 9049.28 513.545  18
   0   1 -12 9547.33 512.305  25
   0   1 -11 171.394 97.2758  25
   0   1 -11 52.3469 108.103  18
   0   1 -10 92082.4 3950.53   9
   0   1  -9 5660.08 925.999   9
   0   1  -8 1227.98 443.429   9
   0   1  -7 115.010 197.596   9
   0   1  -6 11456.0 701.951   8
   0   1  -6 11984.1 998.243   9
   0   1  -5 34969.2 1118.66   8
   0   1  -5 32559.0 1121.05   2
   0   1  -5 34854.5 1514.91   9
   0  -1   4 48721.3 1552.02   6
   0   1  -4 52204.4 1652.71   5
   0   1  -4 49386.1 1211.21   8
   0  -1   3 109581. 2092.02   6
   0   1  -3 110651. 1561.08   8
   0   1  -3 109631. 2072.83   5
   0   1  -2 191588. 2295.06   5
   0  -1   2 193895. 2385.13   6
   0  -1   2 191363. 1076.12   3
   0   1  -1 3966.24 275.914   5
   0  -1   0 24148.4 619.431   6
   0  -1  -1 72785.6 1076.83   9
   0  -1  -2 266872. 2513.35   9
   0  -1  -3 161538. 2364.88   9
   0  -1  -4 1161.35 262.930   9
   0  -1  -4 1041.16 255.536   8
   0  -1  -5 17565.3 1031.77   9
   0  -1  -5 18198.7 1008.79   8
   0  -1  -6 1095.42 313.225   9
   0  -1  -6 1645.05 354.141   8
   0  -1  -7 63467.5 2375.06   9
   0  -1  -8 267.050 249.073   9
   0  -1  -9 1598.92 480.362   9
   0  -1 -10 72556.3 3319.27   9
   0  -1 -11 269.693 129.370  18
   0  -1 -11 469.158 139.574  25
   0  -1 -12 899.853 181.819  25
   0  -1 -12 471.423 160.733  18
   0  -1 -13 2096.12 240.325  25
   0  -1 -13 2313.91 282.417  18
   0  -1 -14 644.127 171.349  18
   0  -1 -15 924.633 178.735  18
   0  -1 -16 1212.79 160.994  18
   0   2 -16 358.149 93.5754  18
   0   2 -15 344.658 119.787  18
   0   2 -14 854.123 181.515  18
   0   2 -13 11432.4 572.088  18
   0   2 -12 293.757 138.053  25
   0   2 -12 114.808 112.648  18
   0   2 -11-43.3208 116.802  25
   0   2 -11 14.0938 114.344  18
   0   2 -10 5189.89 988.834   9
   0   2 -10 5605.43 388.334  18
   0   2  -9 43744.5 2593.05   9
   0   2  -8 1027.93 375.626   9
   0   2  -7 20912.0 1513.79   9
   0   2  -6 57806.3 2315.51   9
   0  -2   5 3667.95 568.903   6
   0   2  -5 3641.03 561.440   5
   0  -2   4 7447.72 735.448   6
   0   2  -4 6990.63 475.149   8
   0   2  -4 7398.50 668.759   5
   0  -2   3 2368.14 188.572   3
   0  -2   3 2410.22 409.461   6
   0   2  -3 2267.82 369.980   5
   0   2  -2 917.331 228.992   5
   0  -2   2 687.150 136.638   3
   0   2  -1 65497.4 906.666   7
   0  -2   0 151129. 2236.98   6
   0  -2  -1 35875.7 1047.28   6
   0  -2  -2 32849.3 972.932   6
   0  -2  -3 47949.1 1420.57   9
   0   2   3 47985.7 1624.53   1
   0  -2  -4 63783.2 1836.26   9
   0   2   4 67285.1 2118.22   1
   0  -2  -5 6202.85 643.127   9
   0  -2  -6 2150.28 427.225   9
   0  -2  -7 775.802 320.423   9
   0  -2  -8 41090.2 2149.83   9
   0  -2  -9 7.34436 191.682   9
   0  -2 -10 17558.2 1640.25   9
   0  -2 -11 211.771 134.993  18
   0  -2 -11 143.222 123.703  25
   0  -2 -12 2766.52 267.123  25
   0  -2 -12 2762.85 316.132  18
   0  -2 -13 27868.4 915.308  18
   0  -2 -13 26215.2 777.208  25
   0  -2 -14 13429.8 604.663  18
   0  -2 -15 1194.16 169.430  14
   0  -2 -15 1221.84 183.507  18
   0  -2 -16-56.2418 72.9177  18
   0  -2 -16-8.56679 52.2139  14
   0   3 -15 486.300 109.256  18
   0   3 -14 430.154 125.643  18
   0   3 -13 3896.74 338.818  18
   0   3 -12 442.731 157.398  25
   0   3 -12 362.006 155.860  18
   0   3 -11 2723.71 286.824  25
   0   3 -11 3449.46 338.272  18
   0   3 -10 420.140 139.866  18
   0   3 -10 529.460 148.447  25
   0   3  -9 1943.64 606.339   9
   0   3  -8 11278.7 1301.87   9
   0   3  -7 89.4736 170.460   9
   0   3  -6 8813.77 955.250   5
   0  -3   6 7982.34 1021.01   6
   0   3  -5 6721.88 766.187   5
   0  -3   5 6246.22 852.744   6
   0  -3   4-46.4369 193.354   6
   0   3  -4 82.5308 215.392   5
   0   3  -3 7779.85 698.189   5
   0  -3   3 7825.53 479.862   3
   0  -3   3 7224.95 766.942   6
   0   3  -2 81930.6 2102.21   5
   0  -3   2 78885.8 1647.15   3
   0  -3   2 77549.7 2344.83   6
   0   3  -1 4943.12 305.252   7
   0  -3   1 6055.49 633.988   6
   0  -3   0 15688.3 922.230   6
   0   3   0 16128.7 1040.56   1
   0   3   1 57176.2 1963.12   1
   0  -3  -1 57245.3 1682.09   6
   0   3   2 58201.6 2003.58   1
   0  -3  -2 55913.3 1615.22   6
   0  -3  -3 39238.4 1320.12   6
   0   3   3 39209.6 1728.26   1
   0   3   4 60152.3 2261.87   1
   0  -3  -4 55509.9 1552.08   6
   0   3   5 6377.45 824.568   1
   0  -3  -6 48516.8 2071.03   9
   0   3   6 51820.2 2437.09   1
   0  -3  -7 3048.95 570.898   9
   0   3   7 3079.20 671.260   1
   0   3   8 368.938 264.803   1
   0   3   9 4501.28 901.545   1
   0  -3 -10 8.46206 108.942  18
   0  -3 -10 37.6182 108.293  25
   0  -3 -11 7295.01 492.015  18
   0  -3 -11 7421.09 435.739  25
   0  -3 -12 20948.8 811.079  18
   0  -3 -12 20146.0 708.304  25
   0  -3 -13 5143.03 395.659  18
   0  -3 -13 4399.60 320.544  25
   0  -3 -14 376.744 116.325  25
   0  -3 -14 411.670 131.129  18
   0  -3 -15 14519.2 499.527  14
   0  -3 -15 15023.0 543.537  18
   0  -3 -16 1388.27 130.560  14
   0   4 -15 316.886 80.7616  18
   0   4 -14 780.583 128.565  18
   0   4 -13 1346.69 197.117  18
   0   4 -12 390.162 123.815  25
   0   4 -12 509.638 158.662  18
   0   4 -11 293.711 141.836  25
   0   4 -11 282.999 130.978  18
   0   4 -10 143.712 104.644  25
   0   4 -10 118.151 110.981  18
   0   4  -9 459.020 160.371  23
   0   4  -9 673.880 173.806  25
   0   4  -8 35.6664 100.589  23
   0   4  -8 408.521 419.813   9
   0   4  -7 18706.4 1680.94   9
   0   4  -6 46318.3 2318.92   5
   0  -4   6 48917.8 2725.76   6
   0  -4   5 484.758 319.596   6
   0   4  -5 284.410 215.403   5
   0   4  -4 12351.1 1052.12   5
   0  -4   4 13019.0 1258.66   6
   0   4  -3 19957.2 1258.81   5
   0  -4   3 21745.3 1519.70   6
   0  -4   2 28368.1 1226.67   3
   0   4  -2 27841.0 1450.69   5
   0  -4   2 28421.8 1681.07   6
   0  -4   1 292.081 218.557   6
   0  -4   0 8002.64 822.123   6
   0  -4  -1 260.890 203.265   6
   0   4   1 246.201 284.210   1
   0   4   2 577.337 319.795   1
   0  -4  -2 378.836 225.844   6
   0   4   3 2610.29 553.670   1
   0  -4  -3 3024.72 439.976   6
   0   4   4 303.626 289.527   1
   0   4   5 54198.7 2597.20   1
   0   4   6 2514.70 622.898   1
   0   4   7 64.6149 278.684   1
   0   4   8 142.236 384.849   1
   0  -4  -9 34421.0 1004.67  18
   0  -4  -9 33887.4 919.095  25
   0  -4 -10 674.498 190.524  18
   0  -4 -10 1039.71 193.737  25
   0  -4 -11 84.4400 109.360  25
   0  -4 -11-158.538 149.021  18
   0  -4 -12 4563.99 393.344  18
   0  -4 -12 4765.41 345.544  25
   0  -4 -13 26982.1 849.267  18
   0  -4 -13 26266.1 720.581  25
   0  -4 -14 431.704 119.421  14
   0  -4 -15 1540.25 163.150  14
   0   5 -14 1562.34 146.784  18
   0   5 -13 682.930 131.672  18
   0   5 -12-170.868 83.5771  25
   0   5 -12 27.6039 106.793  18
   0   5 -11 1981.87 242.097  18
   0   5 -11 1510.84 218.068  25
   0   5 -10 647.563 171.109  18
   0   5 -10 659.507 161.070  25
   0   5  -9 535.922 166.733  25
   0   5  -9 456.199 145.228  23
   0   5  -8 592.405 181.780  23
   0   5  -7 862.689 257.851  23
   0   5  -6 44143.8 2563.55   9
   0  -5   6 43403.2 2852.54   6
   0  -5   5 30.3768 277.886   6
   0  -5   4 2543.96 661.786   6
   0  -5   3 3.42481 212.601   6
   0  -5   2 11276.7 1216.26   6
   0  -5   1 1283.75 435.732   6
   0  -5   1 1504.53 380.525   3
   0  -5   0 7001.35 796.199   3
   0  -5   0 7567.82 932.047   6
   0  -5  -1 2032.73 481.675   6
   0   5   1 1981.83 507.250   1
   0   5   2 17165.0 1518.93   1
   0  -5  -2 15362.3 1234.95   6
   0   5   3 10063.6 1194.51   1
   0   5   4 3527.65 742.905   1
   0   5   5-14.4753 221.511   1
   0   5   6 73757.1 3592.81   1
   0  -5  -7 9404.61 491.615  25
   0  -5  -8 961.068 173.130  25
   0  -5  -9 117.507 120.330  25
   0  -5 -10 20881.4 740.257  25
   0  -5 -11 1476.82 210.166  25
   0  -5 -12 7244.31 424.865  14
   0  -5 -12 6422.15 372.386  25
   0  -5 -13 88.1100 106.039  14
   0  -5 -13 147.149 86.7208  25
   0  -5 -14 3550.88 246.145  14
   0  -5 -15 4908.13 230.731  14
   0   5  15 4453.03 236.225  20
   0   6 -13 508.056 85.6904  18
   0   6 -12 1832.32 182.088  18
   0   6 -11 930.294 159.099  18
   0   6 -11 1036.38 165.022  25
   0   6 -10 1735.91 222.439  18
   0   6 -10 1366.82 199.214  25
   0   6  -9 13990.3 618.649  25
   0   6  -9 12943.4 726.906  23
   0   6  -8 19260.4 881.953  23
   0   6  -7 25954.6 999.512  23
   0   6  -6 2086.64 289.238  23
   0   6  -5 6047.53 480.670  23
   0   6  -4 35097.8 1067.96  23
   0  -6   3 913.861 428.020   6
   0  -6   2 406.813 407.954   6
   0  -6   1 56.9550 196.338   6
   0  -6   0 27923.6 2065.08   6
   0  -6  -1 10405.7 1251.59   6
   0  -6  -1 11110.6 1192.42   3
   0  -6  -2 33948.4 2168.97   3
   0   6   3 679.204 376.075   1
   0  -6  -3 1365.96 585.823   3
   0   6   4 145671. 5204.67   1
   0   6   5 2329.23 291.676  20
   0   6   6 11052.9 606.471  20
   0  -6  -6 10373.2 513.044  24
   0  -6  -7 1878.54 231.004  24
   0  -6  -8 23804.0 779.889  14
   0  -6  -9 8736.77 478.877  14
   0  -6 -10 2162.97 253.796  14
   0  -6 -11 1422.04 200.304  14
   0   6  12 13266.7 581.525  20
   0  -6 -12 13758.5 511.891  14
   0  -6 -13 583.388 112.070  14
   0   6  13 509.705 130.043  20
   0   6  14 866.660 112.581  20
   0   7 -11 1277.82 141.490  18
   0   7 -10 213.540 98.4843  18
   0   7 -10 255.367 92.3236  25
   0   7  -9 721.165 146.808  25
   0   7  -9 1071.61 179.100  18
   0   7  -8 1419.04 261.916  23
   0   7  -8 1888.79 230.729  25
   0  -7   8 1397.19 177.606  22
   0  -7   7 397.609 146.724  22
   0   7  -7 35.8391 112.803  23
   0   7  -6 59492.4 1487.68  23
   0   7  -5 4472.74 412.600  23
   0   7  -4 345.977 161.343  23
   0   7  -3 28599.5 987.663  23
   0  -7   2 1114.98 182.926  24
   0   7  -2 1257.88 229.450  23
   0   7  -1 1646.33 252.044  23
   0  -7   1 1815.55 237.840  24
   0  -7   0 1557.82 230.127  24
   0  -7  -1 3634.58 328.536  24
   0  -7  -2 64.2729 147.734  24
   0  -7  -3 6125.63 431.775  24
   0  -7  -4 216.737 174.659  24
   0   7   4 133.243 116.264  20
   0   7   5 22076.5 838.351  20
   0  -7  -5 22564.2 784.432  24
   0  -7  -6 54075.6 1175.62  24
   0   7   6 54232.9 1290.78  20
   0  -7  -7 300.278 144.646  24
   0   7   7 213.672 147.700  20
   0   7   8 6655.97 481.722  20
   0   7   9 2156.63 273.138  20
   0   7  10 2911.59 289.658  20
   0  -7 -10 2756.80 225.475  14
   0   7  11 1214.68 175.318  20
   0  -7 -11 1111.75 137.597  14
   0   7  12 4127.83 262.547  20
   0  -7 -12 3738.29 203.196  14
   0   8  -9 1936.49 157.626  25
   0   8  -9 2255.27 172.698  18
   0  -8   8 138.889 82.0890  22
   0   8  -8 227.656 96.0224  25
   0   8  -7 519.761 143.756  23
   0   8  -7 878.768 156.343  25
   0  -8   7 581.366 133.604  22
   0   8  -6 7833.74 504.633  23
   0  -8   6 8866.38 433.221  22
   0   8  -5 107.568 96.7694  23
   0  -8   5 493.372 174.115  22
   0   8  -4 668.100 171.241  23
   0   8  -3 2526.35 312.647  23
   0   8  -2 1144.87 220.329  23
   0  -8   2 1100.75 189.010  24
   0  -8   1 2518.51 276.730  24
   0  -8   0 597.975 171.689  24
   0  -8  -1 183.382 139.858  24
   0  -8  -2 3110.99 319.552  24
   0  -8  -3 2419.79 278.369  24
   0  -8  -4 664.498 160.638  24
   0  -8  -5 7112.11 441.522  24
   0   8   5 6405.35 418.755  20
   0  -8  -6 1670.60 209.958  24
   0   8   6 1855.05 240.726  20
   0  -8  -7 4345.76 295.027  24
   0   8   7 4336.90 327.792  20
   0  -8  -8 1209.42 154.210  24
   0   8   8 997.462 165.539  20
   0   8   9 4845.80 298.683  20
   0   8  10-45.6735 56.7960  20
   0  -9   7 44.1339 51.7437  22
   0   9  -6 86.3925 61.7099  25
   0  -9   6 111.006 83.5248  22
   0  -9   5 2495.56 210.049  22
   0   9  -4 551.168 128.112  23
   0  -9   4 859.524 152.271  22
   0  -9   3 1187.89 176.338  22
   0  -9   2 3619.94 286.963  22
   0  -9   2 3589.57 263.700  24
   0  -9   1 7911.08 394.949  22
   0  -9   1 7234.71 388.339  24
   0  -9   0 2934.44 262.707  24
   0  -9   0 3205.22 251.550  22
   0  -9  -1 189.291 96.6665  22
   0  -9  -1 332.426 135.308  24
   0  -9  -2 4892.82 344.415  24
   0  -9  -3 4955.11 338.350  24
   0  -9  -4 741.423 151.628  24
   0  -9  -5-27.3444 79.8432  24
   0  -9  -6 43.0252 75.8519  24
   0  -9  -7 6965.58 286.583  24
   0 -10   2 2852.91 175.874  22
   0 -10   1 615.988 92.4835  22
   0 -10   0 786.924 106.706  24
   0 -10  -1 731.934 102.515  24
   0 -10  -2 436.582 91.0059  24
   0 -10  -3 195.913 76.3915  24
   1  -9  -6 1550.67 137.800  24
   1  -9  -5 3433.03 226.463  24
   1  -9  -4 3548.11 246.768  24
   1  -9  -3 4630.59 290.700  24
   1  -9  -2 1892.17 197.674  24
   1  -9  -1 300.939 97.4384  22
   1  -9  -1 381.777 134.451  24
   1  -9   0 106.023 96.2100  24
   1  -9   1 649.798 125.174  24
  -1   9  -2 148.640 73.7066  23
   1  -9   3 203.963 108.002  22
  -1   9  -3 130.125 85.2114  23
  -1   9  -4 30.1455 60.1266  23
   1  -9   4 271.584 108.331  22
   1  -9   5 2546.20 194.045  22
  -1   9  -5 1689.67 189.347  23
   1  -9   6 289.742 76.5273  22
  -1   8   9 833.912 123.570  20
  -1   8   8 15743.2 535.760  20
   1  -8  -7 517.711 118.382  24
  -1   8   7 272.201 110.692  20
  -1   8   6 1707.62 212.013  20
   1  -8  -6 1886.07 205.651  24
   1  -8  -5 1557.79 209.896  24
  -1   8   5 1161.66 187.691  20
   1  -8  -4 5287.48 370.368  24
  -1   8   4 5228.09 369.794  20
   1  -8  -3 1665.42 233.618  24
  -1   8   3 1025.52 170.555  20
   1  -8  -2 238.838 137.017  24
   1  -8  -1 2971.49 297.799  24
   1  -8   0 1983.04 245.215  24
  -1   8   0 2142.89 267.639  23
   1  -8   1 4873.36 356.944  24
  -1   8  -1 4762.88 397.000  23
  -1   8  -2 2923.36 325.309  23
   1  -8   2 2382.21 249.048  24
  -1   8  -3 10312.1 587.436  23
  -1   8  -4 2973.57 321.119  23
  -1   8  -5 43.0927 113.056  23
  -1   8  -6 69.2276 105.684  23
   1  -8   7 3658.99 243.411  22
  -1   8  -7 2808.21 293.131  23
   1  -8   8 513.985 101.217  22
  -1   8  -9 247.997 71.1513  18
  -1   7  11 929.086 137.813  20
  -1   7  10 1878.71 211.299  20
  -1   7   9 235.856 134.709  20
  -1   7   8 5720.63 426.147  20
   1  -7  -7 1259.26 187.458  24
  -1   7   7 1413.41 248.608  20
  -1   7   6 20171.3 816.772  20
   1  -7  -6 19922.4 710.484  24
  -1   7   5 1882.79 283.666  20
   1  -7  -5 1581.07 224.248  24
  -1   7   4 19200.4 771.467  20
  -1   7   3 1185.54 217.786  20
  -1   7   2 3872.17 354.597  20
  -1   7   1 302.662 128.784  23
  -1   7   1 157.087 111.721  20
  -1   7   0 5430.60 420.593  23
  -1   7  -1 1269.50 229.263  23
   1  -7   1 1398.97 227.411  24
  -1   7  -2 6125.86 462.040  23
   1  -7   2 5829.20 397.171  24
  -1   7  -3 24.3689 111.183  23
  -1   7  -4 6814.08 506.502  23
  -1   7  -5 8182.19 558.580  23
  -1   7  -6 2869.21 342.149  23
  -1   7  -7 2705.37 330.836  23
   1  -7   8 13561.5 483.867  22
  -1   7  -8 12354.2 676.339  23
  -1   7  -9 572.844 156.103  23
  -1   7 -10 529.175 122.382  18
  -1   7 -11 119.598 72.8273  18
  -1   6  13 4621.58 251.251  20
   1  -6 -12 627.633 112.769  14
  -1   6  12 646.321 134.651  20
   1  -6 -11 1077.72 155.281  14
  -1   6  11 801.225 167.551  20
   1  -6 -10 3178.68 263.255  14
  -1   6  10 3947.58 363.242  20
  -1   6   9 1184.22 239.787  20
   1  -6  -9 1397.15 196.667  14
  -1   6   8 1446.55 263.278  20
  -1   6   7 25997.6 971.496  20
  -1   6   6 54789.6 1369.68  20
  -1   6   5 738.273 210.601  20
  -1   6   4 485.597 173.526  20
  -1   6   3 13843.9 643.953  20
  -1   6   2 36061.3 996.908  20
  -1   6   1 12114.7 570.096  20
   1  -6  -1 11206.9 1336.89   6
   1  -6   0 3392.17 772.807   6
   1  -6   1 2079.89 623.847   6
  -1   6  -1 1596.68 228.923  23
  -1   6  -2 17979.6 725.164  23
  -1   6  -3 115.152 121.547  23
  -1   6  -4 2299.85 291.224  23
  -1   6  -5 6772.33 510.732  23
  -1   6  -6 28470.2 1044.26  23
  -1   6  -7-5.05996 121.005  23
  -1   6  -8-233.009 163.279  23
  -1   6  -9 141.218 119.761  23
  -1   6 -10 3677.32 324.436  18
  -1   6 -11 1057.61 166.863  18
  -1   6 -12 126.067 86.4644  18
  -1   6 -13 1315.03 132.201  18
   1  -5 -14 1130.38 125.571  14
  -1   5  14 1103.83 132.009  20
  -1   5  13 6295.99 376.404  20
   1  -5 -13 6412.45 334.246  14
   1  -5 -12 1412.61 183.079  25
  -1   5  12 1700.06 246.276  20
   1  -5 -11 6523.40 401.342  25
   1  -5 -10 100.019 124.225  25
   1  -5  -9 37887.8 1022.74  25
   1  -5  -8 4806.02 386.651  25
   1  -5  -7 1292.00 215.833  25
   1  -5  -6 17125.7 672.810  25
  -1   5   5 53305.0 2999.44   1
  -1   5   4 4842.75 868.672   1
  -1   5   3 13246.6 1406.45   1
   1  -5  -3 11102.8 1128.18   6
   1  -5  -2 17768.8 1446.34   6
  -1   5   2 18082.5 1611.11   1
   1  -5  -1 506.411 284.591   6
   1  -5   0 292.453 229.848   6
   1  -5   1 134.687 199.610   6
   1  -5   2 2928.92 676.956   6
   1  -5   3 15200.2 1530.49   6
   1  -5   4 31133.8 2207.25   6
   1  -5   5 10144.0 1331.10   6
   1  -5   6 417.240 360.152   6
  -1   5  -6 353.310 226.956  23
  -1   5  -7 7843.60 553.999  23
  -1   5  -8 27628.1 1048.86  23
  -1   5  -9 5806.94 494.177  23
  -1   5 -10 1027.50 201.720  18
  -1   5 -10 556.550 193.766  23
  -1   5 -11 138.826 124.841  18
  -1   5 -12 104.930 112.901  18
  -1   5 -13 35.5977 77.0865  18
  -1   5 -14 1480.83 148.109  18
   1  -4 -15 6214.19 270.092  14
   1  -4 -14 594.896 113.584  25
  -1   4  14 652.674 133.943  20
   1  -4 -14 543.073 115.625  14
   1  -4 -13 67.1630 86.9110  25
   1  -4 -12 11897.2 538.353  25
   1  -4 -11 3629.40 326.673  25
   1  -4 -10 317.514 129.382  18
   1  -4 -10 410.452 156.480  25
   1  -4  -9 4589.07 374.493  25
   1  -4  -9 4311.20 371.072  18
   1  -4  -8 12313.0 599.838  18
   1  -4  -8 13437.7 592.616  25
  -1   4   7 45417.6 2767.67   1
  -1   4   6 5427.44 917.345   1
  -1   4   5 19620.6 1619.27   1
  -1   4   4 5198.61 805.359   1
   1  -4  -4 6096.65 731.528   6
  -1   4   3 19474.4 1503.30   1
   1  -4  -3 17975.4 1257.95   6
  -1   4   2 1997.49 468.551   1
   1  -4  -2 1735.03 429.002   6
   1  -4  -1 4102.88 640.781   6
  -1   4   1 3986.92 657.200   1
   1  -4   0 11697.4 1045.72   6
   1  -4   1 25727.1 1563.96   6
   1  -4   2 95804.6 3118.78   6
   1  -4   3 1150.80 402.609   6
   1  -4   4 15475.7 1363.55   6
  -1   4  -5 14685.5 1208.29   9
   1  -4   5 16330.3 1487.57   6
  -1   4  -6-24.4744 207.206   9
   1  -4   6 71.6443 210.083   6
   1  -4   7 39609.6 2606.70   6
  -1   4  -7 38896.8 2295.89   9
   1  -4   8 5063.45 994.448   6
  -1   4  -8 6892.50 1041.74   9
  -1   4  -8 5234.35 450.418  23
  -1   4  -9 247.661 143.217  23
  -1   4 -10 547.729 164.640  18
  -1   4 -10 309.586 157.093  23
  -1   4 -11 4559.33 387.405  18
  -1   4 -12 4170.77 355.283  18
  -1   4 -13 454.175 145.723  18
  -1   4 -14 694.045 138.015  18
  -1   4 -15 69.4814 65.0751  18
   1  -3 -15 19.4509 60.3652  25
   1  -3 -15-39.8205 66.0257  14
   1  -3 -14 9013.82 407.238  25
   1  -3 -13 177.756 129.649  25
   1  -3 -13-13.0813 102.660  18
   1  -3 -12 1825.72 254.168  18
   1  -3 -12 1789.76 235.763  25
   1  -3 -11 6992.75 470.406  18
   1  -3 -11 7550.25 459.001  25
   1  -3 -10 18275.3 701.057  25
   1  -3 -10 17759.9 728.595  18
   1  -3  -9 408.897 158.135  25
   1  -3  -9 355.957 145.061  18
  -1   3   8 1760.60 567.718   1
  -1   3   7 89.7139 216.434   1
  -1   3   6 2271.23 555.239   1
  -1   3   5 857.616 359.410   1
  -1   3   4 8582.75 910.549   1
   1  -3  -3 7848.66 761.241   6
  -1   3   3 8129.21 846.331   1
   1  -3  -2 24680.8 1303.72   6
  -1   3   2 25034.3 1396.46   1
  -1   3   1 15875.4 1086.57   1
   1  -3  -1 15023.9 992.489   6
   1  -3   0 198104. 3605.25   6
  -1   3   0 200242. 3824.20   1
  -1   3  -1 72952.6 1477.08   5
   1  -3   1 77826.3 2324.52   6
  -1   3  -2 80416.6 1643.47   5
  -1   3  -2 83165.2 1864.54   7
  -1   3  -3 196.952 165.560   5
   1  -3   3 267.017 250.344   6
  -1   3  -4 2757.93 462.545   9
   1  -3   4 2732.98 521.488   6
   1  -3   5 4232.19 679.887   6
  -1   3  -5 3967.62 598.998   9
   1  -3   6 229.304 327.192   6
  -1   3  -6 83.2907 191.755   9
  -1   3  -7 8035.27 989.419   9
   1  -3   7 8210.76 1085.82   6
  -1   3  -8 9917.69 1201.85   9
   1  -3   8 10084.8 1223.84   6
  -1   3  -9 12340.8 1432.48   9
  -1   3 -10 9.49217 118.840  23
  -1   3 -10 14.7873 112.612  18
  -1   3 -11 68.5413 125.806  18
  -1   3 -12 18932.6 745.726  18
  -1   3 -13 16370.3 671.494  18
  -1   3 -14 436.953 145.145  18
  -1   3 -15 5.77601 72.4372  18
  -1   3 -16 530.131 95.1874  18
   1  -2 -15 2126.83 203.978  18
   1  -2 -15 2541.99 204.043  25
   1  -2 -14 395.143 125.930  25
   1  -2 -14 237.273 110.431  18
   1  -2 -13 19.2375 119.145  18
   1  -2 -13 66.3305 109.932  25
   1  -2 -12 12965.6 618.328  18
   1  -2 -12 12920.6 583.674  25
   1  -2 -11 1987.33 262.964  18
   1  -2 -11 2035.94 263.105  25
   1  -2 -10 1252.87 211.633  18
   1  -2 -10 1381.41 212.800  25
  -1   2   9 4930.09 942.041   1
  -1   2   8 15070.6 1514.24   1
   1  -2  -7 37350.7 2054.56   8
  -1   2   7 34887.0 2073.80   1
   1  -2  -6 136766. 3686.60   8
  -1   2   6 131558. 3707.42   1
  -1   2   5 8316.49 876.015   1
   1  -2  -5 8624.37 877.196   8
   1  -2  -5 7292.88 644.655   9
  -1   2   4 43646.6 1768.75   1
   1  -2  -4 44913.0 1879.58   8
   1  -2  -4 41400.7 1329.47   9
   1  -2  -3 19203.5 743.488   9
   1  -2  -3 21059.1 1194.80   8
  -1   2   3 20335.9 1099.68   1
  -1   2   2 30225.7 1252.84   1
   1  -2  -2 31644.7 1354.94   8
   1  -2  -1 24408.6 1097.81   8
  -1   2   1 24455.7 1079.47   1
   1  -2   0 3300.02 410.559   6
  -1   2   0 3573.25 433.977   1
  -1   2  -1 2074.94 182.630   5
  -1   2  -2 764.974 154.373   5
  -1   2  -2 603.553 160.712   7
   1  -2   2 328.970 157.761   6
  -1   2  -3 44854.3 1258.19   5
   1  -2   3 47393.4 1642.02   6
  -1   2  -4 10213.9 783.734   9
   1  -2   4 9961.59 825.286   6
  -1   2  -5 16152.4 1090.99   9
   1  -2   5 17241.5 1135.16   6
  -1   2  -6 193609. 4142.65   9
   1  -2   6 187027. 4121.15   6
  -1   2  -7 66470.9 2657.24   9
  -1   2  -7 60477.2 2367.38   2
   1  -2   7 62203.9 2524.97   6
  -1   2  -8 7409.36 980.460   9
  -1   2  -9 897.904 358.736   9
  -1   2 -10 2176.16 259.337  18
  -1   2 -10 2746.09 713.569   9
  -1   2 -11 13320.7 621.454  18
  -1   2 -12 5369.60 418.909  18
  -1   2 -13 991.127 208.746  18
  -1   2 -14 144.161 124.853  18
  -1   2 -15 1153.27 173.852  18
  -1   2 -16 73.8824 76.5379  18
   1  -1 -16 6769.79 289.182  18
   1  -1 -15 2255.49 213.071  18
   1  -1 -15 2214.00 198.685  25
   1  -1 -14 8071.36 442.594  18
   1  -1 -14 8378.81 431.558  25
   1  -1 -13 374.855 158.292  18
   1  -1 -13 523.151 149.560  25
   1  -1 -12 9684.95 550.278  18
   1  -1 -12 10359.1 536.009  25
   1  -1 -11 21418.3 766.813  25
   1  -1 -11 20320.5 758.873  18
   1  -1 -10 2329.70 263.393  18
   1  -1 -10 2138.60 254.169  25
   1  -1  -9 664.423 319.639   9
   1  -1  -8 2937.27 567.995   9
   1  -1  -8 4020.19 661.879   8
   1  -1  -7 11423.1 1026.80   9
   1  -1  -7 12914.7 1145.14   8
   1  -1  -6 970.061 366.688   8
   1  -1  -6 1230.34 349.743   9
   1  -1  -5 143907. 2902.74   9
   1  -1  -5 145011. 3323.09   8
   1  -1  -4 28440.5 1376.90   8
   1  -1  -4 27843.3 1106.09   9
   1  -1  -3 43335.4 1159.84   9
  -1   1   2 84933.5 1719.95   1
   1  -1  -2 86858.9 1232.81   9
  -1   1   1 50058.7 1155.90   1
   1  -1  -1 48773.5 1377.32   8
  -1   1   0 487117. 3445.00   1
   1  -1   0 485792. 3646.09   8
   1  -1   1 11647.7 449.885   8
  -1   1  -1 11257.0 565.280   7
  -1   1  -1 12043.0 426.204   9
   1  -1   2 74580.5 1557.86   6
  -1   1  -2 73583.9 1426.95   9
  -1   1  -2 73070.3 1473.82   7
   1  -1   3 33817.3 1109.45   6
  -1   1  -3 33249.5 1164.93   9
  -1   1  -4 332247. 4166.18   9
   1  -1   4 327958. 3777.28   6
  -1   1  -5 4657.28 581.574   9
   1  -1   5 4155.44 472.915   6
   1  -1   6 67180.7 2067.40   6
  -1   1  -6 69849.9 2161.56   2
  -1   1  -7 1357.57 332.110   2
  -1   1  -7 2078.62 504.993   9
  -1   1  -8 73065.2 2972.30   9
  -1   1  -9 34621.9 2201.54   9
  -1   1 -10 746.860 421.517   9
  -1   1 -11 71.6848 100.723  18
  -1   1 -12 20124.0 772.502  18
  -1   1 -13 1911.99 269.261  18
  -1   1 -14 149.882 139.514  18
  -1   1 -15 82.5065 124.142  18
  -1   1 -16 4984.93 304.889  18
  -1   1 -17 5659.39 252.535  18
   1   0 -16 14.3567 54.5274  18
   1   0 -15 9006.48 392.907  25
   1   0 -15 9003.47 416.494  18
   1   0 -14 60.4238 93.0485  25
   1   0 -14 139.292 129.940  18
   1   0 -13 850.922 182.675  25
   1   0 -13 1400.67 222.136  18
   1   0 -12 46007.4 1132.33  18
   1   0 -12 46488.1 1148.41  25
   1   0 -11 33327.4 950.855  18
   1   0 -11 33364.1 975.398  25
   1   0 -10 14303.8 1517.54   9
   1   0  -9 11327.1 1270.39   9
   1   0  -8 1292.42 412.285   9
   1   0  -8 1439.68 395.852   8
   1   0  -7 5355.86 705.792   8
   1   0  -7 5192.76 717.908   9
   1   0  -6 15845.5 1117.02   9
   1   0  -6 15824.4 1117.95   8
   1   0  -5 8374.34 779.303   8
   1   0  -5 8403.59 736.569   9
   1   0  -4 551.362 217.089   9
   1   0  -4 551.224 252.360   8
   1   0  -3 158366. 2698.64   5
   1   0  -3 158463. 2858.35   8
   1   0  -2 49360.1 1249.73   5
   1   0  -1 22600.3 679.267   5
  -1   0   1 20490.8 572.169   4
  -1   0   0 5503.00 331.996   4
  -1   0  -1 94277.6 1307.23   3
  -1   0  -1 96159.2 1275.55   9
   1   0   2 346039. 2435.49   6
  -1   0  -2 348027. 2507.98   3
  -1   0  -2 352273. 3117.19   4
  -1   0  -2 350082. 3274.76   2
  -1   0  -2 353619. 3051.56   9
  -1   0  -3 18160.4 583.663   3
  -1   0  -3 18610.3 835.836   2
  -1   0  -3 17616.5 766.029   4
   1   0   3 17341.0 574.053   6
   1   0   4 103652. 1612.18   6
  -1   0  -4 106516. 2172.97   2
  -1   0  -4 104262. 1466.29   3
  -1   0  -4 108865. 2008.92   4
   1   0   5 5741.87 440.112   6
  -1   0  -5 6253.38 578.854   2
  -1   0  -5 5957.42 375.248   3
  -1   0  -5 6266.91 661.411   9
  -1   0  -5 5946.84 507.511   4
  -1   0  -6 20679.5 1095.43   2
  -1   0  -6 23256.1 1375.87   9
  -1   0  -7 23328.3 1214.04   2
  -1   0  -7 25263.2 1566.13   9
  -1   0  -8 6661.43 883.981   9
  -1   0  -9 30329.9 2007.63   9
  -1   0 -10 18463.9 1692.34   9
  -1   0 -11 188.305 99.2968  18
  -1   0 -12 1262.60 220.911  18
  -1   0 -13 1972.24 269.378  18
  -1   0 -14 5633.12 424.102  18
  -1   0 -15 3881.92 321.052  18
  -1   0 -16 2205.15 216.862  18
  -1   0 -17 58.2268 54.9368  18
   1   1 -16 1192.83 122.887  18
   1   1 -15 447.762 112.948  25
   1   1 -15 520.948 123.471  18
   1   1 -14 800.749 156.853  18
   1   1 -14 790.397 168.542  25
   1   1 -13 8941.80 503.576  25
   1   1 -13 9343.57 504.309  18
   1   1 -12 331.176 173.838  25
   1   1 -12 144.446 117.800  18
   1   1 -11-47.1217 106.804  18
   1   1 -11-0.48042 113.246  25
   1   1 -10 5535.35 392.107  25
   1   1 -10 6518.88 1093.43   9
   1   1  -9 92727.8 3704.70   9
   1   1  -8 325.164 282.200   9
   1   1  -7 5496.62 689.213   8
   1   1  -7 5334.47 778.984   9
   1   1  -6 12652.3 994.343   8
   1   1  -6 12356.7 1073.40   9
   1   1  -5 27698.9 1393.65   8
   1   1  -5 29340.9 1545.27   5
   1   1  -4 73375.5 2193.74   5
   1   1  -4 72944.9 2067.35   8
   1   1  -3 3298.47 444.153   8
  -1  -1   2 59909.8 1253.58   3
  -1  -1   1 303822. 2756.12   3
  -1  -1   0 112266. 1289.55   7
   1   1   0 113409. 1370.98   1
   1   1   1 3377.44 252.329   1
  -1  -1  -2 3974.77 333.159   3
  -1  -1  -3 120891. 1989.64   3
  -1  -1  -4 17092.7 810.106   3
  -1  -1  -5 47491.1 1409.95   3
  -1  -1  -5 46727.5 1747.07   9
  -1  -1  -6 26099.9 1446.46   9
  -1  -1  -6 26378.3 1114.89   3
  -1  -1  -6 24684.7 1072.58   4
  -1  -1  -7 6820.89 817.162   9
  -1  -1  -8 9405.37 1046.84   9
  -1  -1  -9 3155.16 680.284   9
  -1  -1 -10 17192.6 1650.69   9
  -1  -1 -11 3528.92 331.176  18
  -1  -1 -12 15134.6 677.872  18
  -1  -1 -13 3566.10 348.493  18
  -1  -1 -14 9110.63 522.456  18
  -1  -1 -15 3143.78 303.141  18
  -1  -1 -16 1156.79 168.502  18
  -1  -1 -17 562.344 96.6136  18
   1   2 -15 4016.07 249.313  25
   1   2 -15 4420.22 272.525  18
   1   2 -14 2001.69 233.839  25
   1   2 -14 2155.10 227.440  18
   1   2 -13 721.093 180.628  25
   1   2 -13 1213.66 207.461  18
   1   2 -12 52713.3 1173.89  18
   1   2 -12 53204.4 1234.15  25
   1   2 -11 12530.9 572.390  18
   1   2 -11 12373.2 610.493  25
   1   2 -10 140.118 121.609  18
   1   2 -10 127.089 113.305  25
   1   2  -9 2789.97 711.186   9
   1   2  -8 2616.74 638.490   9
   1   2  -7 11466.0 1191.74   9
   1   2  -6 2456.90 464.786   8
   1   2  -6 3109.50 628.326   5
   1   2  -5 22203.7 1413.62   5
   1   2  -5 20081.5 1199.46   8
   1   2  -4 29324.0 1482.06   5
   1   2  -3 7341.07 701.163   5
  -1  -2   3 7876.86 506.299   3
  -1  -2   2 5484.91 444.786   3
  -1  -2   1 226253. 2697.52   3
  -1  -2   0 120982. 2172.23   6
  -1  -2   0 122695. 2041.18   3
   1   2   0 121554. 2156.04   1
   1   2   1 251741. 3081.46   1
  -1  -2  -1 251871. 2743.83   6
   1   2   2 126195. 2288.15   1
  -1  -2  -2 128648. 1658.69   6
  -1  -2  -3 145.678 168.238   9
   1   2   3 219.860 184.576   1
  -1  -2  -4 8465.30 751.990   9
  -1  -2  -5 31564.8 1565.94   9
  -1  -2  -6 207029. 4291.67   9
  -1  -2  -7 3503.05 611.742   9
  -1  -2  -7 4019.09 566.907   3
  -1  -2  -8-2.75625 171.602   9
  -1  -2  -8-37.2919 145.342   3
  -1  -2  -9 701.077 348.455   9
  -1  -2 -10 12445.8 1418.67   9
  -1  -2 -11 18674.7 732.870  18
  -1  -2 -12 295.982 160.789  18
  -1  -2 -13 808.149 182.248  18
  -1  -2 -14 3855.68 346.665  18
  -1  -2 -14 4078.95 306.690  14
  -1  -2 -15 1935.28 237.250  18
  -1  -2 -15 1934.11 197.993  14
  -1  -2 -16 685.750 140.205  18
  -1  -2 -17 2.64314 50.3721  18
   1   3 -15 252.171 83.3420  18
   1   3 -15 293.696 85.9118  25
   1   3 -14 1853.73 197.050  18
   1   3 -14 1531.51 186.956  25
   1   3 -13 742.816 150.719  18
   1   3 -13 772.691 172.643  25
   1   3 -12 44.6465 115.899  25
   1   3 -12-6.87372 101.139  18
   1   3 -11 153.461 116.828  18
   1   3 -11-16.3075 142.075  25
   1   3 -10 8252.70 503.993  25
   1   3 -10 8542.96 472.687  18
   1   3  -9 583.860 392.053   9
   1   3  -9 596.281 154.092  25
   1   3  -8 83.4203 241.587   9
   1   3  -7 16141.1 1509.60   5
   1   3  -6 28995.5 1870.28   5
   1   3  -5 61167.8 2523.31   5
   1   3  -4 60978.7 2329.21   5
  -1  -3   3 8335.05 605.285   3
   1   3  -3 7325.47 773.536   5
  -1  -3   3 7104.56 835.939   6
  -1  -3   2 21431.7 1313.50   6
   1   3  -2 21780.9 1235.39   5
  -1  -3   2 22441.2 1012.46   3
  -1  -3   1 1474.57 287.604   3
  -1  -3   1 1360.95 345.547   6
  -1  -3   0 7805.39 697.104   6
  -1  -3   0 8175.09 640.170   3
   1   3   0 8029.89 727.029   1
  -1  -3  -1 57550.8 1679.49   6
  -1  -3  -1 58397.1 1759.87   3
   1   3   1 55198.0 1873.94   1
  -1  -3  -2 85891.8 1892.00   6
   1   3   2 82577.7 2316.48   1
  -1  -3  -3 5398.74 430.286   6
   1   3   3 5867.05 662.495   1
   1   3   4 3757.82 590.643   1
   1   3   5 81410.6 2771.30   1
   1   3   6 56856.7 2494.88   1
  -1  -3  -6 55901.5 2395.71   9
   1   3   7 6575.18 923.745   1
  -1  -3  -7 7058.82 914.554   9
  -1  -3  -8 11336.0 1092.31   3
  -1  -3  -8 11267.3 1237.44   9
   1   3   8 10791.7 1281.55   1
  -1  -3  -9 1506.14 535.363   9
   1   3   9 1690.28 584.989   1
  -1  -3 -10 1439.63 215.883  18
  -1  -3 -10 1166.96 459.493   9
  -1  -3 -11 11076.1 587.590  18
  -1  -3 -12 5502.85 431.902  18
  -1  -3 -13 35386.7 1028.57  18
  -1  -3 -14 345.506 141.835  14
  -1  -3 -14 381.876 162.951  18
  -1  -3 -15 248.962 100.327  14
  -1  -3 -15 104.159 116.148  18
  -1  -3 -16 1605.04 178.936  18
  -1  -3 -16 1344.81 140.800  14
   1   4 -14 1180.87 151.811  25
   1   4 -14 908.440 128.001  18
   1   4 -13 2956.78 272.154  25
   1   4 -13 3150.26 257.447  18
   1   4 -12 3618.30 315.841  25
   1   4 -12 3695.79 306.191  18
   1   4 -11 2794.61 284.117  18
   1   4 -11 1632.34 243.248  25
   1   4 -10 6662.31 460.424  25
   1   4 -10 7732.54 456.455  18
   1   4  -9 171.689 124.180  18
   1   4  -9 139.165 136.364  25
   1   4  -8 8562.90 1271.10   9
   1   4  -8 8153.47 472.378  25
   1   4  -7 2688.51 685.017   5
   1   4  -6 1136.45 469.731   5
   1   4  -5 8286.74 1024.07   5
  -1  -4   4 642.454 377.346   6
   1   4  -4 805.296 387.507   5
   1   4  -3 18306.2 1342.56   5
  -1  -4   3 16773.6 1445.42   6
   1   4  -2 81023.9 2670.49   5
  -1  -4   2 76724.7 2167.89   3
  -1  -4   2 77012.8 2825.39   6
  -1  -4   1 4549.53 555.487   3
  -1  -4   1 4052.83 675.655   6
  -1  -4   0 8235.62 839.285   6
  -1  -4   0 9059.08 777.560   3
  -1  -4  -1 13431.6 1002.11   6
   1   4   1 12405.0 1072.99   1
  -1  -4  -1 13215.4 981.844   3
   1   4   2 106964. 3155.71   1
  -1  -4  -2 102775. 2869.62   3
  -1  -4  -2 101588. 2565.98   6
   1   4   3 36476.9 1891.07   1
   1   4   4 22826.8 1575.94   1
   1   4   5 200.634 287.191   1
   1   4   6 20872.3 1691.63   1
   1   4   7 18805.9 1704.43   1
  -1  -4  -7 20976.9 1602.89   3
   1   4   8 5268.31 935.258   1
  -1  -4  -8 6069.99 882.634   3
  -1  -4  -9 15140.4 657.589  18
  -1  -4  -9 15538.8 1468.14   3
   1   4   9 14125.0 1613.58   1
  -1  -4 -10 29872.4 960.435  18
  -1  -4 -11 8827.87 545.170  18
  -1  -4 -12 165.604 155.480  18
  -1  -4 -13 77.5113 116.197  14
  -1  -4 -13 44.5921 119.025  18
  -1  -4 -14 23811.3 761.499  18
  -1  -4 -14 23835.2 712.718  14
  -1  -4 -15 15735.6 513.734  14
  -1  -4 -16 35.6197 58.5512  14
   1   5 -13 1155.86 153.562  25
   1   5 -12 18335.3 643.281  25
   1   5 -12 18443.0 598.263  18
   1   5 -11 3333.08 324.878  25
   1   5 -11 3606.27 297.649  18
   1   5 -10 17.3604 93.8263  18
   1   5 -10 231.279 133.446  25
   1   5  -9 3589.54 325.083  18
   1   5  -9 3345.71 333.591  25
   1   5  -8 1362.76 222.545  25
   1   5  -7 4670.20 439.584  23
   1   5  -6 322.168 309.732   5
   1   5  -5 8362.63 1109.80   5
   1   5  -4 3097.46 691.708   5
  -1  -5   4 1918.29 605.096   6
   1   5  -3 9216.38 1072.23   5
  -1  -5   3 8667.38 1186.14   6
  -1  -5   2 14755.7 1448.13   6
   1   5  -2 15976.6 1353.32   5
  -1  -5   1 15027.4 1361.57   6
  -1  -5   1 15061.9 1132.17   3
  -1  -5   0 159373. 3729.66   3
  -1  -5   0 158541. 4200.77   6
  -1  -5  -1 186.754 243.612   3
  -1  -5  -1 433.582 279.466   6
   1   5   1 508.553 367.527   1
  -1  -5  -2 12120.5 1123.68   3
   1   5   2 11388.4 1209.40   1
  -1  -5  -2 11417.6 1030.64   6
   1   5   3 28064.8 1931.38   1
  -1  -5  -3 27744.4 1784.11   3
  -1  -5  -4 86360.1 3280.42   3
   1   5   4 88878.6 3562.56   1
  -1  -5  -5 1086.87 434.179   3
   1   5   5 791.226 400.434   1
  -1  -5  -6 534.064 392.994   3
   1   5   6 147.071 277.363   1
   1   5   7 3012.63 751.351   1
  -1  -5  -7 3818.10 772.780   3
  -1  -5  -8 19148.5 687.019  25
  -1  -5  -8 20459.2 774.321  18
  -1  -5  -9-64.3820 137.320  18
  -1  -5  -9-3.65371 100.903  25
  -1  -5 -10 360.059 142.532  25
  -1  -5 -10 76.5662 139.992  18
  -1  -5 -11 982.084 198.457  14
  -1  -5 -12 45494.7 1080.69  14
  -1  -5 -13 9295.76 474.955  14
  -1  -5 -14 1141.76 160.268  14
  -1  -5 -15 92.4185 66.8539  14
   1   6 -12 606.858 121.133  25
   1   6 -11 66.8194 87.2031  18
   1   6 -11 96.5698 88.5283  25
   1   6 -10 974.730 164.438  18
   1   6 -10 759.751 183.179  25
   1   6  -9 742.439 175.353  25
   1   6  -9 800.516 166.631  18
   1   6  -8 729.004 183.846  25
   1   6  -7 9951.56 626.056  23
  -1  -6   7 10709.6 491.750  22
   1   6  -6 14052.7 734.186  23
  -1  -6   6 15485.5 592.556  22
   1   6  -5 3035.91 332.707  23
   1   6  -4 759.073 189.760  23
  -1  -6   3 42225.3 2788.99   6
  -1  -6   2 23699.7 2004.98   6
  -1  -6   1 228.134 293.084   6
  -1  -6   0 12288.8 1202.13   3
  -1  -6   0 9844.63 1259.38   6
  -1  -6  -1 31663.6 1967.96   3
  -1  -6  -2 1719.31 514.684   3
  -1  -6  -3 1136.45 447.599   3
   1   6   3 1027.08 477.182   1
   1   6   4 2024.64 606.880   1
  -1  -6  -4 1093.82 468.655   3
   1   6   5 4390.80 936.472   1
  -1  -6  -5 4153.28 331.677  24
  -1  -6  -5 3930.41 811.946   3
  -1  -6  -6 12234.9 538.152  24
  -1  -6  -6 12296.4 557.125  14
  -1  -6  -7-60.9456 90.2728  14
  -1  -6  -8 3476.01 331.521  14
  -1  -6  -9 272.412 150.918  14
  -1  -6 -10 6441.98 423.669  14
  -1  -6 -11 2331.25 257.814  14
  -1  -6 -12 914.637 186.825  14
  -1  -6 -13 1978.67 207.012  14
   1   6  14 2328.84 201.702  20
  -1  -6 -14 2540.48 190.842  14
   1   7 -11 78.6693 61.1605  25
   1   7 -10 44.4189 80.7589  25
   1   7  -9 5923.54 338.321  18
   1   7  -9 5558.99 370.598  25
  -1  -7   8 6921.93 372.182  22
   1   7  -8 7556.46 449.484  25
  -1  -7   7 2826.21 271.823  22
   1   7  -6 6366.18 492.487  23
  -1  -7   6 7146.12 422.078  22
   1   7  -5 8199.31 548.371  23
  -1  -7   5 9424.86 492.930  22
   1   7  -4 441.745 154.474  23
   1   7  -3 242.568 164.265  23
  -1  -7   2 1299.41 203.913  24
  -1  -7   1 5647.71 388.534  24
  -1  -7   0 569.549 168.030  24
  -1  -7  -1 5570.68 399.882  24
  -1  -7  -2 2503.76 286.586  24
  -1  -7  -3 30333.6 923.371  24
  -1  -7  -4 118.480 132.620  24
  -1  -7  -5 797.369 176.356  24
  -1  -7  -6 268.220 106.437  24
   1   7   7 9670.32 541.429  20
  -1  -7  -7 10029.7 495.559  24
   1   7   8 57.5619 117.398  20
  -1  -7  -8 211.913 116.826  14
  -1  -7  -9-45.3469 85.5288  14
   1   7   9-11.3933 102.675  20
  -1  -7 -10 1441.73 194.248  14
   1   7  10 1160.05 201.976  20
   1   7  11 4879.33 347.985  20
  -1  -7 -11 4845.49 311.651  14
  -1  -7 -12 1031.24 135.738  14
   1   7  12 1236.42 159.016  20
   1   7  13 778.777 109.477  20
   1   8  -9 696.685 119.750  25
   1   8  -8 6590.23 354.483  25
  -1  -8   8 5730.53 293.066  22
   1   8  -7 885.036 161.046  25
  -1  -8   7 602.497 128.157  22
  -1  -8   6 250.753 116.948  22
  -1  -8   5 63.0366 122.273  22
   1   8  -5 30.4119 93.2150  23
  -1  -8   4 2593.85 280.768  22
   1   8  -4 1745.46 265.344  23
  -1  -8   3 3259.82 334.327  22
  -1  -8   2 1020.30 213.066  22
  -1  -8   2 738.002 175.360  24
  -1  -8   1 1777.64 241.699  24
  -1  -8   0 5.15975 107.281  24
  -1  -8  -1 192.512 131.961  24
  -1  -8  -2 8175.24 419.563  22
  -1  -8  -2 9268.86 525.371  24
  -1  -8  -3 11190.3 568.398  24
  -1  -8  -4 148.909 129.462  24
  -1  -8  -5 66.4655 123.237  24
  -1  -8  -6 208.465 135.434  24
  -1  -8  -7 4045.20 301.583  24
  -1  -8  -8 81.7173 87.9108  24
  -1  -8  -9 560.205 129.295  19
   1   8  10-103.579 76.5477  20
  -1  -9   7 2460.09 173.034  22
   1   9  -7 2679.83 192.915  25
   1   9  -6 6060.85 313.563  25
  -1  -9   6 6316.19 307.531  22
  -1  -9   5 660.590 134.301  22
  -1  -9   4 3315.65 273.688  22
  -1  -9   3 138.210 107.641  22
  -1  -9   2 8596.87 407.392  24
  -1  -9   2 9845.95 449.921  22
  -1  -9   1 2943.82 265.669  24
  -1  -9   1 3137.31 269.294  22
  -1  -9   0 157.563 111.324  24
  -1  -9   0 68.9149 114.699  22
  -1  -9  -1 107.326 112.073  24
  -1  -9  -1 229.683 98.4301  22
  -1  -9  -2 1436.36 204.628  24
  -1  -9  -3 1665.06 212.231  24
  -1  -9  -4 164.036 125.167  24
  -1  -9  -5 4165.07 297.234  24
  -1  -9  -6 4967.68 300.907  24
  -1  -9  -7 1357.49 158.372  24
  -1  -9  -8 4942.75 275.163  19
  -1 -10   4 1162.23 121.801  22
   1  10  -4 1220.28 121.835  25
  -1 -10   3 89.5036 72.9578  22
  -1 -10   2 1384.01 141.513  22
  -1 -10   1 343.482 89.5434  24
  -1 -10   1 263.237 84.2758  22
  -1 -10   0 1048.75 141.730  24
  -1 -10   0 1003.03 117.964  22
  -1 -10  -1 444.605 102.864  24
  -1 -10  -2 2248.48 194.241  24
  -1 -10  -3 240.594 88.7937  24
  -1 -10  -4 201.263 71.3562  24
  -1 -10  -5-46.6335 54.3648  24
   2  -9  -4 2151.08 157.880  24
   2  -9  -3 15.6321 67.2064  24
   2  -9  -2 1075.51 131.597  24
   2  -9  -1 2811.49 167.628  22
   2  -9  -1 2881.13 204.399  24
   2  -9   0 6832.88 304.418  24
   2  -9   1 75.3562 61.0940  24
  -2   9  -2 1408.54 155.469  23
  -2   9  -3 246.036 75.0390  23
   2  -9   3 459.695 95.5242  22
  -2   9  -4 402.222 89.1401  23
   2  -9   4 820.382 112.370  22
  -2   8   7 2663.87 213.000  20
   2  -8  -7 2963.43 187.913  24
  -2   8   6 145.704 85.0466  20
   2  -8  -6 254.032 91.2541  24
   2  -8  -5 13.9747 84.5012  24
  -2   8   5 40.5479 87.1415  20
   2  -8  -4 2870.97 248.135  24
   2  -8  -3 1075.85 194.832  24
   2  -8  -2 464.225 134.809  24
   2  -8  -1 13.8866 120.325  24
  -2   8   1-50.7005 93.5150  23
   2  -8   0 8927.64 457.062  24
  -2   8   0 8467.64 469.584  23
   2  -8   1 632.410 162.684  24
  -2   8  -1 960.840 187.804  23
  -2   8  -2 4619.32 375.974  23
   2  -8   2 4445.47 305.907  24
  -2   8  -3 433.266 152.093  23
  -2   8  -4 4077.01 347.934  23
  -2   8  -5-93.7046 97.7257  23
  -2   8  -6 511.144 139.869  23
   2  -8   7 135.867 85.6199  22
  -2   8  -7 59.6357 70.9080  23
  -2   8  -8 1939.77 161.626  18
  -2   8  -8 1198.26 154.359  23
  -2   7  10 1352.48 149.779  20
  -2   7   9 9482.92 433.599  20
  -2   7   8 68.4897 99.3687  20
   2  -7  -7 1669.75 185.524  24
  -2   7   7 1680.18 231.908  20
  -2   7   6 10639.8 555.316  20
   2  -7  -6 9480.41 468.153  24
  -2   7   5 1576.34 248.444  20
  -2   7   4 6092.90 444.014  20
  -2   7   3 3460.96 337.014  20
  -2   7   3 2936.56 289.732  23
  -2   7   2 20785.3 768.632  23
  -2   7   2 21229.6 800.539  20
  -2   7   1 1493.56 247.240  20
  -2   7   1 1393.45 228.674  23
  -2   7   0 2437.93 283.495  23
  -2   7  -1 608.733 172.796  23
  -2   7  -2 43152.5 1195.35  23
  -2   7  -3 2302.95 295.934  23
  -2   7  -4 328.144 154.720  23
  -2   7  -5 702.441 191.658  23
  -2   7  -6 8752.57 560.130  23
  -2   7  -7-32.8621 110.643  23
  -2   7  -8-6.44241 94.1131  23
  -2   7  -9-100.338 97.1550  23
  -2   7 -10 6672.74 314.455  18
  -2   7 -11 919.207 108.281  18
  -2   6  12 390.677 86.6728  20
  -2   6  11 1.70817 70.9714  20
  -2   6  10 1106.73 185.345  20
  -2   6   9 6625.41 433.942  20
  -2   6   8 5082.73 418.282  20
  -2   6   7 5993.90 465.563  20
  -2   6   6 32976.5 1064.85  20
  -2   6   5 6840.72 488.588  20
  -2   6   4 102.237 93.4591  23
  -2   6   4 377.508 168.875  20
  -2   6   3 450.242 146.338  20
  -2   6   3 669.327 160.829  23
  -2   6   2 3240.65 303.105  23
  -2   6   2 2737.37 317.886  20
  -2   6   1 18045.5 753.424  20
  -2   6   1 18858.9 740.017  23
  -2   6   0 449.859 157.070  23
  -2   6   0 323.942 141.086  20
  -2   6  -1 187.020 130.146  23
  -2   6  -2 408.765 160.038  23
  -2   6  -2 497.973 161.602  15
  -2   6  -3 7410.54 525.231  15
  -2   6  -3 8402.50 530.713  23
  -2   6  -4 4549.96 433.074  15
  -2   6  -4 5007.04 425.041  23
  -2   6  -5 8379.79 567.134  15
  -2   6  -5 8499.23 553.674  23
  -2   6  -6 19990.8 873.832  23
  -2   6  -7 1745.00 278.713  23
  -2   6  -8 195.697 135.840  23
  -2   6  -9 1431.56 253.980  23
  -2   6 -10 380.805 147.120  23
  -2   6 -10 727.138 156.862  18
  -2   6 -11 1548.40 181.963  18
  -2   6 -12 1954.86 176.868  18
  -2   5  13 77.9349 51.7862  20
   2  -5 -13 261.790 74.6240  14
  -2   5  12 49.0099 79.5212  20
   2  -5 -12 102.949 89.7040  25
  -2   5  11 6171.11 403.546  20
   2  -5 -11 7670.57 405.958  25
  -2   5  10 3167.68 332.943  20
   2  -5 -10 3798.85 317.472  25
  -2   5   9 289.547 180.931  20
   2  -5  -9 456.976 180.894  25
  -2   5   8 9650.37 597.631  20
   2  -5  -8 10163.0 542.400  25
  -2   5   7 65494.6 1525.21  20
   2  -5  -7 68334.7 1396.78  25
  -2   5   6 12807.5 667.755  20
   2  -5  -6 13720.7 636.911  25
   2  -5  -5 51047.7 1205.36  25
  -2   5   5 54463.9 1327.43  20
  -2   5   5 52447.3 1181.43  23
   2  -5  -4 90164.2 1536.90  25
  -2   5   4 91308.0 1656.21  20
  -2   5   4 91676.5 1524.36  23
  -2   5   3 58086.8 3000.89   1
   2  -5  -3 57011.6 2865.73   6
  -2   5   3 58983.1 1320.24  20
   2  -5  -2 8170.05 1104.92   6
   2  -5  -1 961.177 410.232   6
   2  -5   0 280.734 329.874   6
   2  -5   1 3625.07 760.161   6
   2  -5   2 2571.61 670.630   6
   2  -5   3 1117.70 449.991   6
   2  -5   4 902.145 454.337   6
  -2   5  -4 448.639 146.261  15
  -2   5  -4 597.792 169.885  23
  -2   5  -5 29559.6 982.685  15
  -2   5  -5 32109.0 1018.41  23
  -2   5  -6 35886.3 1106.97  23
  -2   5  -6 32172.4 1067.98  15
  -2   5  -7 56023.6 1432.14  23
  -2   5  -8 1915.13 302.433  23
  -2   5  -9 16371.5 792.628  23
  -2   5 -10 67.2320 112.184  23
  -2   5 -11 1558.67 228.087  18
  -2   5 -12 1762.55 207.699  18
  -2   5 -13 1818.35 187.965  18
  -2   5 -14 175.509 66.1185  18
   2  -4 -14 6012.45 259.169  25
   2  -4 -14 5743.82 268.922  14
   2  -4 -13 474.384 107.643  25
  -2   4  13 349.113 106.134  20
   2  -4 -12 7418.25 406.999  25
  -2   4  12 6184.31 397.472  20
  -2   4  11 6523.66 454.450  20
   2  -4 -11 7396.45 436.141  25
   2  -4 -10 3238.17 310.716  25
   2  -4  -9 38.1414 134.309  25
   2  -4  -8 1616.33 236.623  25
   2  -4  -7 2034.14 265.369  25
   2  -4  -6 28864.6 874.026  25
  -2   4   5 72803.1 3224.62   1
  -2   4   4 12046.2 1253.66   1
   2  -4  -4 12067.9 1200.36   6
  -2   4   3 16542.3 1415.39   1
   2  -4  -3 15689.6 1367.86   6
   2  -4  -2 5050.19 765.164   6
  -2   4   2 4454.56 737.824   1
   2  -4  -1 6771.39 927.983   6
   2  -4   0 86271.0 3196.44   6
   2  -4   1 12590.5 1237.90   6
   2  -4   2 2137.77 540.367   6
   2  -4   3 663.937 340.296   6
   2  -4   4 4198.80 780.800   6
   2  -4   5 27526.3 2012.67   6
   2  -4   6 18864.8 1752.68   6
  -2   4  -7 36992.8 1097.30  23
  -2   4  -7 35801.2 1076.20  15
  -2   4  -8 8232.72 565.879  23
  -2   4  -9 135.604 101.545  23
  -2   4 -10 1798.50 277.475  23
  -2   4 -11 2.25788 135.143  18
  -2   4 -11-104.199 116.165  23
  -2   4 -12 2658.35 279.331  18
  -2   4 -13 2274.51 241.522  18
  -2   4 -14 792.752 131.621  18
  -2   4 -15 244.846 76.5247  18
   2  -3 -15 1041.66 114.054  14
  -2   3  14 483.084 96.7174  20
   2  -3 -14 646.758 116.127  25
   2  -3 -13 1058.23 169.603  25
  -2   3  13 794.129 156.663  20
   2  -3 -12 433.833 151.701  25
   2  -3 -11 317.580 158.116  25
   2  -3 -10 294.058 137.781  18
   2  -3 -10 373.247 128.885  25
   2  -3  -9 42.9226 105.730  18
   2  -3  -9 175.411 126.226  25
   2  -3  -8 19077.4 711.010  18
   2  -3  -8 19485.1 726.925  25
  -2   3   7 1482.08 482.630   1
  -2   3   6 567.398 279.820   1
   2  -3  -5 118.301 234.192   8
  -2   3   5 125.135 227.098   1
  -2   3   4 64811.3 2544.77   1
   2  -3  -4 68171.6 2819.01   8
  -2   3   3 3428.25 564.745   1
   2  -3  -3 2967.53 561.023   8
   2  -3  -2 1012.14 379.444   8
  -2   3   2 1388.66 386.623   1
   2  -3  -1 16.2348 208.494   6
  -2   3   1 79.0654 191.679   1
   2  -3   0 36554.8 1833.78   6
   2  -3   1 56339.8 2248.18   6
  -2   3  -1 49976.8 1946.37   7
  -2   3  -2 1063.91 284.066   7
   2  -3   2 1167.83 373.220   6
   2  -3   3 3612.41 637.721   6
   2  -3   4 10066.7 1025.05   6
   2  -3   5 25346.0 1696.66   6
   2  -3   6 38773.0 2181.98   6
  -2   3  -7 41095.7 2253.57   9
   2  -3   7 40351.0 2376.03   6
  -2   3  -8 1656.51 549.424   2
  -2   3  -8 2037.41 555.201   9
  -2   3  -9 7763.66 518.873  23
  -2   3 -10 3809.31 339.792  18
  -2   3 -10 2652.56 331.162  23
  -2   3 -11 3800.44 356.338  18
  -2   3 -12 1080.26 208.619  18
  -2   3 -13 1248.32 201.356  18
  -2   3 -14 143.107 112.964  18
  -2   3 -15 5366.67 305.296  18
  -2   3 -16 401.613 84.6237  18
   2  -2 -15 2967.28 197.789  25
   2  -2 -14 1123.56 161.965  25
   2  -2 -13 258.443 100.777  18
   2  -2 -13 255.267 121.947  25
   2  -2 -12 548.156 166.786  25
   2  -2 -12 458.078 137.040  18
   2  -2 -11 2172.10 256.638  18
   2  -2 -11 2340.69 270.889  25
   2  -2 -10 273.123 128.717  18
   2  -2 -10 373.746 149.138  25
   2  -2  -9 1719.05 246.996  25
   2  -2  -9 1317.01 192.554  18
   2  -2  -8 15696.2 1584.25   8
  -2   2   8 12064.1 1366.72   1
  -2   2   7 13579.7 1350.72   1
   2  -2  -7 16392.0 1529.04   8
  -2   2   6 13935.4 1251.16   1
   2  -2  -6 15791.8 1446.31   8
  -2   2   5 2379.90 478.201   1
   2  -2  -5 3481.66 682.570   8
  -2   2   4 81873.0 2474.58   1
   2  -2  -4 84924.2 2981.20   8
   2  -2  -3 21749.7 1414.59   8
  -2   2   3 21099.2 1185.67   1
  -2   2   2 2628.92 419.054   1
   2  -2  -2 2356.32 493.075   8
  -2   2   1 207.220 162.148   1
   2  -2  -1 30.5011 166.248   8
   2  -2   0 35522.1 1434.76   8
  -2   2  -1 8662.21 740.958   7
   2  -2   1 8328.49 609.748   8
   2  -2   1 9079.61 812.392   6
   2  -2   2 2943.94 472.118   6
  -2   2  -2 2581.31 269.171   9
  -2   2  -2 2649.99 411.286   7
  -2   2  -3 45936.1 1447.15   9
   2  -2   3 49609.4 1897.44   6
  -2   2  -3 46868.7 1703.22   7
  -2   2  -4 31493.1 1407.04   9
   2  -2   4 32461.6 1561.86   6
   2  -2   5 18880.3 1248.61   6
  -2   2  -5 17531.3 1181.58   9
   2  -2   6 37013.2 1863.26   6
  -2   2  -6 36232.4 1873.66   9
   2  -2   7 3212.68 598.914   6
  -2   2  -7 3063.48 608.701   2
  -2   2  -7 2959.34 591.927   9
  -2   2  -8 160965. 4571.45   9
  -2   2  -8 151420. 4395.47   2
  -2   2  -9 3936.65 774.897   9
  -2   2 -10 512.422 148.250  18
  -2   2 -11 1080.56 197.409  18
  -2   2 -12 5332.93 413.025  18
  -2   2 -13 851.013 196.600  18
  -2   2 -14 703.209 164.953  18
  -2   2 -15 59.3526 94.8607  18
  -2   2 -16 4918.06 271.817  18
   2  -1 -15 431.861 100.941  25
   2  -1 -14 806.583 139.152  18
   2  -1 -14 1234.65 180.357  25
   2  -1 -13 14824.9 573.557  18
   2  -1 -13 16525.1 646.693  25
   2  -1 -12 377.134 137.620  18
   2  -1 -12 196.979 127.589  25
   2  -1 -11 15101.4 639.584  18
   2  -1 -11 15599.8 680.669  25
   2  -1 -10 403.833 153.253  25
   2  -1 -10 108.102 123.066  18
   2  -1  -9 22459.9 772.373  25
   2  -1  -9 26213.9 2020.48   8
   2  -1  -8 3938.33 779.529   8
   2  -1  -7 28430.0 1970.81   8
   2  -1  -6 8707.47 1031.51   8
   2  -1  -5 34871.6 1929.94   8
  -2   1   4 102713. 2525.35   1
   2  -1  -4 105065. 3122.68   8
   2  -1  -3 24467.7 814.037   9
  -2   1   3 26988.8 1146.03   1
   2  -1  -3 26526.3 1501.91   8
   2  -1  -2 102525. 2720.85   8
  -2   1   2 100836. 1967.95   1
  -2   1   1 101728. 1795.25   1
   2  -1  -1 95998.0 2456.51   8
   2  -1   0 18559.3 1011.81   8
   2  -1   1 30824.6 1142.31   8
  -2   1  -1 32494.4 1318.78   7
  -2   1  -2 68740.8 1409.87   9
  -2   1  -2 65978.1 1886.34   7
   2  -1   3 52974.3 1659.34   6
  -2   1  -3 51010.9 1455.32   9
   2  -1   4 1843.68 350.898   6
  -2   1  -4 1626.83 320.240   9
   2  -1   5 79168.5 2162.51   6
  -2   1  -5 76076.6 2325.65   9
  -2   1  -5 76450.2 2512.88   2
  -2   1  -6 270990. 4994.45   2
   2  -1   6 279464. 4279.56   6
  -2   1  -6 269308. 4851.32   9
  -2   1  -7 13230.9 1165.62   2
  -2   1  -7 12956.1 1173.64   9
  -2   1  -8 2227.18 547.016   9
  -2   1  -8 2045.81 498.038   2
  -2   1  -9 38817.5 2351.82   9
  -2   1 -10 45358.5 2726.52   9
  -2   1 -11 189.621 132.027  18
  -2   1 -12 3858.12 348.452  18
  -2   1 -13 759.334 189.631  18
  -2   1 -14 4213.20 349.766  18
  -2   1 -15 190.554 103.378  18
  -2   1 -16-115.626 97.8331  18
   2   0 -15 1958.46 183.930  25
   2   0 -14 116.705 104.439  25
   2   0 -13 203.661 99.3815  18
   2   0 -13 345.823 148.997  25
   2   0 -12 296.627 136.035  18
   2   0 -12 274.063 161.425  25
   2   0 -11 618.668 159.172  18
   2   0 -11 389.936 164.536  25
   2   0 -10 9732.40 545.139  25
   2   0  -9 43630.1 2555.58   8
   2   0  -8 4005.07 763.870   8
   2   0  -8 3759.94 692.988   9
   2   0  -7 3314.89 611.545   9
   2   0  -7 3357.83 662.256   8
   2   0  -6 16795.8 1186.48   9
   2   0  -6 16840.6 1421.42   8
   2   0  -5 76255.2 2837.93   8
   2   0  -5 74911.9 2241.49   9
   2   0  -4 35979.5 1840.73   8
   2   0  -3 46105.9 1638.65   5
   2   0  -3 46204.7 1919.18   8
   2   0  -2 16800.6 862.852   5
   2   0  -2 17743.7 1111.05   8
  -2   0   2 16649.8 653.332   2
  -2   0   1 87383.8 1109.70   1
   2   0  -1 89184.9 1680.30   5
  -2   0   1 92143.1 1742.67   2
   2   0  -1 85706.3 2326.27   8
  -2   0   1 86817.9 1786.14   4
  -2   0   0 13609.9 736.250   2
   2   0   0 13385.3 557.764   5
  -2   0   0 11636.6 713.315   4
  -2   0  -1 9728.65 668.588   2
  -2   0  -2 206.453 150.115   3
  -2   0  -2 298.754 158.508   9
  -2   0  -3 44886.6 1634.02   2
  -2   0  -3 46254.3 1453.81   9
  -2   0  -3 44906.6 1597.80   4
  -2   0  -3 43388.0 1298.48   3
  -2   0  -4 2406.51 379.654   9
  -2   0  -4 2449.07 435.340   2
  -2   0  -4 2661.52 335.469   3
   2   0   4 2958.16 337.029   6
  -2   0  -4 2556.43 438.341   4
  -2   0  -5 4157.00 580.333   2
  -2   0  -5 3831.27 383.766   3
  -2   0  -5 3502.53 516.921   9
   2   0   5 3943.67 387.082   6
  -2   0  -5 3956.48 522.938   4
  -2   0  -6 56733.7 2201.83   9
  -2   0  -6 55325.8 2162.19   2
  -2   0  -7 9897.15 963.167   2
  -2   0  -7 10554.1 1047.13   9
  -2   0  -8 74642.3 2726.75   2
  -2   0  -8 74833.8 3019.04   9
  -2   0  -9 808.138 362.469   9
  -2   0 -10 36.7380 242.087   9
  -2   0 -11 2654.25 277.349  18
  -2   0 -12-37.3592 140.652  18
  -2   0 -13 3615.41 337.358  18
  -2   0 -14 1543.86 243.387  18
  -2   0 -15 1746.57 237.402  18
  -2   0 -16 403.893 119.858  18
  -2   0 -17 2040.85 160.953  21
  -2   0 -17 2058.42 165.154  18
   2   1 -15 53.8929 70.0471  25
   2   1 -14 645.643 149.843  25
   2   1 -13 73.8745 131.836  25
   2   1 -12 74782.8 1486.28  25
   2   1 -11 4134.00 388.066  25
   2   1 -10 34181.2 997.664  25
   2   1  -9 89.2588 252.173   9
   2   1  -8 15089.8 1406.12   8
   2   1  -8 15170.5 1441.85   9
   2   1  -7 9988.55 1087.26   9
   2   1  -7 10584.4 1149.24   8
   2   1  -6 20267.0 1535.49   8
   2   1  -5 33404.7 1796.40   5
   2   1  -5 31805.8 1823.94   8
   2   1  -4 18217.3 1224.61   5
   2   1  -4 18179.4 1312.52   8
   2   1  -3 1087.47 341.970   5
  -2  -1   3 769.398 166.220   4
   2   1  -3 1381.07 387.981   8
   2   1  -2 13140.4 865.030   5
   2   1  -1 472907. 4678.45   5
  -2  -1   0 650536. 4944.92   2
  -2  -1   0 650438. 4922.89   7
   2   1   1 227014. 1687.30   1
  -2  -1  -1 233927. 3214.17   2
  -2  -1  -1 228971. 2979.33   7
  -2  -1  -2 1217.51 278.095   3
  -2  -1  -3 347.557 167.018   3
  -2  -1  -3 701.951 237.456   9
  -2  -1  -4 252.758 204.040   3
   2   1   4 102.514 60.4398   6
  -2  -1  -4 283.985 218.887   9
  -2  -1  -4 647.369 260.088   2
  -2  -1  -5 73889.7 1958.44   3
  -2  -1  -5 75167.8 2402.01   9
  -2  -1  -5 73506.6 2316.27   2
  -2  -1  -6 15106.1 911.873   3
  -2  -1  -6 15409.7 1038.64   4
  -2  -1  -6 15524.2 1199.39   9
  -2  -1  -6 16829.3 1179.54   2
  -2  -1  -7 16099.5 1101.40   4
  -2  -1  -7 17798.5 1401.21   9
  -2  -1  -8 4439.61 786.617   9
  -2  -1  -9 16024.1 1542.16   9
  -2  -1 -10 29070.8 2215.50   9
  -2  -1 -11 90600.6 1544.52  18
  -2  -1 -12 4598.74 370.120  18
  -2  -1 -13 1404.67 226.744  18
  -2  -1 -14 3454.51 325.157  18
  -2  -1 -15 92.9931 100.554  18
  -2  -1 -16 887.743 151.263  18
  -2  -1 -17 310.161 79.2755  18
   2   2 -15-28.1911 65.7018  25
   2   2 -14 10964.8 477.396  25
   2   2 -13 300.836 142.816  25
   2   2 -12 21268.0 798.330  25
   2   2 -11 15817.9 710.339  25
   2   2 -10 65022.0 1403.63  25
   2   2  -9 4178.24 860.260   9
   2   2  -9 3840.31 339.512  25
   2   2  -8-100.205 197.759   9
   2   2  -7 329.794 323.998   8
   2   2  -6 295.584 313.323   5
   2   2  -6 225.006 250.185   8
   2   2  -5 21483.5 1517.91   8
   2   2  -5 22242.1 1573.76   5
   2   2  -4 8933.77 939.218   5
   2   2  -4 9564.89 977.283   8
   2   2  -3 9885.36 901.522   5
   2   2  -2 4443.14 583.632   5
  -2  -2   2 4909.44 542.926   3
  -2  -2   1 26731.9 1216.61   3
  -2  -2   1 25038.6 856.421   7
  -2  -2   0 999999. 7220.02   3
   2   2   1 730156. 5106.79   1
  -2  -2  -2 4699.07 523.420   3
   2   2   2 4127.70 409.160   1
   2   2   3 1163.07 262.013   1
  -2  -2  -3 908.530 274.710   3
   2   2   4 645.748 260.822   1
  -2  -2  -4 533.391 241.084   3
  -2  -2  -4 797.580 325.312   9
  -2  -2  -5 27807.4 1374.63   3
  -2  -2  -5 31112.2 1669.69   9
  -2  -2  -6 8342.05 786.334   3
  -2  -2  -6 8944.62 968.992   9
  -2  -2  -7 6463.10 722.366   3
  -2  -2  -7 7554.56 972.993   9
  -2  -2  -8 162.106 231.492   9
  -2  -2  -9 10963.0 1313.14   9
  -2  -2 -10 10081.4 1343.98   9
  -2  -2 -11 49407.1 1153.47  18
  -2  -2 -12 50854.5 1215.90  18
  -2  -2 -12 51180.4 1113.76  14
  -2  -2 -13 10582.7 497.730  14
  -2  -2 -13 10043.9 552.642  18
  -2  -2 -14 615.980 164.665  18
  -2  -2 -15 860.898 168.805  18
  -2  -2 -16 86.0502 86.1211  18
  -2  -2 -17 5261.92 246.996  18
   2   3 -15 1217.33 127.707  25
   2   3 -14 60.4007 83.2234  25
   2   3 -13 1357.09 211.813  25
   2   3 -12 1876.24 269.542  25
   2   3 -11 8081.51 520.682  25
   2   3 -10 4618.44 396.392  25
   2   3  -9 1037.36 202.716  25
   2   3  -8 2933.92 734.545   9
   2   3  -7 550.204 444.450   5
   2   3  -6 2126.27 565.754   5
   2   3  -6 2195.43 534.731   8
   2   3  -5 5896.54 869.514   5
   2   3  -5 5132.91 769.940   8
   2   3  -4 1462.91 468.211   5
  -2  -3   3 81188.9 2269.92   3
   2   3  -3 80219.6 2776.07   5
   2   3  -2 2530.62 541.877   5
  -2  -3   2 2474.23 431.958   3
  -2  -3   1 1553.74 381.352   3
  -2  -3   0 30714.8 1419.09   3
  -2  -3  -1 166365. 3286.63   3
   2   3   1 165172. 3138.14   1
   2   3   2 25869.0 1276.48   1
  -2  -3  -2 27115.4 1369.09   3
   2   3   3 30956.2 1447.53   1
  -2  -3  -3 31544.5 1531.68   3
  -2  -3  -4 959.219 333.547   3
   2   3   4 1113.95 347.421   1
   2   3   5 323.690 255.152   1
  -2  -3  -5 365.724 312.760   3
   2   3   6 1096.40 377.235   1
  -2  -3  -6 1324.54 376.337   3
   2   3   7 6234.46 889.807   1
  -2  -3  -7 7163.24 838.068   3
  -2  -3  -7 7204.00 1004.41   9
   2   3   8 600.890 352.192   1
  -2  -3  -8 779.534 322.604   3
  -2  -3  -8 615.976 299.442   9
  -2  -3  -9 3040.82 738.577   9
   2   3   9 3341.78 764.187   1
   2   3  10 697.023 414.769   1
  -2  -3 -10 697.416 178.781  18
  -2  -3 -10 1046.54 424.445   9
  -2  -3 -11 33816.7 988.145  18
  -2  -3 -11 35622.8 970.562  14
  -2  -3 -12 1600.43 239.669  18
  -2  -3 -12 1346.61 217.478  14
  -2  -3 -13 7197.16 475.710  18
  -2  -3 -13 7282.26 434.062  14
  -2  -3 -14 23647.2 716.996  14
  -2  -3 -14 24417.0 806.800  18
  -2  -3 -15 1664.20 214.492  18
  -2  -3 -15 1805.49 187.531  14
  -2  -3 -16 156.918 81.6065  18
   2   4 -14 150.257 77.9304  25
   2   4 -13 582.146 148.731  25
   2   4 -12 1803.74 258.320  25
   2   4 -11 7717.07 486.602  25
   2   4 -10 1718.81 262.907  25
   2   4  -9 398.355 161.415  25
   2   4  -8 5253.13 412.796  25
   2   4  -7 12706.9 1527.29   5
   2   4  -6 43373.4 2644.31   5
   2   4  -5 128.334 336.184   5
   2   4  -4 7814.08 1040.05   5
  -2  -4   3 2795.03 476.785   3
   2   4  -3 2803.87 610.226   5
  -2  -4   2 6938.69 770.503   3
   2   4  -2 7124.24 922.537   5
  -2  -4   1 17750.8 1185.86   3
  -2  -4   0 47782.3 1939.29   3
  -2  -4  -1 4715.00 647.255   3
   2   4   1 4210.17 619.812   1
   2   4   2 62022.4 2339.41   1
  -2  -4  -2 62945.7 2324.56   3
  -2  -4  -3 52704.4 2216.49   3
   2   4   3 52692.6 2229.88   1
   2   4   4 77705.0 2824.66   1
  -2  -4  -4 72958.1 2716.45   3
  -2  -4  -5 15773.6 1335.87   3
   2   4   5 16955.4 1401.02   1
   2   4   6 358.516 346.614   1
  -2  -4  -6 28.9751 239.533   3
   2   4   7 3408.37 737.343   1
  -2  -4  -7 3388.80 683.134   3
  -2  -4  -8 15105.6 1406.43   3
   2   4   8 15951.5 1616.08   1
  -2  -4  -9 4179.54 349.177  18
   2   4   9 3993.78 851.901   1
  -2  -4  -9 4425.62 351.977  14
  -2  -4  -9 4571.67 794.624   3
  -2  -4 -10 379.987 148.679  18
  -2  -4 -10 601.193 180.355  14
  -2  -4 -11 2133.41 268.881  18
  -2  -4 -11 2320.94 269.939  14
  -2  -4 -12 27472.5 896.293  18
  -2  -4 -12 27722.4 869.915  14
  -2  -4 -13 127.501 120.753  18
  -2  -4 -13 4.92124 99.7668  14
  -2  -4 -14 280.718 130.040  18
  -2  -4 -14 433.430 130.061  14
  -2  -4 -15 661.534 130.923  26
  -2  -4 -15 589.928 130.726  18
  -2  -4 -15 526.683 117.242  14
   2   5 -13 1982.29 192.768  25
   2   5 -12 176.663 122.765  25
   2   5 -11 1690.13 238.709  25
   2   5 -10 13.9284 147.165  25
   2   5  -9 3596.45 369.152  25
   2   5  -8-12.1991 122.119  25
   2   5  -7 17849.4 736.444  25
   2   5  -6 679.201 406.792   5
   2   5  -5 4646.09 925.708   5
   2   5  -4 543.240 314.580   5
   2   5  -3 7072.82 1032.27   5
   2   5  -2 16318.3 1470.91   5
  -2  -5   1 19098.2 1364.83   3
  -2  -5   0 40517.1 1997.59   3
  -2  -5  -1 83091.5 2913.14   3
  -2  -5  -2 105338. 3380.66   3
   2   5   2 102864. 3530.95   1
   2   5   3 21911.6 1671.09   1
  -2  -5  -3 22068.4 1617.42   3
   2   5   4 1918.33 566.929   1
  -2  -5  -4 2508.32 617.040   3
  -2  -5  -5 114295. 3940.50   3
   2   5   5 113371. 4090.40   1
   2   5   6 9979.61 1295.88   1
  -2  -5  -6 11299.2 1293.10   3
   2   5   7 800.458 337.601   1
  -2  -5  -7 573.041 386.460   3
  -2  -5  -8 2267.26 271.007  18
  -2  -5  -8 2258.27 256.126  14
  -2  -5  -9 2693.31 314.096  19
  -2  -5  -9 2502.34 298.661  18
  -2  -5  -9 2913.33 310.691  14
  -2  -5 -10 9923.41 553.087  18
  -2  -5 -10 8479.01 516.764  19
  -2  -5 -10 10052.5 550.568  14
  -2  -5 -11 1423.84 220.489  18
  -2  -5 -11 1442.64 234.308  14
  -2  -5 -12 505.697 170.669  14
  -2  -5 -13 3655.59 315.662  14
  -2  -5 -14 19899.3 621.994  14
  -2  -5 -15 137.324 79.3448  26
  -2  -5 -15 58.5987 71.0049  14
   2   6 -12 726.982 126.403  25
   2   6 -11 332.213 124.673  25
   2   6 -10 2291.28 273.728  25
   2   6  -9 2467.10 295.316  25
   2   6  -8-26.9573 123.663  25
   2   6  -7 1917.69 293.682  25
  -2  -6   7 1692.75 228.425  22
  -2  -6   6 310.890 131.483  22
  -2  -6   5 16402.7 616.868  22
   2   6  -5 14338.1 727.996  23
  -2  -6   4 4114.80 324.357  22
   2   6  -4 3132.12 356.859  23
   2   6  -4 4373.57 908.776   5
   2   6  -3 459.238 420.378   5
   2   6  -2 85.8822 265.461   5
   2   6  -1 26820.9 2058.14   5
  -2  -6   0 3122.03 650.336   3
  -2  -6  -1 3270.38 668.237   3
  -2  -6  -2 18418.0 1594.24   3
  -2  -6  -3 53154.0 2794.58   3
   2   6   3 53688.3 2973.43   1
  -2  -6  -4 5647.15 961.466   3
   2   6   4 6075.76 1047.93   1
   2   6   5 1340.08 513.795   1
  -2  -6  -5 463.282 267.487   3
  -2  -6  -6 1426.41 228.947  14
  -2  -6  -6 1505.74 207.787  24
  -2  -6  -7 3933.48 344.899  14
  -2  -6  -8 639.182 172.769  14
  -2  -6  -9 591.988 188.865  19
  -2  -6  -9 1032.26 201.669  14
  -2  -6 -10 1099.60 212.509  19
  -2  -6 -10 1312.52 224.611  14
  -2  -6 -11 2329.87 273.460  14
  -2  -6 -12 1650.63 226.934  14
  -2  -6 -13 671.078 139.482  14
  -2  -6 -14 1435.00 158.661  14
   2   7 -11 209.202 80.0217  25
   2   7 -10 37.1444 91.6191  25
   2   7  -9 67.5520 113.061  25
  -2  -7   8 16835.1 567.346  22
   2   7  -8 19426.2 717.622  25
  -2  -7   7 31.8084 98.5435  22
   2   7  -7 206.412 131.689  25
  -2  -7   6 8672.98 465.395  22
  -2  -7   5 444.672 163.690  22
  -2  -7   4 8597.56 479.966  22
   2   7  -4 6780.02 495.420  23
  -2  -7   3 1334.49 239.020  22
  -2  -7   2 2190.67 274.537  22
  -2  -7   2 1974.23 248.088  24
  -2  -7   1 1702.66 257.925  22
  -2  -7   1 1392.82 213.553  24
  -2  -7   0 15725.4 615.585  22
  -2  -7   0 15915.5 659.459  24
  -2  -7  -1 10.9495 120.711  22
  -2  -7  -1 204.160 124.951  24
  -2  -7  -2 2364.56 245.143  22
  -2  -7  -2 2499.23 285.597  24
  -2  -7  -3 7194.93 457.695  24
  -2  -7  -4 7335.04 464.879  24
  -2  -7  -5 7316.74 459.733  24
  -2  -7  -6 6738.56 426.866  24
  -2  -7  -7 7545.38 461.944  14
  -2  -7  -7 7810.61 439.755  24
  -2  -7  -8 56.0852 100.017  14
  -2  -7  -9 265.268 153.054  19
  -2  -7  -9 524.369 135.035  14
   2   7  10 1621.68 221.845  20
  -2  -7 -10 1454.06 205.628  19
  -2  -7 -10 1546.40 216.701  14
   2   7  11 9393.10 453.889  20
  -2  -7 -11 10542.2 480.175  14
   2   7  12 3390.33 249.135  20
  -2  -7 -12 3556.84 260.652  14
   2   7  13 25.6448 50.5092  20
  -2  -7 -13 201.964 82.8508  26
   2   8 -10 1436.64 131.128  25
   2   8  -9 3304.55 235.122  25
   2   8  -8 300.911 112.802  25
   2   8  -7 14102.6 565.987  25
  -2  -8   7 12339.0 475.672  22
  -2  -8   6 12796.8 522.125  22
  -2  -8   5 759.649 175.802  22
  -2  -8   4 186.499 126.069  22
  -2  -8   3-131.889 122.027  22
  -2  -8   2 5330.05 392.051  22
  -2  -8   2 4954.67 365.437  24
  -2  -8   1 156.678 129.146  24
  -2  -8   1 273.606 165.932  22
  -2  -8   0 744.032 178.853  22
  -2  -8   0 691.528 183.483  24
  -2  -8  -1 5545.13 370.048  22
  -2  -8  -1 5637.59 432.843  24
  -2  -8  -2 16655.8 606.930  22
  -2  -8  -2 18489.2 736.112  24
  -2  -8  -3 4531.60 378.275  24
  -2  -8  -4 14765.4 649.442  24
  -2  -8  -5 33593.7 954.471  24
  -2  -8  -6 9056.81 485.925  24
  -2  -8  -7 1666.33 209.033  24
  -2  -8  -8 20.6445 74.7200  24
  -2  -8  -9 248.672 130.622  19
  -2  -8 -10 533.364 127.164  19
  -2  -8 -11-1.58684 57.6082  26
   2   9  -7 954.451 127.161  25
  -2  -9   6 6082.53 300.380  22
   2   9  -6 6340.95 325.896  25
  -2  -9   5 1531.29 183.455  22
   2   9  -5 1312.61 181.068  25
  -2  -9   4 1434.55 184.113  22
  -2  -9   3 578.461 151.475  22
  -2  -9   2 3037.25 268.841  22
  -2  -9   2 2619.93 240.332  24
  -2  -9   1 316.131 113.939  24
  -2  -9   1 190.279 106.576  22
  -2  -9   0 754.121 152.799  22
  -2  -9   0 516.159 149.296  24
  -2  -9  -1 825.820 152.894  22
  -2  -9  -1 512.355 151.171  24
  -2  -9  -2 5011.28 308.061  22
  -2  -9  -2 5555.01 385.274  24
  -2  -9  -3 718.863 181.514  24
  -2  -9  -4 196.259 136.663  24
  -2  -9  -5 16779.6 595.116  24
  -2  -9  -6 3687.53 274.797  24
  -2  -9  -7 621.885 124.916  24
  -2  -9  -8 1485.17 177.696  19
  -2  -9  -9-28.0396 78.4856  19
   2  10  -4 61.9857 54.5578  25
  -2 -10   2 903.813 132.175  22
  -2 -10   1 1485.25 154.549  24
  -2 -10   1 1273.15 144.660  22
  -2 -10   0 280.145 95.8409  24
  -2 -10   0 499.315 102.401  22
  -2 -10  -1 581.970 125.636  24
  -2 -10  -2 152.628 86.2856  24
  -2 -10  -3 45.4477 74.6512  24
  -2 -10  -4 1350.17 152.025  24
  -2 -10  -5 526.056 100.416  24
  -2 -10  -5 524.790 115.828  19
  -2 -10  -6 992.316 126.822  19
   3  -8  -5 8761.18 321.113  24
   3  -8  -4 2786.31 205.564  24
   3  -8  -3 1797.07 177.412  24
   3  -8  -2 1638.67 187.485  24
  -3   8   2 1451.90 162.897  23
   3  -8  -1 1794.63 191.876  24
  -3   8   1 1386.86 172.382  23
  -3   8   0 3993.74 296.477  23
   3  -8   0 4480.44 285.250  24
  -3   8  -1 1096.63 174.817  23
   3  -8   1 1013.75 144.985  24
  -3   8  -2 4861.15 333.798  23
  -3   8  -3 500.510 131.908  23
  -3   8  -4 963.810 160.731  23
  -3   8  -5 180.992 89.0969  23
  -3   8  -6 4293.59 278.078  23
  -3   8  -7 2398.53 188.643  23
  -3   7   8 1664.53 178.266  20
  -3   7   7 4256.51 298.463  20
   3  -7  -7 4389.05 243.479  24
  -3   7   6 276.376 109.206  20
   3  -7  -6 322.569 101.966  24
  -3   7   5 2426.53 270.118  20
  -3   7   4 2387.28 265.721  20
  -3   7   4 2033.42 211.591  23
  -3   7   3 6679.26 399.738  23
  -3   7   2 224.135 129.503  23
  -3   7   1 23334.6 799.993  23
  -3   7   0 1190.82 205.698  23
  -3   7  -1 59.6914 103.538  23
  -3   7  -2 618.656 169.693  23
  -3   7  -3 22541.8 837.049  23
  -3   7  -4 762.668 180.332  23
  -3   7  -5 3878.76 355.671  23
  -3   7  -6 2228.41 262.731  23
  -3   7  -7 664.648 158.569  23
  -3   7  -8 61.7462 76.9898  23
  -3   7  -9 986.685 122.752  18
  -3   7  -9 566.051 109.108  23
  -3   6  10 6789.47 317.578  20
  -3   6   9 412.463 118.638  20
  -3   6   8 325.797 126.968  20
  -3   6   7 23056.8 813.482  20
  -3   6   6 4285.71 376.769  20
  -3   6   6 3555.67 291.251  23
  -3   6   5 1256.11 223.471  20
  -3   6   5 1238.54 192.746  23
  -3   6   4 3518.10 365.167  20
  -3   6   4 3846.83 339.702  23
  -3   6   3 19699.1 800.899  20
  -3   6   3 19513.1 747.151  23
  -3   6   2 2165.83 294.326  20
  -3   6   2 2487.54 280.161  23
  -3   6   1 285.606 173.516  20
  -3   6   1 358.146 133.289  23
  -3   6   0 5944.61 431.500  23
  -3   6  -1 53068.4 1288.50  23
  -3   6  -2 941.355 203.690  23
  -3   6  -2 938.065 206.210  15
  -3   6  -3 3313.63 334.789  23
  -3   6  -3 3065.63 334.814  15
  -3   6  -4 120.257 122.640  23
  -3   6  -4-49.7368 109.587  15
  -3   6  -5 11826.6 651.852  15
  -3   6  -5 12503.8 662.871  23
  -3   6  -6 1253.33 238.714  23
  -3   6  -7 630.028 203.784  23
  -3   6  -8 66.3260 110.317  23
  -3   6  -9 2446.44 285.334  23
  -3   6 -10-62.1326 89.5691  18
  -3   6 -10 103.383 75.7345  23
  -3   6 -11-109.422 78.0235  16
  -3   6 -11-14.3214 65.3947  18
  -3   5  11 356.124 97.4758  20
  -3   5  10 4261.05 313.932  20
   3  -5 -10 5397.48 324.695  25
  -3   5   9 340.872 135.727  20
   3  -5  -9 561.667 148.740  25
  -3   5   8-107.925 125.027  20
   3  -5  -8 102.028 116.251  25
  -3   5   7 815.300 196.656  20
  -3   5   7 851.473 174.593  23
   3  -5  -7 1183.64 203.788  25
  -3   5   6 5277.69 440.097  20
   3  -5  -6 5999.09 417.429  25
  -3   5   6 5326.42 389.710  23
   3  -5  -5 13337.5 592.956  25
  -3   5   5 11972.4 639.176  20
  -3   5   5 12645.0 607.783  23
  -3   5   4 147.110 132.424  23
  -3   5   4 38.6572 129.085  20
  -3   5   3 2766.36 323.027  20
  -3   5   3 3072.00 307.996  23
  -3   5   2 17080.7 740.491  20
  -3   5   2 18455.5 723.991  23
  -3   5   1 5785.26 440.714  20
  -3   5   1 5813.24 406.705  23
  -3   5   0-0.46269 128.614  20
  -3   5   0 104.221 108.524  23
  -3   5  -1 2755.50 291.321  15
  -3   5  -1 2545.27 281.505  23
  -3   5  -2 3767.87 339.217  15
  -3   5  -2 3534.45 334.326  23
  -3   5  -3 11513.6 604.442  15
  -3   5  -3 12261.3 614.367  23
  -3   5  -4 538.069 154.428  15
  -3   5  -4 513.218 157.634  23
  -3   5  -5 151.083 123.715  15
  -3   5  -5 18.5104 103.439  23
  -3   5  -6 643.902 179.441  23
  -3   5  -6 652.314 195.325  15
  -3   5  -7 3217.24 353.322  23
  -3   5  -7 3272.88 390.698  15
  -3   5  -8 12186.7 672.735  23
  -3   5  -9 2742.05 315.374  23
  -3   5 -10 1168.03 219.050  23
  -3   5 -10 2006.60 241.967  18
  -3   5 -11 121.475 112.575  18
  -3   5 -12 311.948 116.406  18
  -3   5 -12 274.225 83.5022  16
  -3   5 -13 2144.82 171.132  18
   3  -4 -13 226.129 69.9976  25
   3  -4 -12 5274.89 302.791  25
  -3   4  12 3676.19 237.045  20
  -3   4  11 2114.50 226.104  20
   3  -4 -11 3108.94 265.292  25
  -3   4  10 417.069 134.168  20
   3  -4 -10 275.831 116.609  25
  -3   4   9 452.470 160.564  20
   3  -4  -9 470.352 151.670  25
  -3   4   8 7777.75 525.078  20
   3  -4  -8 9199.45 508.833  25
  -3   4   7 38.2246 133.686  20
   3  -4  -7 90.9958 114.094  25
  -3   4   6 3134.91 340.520  20
   3  -4  -6 3161.91 315.850  25
  -3   4   5 4178.81 375.971  20
   3  -4  -5 3913.37 343.166  25
  -3   4   4 19273.0 765.864  20
   3  -4  -4 17650.8 1641.39   6
   3  -4  -4 18467.8 671.645  25
   3  -4  -3 11222.2 1332.68   6
   3  -4  -2 761.515 347.433   6
   3  -4  -1 20982.7 1764.41   6
  -3   4   0 6805.46 952.056   7
   3  -4   0 8632.26 1137.64   6
   3  -4   1 10908.8 1314.15   6
   3  -4   2 2246.29 620.378   6
   3  -4   3 5453.30 903.370   6
   3  -4   4 14182.7 1500.56   6
  -3   4  -5 948.218 185.815  23
   3  -4   5 846.765 424.642   6
  -3   4  -5 658.704 163.933  15
  -3   4  -6 586.510 172.938  23
  -3   4  -6 495.027 146.277  15
  -3   4  -7 3626.07 372.485  15
  -3   4  -7 3593.50 359.205  23
  -3   4  -8 10936.6 649.119  15
  -3   4  -8 11357.8 646.926  23
  -3   4  -9 44.6497 104.736  23
  -3   4 -10-90.6135 115.959  18
  -3   4 -10-108.055 115.237  23
  -3   4 -11 4629.88 352.555  18
  -3   4 -12 1061.84 179.108  18
  -3   4 -12 856.999 139.293  16
  -3   4 -13 2216.46 211.723  18
  -3   4 -14 2348.61 186.798  18
   3  -3 -14 2373.32 158.545  25
   3  -3 -13 1984.10 184.917  25
   3  -3 -12 44.7955 113.530  25
   3  -3 -11 940.280 189.870  25
  -3   3  11 633.721 145.149  20
  -3   3  10 134.337 136.678  20
   3  -3 -10 136.611 134.717  25
  -3   3   9 2868.42 326.247  20
   3  -3  -9 3387.99 337.435  25
  -3   3   8 6094.82 456.279  20
   3  -3  -8 6872.08 461.197  25
  -3   3   7 11871.1 612.317  20
   3  -3  -7 11807.5 588.886  25
  -3   3   6 7178.60 443.853  10
  -3   3   6 8473.57 506.991  20
   3  -3  -6 6973.09 444.258  25
   3  -3  -5 19366.2 1762.52   8
   3  -3  -4 17121.3 1574.46   8
   3  -3  -3 11373.4 1239.04   8
   3  -3  -2 36705.9 2065.95   8
   3  -3  -1 1864.36 491.342   6
   3  -3  -1 1656.07 452.091   8
  -3   3   0 3675.55 651.574   7
   3  -3   0 4578.64 779.870   6
   3  -3   1 4579.14 757.478   6
  -3   3  -1 3661.96 643.122   7
   3  -3   2 9488.66 1067.53   6
  -3   3  -2 9642.76 1009.54   7
   3  -3   3 13747.2 1289.23   6
  -3   3  -3 11527.7 1092.37   7
   3  -3   4 8203.56 1004.86   6
   3  -3   5 334.892 274.365   6
   3  -3   6 2371.64 627.469   6
   3  -3   7 6106.45 968.332   6
  -3   3  -7 5639.93 983.170   2
  -3   3  -8 9776.32 566.748  15
  -3   3  -8 8364.38 517.316  23
  -3   3  -9 16800.3 764.954  15
  -3   3 -10 2019.58 244.067  18
  -3   3 -11 303.515 111.890  18
  -3   3 -12 6809.02 424.244  18
  -3   3 -12 6385.02 398.723  16
  -3   3 -13 314.454 134.618  18
  -3   3 -14 441.423 107.691  18
  -3   3 -15-12.5279 59.0055  18
  -3   3 -15 13.9662 56.3880  21
   3  -2 -14 72.7652 73.5946  25
   3  -2 -13 2468.81 236.542  25
   3  -2 -12 14316.3 590.098  25
   3  -2 -11 2029.95 252.653  25
   3  -2 -10 380.696 154.302  25
   3  -2  -9 5185.38 404.385  25
  -3   2   8 1996.93 246.091  10
   3  -2  -8 1768.12 262.634  25
  -3   2   7 7615.10 441.971  10
   3  -2  -7 7210.49 458.194  25
   3  -2  -6 775.547 436.846   8
   3  -2  -5 74180.2 3349.42   8
   3  -2  -4 25189.4 1856.58   8
   3  -2  -3 36869.0 2111.19   8
   3  -2  -2 903.955 278.609   8
   3  -2  -1 15039.9 1192.89   8
   3  -2   0 36979.3 1755.48   8
  -3   2  -1 12988.1 1111.20   7
   3  -2   1 12618.4 942.092   8
   3  -2   2 6463.57 833.463   6
  -3   2  -2 5949.46 758.541   7
   3  -2   3 33324.1 1801.53   6
  -3   2  -3 31485.8 1698.42   7
   3  -2   4 14982.6 1209.41   6
   3  -2   5 27932.8 1674.08   6
   3  -2   6 71582.3 2793.19   6
  -3   2  -6 69999.4 3098.42   2
  -3   2  -7 22792.8 1842.77   2
  -3   2  -8 6309.76 1016.32   2
  -3   2  -9 17861.7 662.168  18
  -3   2  -9 16632.2 714.220  15
  -3   2  -9 17447.5 1725.10   2
  -3   2 -10 11396.6 552.712  18
  -3   2 -11 6188.42 419.304  18
  -3   2 -11 6572.31 429.319  16
  -3   2 -12 15101.0 631.544  16
  -3   2 -12 15929.8 650.233  18
  -3   2 -13 2909.39 275.848  18
  -3   2 -14 10137.6 465.814  18
  -3   2 -15 1545.92 169.813  18
  -3   2 -16-26.4407 54.7217  21
  -3   2 -16 75.3646 64.5467  18
   3  -1 -14 47.1775 82.1937  25
   3  -1 -13 3311.12 286.447  25
   3  -1 -12 341.446 143.414  25
   3  -1 -11 3367.47 326.995  25
   3  -1 -10 3045.04 330.749  25
   3  -1  -9 8030.66 502.716  25
  -3   1   8 1212.87 197.620  10
   3  -1  -8 1099.99 217.157  25
   3  -1  -7 5541.02 985.402   8
   3  -1  -6 84349.4 3619.13   8
   3  -1  -5 118574. 4116.27   8
   3  -1  -4 170.622 318.509   8
   3  -1  -3 57320.9 2580.18   8
  -3   1   2 11612.0 848.902   2
   3  -1  -2 12887.5 1173.92   8
   3  -1  -1 80950.9 2759.39   8
   3  -1   0 18555.9 1236.17   8
   3  -1   1 39325.4 1674.41   8
  -3   1  -1 43954.5 1888.39   7
   3  -1   2 87788.6 2225.50   8
  -3   1  -2 96059.8 2792.79   7
   3  -1   3 42656.4 1807.80   6
  -3   1  -3 41248.3 1411.63   9
  -3   1  -3 40866.5 1841.88   7
   3  -1   4 7.54799 158.956   6
  -3   1  -4 204.224 190.129   2
  -3   1  -4 323.295 191.674   9
   3  -1   5 9384.65 861.776   6
  -3   1  -5 9269.09 1022.11   2
  -3   1  -5 9430.88 874.820   9
  -3   1  -6 40742.1 2212.75   2
   3  -1   6 40029.2 1792.10   6
  -3   1  -6 38824.4 1939.08   9
  -3   1  -7 157012. 4275.41   9
  -3   1  -7 164305. 4638.64   2
  -3   1  -8 26325.8 1892.14   9
  -3   1  -8 29471.4 2058.88   2
  -3   1  -9 61.2748 231.516   2
  -3   1  -9 505.294 381.711   9
  -3   1 -10 73.0152 110.593  18
  -3   1 -10 123.824 113.112  16
  -3   1 -11 8161.21 473.831  18
  -3   1 -11 8894.04 503.859  16
  -3   1 -12 4404.97 353.714  18
  -3   1 -13 14006.7 604.034  18
  -3   1 -14 1947.78 231.273  18
  -3   1 -15 609.657 135.728  18
  -3   1 -16 56.3231 63.4191  18
   3   0 -15 1879.21 153.376  25
   3   0 -14 4225.73 275.704  25
   3   0 -13 2030.00 238.756  25
   3   0 -12 1032.25 194.420  25
   3   0 -11 74.3025 118.989  25
   3   0 -10 3655.95 364.954  25
   3   0  -9 2065.68 276.772  25
   3   0  -8 5470.49 1006.52   8
   3   0  -8 4181.83 370.371  25
   3   0  -7 36399.7 2455.40   8
   3   0  -6 101714. 3977.93   8
   3   0  -5 3207.56 757.593   8
   3   0  -4 68559.2 2988.51   8
   3   0  -3 167113. 4384.99   8
  -3   0   2 5707.07 518.879   2
   3   0  -2 5518.81 588.428   5
   3   0  -2 5325.99 751.192   8
   3   0  -1 808.274 236.975   5
  -3   0   1 588.580 204.574   2
   3   0  -1 734.255 334.420   8
  -3   0   0 4377.39 577.555   7
  -3   0   0 4574.66 573.113   4
   3   0   0 4263.32 392.228   5
  -3   0   0 4500.73 547.475   2
   3   0   0 3842.16 569.255   8
  -3   0  -1 2327.68 414.956   2
   3   0   1 2282.24 257.748   5
  -3   0  -1 2315.07 429.081   4
   3   0   1 2044.37 388.088   8
  -3   0  -1 2091.02 407.748   7
  -3   0  -2 6771.47 741.269   2
  -3   0  -2 7478.47 749.306   4
  -3   0  -2 7613.63 756.882   7
  -3   0  -3 295.705 253.642   2
  -3   0  -3 460.149 296.583   4
  -3   0  -4 2615.64 527.388   2
   3   0   4 2059.82 374.370   6
  -3   0  -4 2338.09 431.996   9
  -3   0  -4 2344.98 505.022   4
  -3   0  -5 148154. 3861.56   2
   3   0   5 144980. 2834.20   6
  -3   0  -5 145903. 3480.24   9
  -3   0  -5 152794. 3743.08   4
  -3   0  -6 24535.3 1559.94   9
  -3   0  -6 27366.6 1754.99   2
  -3   0  -7 3334.97 671.012   2
  -3   0  -7 3040.36 605.203   9
  -3   0  -8 7013.99 996.059   9
  -3   0  -8 7299.89 997.846   2
  -3   0  -9 98174.9 3973.34   9
  -3   0  -9 100248. 3774.25   2
  -3   0 -10 6418.99 392.910  18
  -3   0 -10 6488.15 1093.77   9
  -3   0 -11 5.44346 96.6722  18
  -3   0 -11 57.3261 103.034  16
  -3   0 -12 957.036 187.550  18
  -3   0 -13 3830.49 333.493  18
  -3   0 -14 1343.51 200.216  18
  -3   0 -15 309.198 113.213  18
  -3   0 -16 92.1081 74.3905  18
   3   1 -15 177.707 69.8327  25
   3   1 -14 1787.01 188.367  25
   3   1 -13 957.542 179.765  25
   3   1 -12 5591.52 411.468  25
   3   1 -11 585.688 183.229  25
   3   1 -10 24601.8 891.864  25
   3   1  -9 162.933 148.933  25
   3   1  -8 1540.25 545.967   8
   3   1  -7 1192.37 524.121   8
   3   1  -6 47808.5 2797.52   8
   3   1  -5 46791.4 2335.10   5
   3   1  -5 45246.9 2582.09   8
   3   1  -4 7787.57 878.698   5
   3   1  -4 7632.95 1039.31   8
   3   1  -3 35195.7 1708.55   5
   3   1  -3 37244.6 2083.36   8
   3   1  -2 1840.15 529.277   8
   3   1  -2 1501.68 351.747   5
  -3  -1   2 1403.43 310.663   4
   3   1  -1 444.075 231.473   5
  -3  -1   1 267.077 177.742   4
  -3  -1   0 12639.8 907.986   7
  -3  -1   0 12995.8 942.695   4
  -3  -1   0 14346.1 931.039   2
  -3  -1   0 14181.7 1002.27   3
  -3  -1  -1 57712.4 1978.86   2
  -3  -1  -1 60121.9 2008.38   3
  -3  -1  -1 54481.1 1977.70   4
  -3  -1  -1 56619.3 1906.29   7
  -3  -1  -2 28847.4 1485.43   2
  -3  -1  -2 29505.3 1497.17   4
  -3  -1  -2 32207.9 1463.89   3
  -3  -1  -3 27679.6 1378.58   3
   3   1   3 25112.1 811.287   1
  -3  -1  -3 28558.1 1523.62   4
  -3  -1  -3 29198.4 1533.94   2
  -3  -1  -4 22251.6 1273.27   3
  -3  -1  -4 22152.3 1324.86   9
  -3  -1  -4 21992.1 1368.03   4
  -3  -1  -4 23009.4 1442.84   2
  -3  -1  -5 52094.2 1918.70   3
  -3  -1  -5 49907.7 2139.64   9
  -3  -1  -5 51719.9 2235.85   2
  -3  -1  -5 49499.5 2102.30   4
  -3  -1  -6 508.134 259.146   4
  -3  -1  -6 572.333 310.058   2
  -3  -1  -6 636.653 278.487   3
  -3  -1  -6 523.842 303.699   9
  -3  -1  -7 88699.3 3338.89   9
  -3  -1  -7 91744.3 3297.37   2
  -3  -1  -7 91128.9 3002.94   4
  -3  -1  -8 20235.8 1722.26   9
  -3  -1  -8 21513.6 1506.78   4
  -3  -1  -9 530.469 406.658   9
  -3  -1 -10 8132.49 1260.84   9
  -3  -1 -11 654.942 145.017  18
  -3  -1 -12 5041.66 376.939  18
  -3  -1 -13 2240.63 257.361  18
  -3  -1 -14 31.4802 93.8297  18
  -3  -1 -15 1363.41 187.911  18
  -3  -1 -16 1023.15 139.492  21
  -3  -1 -16 869.196 140.543  18
   3   2 -14 1289.13 161.545  25
   3   2 -13 3640.19 302.398  25
   3   2 -12 1854.20 251.207  25
   3   2 -11 179.825 136.973  25
   3   2 -10 1122.70 221.158  25
   3   2  -9 3933.44 374.569  25
   3   2  -8 7610.89 1130.44   9
   3   2  -8 7100.57 491.603  25
   3   2  -7 2.11639 291.718   8
   3   2  -6-214.428 261.340   8
   3   2  -6 144.963 283.782   5
   3   2  -5 692.366 394.267   5
   3   2  -5 616.199 420.336   8
   3   2  -4 5718.00 831.028   5
   3   2  -4 5520.84 910.990   8
   3   2  -3 16523.7 1281.81   5
   3   2  -2 12253.8 1054.13   5
  -3  -2   2 10004.2 780.286   7
  -3  -2   1 8107.13 685.346   7
   3   2  -1 8771.07 872.870   5
  -3  -2   1 8452.60 833.319   3
  -3  -2   0 182.632 174.131   7
  -3  -2   0 427.776 319.301   3
  -3  -2  -1 41151.2 1771.40   3
   3   2   2 935.683 189.353   1
  -3  -2  -2 821.690 316.536   3
  -3  -2  -3 799.275 315.146   3
   3   2   3 474.118 157.551   1
   3   2   4 14192.2 865.500   1
  -3  -2  -4 14240.7 1105.62   3
   3   2   5 23276.1 1242.84   1
  -3  -2  -5 23451.1 1418.31   3
  -3  -2  -6 5229.65 686.064   3
  -3  -2  -6 5259.95 809.776   9
  -3  -2  -7 3511.98 627.441   4
  -3  -2  -7 3615.16 607.077   3
  -3  -2  -7 3881.49 764.644   9
  -3  -2  -8 15363.5 1548.36   9
  -3  -2  -8 14927.8 1291.22   4
  -3  -2  -9 82.2113 252.301   9
  -3  -2 -10 22344.8 2091.16   9
  -3  -2 -11 8534.10 480.205  18
  -3  -2 -12 78.4350 111.233  26
  -3  -2 -12 214.350 133.755  18
  -3  -2 -13 482.179 154.940  18
  -3  -2 -14 47.8348 105.849  18
  -3  -2 -15 4905.30 326.023  21
  -3  -2 -15 4865.60 324.048  18
  -3  -2 -16 2891.63 210.356  21
  -3  -2 -16 2750.78 215.454  18
   3   3 -14 104.427 77.4307  25
   3   3 -13 495.485 136.264  25
   3   3 -12 720.252 178.808  25
   3   3 -11 20585.1 784.846  25
   3   3 -10 1390.54 253.333  25
   3   3  -9 7297.47 499.235  25
   3   3  -8 1510.72 264.948  25
   3   3  -7 580.030 343.178   5
   3   3  -6 134.785 282.926   8
   3   3  -6 660.163 418.440   5
   3   3  -5 6331.29 1001.04   5
   3   3  -5 6083.46 993.800   8
   3   3  -4 46134.5 2449.28   5
   3   3  -3 1057.96 354.828   5
   3   3  -2 14863.8 1275.84   5
  -3  -3   2 14234.7 1126.56   3
  -3  -3   1 22061.4 1395.41   3
  -3  -3   0 21629.4 1380.34   3
  -3  -3  -1 8792.39 907.082   3
  -3  -3  -2 21994.1 1427.73   3
   3   3   2 22122.0 1114.22   1
   3   3   3 192.701 165.499   1
  -3  -3  -3 337.025 283.048   3
  -3  -3  -4 2122.07 496.865   3
   3   3   4 1714.84 365.119   1
   3   3   5 163.636 205.444   1
  -3  -3  -5 477.789 324.167   3
  -3  -3  -6 12351.9 1155.56   3
   3   3   6 11540.5 1062.77   1
   3   3   7 173.386 235.579   1
  -3  -3  -7 185.726 220.121   3
   3   3   8 30639.4 2024.59   1
   3   3   9-42.0894 294.122   1
  -3  -3 -10 3723.95 347.350  19
  -3  -3 -10 3251.14 303.331  14
  -3  -3 -11 3866.33 336.347  18
  -3  -3 -11 4191.84 344.370  14
  -3  -3 -12 3704.08 330.381  18
  -3  -3 -12 3727.19 319.786  14
  -3  -3 -13 699.706 147.044  21
  -3  -3 -13 1108.98 188.305  18
  -3  -3 -13 1327.74 193.992  14
  -3  -3 -14 321.614 111.684  14
  -3  -3 -14 203.294 106.833  18
  -3  -3 -14 265.443 100.873  21
  -3  -3 -14 271.654 110.870  26
  -3  -3 -15 1294.01 181.368  18
  -3  -3 -16 1457.29 147.834  18
   3   4 -14 46.9967 60.7948  25
   3   4 -13 3957.70 275.659  25
   3   4 -12 6395.35 402.872  25
   3   4 -11 6893.01 462.470  25
   3   4 -10 1335.14 217.992  25
   3   4  -9 3720.40 382.725  25
   3   4  -8 558.554 180.006  25
   3   4  -7 9244.66 562.598  25
   3   4  -6 5293.06 1036.62   5
   3   4  -5 2381.99 685.563   5
   3   4  -5 2368.06 650.471   8
   3   4  -4 6666.83 1024.66   5
  -3  -4   3 131.651 218.228   3
   3   4  -3 358.692 250.147   5
  -3  -4   2 211.744 250.811   3
   3   4  -2 22.0964 259.911   5
  -3  -4   1 42585.8 2059.03   3
  -3  -4   0 11828.8 1119.53   3
  -3  -4  -1 43466.1 2090.31   3
  -3  -4  -2 2044.37 519.833   3
   3   4   2 2563.14 476.715   1
   3   4   3 1741.20 426.923   1
  -3  -4  -3 1706.11 492.207   3
   3   4   4 2853.33 535.411   1
  -3  -4  -4 3133.18 623.739   3
   3   4   5 102093. 3302.43   1
  -3  -4  -5 102827. 3579.34   3
   3   4   6 22410.2 1658.75   1
  -3  -4  -6 23027.2 1732.22   3
   3   4   7 16589.4 1518.91   1
  -3  -4  -7 19938.8 1661.69   3
  -3  -4  -8 1500.85 456.468   3
   3   4   8 1452.89 480.132   1
  -3  -4  -9 31301.8 961.448  19
  -3  -4  -9 31888.3 932.219  14
  -3  -4 -10 20290.0 798.115  19
  -3  -4 -10 20495.5 785.809  14
  -3  -4 -11 10312.9 573.972  19
  -3  -4 -11 9640.24 518.048  18
  -3  -4 -11 10633.6 560.536  14
  -3  -4 -12 769.375 179.547  18
  -3  -4 -12 911.761 186.954  14
  -3  -4 -13 18984.6 687.033  14
  -3  -4 -13 18442.6 670.436  18
  -3  -4 -14 413.617 127.215  14
  -3  -4 -14 630.614 135.518  18
  -3  -4 -15 30.8922 70.5655  26
   3   5 -13 1486.12 156.690  25
   3   5 -12 4335.48 297.646  25
   3   5 -11 2655.34 275.940  25
   3   5 -10 3936.96 358.845  25
   3   5  -9 6774.02 478.436  25
   3   5  -8 4909.42 429.649  25
   3   5  -7 10059.5 570.780  25
  -3  -5   6 2768.24 260.524  22
   3   5  -6 1993.27 285.494  25
  -3  -5   5 14463.7 565.330  22
   3   5  -5 16815.5 1796.77   5
   3   5  -4 636.893 296.931   5
   3   5  -3 460.631 355.926   5
  -3  -5   2 454.646 255.412   3
   3   5  -2 471.536 411.641   5
  -3  -5   1 59692.1 2663.64   3
   3   5  -1 62788.7 3071.54   5
  -3  -5   0 483.643 341.164   3
  -3  -5  -1 16813.6 1428.33   3
  -3  -5  -2 29398.7 1927.38   3
  -3  -5  -3 150929. 4462.58   3
   3   5   3 142710. 4105.71   1
   3   5   4 57.8077 223.443   1
  -3  -5  -4 161.062 307.587   3
  -3  -5  -5 17203.9 1640.24   3
   3   5   5 16264.7 1504.43   1
  -3  -5  -6 10190.0 1289.10   3
   3   5   6 9037.05 1183.10   1
  -3  -5  -7 25241.3 2029.87   3
  -3  -5  -7 23713.7 794.246  14
   3   5   7 23306.9 1977.93   1
  -3  -5  -8 678.056 184.730  14
  -3  -5  -8 534.923 171.684  19
  -3  -5  -9 1182.22 222.885  14
  -3  -5  -9 1195.31 234.326  19
  -3  -5 -10 156.220 133.759  19
  -3  -5 -10 235.383 141.676  14
  -3  -5 -11 7513.46 492.923  19
  -3  -5 -11 7696.94 448.743  18
  -3  -5 -11 7882.41 498.021  14
  -3  -5 -12 5790.50 408.779  14
  -3  -5 -13 0.05635 102.185  14
  -3  -5 -14 1202.14 170.552  26
  -3  -5 -14 855.432 147.568  14
  -3  -5 -15 9226.49 346.364  26
   3   6 -12 2798.50 204.783  25
   3   6 -11 2774.98 248.386  25
   3   6 -10 5305.76 372.025  25
   3   6  -9 1466.15 239.935  25
   3   6  -8 4606.68 389.730  25
   3   6  -7 808.794 207.982  25
  -3  -6   6 474.109 142.938  22
   3   6  -6 418.739 158.271  25
  -3  -6   5 603.907 174.468  22
  -3  -6   4 1730.57 238.497  22
  -3  -6   3 1321.33 208.197  22
  -3  -6   2 16314.9 634.454  22
   3   6  -2 17660.6 1798.80   5
   3   6  -1 12810.0 1515.52   5
  -3  -6   0 28949.1 2021.60   3
  -3  -6  -1 28467.3 2030.17   3
  -3  -6  -2 557.157 375.658   3
  -3  -6  -3 3026.04 756.706   3
  -3  -6  -4 16590.8 1678.72   3
   3   6   4 15216.8 1573.61   1
   3   6   5 10878.4 1377.44   1
  -3  -6  -5 11682.6 546.385  24
  -3  -6  -6 1406.01 225.103  14
  -3  -6  -6 1453.42 212.582  24
  -3  -6  -7 816.843 201.417  14
  -3  -6  -8 181.385 169.212  19
  -3  -6  -8 249.957 135.431  14
  -3  -6  -9 6129.88 471.745  19
  -3  -6  -9 5702.60 428.570  14
  -3  -6 -10 10011.0 560.513  19
  -3  -6 -10 9767.96 543.076  14
  -3  -6 -11 6713.43 453.789  19
  -3  -6 -11 6963.26 453.997  14
  -3  -6 -12 1312.60 189.228  19
  -3  -6 -12 949.193 171.625  14
  -3  -6 -13 7324.63 379.236  26
  -3  -6 -14 76.1198 75.5739  26
   3   7 -11 621.506 99.3256  25
   3   7 -10 2472.91 217.215  25
   3   7  -9 531.566 146.055  25
   3   7  -8 332.914 144.252  25
   3   7  -7 362.718 153.947  25
   3   7  -6 6900.97 453.453  25
  -3  -7   6 6025.35 394.050  22
  -3  -7   5 852.429 174.184  22
  -3  -7   4 709.545 179.628  22
  -3  -7   3 758.351 207.870  22
  -3  -7   2 2950.02 315.678  22
  -3  -7   2 2341.65 271.145  24
  -3  -7   1 13222.1 599.272  22
  -3  -7   1 12950.9 587.488  24
  -3  -7   0 8583.49 471.397  22
  -3  -7   0 9740.28 517.691  24
  -3  -7  -1 713.784 160.727  22
  -3  -7  -1 1383.14 231.407  24
  -3  -7  -2 13357.1 540.222  22
  -3  -7  -2 12920.1 627.478  24
  -3  -7  -3 1253.71 226.953  24
  -3  -7  -4 100.614 132.234  24
  -3  -7  -5 4578.40 371.813  24
  -3  -7  -6 5088.96 369.577  24
  -3  -7  -7 3031.70 293.270  24
  -3  -7  -8 478.879 158.283  19
  -3  -7  -9 4984.14 406.612  19
  -3  -7 -10 35.8862 132.291  19
  -3  -7 -11 1368.16 201.662  19
  -3  -7 -12 656.926 134.346  26
  -3  -7 -13 1125.16 132.678  26
   3   8  -9 2456.61 190.047  25
   3   8  -8 410.637 114.246  25
   3   8  -7 168.118 106.684  25
   3   8  -6-56.7057 94.8872  25
  -3  -8   5 145.627 108.473  22
   3   8  -5-186.863 128.059  25
  -3  -8   4-61.6273 132.217  22
  -3  -8   3 4934.57 366.130  22
  -3  -8   2 357.247 138.875  22
  -3  -8   2 708.651 165.028  24
  -3  -8   1 158.113 127.067  22
  -3  -8   1-67.1938 103.282  24
  -3  -8   0 343.024 151.025  22
  -3  -8   0 287.369 157.260  24
  -3  -8  -1-21.8569 113.073  22
  -3  -8  -1 171.532 162.135  24
  -3  -8  -2 13988.1 559.725  22
  -3  -8  -2 15709.2 675.293  24
  -3  -8  -3 6064.22 441.240  24
  -3  -8  -4 3707.80 348.725  24
  -3  -8  -5 290.887 153.129  24
  -3  -8  -6 172.702 111.858  24
  -3  -8  -7 329.855 129.211  24
  -3  -8  -8 353.423 162.910  19
  -3  -8  -9 1066.92 199.017  19
  -3  -8  -9 883.511 140.068  26
  -3  -8 -10 184.340 103.070  19
  -3  -8 -10 201.096 102.519  26
  -3  -8 -11 297.748 95.3720  19
  -3  -8 -11 153.066 68.8708  26
   3   9  -7 7380.78 299.235  25
   3   9  -6 1413.23 158.399  25
   3   9  -5 62.8843 75.6796  25
   3   9  -4 755.028 139.822  25
  -3  -9   3 2975.62 270.932  22
  -3  -9   2 446.641 126.906  24
  -3  -9   2 257.713 113.845  22
  -3  -9   1 241.316 104.695  22
  -3  -9   1 440.201 133.787  24
  -3  -9   0 1106.72 173.825  22
  -3  -9   0 1093.45 187.155  24
  -3  -9  -1 3407.29 268.880  22
  -3  -9  -1 3388.58 303.556  24
  -3  -9  -2-164.485 120.782  24
  -3  -9  -2 129.821 96.5425  22
  -3  -9  -3 123.882 125.041  24
  -3  -9  -4 7125.12 418.970  24
  -3  -9  -5 1508.93 214.899  24
  -3  -9  -6-105.761 92.4202  24
  -3  -9  -6 98.0949 135.365  19
  -3  -9  -7 342.979 159.061  19
  -3  -9  -7 162.471 85.1999  24
  -3  -9  -8 3248.23 259.052  19
  -3  -9  -9 330.734 103.191  19
   3  10  -3 690.691 101.625  25
   3  10  -2 220.909 77.5363  25
  -3 -10   1 1187.75 134.297  24
  -3 -10   0 174.817 87.2322  24
  -3 -10  -1 1159.70 157.550  24
  -3 -10  -2 621.418 118.882  24
  -3 -10  -2 235.744 94.8518  19
  -3 -10  -3 5228.99 292.542  24
  -3 -10  -3 4561.60 275.976  19
  -3 -10  -4 342.295 93.0368  19
  -3 -10  -4 543.912 113.353  24
  -3 -10  -5 5137.48 281.448  19
  -3 -10  -5 5150.79 256.332  24
  -3 -10  -6 186.256 88.0398  19
  -4   8  -1 8400.03 338.098  23
  -4   8  -2 714.362 114.455  23
  -4   8  -3 3316.99 211.634  23
   4  -7  -5 1202.55 133.672  24
  -4   7   4 133.745 73.4640  23
  -4   7   3 2643.36 222.752  23
  -4   7   2 1098.63 160.733  23
  -4   7   1 766.364 149.320  23
  -4   7   0 1130.93 174.364  23
  -4   7  -1 23654.3 747.437  23
  -4   7  -2 2134.70 240.026  23
  -4   7  -3-189.570 110.726  23
  -4   7  -4 2050.12 236.175  23
  -4   7  -5 1734.32 211.486  23
  -4   7  -6 483.074 108.994  23
  -4   7  -7 790.451 100.984  18
  -4   7  -7 542.404 108.944  23
  -4   7  -8 618.033 99.0172  16
  -4   6   7 1515.43 182.900  20
  -4   6   6 6883.42 393.890  20
  -4   6   6 6429.76 338.433  23
  -4   6   5 201.245 95.6054  23
  -4   6   5 29.2873 101.560  20
  -4   6   4 1424.59 190.684  23
  -4   6   4 1565.62 213.972  20
  -4   6   3 1702.03 223.311  23
  -4   6   2 14875.6 633.727  23
  -4   6   1 5871.80 411.470  23
  -4   6   0 2152.80 266.402  23
  -4   6  -1 188.034 124.629  23
  -4   6  -2 15862.8 677.732  15
  -4   6  -2 18097.9 734.191  23
  -4   6  -3 12854.6 624.379  15
  -4   6  -3 15077.6 671.164  23
  -4   6  -4 1414.98 234.386  15
  -4   6  -4 1543.50 237.399  23
  -4   6  -5 760.479 197.773  15
  -4   6  -5 444.179 146.968  23
  -4   6  -6 1346.46 233.850  23
  -4   6  -7 193.280 131.121  23
  -4   6  -8 822.778 165.332  23
  -4   6  -9 3780.64 228.600  18
  -4   6  -9 2736.86 237.496  23
  -4   6 -10 632.010 93.3013  18
  -4   6 -10 676.496 111.487  16
  -4   5   9 278.512 86.7863  20
  -4   5   8 15970.1 581.615  20
  -4   5   8 14760.8 522.801  23
  -4   5   7 638.624 145.155  23
  -4   5   7 612.897 160.615  20
  -4   5   6 3784.01 345.571  20
  -4   5   6 3190.88 300.707  23
  -4   5   5 114.555 118.026  23
  -4   5   5 153.746 127.843  20
  -4   5   4 339.436 135.160  23
  -4   5   4 113.351 116.408  20
  -4   5   3 1707.05 234.993  23
  -4   5   3 1571.59 235.827  20
  -4   5   2 189.970 115.292  23
  -4   5   2 117.347 117.100  20
  -4   5   1 521.301 159.349  23
  -4   5   1 538.973 186.914  20
  -4   5   0 11161.1 581.874  23
  -4   5   0 10390.2 537.946  15
  -4   5  -1 6571.74 450.276  15
  -4   5  -1 6545.16 444.786  23
  -4   5  -2 2340.83 285.996  23
  -4   5  -2 2365.26 280.771  15
  -4   5  -3 3556.86 347.176  15
  -4   5  -3 3884.44 359.785  23
  -4   5  -4 14351.1 677.899  23
  -4   5  -4 13065.1 664.267  15
  -4   5  -5 431.727 155.583  15
  -4   5  -5 562.589 172.223  23
  -4   5  -6 1974.27 291.971  15
  -4   5  -6 1847.70 251.480  23
  -4   5  -7 277.833 169.524  15
  -4   5  -7 319.520 150.176  23
  -4   5  -8 221.129 144.821  23
  -4   5  -9 2858.10 246.248  18
  -4   5  -9 1982.53 247.532  23
  -4   5 -10 98.7985 72.5457  18
  -4   5 -10 125.684 76.6682  23
  -4   5 -11 767.873 128.779  18
  -4   5 -11 329.009 94.4901  16
  -4   5 -12 185.446 73.5721  16
   4  -4 -11 6422.90 289.329  25
  -4   4  10 103.414 66.4885  23
   4  -4 -10 19.7212 90.8752  25
   4  -4  -9 427.036 134.990  25
  -4   4   9 134.225 95.4462  20
  -4   4   8-121.627 105.191  20
   4  -4  -8 130.038 132.338  25
  -4   4   7 2934.90 301.747  20
   4  -4  -7 3563.29 302.866  25
  -4   4   6 5118.94 405.126  20
   4  -4  -6 5083.10 369.096  25
  -4   4   5 7399.41 496.365  20
   4  -4  -5 7410.92 434.007  25
  -4   4   4 2404.56 304.396  20
   4  -4  -4 2603.16 256.699  25
  -4   4   3 16439.4 721.366  20
  -4   4   2 8572.24 524.091  20
  -4   4   2 9218.85 522.348  23
  -4   4   1 5592.71 420.889  20
  -4   4   1 5778.80 389.816  15
  -4   4   1 5937.85 415.324  23
  -4   4   0 7233.70 450.357  23
  -4   4   0 7511.33 488.024  20
  -4   4   0 7689.02 452.107  15
  -4   4  -1 19639.6 743.200  15
  -4   4  -1 20423.5 750.213  23
  -4   4  -2 16718.0 681.198  23
  -4   4  -2 16397.8 690.717  15
  -4   4  -3 824.156 149.152  23
  -4   4  -3 742.794 172.972  15
  -4   4  -4 5231.14 406.165  15
  -4   4  -4 4906.83 387.092  23
  -4   4  -5 21036.9 831.448  15
  -4   4  -5 20415.9 792.682  23
  -4   4  -6 31386.4 1022.55  15
  -4   4  -6 31139.5 985.395  23
  -4   4  -7 515.671 161.859  15
  -4   4  -7 331.332 136.770  23
  -4   4  -8 6419.10 500.611  15
  -4   4  -8 6834.65 483.602  23
  -4   4  -9 628.501 184.792  15
  -4   4  -9 94.9985 106.678  23
  -4   4 -10 1330.07 184.292  18
  -4   4 -11 102.844 93.5145  18
  -4   4 -11-40.4088 106.942  16
  -4   4 -12 7199.07 342.031  18
  -4   4 -12 7812.20 384.143  16
  -4   4 -13 829.821 112.603  18
  -4   4 -13 1877.17 176.852  16
   4  -3 -12 628.473 107.583  25
  -4   3  11 233.082 82.9227  11
   4  -3 -11 252.860 104.702  25
  -4   3  10 1430.14 184.096  11
   4  -3 -10 1869.41 215.446  25
   4  -3  -9 972.037 192.501  25
  -4   3   8 1032.67 194.862  20
   4  -3  -8 1509.84 231.583  25
  -4   3   7 183.644 122.146  20
   4  -3  -7 232.981 135.663  25
  -4   3   6 20657.8 793.684  10
  -4   3   6 20134.6 780.818  20
   4  -3  -6 20982.4 755.155  25
  -4   3   5 84524.1 1479.89  11
  -4   3   5 85146.1 1560.93  10
  -4   3   5 86339.5 1582.88  20
   4  -3  -5 84316.6 1447.44  25
  -4   3   4 36929.5 1014.77  10
  -4   3   4 38684.6 1045.44  20
  -4   3   3 2325.56 262.176  20
  -4   3   3 2306.98 270.361  10
   4  -3  -3 1789.43 527.142   8
   4  -3  -2 19685.3 1826.34   6
  -4   3   1 11780.0 1370.48   7
   4  -3  -1 12856.7 1458.53   6
  -4   3   0 941.681 418.646   7
   4  -3   0 1238.21 491.904   6
   4  -3   1 7167.39 1053.62   6
  -4   3  -1 7857.57 1099.09   7
   4  -3   2 5633.87 917.127   6
  -4   3  -2 5229.23 865.756   7
   4  -3   3 6607.99 1011.95   6
   4  -3   4 10735.5 1288.45   6
  -4   3  -4 10303.6 1352.07   2
   4  -3   5 2658.92 666.923   6
  -4   3  -5 2608.94 683.657   2
  -4   3  -5 2967.48 296.795  15
  -4   3  -5 2585.92 265.448  23
  -4   3  -6 56623.6 1306.03  15
  -4   3  -6 51947.9 1199.46  23
  -4   3  -7 96726.1 1764.53  15
  -4   3  -8 1945.94 270.907  15
  -4   3  -9 13476.3 575.764  18
  -4   3  -9 13159.2 669.885  15
  -4   3 -10 4660.74 337.688  18
  -4   3 -11 1990.23 217.274  18
  -4   3 -11 2405.06 266.779  16
  -4   3 -12 47.8845 91.5652  18
  -4   3 -12 24.3646 98.4668  16
  -4   3 -13 1880.29 189.009  18
  -4   3 -13 1934.75 195.125  16
  -4   3 -14 7305.49 296.613  18
  -4   2  13-32.0327 52.9206  11
   4  -2 -13 166.557 73.1893  25
   4  -2 -12 163.977 99.2356  25
   4  -2 -11 2902.39 261.884  25
   4  -2 -10 2856.19 281.921  25
   4  -2  -9 2867.12 302.205  25
  -4   2   8 7832.86 479.454  10
   4  -2  -8 8714.03 493.669  25
  -4   2   7 9391.43 528.919  10
   4  -2  -7 8486.39 497.363  25
  -4   2   6 754.115 186.882  10
   4  -2  -6 468.634 139.041  25
  -4   2   5 1492.57 234.618  10
   4  -2  -5 1158.54 190.922  25
   4  -2  -4 125.734 247.868   8
   4  -2  -3 44672.0 2650.01   8
   4  -2  -2 17992.8 1606.47   8
  -4   2   1 397.761 345.808   7
   4  -2  -1 257.589 243.435   8
  -4   2   0 16351.5 1487.95   7
  -4   2   0 15267.4 1385.03   2
  -4   2  -1 19222.5 1577.30   7
  -4   2  -2 625.645 317.018   7
   4  -2   2 1011.91 408.355   6
  -4   2  -2 917.448 440.465   2
  -4   2  -3 54837.6 2832.91   2
   4  -2   3 57973.4 2682.76   6
  -4   2  -3 57868.5 2738.00   7
  -4   2  -4 6751.20 1031.48   2
   4  -2   4 6431.78 909.903   6
  -4   2  -5 29707.1 2180.15   2
   4  -2   5 27953.4 1885.24   6
  -4   2  -6 298.728 290.682   2
  -4   2  -7 23569.5 2057.14   2
  -4   2  -7 23189.2 815.300  15
  -4   2  -8 20046.7 783.822  15
  -4   2  -9 597.639 172.107  15
  -4   2 -10 6725.49 402.600  18
  -4   2 -10 7444.52 483.646  16
  -4   2 -10 6427.21 460.157  15
  -4   2 -11 6387.86 393.084  18
  -4   2 -11 6699.96 445.712  16
  -4   2 -12 2160.02 227.307  18
  -4   2 -12 2679.19 267.910  16
  -4   2 -13 765.778 140.110  18
  -4   2 -13 753.885 149.444  16
  -4   2 -14 510.266 120.592  21
  -4   2 -14 517.702 118.527  18
  -4   2 -15 6350.20 262.018  18
  -4   2 -15 6818.07 298.097  21
   4  -1 -13 94.9304 74.3403  25
   4  -1 -12 2680.84 238.049  25
   4  -1 -11 527.285 152.800  25
   4  -1 -10-41.5889 110.953  25
  -4   1   9 969.330 191.856  10
   4  -1  -9 896.688 189.123  25
   4  -1  -8 1790.68 249.789  25
  -4   1   8 1916.63 253.265  10
  -4   1   7 3673.48 334.558  10
   4  -1  -7 3785.11 348.745  25
  -4   1   6 7076.73 443.816  10
   4  -1  -6 6469.46 420.131  25
   4  -1  -5 27881.6 2243.84   8
   4  -1  -4 45943.4 2772.83   8
   4  -1  -3 58062.6 2992.28   8
   4  -1  -2 24456.8 1878.85   8
   4  -1  -1 6784.79 941.814   8
  -4   1   0 23057.5 1654.44   7
  -4   1   0 22020.6 1487.87   2
   4  -1   0 21917.5 1577.85   8
  -4   1  -1 601.595 272.880   7
  -4   1  -1 224.185 178.623   2
   4  -1   1 192.777 199.521   8
  -4   1  -2 27166.9 1789.57   2
  -4   1  -2 27262.1 1782.01   7
  -4   1  -3 6091.38 889.593   2
  -4   1  -3 6538.19 893.646   7
  -4   1  -4 2712.91 623.741   2
   4  -1   4 1974.03 490.036   6
  -4   1  -5 16730.3 1550.37   2
   4  -1   5 16199.9 1296.60   6
  -4   1  -6 235.345 274.790   2
  -4   1  -7 289.822 237.640   2
  -4   1  -8 7242.78 1131.06   2
  -4   1  -9 11755.3 585.997  16
  -4   1 -10 382.230 148.087  16
  -4   1 -11-77.9362 109.517  18
  -4   1 -11-96.8737 116.503  16
  -4   1 -12 667.487 161.200  18
  -4   1 -12 945.747 186.392  16
  -4   1 -13 8770.33 432.447  18
  -4   1 -13 9026.92 470.389  16
  -4   1 -14 90.8325 95.4495  18
  -4   1 -15 420.407 117.457  21
  -4   1 -15 740.487 106.310  18
  -4   1 -16 103.837 63.4474  21
   4   0 -14 2212.76 157.915  25
   4   0 -13 973.250 143.122  25
   4   0 -12 20.8507 99.6201  25
   4   0 -11-88.6972 121.074  25
   4   0 -10 4484.92 371.962  25
   4   0  -9 602.349 171.239  25
  -4   0   8 6427.67 418.319  10
   4   0  -8 5594.92 436.758  25
  -4   0   7 896.755 179.522  10
   4   0  -7 1050.24 209.198  25
   4   0  -6 57308.4 3333.03   8
   4   0  -5 6354.19 1088.47   8
   4   0  -4 45905.3 2817.57   8
   4   0  -3 17953.8 1707.93   8
   4   0  -2 146163. 4575.63   8
  -4   0   1 1654.97 437.912   7
   4   0  -1 1788.40 548.344   8
  -4   0   0 10857.3 1071.17   7
  -4   0   0 10192.8 954.254   2
   4   0   0 9756.21 1087.75   8
  -4   0  -1 1827.10 470.458   7
  -4   0  -1 2117.45 471.310   2
   4   0   1 1425.23 412.003   8
   4   0   2 2973.72 561.717   8
  -4   0  -2 3325.61 622.892   7
  -4   0  -2 4253.34 682.299   2
  -4   0  -3-0.84439 206.002   2
  -4   0  -4 4286.47 738.616   2
  -4   0  -5 238.899 263.809   2
  -4   0  -6 17816.1 1424.54   9
  -4   0  -6 17834.2 1607.76   2
  -4   0  -7 54362.5 2692.63   9
  -4   0  -7 56978.1 2963.29   2
  -4   0  -8 3598.63 804.250   2
  -4   0  -8 2855.32 704.383   9
  -4   0  -9 5525.93 398.457  16
  -4   0  -9 5401.76 977.534   9
  -4   0  -9 5362.16 976.083   2
  -4   0 -10 17957.0 744.113  16
  -4   0 -11 285.067 137.704  16
  -4   0 -12 180.177 94.6129  18
  -4   0 -12 97.2243 97.7570  16
  -4   0 -13 7204.65 401.940  18
  -4   0 -13 7615.02 429.698  16
  -4   0 -14 904.347 140.618  18
  -4   0 -15 993.351 156.677  21
  -4   0 -15 744.607 120.802  18
  -4   0 -16 114.949 62.0032  21
   4   1 -14 1062.66 121.401  25
   4   1 -13 176.309 98.0098  25
   4   1 -12 3572.31 286.183  25
   4   1 -11 5018.94 370.179  25
   4   1 -10 6200.72 438.684  25
   4   1  -9 46.8004 114.391  25
   4   1  -8 4484.62 400.962  25
  -4  -1   7 595.450 177.802  10
   4   1  -7 137.923 117.791  25
   4   1  -6 181.548 307.749   8
   4   1  -5 21385.7 2019.42   8
   4   1  -4 48105.5 2373.73   5
   4   1  -4 50844.4 2953.66   8
   4   1  -3 8063.99 912.432   5
   4   1  -3 8073.87 1122.29   8
  -4  -1   2 6365.84 801.544   7
   4   1  -2 6471.35 742.075   5
   4   1  -2 6959.94 1022.40   8
  -4  -1   1 1082.13 337.366   7
   4   1  -1 1304.96 321.641   5
  -4  -1   1 1175.78 361.336   4
   4   1  -1 1510.40 505.660   8
  -4  -1   0 8146.83 871.894   7
   4   1   0 7595.64 717.397   5
  -4  -1   0 8815.94 875.795   2
  -4  -1   0 8128.96 883.896   4
   4   1   0 8053.00 1017.24   8
  -4  -1  -1 58087.1 2394.10   4
  -4  -1  -1 62559.4 2392.87   2
  -4  -1  -1 62330.7 2376.40   7
  -4  -1  -2 112.164 186.717   2
  -4  -1  -2-101.591 252.258   4
  -4  -1  -3 53560.6 2418.57   2
  -4  -1  -3 51830.0 2391.95   4
  -4  -1  -3 55703.2 2260.48   3
  -4  -1  -4 269.095 290.449   2
  -4  -1  -4 435.409 328.279   3
  -4  -1  -4 256.667 251.141   4
  -4  -1  -5 8581.42 1051.91   2
  -4  -1  -5 10520.1 1131.55   4
  -4  -1  -5 9577.06 954.988   3
  -4  -1  -6 4137.18 763.877   2
  -4  -1  -6 3703.60 720.547   4
  -4  -1  -7 247.266 226.447   2
  -4  -1  -7 89.1455 222.479   4
  -4  -1  -8 29526.3 2225.30   9
  -4  -1  -9 3085.72 789.126   9
  -4  -1  -9 3147.26 305.140  16
  -4  -1 -10 3477.14 346.711  16
  -4  -1 -11 1306.70 222.267  16
  -4  -1 -12 4054.73 336.602  16
  -4  -1 -14 623.925 155.757  21
  -4  -1 -14 691.072 150.491  18
  -4  -1 -15 975.611 136.153  18
  -4  -1 -15 1203.97 176.311  21
  -4  -1 -16 513.250 102.925  21
   4   2 -14 147.812 58.5543  25
   4   2 -13 232.455 95.1689  25
   4   2 -12 3154.69 273.497  25
   4   2 -11 6379.45 412.446  25
   4   2 -10 4840.53 385.278  25
   4   2  -9 3658.58 352.238  25
   4   2  -8 199.598 129.832  25
   4   2  -7 3279.85 338.932  25
   4   2  -6 641.160 518.015   8
   4   2  -5-331.000 320.773   5
   4   2  -5 314.730 395.393   8
   4   2  -4 165.430 215.546   5
   4   2  -4 1018.54 502.980   8
  -4  -2   3 2350.96 470.053   7
   4   2  -3 2300.76 570.823   5
   4   2  -3 2096.80 629.603   8
  -4  -2   2 5286.72 670.004   7
   4   2  -2 5175.54 755.899   5
   4   2  -1 10951.7 1037.66   5
  -4  -2   1 9018.92 945.811   4
  -4  -2   1 10407.8 928.656   7
   4   2   0 21650.6 1415.82   5
  -4  -2   0 19940.8 1422.08   4
  -4  -2   0 23921.2 1554.11   3
  -4  -2   0 22441.0 1360.73   7
  -4  -2  -1 18458.6 1363.66   3
  -4  -2  -2 35177.1 1879.52   3
  -4  -2  -3 29599.2 1747.56   3
  -4  -2  -4 7020.07 856.120   3
  -4  -2  -4 6980.35 916.811   4
  -4  -2  -5 12784.3 1182.20   3
  -4  -2  -5 13037.3 1290.16   4
  -4  -2  -6 1081.15 356.212   3
  -4  -2  -6 983.519 401.217   4
  -4  -2  -7 40195.4 2326.29   4
  -4  -2  -8 1856.15 520.177   4
  -4  -2  -9 3370.81 317.872  26
  -4  -2  -9 2785.71 285.833  16
  -4  -2 -10 2874.62 290.780  16
  -4  -2 -10 3067.44 306.728  26
  -4  -2 -11 11074.4 551.579  26
  -4  -2 -11 10861.8 557.662  16
  -4  -2 -12 11330.7 555.013  16
  -4  -2 -12 10733.0 527.465  26
  -4  -2 -13 62.2207 117.735  21
  -4  -2 -14 250.423 117.016  21
  -4  -2 -15 1470.45 184.863  21
  -4  -2 -16 2869.78 201.066  21
   4   3 -13 3135.51 225.395  25
   4   3 -12 14142.9 540.398  25
   4   3 -11 8422.30 470.952  25
   4   3 -10 1441.58 222.050  25
   4   3  -9 11493.5 592.874  25
   4   3  -8 617.423 182.789  25
   4   3  -7 737.732 190.103  25
   4   3  -6 44.0856 90.2326  25
   4   3  -6 190.328 342.471   5
   4   3  -6 43.9543 257.882   8
   4   3  -5 29936.0 2269.69   5
   4   3  -5 28665.7 2386.66   8
   4   3  -4 1062.59 444.802   5
   4   3  -4 1124.62 524.397   8
   4   3  -3 17073.0 1569.76   5
   4   3  -2 7007.18 977.672   5
   4   3  -1 130328. 3974.14   5
  -4  -3   1 137712. 3861.05   3
  -4  -3   0 282281. 5531.03   3
  -4  -3  -1 4783.04 749.155   3
  -4  -3  -2 21899.3 1586.85   3
  -4  -3  -3 1885.85 508.439   3
  -4  -3  -4 3145.84 663.432   3
  -4  -3  -5 522.177 342.332   3
  -4  -3  -6 22127.0 1710.65   3
  -4  -3  -7 29202.6 1947.22   3
  -4  -3  -7 26477.3 1984.65   4
  -4  -3  -8 10703.4 1297.83   4
  -4  -3  -9 52367.7 1227.17  21
  -4  -3  -9 52003.1 1232.44  19
  -4  -3  -9 49816.4 1174.87  26
  -4  -3  -9 52511.9 1206.11  16
  -4  -3  -9 49381.7 1147.53  14
  -4  -3 -10 47646.8 1200.12  21
  -4  -3 -10 47060.0 1201.72  19
  -4  -3 -10 48519.3 1169.84  26
  -4  -3 -10 50664.0 1196.36  16
  -4  -3 -10 46822.5 1134.27  14
  -4  -3 -11 90934.8 1655.10  21
  -4  -3 -11 93042.0 1589.30  26
  -4  -3 -11 92079.4 1563.20  14
  -4  -3 -11 92939.5 1609.04  16
  -4  -3 -12 12594.3 562.075  14
  -4  -3 -12 12601.3 605.685  21
  -4  -3 -12 13493.1 609.973  26
  -4  -3 -13 1124.39 193.924  21
  -4  -3 -13 1316.77 216.317  26
  -4  -3 -14 2778.05 255.812  21
  -4  -3 -14 2623.96 239.575  26
  -4  -3 -15 338.581 97.3517  21
   4   4 -13 353.971 84.4713  25
   4   4 -12 839.040 149.795  25
   4   4 -11 18116.5 646.293  25
   4   4 -10 5933.03 402.157  25
   4   4  -9 1398.78 225.753  25
   4   4  -8 3010.52 309.840  25
   4   4  -7 2479.26 314.453  25
  -4  -4   6 1691.08 222.135  12
   4   4  -6 1348.31 220.554  25
   4   4  -5 5907.97 1097.54   5
   4   4  -5 3860.03 341.595  25
   4   4  -5 4383.68 975.823   8
   4   4  -4 8396.62 1234.20   5
   4   4  -4 8840.72 1368.17   8
   4   4  -3 6085.21 1026.67   5
  -4  -4   2 3928.21 696.940   3
   4   4  -2 3276.03 769.108   5
  -4  -4   1 5090.03 820.217   3
   4   4  -1 4598.16 865.358   5
  -4  -4   0 69571.7 2933.54   3
  -4  -4  -1 248192. 5584.16   3
  -4  -4  -2 280.376 401.062   3
  -4  -4  -3 5856.42 910.992   3
  -4  -4  -4 2275.03 591.982   3
  -4  -4  -5 11899.9 1329.67   3
  -4  -4  -6 1411.60 483.671   3
  -4  -4  -7 49939.8 2786.95   3
  -4  -4  -8 254.152 136.258  21
  -4  -4  -8 226.608 187.976  19
  -4  -4  -8-292.759 281.301   3
  -4  -4  -8 108.385 120.095  14
  -4  -4  -9 3833.97 341.328  21
  -4  -4  -9 3463.74 368.502  19
  -4  -4  -9 3528.05 343.701  14
  -4  -4 -10 1696.96 236.617  21
  -4  -4 -10 1574.42 266.558  19
  -4  -4 -10 1572.86 244.974  26
  -4  -4 -10 1166.08 217.487  14
  -4  -4 -11 7298.35 462.071  21
  -4  -4 -11 6942.95 494.661  19
  -4  -4 -11 7868.96 498.464  26
  -4  -4 -11 7455.22 486.241  14
  -4  -4 -12 58904.0 1244.06  26
  -4  -4 -12 57953.2 1227.37  14
  -4  -4 -13 2893.89 278.690  26
  -4  -4 -14 829.951 152.453  26
  -4  -4 -15 996.058 129.998  26
  -4  -5  12 1836.56 144.634  13
   4   5 -12 2293.46 189.409  25
   4   5 -11 1784.68 206.181  25
   4   5 -10 525.662 140.435  25
   4   5  -9 2171.98 258.928  25
   4   5  -8 4998.07 400.356  25
  -4  -5   7 598.452 170.928  12
   4   5  -7 536.932 182.313  25
   4   5  -6 120.942 117.238  25
   4   5  -5 253.126 129.665  25
  -4  -5   4 6564.81 440.182  10
   4   5  -4 4651.33 367.750  25
   4   5  -3 9110.92 1351.93   5
  -4  -5   2 3893.79 764.326   3
   4   5  -2 3875.24 847.294   5
  -4  -5   1 1608.89 522.752   3
   4   5  -1 1626.13 590.571   5
  -4  -5   0 22373.5 1789.88   3
  -4  -5  -1 2475.64 609.487   3
  -4  -5  -2 1138.96 469.432   3
  -4  -5  -3 577.829 340.418   3
  -4  -5  -4 57368.3 3067.86   3
  -4  -5  -5 2713.86 709.641   3
  -4  -5  -6-134.824 284.393   3
  -4  -5  -6 170.957 172.023  19
  -4  -5  -6-17.0955 100.752  26
  -4  -5  -7 418.548 169.034  19
  -4  -5  -8 10928.9 603.637  19
  -4  -5  -8 10702.5 582.943  14
  -4  -5  -9 14747.1 715.151  19
  -4  -5  -9 15357.0 707.813  14
  -4  -5 -10 2.44142 118.471  14
  -4  -5 -10 449.607 197.007  19
  -4  -5 -11 3146.13 341.746  19
  -4  -5 -11 2786.11 303.881  26
  -4  -5 -11 2688.77 300.738  14
  -4  -5 -12 2415.20 287.334  19
  -4  -5 -12 2739.60 285.944  26
  -4  -5 -13 392.585 131.903  26
  -4  -5 -14 1712.93 180.387  26
  -4  -5 -15 3425.21 201.302  26
   4   6 -11 68.7596 64.6694  25
   4   6 -10 2349.37 223.024  25
   4   6  -9 570.544 133.257  25
   4   6  -8 3646.13 319.171  25
  -4  -6   7 620.040 158.473  12
   4   6  -7 480.598 158.333  25
   4   6  -6 18402.8 723.701  25
   4   6  -5 6277.54 439.007  25
  -4  -6   4 407.384 152.470  10
   4   6  -4 262.440 122.073  25
  -4  -6   3 546.358 172.137  22
  -4  -6   3 642.158 159.009  24
  -4  -6   2 13407.0 621.003  22
  -4  -6   2 12670.7 574.729  24
  -4  -6   1 913.623 185.410  22
  -4  -6   1 916.770 191.062  24
  -4  -6   0 158.993 121.420  22
  -4  -6   0 532.673 347.354   3
  -4  -6   0 361.027 161.516  24
  -4  -6  -1 687.902 165.079  22
  -4  -6  -1 615.455 381.267   3
  -4  -6  -1 637.444 178.462  24
  -4  -6  -2 16120.9 583.717  22
  -4  -6  -2 15434.9 658.344  24
  -4  -6  -3 1041.06 201.176  24
  -4  -6  -4 123.345 123.643  24
  -4  -6  -5 758.279 168.948  26
  -4  -6  -5 1431.01 229.656  24
  -4  -6  -6 20695.8 821.224  19
  -4  -6  -6 19886.3 738.992  26
  -4  -6  -6 21773.0 738.164  24
  -4  -6  -7 1343.52 242.623  19
  -4  -6  -7 1208.13 231.333  26
  -4  -6  -8 786.243 179.969  19
  -4  -6  -8 445.966 159.410  26
  -4  -6  -9 3810.48 369.838  19
  -4  -6  -9 4312.62 380.989  26
  -4  -6 -10 8479.70 527.834  19
  -4  -6 -10 7938.08 491.605  26
  -4  -6 -11 900.663 202.445  19
  -4  -6 -11 855.550 192.539  26
  -4  -6 -12 125.076 120.920  19
  -4  -6 -12-103.544 111.265  26
  -4  -6 -13 2610.23 238.204  26
  -4  -6 -14 2897.37 201.988  26
   4   7 -10 383.549 82.7628  25
   4   7  -9 2475.25 214.710  25
   4   7  -8 1672.11 204.150  25
   4   7  -7 5710.00 367.613  25
  -4  -7   7 5937.07 346.873  12
   4   7  -6 1690.21 221.894  25
   4   7  -5 639.144 154.706  25
   4   7  -4 147.331 91.7350  25
  -4  -7   3 1423.99 224.858  24
  -4  -7   3 1816.27 235.218  10
  -4  -7   2 1379.95 232.494  22
  -4  -7   2 1157.88 198.205  24
  -4  -7   1 779.831 182.941  22
  -4  -7   1 853.889 182.751  24
  -4  -7   0 311.324 132.299  22
  -4  -7   0 497.650 159.989  24
  -4  -7  -1 11.5016 107.725  22
  -4  -7  -1 12.9738 118.328  24
  -4  -7  -2 162.515 125.894  24
  -4  -7  -3 3.40019 115.545  24
  -4  -7  -4 18348.3 739.757  24
  -4  -7  -5 14022.8 628.092  24
  -4  -7  -6 4936.72 429.919  19
  -4  -7  -6 5186.61 385.990  24
  -4  -7  -7-253.300 169.013  19
  -4  -7  -7-45.4298 121.904  26
  -4  -7  -7 213.264 115.424  24
  -4  -7  -8 1008.69 233.285  19
  -4  -7  -8 731.631 160.915  26
  -4  -7  -9 1970.96 273.022  19
  -4  -7  -9 1960.14 245.456  26
  -4  -7 -10 756.030 183.576  19
  -4  -7 -10 548.580 138.344  26
  -4  -7 -11 261.117 127.752  19
  -4  -7 -11-77.4690 97.8310  26
  -4  -7 -12 368.105 109.940  19
  -4  -7 -12-49.0609 75.1914  26
  -4  -7 -13 201.105 74.3147  26
   4   8  -8 865.797 117.045  25
   4   8  -7 2152.88 201.850  25
  -4  -8   7 2501.35 197.528  12
  -4  -8   6-68.3694 96.1643  12
   4   8  -6 73.0256 90.8569  25
   4   8  -5 2076.24 217.056  25
   4   8  -4 1539.62 197.318  25
   4   8  -3 1431.71 194.253  25
  -4  -8   2 820.984 179.037  24
  -4  -8   1-23.0496 106.535  24
  -4  -8   0 310.906 130.267  24
  -4  -8  -1 3074.87 323.007  24
  -4  -8  -2-55.6067 144.590  24
  -4  -8  -3 902.426 192.101  24
  -4  -8  -4 917.531 181.121  24
  -4  -8  -5 3551.91 345.339  19
  -4  -8  -5 3485.13 322.930  24
  -4  -8  -6 347.434 161.776  19
  -4  -8  -6 512.108 152.781  24
  -4  -8  -7-50.7650 132.211  19
  -4  -8  -7-43.4509 75.4733  24
  -4  -8  -8 1554.59 235.910  19
  -4  -8  -9 59.1113 112.443  19
  -4  -8  -9 361.820 117.113  26
  -4  -8 -10 7.40710 96.7008  19
  -4  -8 -10 53.5115 73.8267  26
  -4  -8 -11 1005.46 138.504  19
  -4  -8 -11 919.403 116.041  26
  -4  -9   6 360.637 87.3204  12
   4   9  -6 158.628 70.5811  25
   4   9  -5 2307.66 183.065  25
  -4  -9   5 2868.21 207.102  12
   4   9  -4 733.704 122.891  25
   4   9  -3 1359.57 160.033  25
   4   9  -2 42.6293 72.9379  25
  -4  -9   2-45.1592 70.9601  24
  -4  -9   1 1462.02 184.698  24
  -4  -9   0 1329.95 198.528  24
  -4  -9  -1 8705.55 458.611  24
  -4  -9  -2 2678.43 259.489  19
  -4  -9  -2 3145.62 290.284  24
  -4  -9  -3 5772.18 377.754  19
  -4  -9  -3 5681.43 371.870  24
  -4  -9  -4 1588.04 213.826  19
  -4  -9  -4 1598.83 213.528  24
  -4  -9  -5 3559.75 308.377  19
  -4  -9  -5 3520.08 276.831  24
  -4  -9  -6 871.094 166.607  19
  -4  -9  -6 965.677 142.723  24
  -4  -9  -7 4996.16 322.442  19
  -4  -9  -7 4150.03 252.800  24
  -4  -9  -8 163.503 93.4579  19
  -4  -9  -9 738.735 124.050  19
  -4 -10   2 25.1081 71.4809  12
  -4 -10   1 1499.20 142.647  12
  -4 -10   0 183.288 84.2237  12
  -4 -10   0 165.669 61.8271  10
  -4 -10  -1 1130.65 132.943  10
  -4 -10  -1 848.383 131.205  24
  -4 -10  -2 84.9711 83.1102  24
  -4 -10  -3 9192.70 361.195  24
  -4 -10  -3 8033.52 319.537  19
  -4 -10  -4 921.969 130.936  19
  -4 -10  -4 1011.66 135.561  24
  -4 -10  -5 17859.1 462.901  19
  -4 -10  -5 17522.1 436.061  24
   5  -7  -2 3849.26 201.265  24
   5  -7  -1 406.873 85.2861  24
  -5   7   1 456.627 91.6911  23
   5  -7   0 5726.17 251.239  24
  -5   7   0 6377.49 304.621  23
  -5   7  -1 80.0366 66.8618  23
  -5   7  -2 4587.69 265.426  23
  -5   7  -3 732.811 111.188  23
  -5   7  -4 2999.24 202.228  23
  -5   6   5 1570.30 153.066  23
  -5   6   4 10616.8 421.039  23
  -5   6   3 2613.42 232.287  23
  -5   6   2 202.911 89.7976  23
  -5   6   1 1384.66 182.634  23
  -5   6   0 5847.71 369.781  23
  -5   6  -1 1247.11 183.587  23
  -5   6  -2 310.983 110.703  15
  -5   6  -2 280.836 126.566  23
  -5   6  -3 1708.46 207.980  15
  -5   6  -3 1775.28 217.378  23
  -5   6  -4 4652.45 332.945  15
  -5   6  -4 5199.69 345.341  23
  -5   6  -5 131.776 100.357  15
  -5   6  -5 58.4947 87.7741  23
  -5   6  -6 1281.92 174.348  23
  -5   6  -7 4321.95 255.810  16
  -5   6  -7 3383.44 239.397  23
  -5   6  -8 6493.03 286.520  16
  -5   5   7 2490.13 196.595  23
  -5   5   6 1159.27 163.566  23
  -5   5   5 1804.81 207.413  23
  -5   5   4 161.182 94.8446  23
  -5   5   3 280.179 117.607  23
  -5   5   2 1919.73 241.575  23
  -5   5   1 3984.53 335.348  23
  -5   5   0 3401.50 299.799  15
  -5   5   0 3737.59 337.653  23
  -5   5  -1 21878.7 776.776  15
  -5   5  -1 23842.0 814.889  23
  -5   5  -2 11008.3 568.630  15
  -5   5  -2 11864.0 583.552  23
  -5   5  -3 3333.37 317.219  23
  -5   5  -3 3364.98 329.896  15
  -5   5  -4 2206.61 269.487  15
  -5   5  -4 2497.32 278.777  23
  -5   5  -5 585.753 165.108  15
  -5   5  -5 628.225 138.355  23
  -5   5  -6 5797.76 418.421  15
  -5   5  -6 5544.73 386.074  23
  -5   5  -7 2653.85 295.588  15
  -5   5  -7 2496.04 261.135  23
  -5   5  -8 677.124 143.088  23
  -5   5  -9-34.0214 93.6134  16
  -5   5 -10 2633.52 205.455  16
  -5   4   9 7922.50 325.692  23
  -5   4   8 1112.65 161.724  23
  -5   4   7 4948.15 343.502  23
  -5   4   6 3993.26 310.191  20
  -5   4   6 4195.91 342.156  23
  -5   4   5 374.334 144.519  23
  -5   4   5 734.764 163.802  20
  -5   4   4 4021.11 344.456  20
  -5   4   4 3888.15 345.487  23
  -5   4   3 44.8112 128.849  23
  -5   4   3 69.8139 106.764  20
  -5   4   2 5237.23 375.995  15
  -5   4   2 5891.35 427.276  23
  -5   4   1 8290.23 476.064  15
  -5   4   1 8624.67 508.660  23
  -5   4   0 626.359 168.984  23
  -5   4   0 536.122 145.822  15
  -5   4  -1 1008.06 180.327  23
  -5   4  -1 1048.18 198.908  15
  -5   4  -2 6809.09 468.281  15
  -5   4  -2 7080.58 461.612  23
  -5   4  -3 12928.9 646.996  15
  -5   4  -3 12825.6 620.752  23
  -5   4  -4 17026.5 734.003  15
  -5   4  -4 17291.3 715.251  23
  -5   4  -5 6.07095 99.7327  15
  -5   4  -5 98.0807 95.9072  23
  -5   4  -6 3167.57 338.236  15
  -5   4  -6 2834.14 296.868  23
  -5   4  -7 1027.31 206.649  15
  -5   4  -7 794.808 174.539  23
  -5   4  -8 825.157 202.035  15
  -5   4  -9 256.449 112.567  16
  -5   4  -9 381.956 155.085  15
  -5   4 -10 1839.18 205.949  16
  -5   4 -11 705.366 128.862  16
  -5   4 -12 1341.63 144.550  16
  -5   3  10 136.876 64.1451  23
   5  -3 -10 114.090 75.6554  25
  -5   3   9 691.599 121.683  11
   5  -3  -9 887.928 132.638  25
  -5   3   8 6655.17 371.368  11
   5  -3  -8 7880.89 385.833  25
  -5   3   7 1139.64 182.136  11
   5  -3  -7 1251.96 177.342  25
  -5   3   6 630.096 154.827  11
  -5   3   5 807.511 178.694  11
  -5   3   4 1636.31 237.285  11
  -5   3   4 1591.03 232.947  20
  -5   3   4 1855.38 266.857  10
  -5   3   3 253.877 130.939  11
  -5   3   3 340.014 127.261  20
  -5   3   3 547.892 165.731  10
  -5   3   2 11016.8 530.721  11
  -5   3   2 10916.3 561.245  20
  -5   3   2 11410.4 570.210  10
  -5   3   1 5436.51 373.430  11
  -5   3   1 5450.86 395.458  10
  -5   3   1 5934.00 417.228  23
  -5   3   0 1919.23 249.474  23
  -5   3  -1 18751.1 734.112  15
  -5   3  -1 18961.6 724.485  23
  -5   3  -2 11057.8 555.212  23
  -5   3  -2 11073.5 573.837  15
  -5   3  -3 17271.8 714.027  15
  -5   3  -3 17274.1 694.004  23
  -5   3  -4 479.592 155.974  23
  -5   3  -4 531.914 158.665  15
  -5   3  -5 7462.02 485.656  15
  -5   3  -5 7294.23 464.378  23
  -5   3  -6 1143.50 224.261  15
  -5   3  -7 2046.20 273.695  15
  -5   3  -8 1384.12 229.444  15
  -5   3  -9 5212.17 382.104  16
  -5   3  -9 4789.19 403.502  15
  -5   3 -10 2492.42 265.723  16
  -5   3 -10 2187.04 264.493  15
  -5   3 -11 8423.37 450.405  16
  -5   3 -12 2234.82 218.727  16
  -5   3 -13 3281.70 215.429  16
  -5   2  11 282.202 84.3006  11
   5  -2 -11 247.407 71.7064  25
  -5   2  10 5666.66 330.822  11
   5  -2 -10 6598.93 330.740  25
  -5   2   9-114.221 103.575  11
   5  -2  -9 152.900 96.1073  25
  -5   2   8 1441.52 207.977  11
   5  -2  -8 1942.41 221.845  25
  -5   2   7 118.747 110.821  11
  -5   2   7 252.339 149.534  10
   5  -2  -7 313.876 133.114  25
  -5   2   6 36.8534 121.681  11
  -5   2   6 263.512 145.991  10
  -5   2   5 1715.27 254.708  11
  -5   2   5 1849.50 276.547  10
  -5   2   4 5522.76 412.538  11
  -5   2   4 5601.82 421.955  10
  -5   2   3 16197.2 688.146  11
  -5   2   3 16358.7 699.487  10
  -5   2   2 19155.6 721.788  11
  -5   2   2 19563.3 742.518  10
  -5   2   1 25637.7 812.959  11
  -5   2   1 25241.2 820.446  10
  -5   2   0 2516.58 265.464  11
  -5   2   0 2890.43 284.705  10
   5  -2   1 15610.2 1669.02   6
  -5   2  -1 17550.3 666.822  23
  -5   2  -1 16094.5 1648.03   7
  -5   2  -2 16843.8 1714.29   2
   5  -2   2 20298.0 1829.54   6
  -5   2  -2 20024.2 709.051  23
  -5   2  -2 20881.6 1871.01   7
  -5   2  -3 12421.5 1505.55   2
   5  -2   3 12404.5 1405.53   6
  -5   2  -3 13171.7 593.279  17
  -5   2  -3 14384.4 615.742  15
  -5   2  -3 13272.6 572.699  23
   5  -2   4 14140.4 1480.06   6
  -5   2  -4 13977.2 623.404  17
  -5   2  -4 14458.0 632.927  15
  -5   2  -5 10200.5 557.952  17
  -5   2  -5 10419.4 540.957  15
  -5   2  -6 306.935 113.792  15
  -5   2  -7 270.853 141.633  15
  -5   2  -8 3970.62 358.730  15
  -5   2  -9 9500.45 533.507  16
  -5   2  -9 7530.46 491.363  15
  -5   2 -10-31.1017 109.170  16
  -5   2 -10 220.315 120.254  15
  -5   2 -11 631.837 130.681  21
  -5   2 -11 487.352 148.867  16
  -5   2 -12 1165.19 165.034  21
  -5   2 -12 1289.17 193.666  16
  -5   2 -13 5919.45 302.924  21
  -5   2 -13 6903.06 355.928  16
  -5   2 -14 402.426 85.4502  16
  -5   1  12 527.908 92.4935  11
   5  -1 -12 655.091 94.6882  25
  -5   1  11 738.059 134.059  11
   5  -1 -11 865.114 125.838  25
   5  -1 -10 1033.93 159.986  25
  -5   1   9 197.529 114.909  10
   5  -1  -9 384.905 124.688  25
  -5   1   8 4904.00 373.475  10
   5  -1  -8 5106.44 354.585  25
  -5   1   7 328.137 143.372  10
   5  -1  -7 301.806 135.729  25
  -5   1   6 17446.0 723.730  10
  -5   1   5 6767.60 462.534  10
  -5   1   4 9539.06 540.161  11
  -5   1   4 9709.57 547.034  10
  -5   1   3 486.409 148.812  11
  -5   1   3 664.531 174.197  10
   5  -1  -3 481.467 295.235   8
  -5   1   2 10117.7 1291.36   7
   5  -1  -2 9661.40 1317.48   8
  -5   1   1 765.726 390.787   7
   5  -1  -1 834.191 406.202   8
  -5   1   0 607.232 362.860   7
  -5   1  -1 7948.04 1073.84   2
  -5   1  -1 9308.14 1190.99   7
  -5   1  -2 78058.3 3465.05   7
  -5   1  -2 72971.5 3346.67   2
  -5   1  -3 5705.35 991.917   2
   5  -1   3 5283.28 903.870   6
   5  -1   4 9048.05 1110.93   6
  -5   1  -4 7961.32 1183.20   2
  -5   1  -5 4901.84 368.317  17
  -5   1  -5 4587.35 961.921   2
  -5   1  -6 58570.6 1269.35  17
  -5   1  -6 59096.2 1292.64  16
  -5   1  -6 59744.2 1239.35  15
  -5   1  -7 1277.70 235.132  17
  -5   1  -7 1295.63 213.242  16
  -5   1  -7 1263.00 195.259  15
  -5   1  -8 4102.98 341.099  21
  -5   1  -8 4210.32 368.701  16
  -5   1  -8 3653.59 329.730  15
  -5   1  -9 1671.32 228.177  21
  -5   1  -9 1482.16 235.190  16
  -5   1 -10 87.9254 109.889  21
  -5   1 -10 154.379 126.187  16
  -5   1 -11 892.692 173.131  21
  -5   1 -11 855.610 187.285  16
  -5   1 -12 45.9516 86.6177  21
  -5   1 -12 192.716 122.683  16
  -5   1 -13 782.739 149.026  21
  -5   1 -13 781.504 146.778  16
  -5   1 -14 6045.36 322.872  21
  -5   1 -14 6186.69 303.851  16
  -5   1 -15 8391.88 310.061  21
  -5   0  12 4571.21 262.491  11
   5   0 -12 5359.06 260.791  25
   5   0 -11 8624.29 383.605  25
   5   0 -10-31.7075 94.6482  25
  -5   0   9 191.635 112.637  10
   5   0  -9 140.989 105.915  25
  -5   0   8 5010.88 376.002  10
   5   0  -8 5160.94 378.277  25
  -5   0   7 3990.44 349.503  10
   5   0  -7 3393.78 321.389  25
  -5   0   6 362.470 139.427  10
  -5   0   5 8919.64 520.082  10
  -5   0   4 29763.4 927.561  10
  -5   0   3 1871.48 567.113   7
   5   0  -3 1818.11 642.224   8
  -5   0   2 192.502 191.066   7
   5   0  -2-459.460 454.270   8
  -5   0   1 6463.14 968.653   7
   5   0  -1 5520.40 1039.81   8
   5   0   0 46761.1 2759.63   8
  -5   0   0 48836.4 2587.85   7
  -5   0  -1 12469.2 1265.83   2
  -5   0  -1 13902.0 1386.42   7
  -5   0  -2 1662.54 503.535   7
  -5   0  -2 1060.87 421.843   2
  -5   0  -3 716.079 338.442   2
  -5   0  -4 11991.2 1396.41   2
  -5   0  -5 851.767 457.063   2
  -5   0  -6-12.3362 214.669   2
  -5   0  -7 3073.37 299.008  21
  -5   0  -7 3081.42 279.132  26
  -5   0  -7 3061.03 299.445  17
  -5   0  -7 2686.16 292.510  16
  -5   0  -8 12707.3 612.791  21
  -5   0  -8 12335.9 618.568  16
  -5   0  -8 12273.7 580.449  17
  -5   0  -9 398.805 145.362  21
  -5   0  -9 447.404 165.121  16
  -5   0 -10 287.348 108.742  21
  -5   0 -10 431.909 145.019  16
  -5   0 -11 2963.37 321.178  21
  -5   0 -11 2843.87 304.624  16
  -5   0 -12 24598.7 835.734  21
  -5   0 -12 23425.0 792.132  16
  -5   0 -13 4147.11 335.294  21
  -5   0 -13 3366.66 288.106  16
  -5   0 -14-70.1693 88.0804  21
  -5   0 -14-0.85346 72.1356  16
  -5   0 -15 82.0087 67.3810  21
   5   1 -12 224.926 87.3187  25
  -5  -1  12 233.630 74.7944  13
   5   1 -11 68.4857 85.2041  25
   5   1 -10 49.3403 114.419  25
   5   1  -9 640.540 160.454  25
  -5  -1   8 2293.12 267.866  10
   5   1  -8 2055.79 251.586  25
  -5  -1   7 8448.33 498.251  10
   5   1  -7 6925.41 461.483  25
  -5  -1   6 6893.32 456.531  10
  -5  -1   5 1708.65 241.482  10
  -5  -1   4 155.525 177.759   7
  -5  -1   4 284.417 129.983  10
   5   1  -4 298.289 267.962   8
  -5  -1   3 19700.7 1656.72   7
   5   1  -3 21618.7 2087.81   8
  -5  -1   2 13308.4 1331.98   7
   5   1  -2 14100.2 1664.39   8
   5   1  -1 4763.04 947.440   8
  -5  -1   1 6020.38 884.595   7
  -5  -1   0 3.41672 188.728   7
   5   1   0-68.2746 330.393   8
  -5  -1  -1 3095.71 620.934   7
   5   1   1 2729.47 682.545   8
  -5  -1  -2 3569.90 701.901   2
  -5  -1  -2 3315.84 701.744   4
   5   1   2 2594.41 635.732   8
  -5  -1  -3 18974.0 1654.57   2
  -5  -1  -3 19327.3 1691.58   4
  -5  -1  -4 15539.0 1563.62   4
  -5  -1  -4 15375.3 1537.47   2
  -5  -1  -5 28198.9 2098.73   4
  -5  -1  -5 25271.4 2024.25   2
  -5  -1  -6 1183.91 481.648   2
  -5  -1  -7 1463.04 223.757  21
  -5  -1  -7 1333.97 216.327  16
  -5  -1  -8 10602.8 576.090  21
  -5  -1  -8 11518.2 548.363  26
  -5  -1  -8 10770.8 534.564  17
  -5  -1  -8 10846.8 571.148  16
  -5  -1  -9 3001.63 335.828  21
  -5  -1  -9 3121.88 304.206  17
  -5  -1  -9 2966.77 322.716  16
  -5  -1  -9 3205.38 298.664  26
  -5  -1 -10 4678.40 404.067  21
  -5  -1 -10 5140.48 368.642  26
  -5  -1 -10 5229.47 417.433  16
  -5  -1 -11-100.386 126.199  21
  -5  -1 -11-373.880 187.277  16
  -5  -1 -12 885.624 195.386  21
  -5  -1 -12 493.111 145.500  16
  -5  -1 -13 1005.16 198.504  21
  -5  -1 -13 1069.39 188.809  16
  -5  -1 -14 7313.10 406.652  21
  -5  -1 -14 6673.83 348.417  16
  -5  -1 -15 779.616 133.103  21
  -5  -2  12 182.106 75.6265  11
   5   2 -12 33.7226 70.8463  25
   5   2 -11 685.044 128.195  25
   5   2 -10 251.422 122.926  25
   5   2  -9 179.076 115.964  25
  -5  -2   8 768.456 167.103  10
   5   2  -8 682.592 169.066  25
  -5  -2   7 186.787 127.592  10
   5   2  -7 103.204 115.414  25
  -5  -2   6 11060.5 578.277  10
  -5  -2   5 75442.5 1439.76  10
  -5  -2   4 108.393 107.601  10
   5   2  -4 556.663 455.508   8
  -5  -2   4 422.934 161.237  12
   5   2  -3 2461.69 774.221   8
   5   2  -2 608.588 412.762   8
   5   2  -1 13002.1 1577.93   8
  -5  -2   1 13203.2 1229.32   7
  -5  -2   0 2562.55 584.922   4
   5   2   0 3434.25 801.372   8
  -5  -2  -1 2040.51 551.496   4
  -5  -2  -2 1928.70 552.276   4
  -5  -2  -3 884.544 357.418   4
  -5  -2  -4 14446.7 1498.15   4
  -5  -2  -4 15944.7 1460.43   3
  -5  -2  -5 2162.35 560.836   3
  -5  -2  -5 2136.41 594.593   4
  -5  -2  -6 41701.7 2584.95   4
  -5  -2  -7 25877.0 859.438  21
  -5  -2  -7 24904.9 852.992  16
  -5  -2  -7 23908.5 801.141  26
  -5  -2  -7 23970.4 2006.40   4
  -5  -2  -8 13428.5 647.612  21
  -5  -2  -8 13026.8 606.689  26
  -5  -2  -8 12128.1 617.245  16
  -5  -2  -9 2020.16 271.796  21
  -5  -2  -9 1486.88 224.594  16
  -5  -2  -9 1941.13 258.657  26
  -5  -2 -10 3269.09 336.283  21
  -5  -2 -10 2703.20 308.846  16
  -5  -2 -10 3331.02 330.709  26
  -5  -2 -11 1521.77 242.680  21
  -5  -2 -11 1343.26 232.794  16
  -5  -2 -11 1288.95 209.241  26
  -5  -2 -12 199.235 131.610  21
  -5  -2 -12 227.896 122.778  16
  -5  -2 -12 287.427 134.041  26
  -5  -2 -13 112.634 116.720  21
  -5  -2 -13 383.416 148.051  16
  -5  -2 -14 3516.82 291.428  21
  -5  -2 -15 995.005 144.827  21
   5   3 -12 242.016 79.8548  25
  -5  -3  12 151.383 71.4300  13
  -5  -3  11 72.9081 60.6683  11
   5   3 -11 223.540 94.5633  25
   5   3 -10 836.389 159.170  25
   5   3  -9 4504.71 340.414  25
   5   3  -8 430.911 153.355  25
  -5  -3   7 10.6788 98.0048  10
   5   3  -7 147.045 115.196  25
  -5  -3   6 136.104 114.159  10
  -5  -3   6 157.306 121.710  12
  -5  -3   5 46.7646 129.901  12
  -5  -3   5 78.3846 110.839  10
  -5  -3   4 7315.02 466.525  10
  -5  -3   4 7058.26 428.539  12
   5   3  -3 4841.06 904.012   5
   5   3  -3 4797.76 1049.63   8
   5   3  -2 23638.8 1905.29   5
   5   3  -2 25142.8 2262.17   8
   5   3  -1 582.172 345.840   5
   5   3   0 7102.19 990.021   5
  -5  -3   0 5531.54 890.764   4
   5   3   1 4755.05 786.240   5
  -5  -3  -1 3806.63 785.185   4
  -5  -3  -1 4686.87 860.660   3
  -5  -3  -2 2587.22 606.878   3
  -5  -3  -2 2451.89 631.628   4
  -5  -3  -3 1931.17 587.132   3
  -5  -3  -3 2028.31 619.366   4
  -5  -3  -4 718.855 414.450   3
  -5  -3  -4 429.703 349.255   4
  -5  -3  -5 11883.3 1336.33   3
  -5  -3  -5 11442.4 1390.23   4
  -5  -3  -6 1220.29 460.987   3
  -5  -3  -6 859.541 434.884   4
  -5  -3  -7 3340.22 319.278  21
  -5  -3  -7 2695.33 307.883  19
  -5  -3  -7 2476.25 283.387  16
  -5  -3  -7 2683.19 299.177  26
  -5  -3  -8 2881.36 317.904  21
  -5  -3  -8 2718.73 313.123  19
  -5  -3  -8 2462.27 294.039  26
  -5  -3  -8 2291.89 297.911  16
  -5  -3  -9 2981.99 328.940  21
  -5  -3  -9 2817.01 322.140  16
  -5  -3  -9 2703.72 315.465  26
  -5  -3 -10 8951.12 555.092  21
  -5  -3 -10 9265.85 548.647  16
  -5  -3 -10 9822.32 545.589  26
  -5  -3 -11 22347.9 840.425  21
  -5  -3 -11 22761.6 829.806  16
  -5  -3 -11 21881.4 790.587  26
  -5  -3 -12 1842.36 253.607  21
  -5  -3 -12 2127.78 250.805  26
  -5  -3 -13 2310.91 250.979  21
  -5  -3 -13 2138.73 230.297  26
  -5  -3 -14 23.0097 81.7138  21
  -5  -3 -14-76.9510 82.7650  26
  -5  -3 -15 5205.49 270.532  21
  -5  -4  12 2886.51 168.997  13
   5   4 -11 3929.81 250.422  25
  -5  -4  11 3693.88 239.193  13
   5   4 -10 4347.53 297.986  25
   5   4  -9 2297.80 235.600  25
   5   4  -8 41.8207 124.749  25
   5   4  -7-8.95425 96.4221  25
  -5  -4   6 3677.75 329.666  10
   5   4  -6 2729.11 296.315  25
  -5  -4   6 3398.91 315.259  12
  -5  -4   5 1288.07 225.424  12
  -5  -4   5 1155.51 208.915  10
  -5  -4   4 9828.37 539.618  10
  -5  -4   4 9435.04 518.880  12
  -5  -4   3 4255.70 382.910  10
  -5  -4   3 4204.81 358.247  13
  -5  -4   3 4621.04 371.926  12
  -5  -4   2 24603.9 822.662  10
   5   4  -2 21195.5 1961.61   5
  -5  -4   2 23684.4 740.866  13
  -5  -4   2 22495.7 767.114  12
   5   4  -1 3172.56 736.272   5
   5   4   0 30020.8 2220.89   5
  -5  -4   0 28990.6 2089.43   3
  -5  -4  -1 7270.10 1084.67   3
  -5  -4  -2 11592.8 1355.50   3
  -5  -4  -3 342.875 337.901   3
  -5  -4  -4 508.481 378.937   3
  -5  -4  -5 11517.8 1412.05   3
  -5  -4  -6 6767.99 453.158  21
  -5  -4  -6 6670.45 455.002  19
  -5  -4  -6 5872.76 418.609  26
  -5  -4  -7 943.738 198.816  21
  -5  -4  -7 1154.07 238.156  19
  -5  -4  -7 699.876 203.041  26
  -5  -4  -8 29940.9 963.323  21
  -5  -4  -8 30568.0 984.910  19
  -5  -4  -8 28121.6 937.543  26
  -5  -4  -9 29643.9 961.392  21
  -5  -4  -9 28372.3 960.235  19
  -5  -4  -9 28778.6 953.946  26
  -5  -4 -10 2946.22 318.997  21
  -5  -4 -10 3500.45 383.872  19
  -5  -4 -10 3662.86 355.902  26
  -5  -4 -11 2372.90 275.989  21
  -5  -4 -11 2338.81 286.429  26
  -5  -4 -12 3317.94 309.232  21
  -5  -4 -12 3596.29 318.711  26
  -5  -4 -13 1855.19 211.703  21
  -5  -4 -13 1959.12 214.289  26
  -5  -4 -14 194.608 82.6318  21
  -5  -4 -14 108.503 74.6140  26
   5   5 -11 82.4392 53.2331  25
  -5  -5  11 135.836 61.7286  13
   5   5 -10 1671.16 176.596  25
  -5  -5  10 1479.29 165.314  13
   5   5  -9 65.4074 89.7807  25
  -5  -5   9 310.649 124.850  13
   5   5  -8 4414.14 324.062  25
  -5  -5   7 1771.75 227.628  12
   5   5  -7 1775.17 227.109  25
   5   5  -6 3107.28 302.810  25
  -5  -5   6 3668.53 327.669  12
  -5  -5   5 1928.12 263.172  12
  -5  -5   5 1821.75 243.508  10
  -5  -5   5 1746.46 236.077  13
  -5  -5   4 19899.4 761.684  10
  -5  -5   4 17849.2 681.836  13
  -5  -5   4 18484.9 727.166  12
  -5  -5   3 1291.33 247.032  12
  -5  -5   3 1564.64 250.147  10
  -5  -5   3 1253.84 206.934  13
  -5  -5   2 27048.0 903.010  10
  -5  -5   2 27874.7 814.853  13
  -5  -5   2 25975.1 862.728  12
  -5  -5   1 24403.1 837.241  10
  -5  -5   1 24918.3 756.950  13
  -5  -5   1 23208.2 805.988  12
  -5  -5   0 753.538 205.069  12
  -5  -5   0 908.719 196.290  24
  -5  -5   0 573.114 160.664  13
  -5  -5  -1 289.334 145.184  12
   5   5   1-19.5907 382.112   5
  -5  -5  -1-20.7613 100.906  24
  -5  -5  -2 1342.46 215.182  12
  -5  -5  -2 855.032 180.088  24
  -5  -5  -3 774.884 187.947  19
  -5  -5  -3 813.262 175.683  24
  -5  -5  -4 641.171 194.108  19
  -5  -5  -4 702.122 166.579  26
  -5  -5  -4 829.260 190.439  24
  -5  -5  -5 644.171 179.438  19
  -5  -5  -5 476.023 159.554  26
  -5  -5  -5 441.891 154.618  24
  -5  -5  -6 11897.6 620.198  19
  -5  -5  -6 11553.4 602.163  26
  -5  -5  -6 11440.7 525.694  24
  -5  -5  -7 5118.36 408.568  21
  -5  -5  -7 4135.17 386.678  19
  -5  -5  -7 4463.57 393.547  26
  -5  -5  -8 2298.09 284.136  21
  -5  -5  -8 2778.61 330.918  19
  -5  -5  -8 2401.59 308.485  26
  -5  -5  -9 1609.48 235.379  21
  -5  -5  -9 2282.74 318.313  19
  -5  -5  -9 1544.53 256.911  26
  -5  -5 -10 31470.0 907.713  21
  -5  -5 -10 33324.8 1013.49  19
  -5  -5 -10 32120.9 988.186  26
  -5  -5 -11 474.239 140.831  21
  -5  -5 -11 598.051 176.840  26
  -5  -5 -12 572.158 161.003  26
  -5  -5 -13 542.405 138.578  26
  -5  -5 -14 168.493 68.8453  26
   5   6 -10 256.340 71.3208  25
   5   6  -9 2674.95 210.530  25
  -5  -6   9 2313.54 173.969  13
   5   6  -8 263.334 108.422  25
  -5  -6   8 431.195 104.838  13
   5   6  -7 6468.91 381.196  25
  -5  -6   7 6408.62 354.619  13
  -5  -6   7 6847.88 371.296  12
  -5  -6   6 1033.73 200.415  12
   5   6  -6 898.503 169.478  25
  -5  -6   6 998.558 163.295  13
  -5  -6   5 6306.34 405.067  10
   5   6  -5 5164.85 364.904  25
  -5  -6   5 5351.06 356.808  13
  -5  -6   5 6407.10 425.790  12
  -5  -6   4 4562.54 366.617  10
  -5  -6   4 4094.29 362.181  12
  -5  -6   3 562.174 205.177  12
  -5  -6   3 608.969 176.148  10
  -5  -6   2 112.315 124.496  10
  -5  -6   1 1605.14 256.339  24
  -5  -6   0 24564.8 822.524  24
  -5  -6  -1 5987.46 437.169  24
  -5  -6  -2 1023.26 183.723  12
  -5  -6  -2 1041.80 228.446  24
  -5  -6  -3 3066.24 323.056  19
  -5  -6  -3 3159.58 315.643  24
  -5  -6  -4 2384.26 295.493  19
  -5  -6  -4 2554.83 292.611  24
  -5  -6  -5 13131.8 661.253  19
  -5  -6  -5 12773.2 588.563  26
  -5  -6  -5 12767.2 599.749  24
  -5  -6  -6 3904.74 388.753  19
  -5  -6  -6 3550.66 341.193  26
  -5  -6  -6 3618.23 328.224  24
  -5  -6  -7 627.526 183.943  19
  -5  -6  -7 614.201 195.657  26
  -5  -6  -8 7453.19 507.504  19
  -5  -6  -8 7601.09 481.347  26
  -5  -6  -9 1001.42 226.972  19
  -5  -6  -9 612.056 180.643  26
  -5  -6 -10 1649.26 261.526  19
  -5  -6 -10 1304.81 218.242  26
  -5  -6 -11 1633.03 241.559  19
  -5  -6 -11 1812.87 225.736  26
  -5  -6 -12 9869.68 436.082  26
  -5  -6 -13 1137.78 146.114  26
   5   7  -8 5.98771 61.8121  25
  -5  -7   7 338.526 105.949  12
   5   7  -7 331.232 88.1292  25
  -5  -7   6 1056.07 172.513  12
   5   7  -6 1118.36 164.182  25
  -5  -7   5 2074.72 247.082  12
   5   7  -5 1705.89 201.355  25
  -5  -7   4 419.572 166.064  12
  -5  -7   4 294.968 107.699  10
  -5  -7   3 1882.33 271.329  12
  -5  -7   3 2216.49 256.333  10
  -5  -7   2 248.491 142.403  10
  -5  -7   1 1115.76 215.878  24
  -5  -7   0 3447.13 343.354  24
  -5  -7  -1 2189.53 285.990  24
  -5  -7  -2-91.2772 142.880  12
  -5  -7  -2-60.4430 114.944  24
  -5  -7  -3 1907.52 260.234  19
  -5  -7  -3 2622.90 312.619  24
  -5  -7  -4 2860.41 323.702  19
  -5  -7  -4 2641.94 303.677  24
  -5  -7  -5 231.749 179.621  19
  -5  -7  -5 292.646 145.899  24
  -5  -7  -6 4410.70 401.373  19
  -5  -7  -6 4528.54 352.301  24
  -5  -7  -7 1648.23 249.373  19
  -5  -7  -7 1683.68 229.968  26
  -5  -7  -7 1328.81 196.818  24
  -5  -7  -8 1374.24 233.043  19
  -5  -7  -8 1173.62 199.052  26
  -5  -7  -9 5473.00 407.287  19
  -5  -7  -9 5544.12 360.186  26
  -5  -7 -10 503.319 155.856  19
  -5  -7 -10 334.367 122.337  26
  -5  -7 -11 91.7621 93.7699  19
  -5  -7 -11 71.5326 81.8485  26
  -5  -7 -12 248.891 78.5423  26
  -5  -8   6 916.654 132.353  12
   5   8  -6 665.324 99.4258  25
  -5  -8   5 64.6198 93.2587  12
   5   8  -5 97.9474 73.2514  25
  -5  -8   4 566.417 150.502  12
  -5  -8   3 2130.22 257.634  12
  -5  -8   3 1828.38 198.734  10
  -5  -8   2 2751.45 261.317  10
  -5  -8   2 3304.84 302.174  12
  -5  -8   1 11333.3 528.902  10
  -5  -8   1 11922.4 550.279  12
  -5  -8   0 3192.11 298.917  24
  -5  -8   0 4269.72 336.367  12
  -5  -8  -1 1315.70 200.651  12
  -5  -8  -1 994.622 197.829  24
  -5  -8  -2 36.1232 116.797  12
  -5  -8  -2 126.539 118.620  24
  -5  -8  -3 693.924 166.602  19
  -5  -8  -3 999.390 201.920  24
  -5  -8  -4 54.6167 110.106  19
  -5  -8  -4 134.709 125.492  24
  -5  -8  -5 2058.23 254.892  19
  -5  -8  -5 2285.61 254.076  24
  -5  -8  -6 531.771 172.005  19
  -5  -8  -6 650.574 152.337  24
  -5  -8  -7 230.484 131.093  19
  -5  -8  -7 280.746 95.0490  24
  -5  -8  -8-65.6905 107.268  19
  -5  -8  -9 487.194 135.482  19
  -5  -8  -9 234.152 85.6663  26
  -5  -8 -10 4159.48 272.117  19
  -5  -8 -10 3649.11 212.916  26
  -5  -9   4 1934.46 168.818  12
  -5  -9   3 210.260 100.958  12
  -5  -9   2 329.023 114.791  12
  -5  -9   2 219.009 80.8129  10
  -5  -9   1 166.015 123.978  12
  -5  -9   1 257.269 91.0924  10
  -5  -9   0 1997.22 210.594  10
  -5  -9   0 2272.86 215.185  12
  -5  -9  -1 1083.67 156.371  12
  -5  -9  -1 875.838 155.272  10
  -5  -9  -1 786.098 150.736  24
  -5  -9  -2 869.805 160.069  24
  -5  -9  -3 1695.62 203.414  24
  -5  -9  -4 3122.83 248.983  19
  -5  -9  -4 3029.63 250.816  24
  -5  -9  -5 2870.20 240.856  19
  -5  -9  -5 2631.95 228.186  24
  -5  -9  -6 151.561 100.431  19
  -5  -9  -7 3523.89 247.130  19
  -5  -9  -8 1119.89 135.594  19
  -5 -10  -2 4154.88 216.944  10
  -5 -10  -3 1234.16 127.115  10
  -6   6   1 1112.85 123.255  23
  -6   6   0 66.3740 60.2103  23
  -6   6  -1-12.1403 49.7455  23
  -6   6  -2 1544.35 146.551  23
  -6   6  -3 980.233 118.213  23
  -6   5   5 444.410 91.6327  23
  -6   5   4-116.718 78.2001  23
  -6   5   3-84.5098 80.7472  23
  -6   5   2 234.600 96.3682  23
  -6   5   1 4991.40 313.905  23
  -6   5   0 139.192 91.1850  23
  -6   5   0 20.6714 64.6608  15
  -6   5  -1 1397.34 174.563  15
  -6   5  -1 1645.09 200.391  23
  -6   5  -2 1579.46 195.069  15
  -6   5  -2 1554.59 191.063  23
  -6   5  -3 10907.5 484.454  15
  -6   5  -3 11197.1 467.980  23
  -6   5  -4 257.254 101.091  15
  -6   5  -4 383.559 106.469  23
  -6   5  -5 505.724 124.772  15
  -6   5  -5 610.461 122.338  23
  -6   5  -6-34.1002 54.5289  16
  -6   5  -6 148.365 99.2574  15
  -6   5  -6-14.8769 56.6185  23
  -6   5  -7 263.453 66.2641  16
  -6   4   7 7857.54 313.493  23
  -6   4   6 3947.32 261.029  23
  -6   4   5 1427.02 179.670  23
  -6   4   4 45.9189 75.9106  23
  -6   4   3 383.397 118.977  23
  -6   4   2 5801.76 353.493  15
  -6   4   2 6732.43 412.184  23
  -6   4   1 2051.37 226.299  15
  -6   4   1 1978.55 231.784  23
  -6   4   0-8.25291 103.937  23
  -6   4   0 47.0518 75.8989  15
  -6   4  -1 8188.98 472.470  15
  -6   4  -1 8885.43 478.173  23
  -6   4  -2 459.673 148.040  23
  -6   4  -2 416.316 143.814  15
  -6   4  -3 1717.26 234.132  15
  -6   4  -3 1703.53 222.117  23
  -6   4  -4 12.2915 99.0246  15
  -6   4  -4 144.379 104.443  23
  -6   4  -5 5641.07 344.121  16
  -6   4  -5 6159.60 411.839  15
  -6   4  -5 5497.84 355.483  23
  -6   4  -6 270.403 94.4576  16
  -6   4  -6 332.799 120.988  15
  -6   4  -7 1287.61 170.476  16
  -6   4  -7 1157.45 187.949  15
  -6   4  -8 169.813 95.8165  16
  -6   4  -8 169.968 107.315  15
  -6   4  -9 3522.07 242.430  16
  -6   4 -10 299.029 84.3642  16
  -6   3   8 669.902 109.974  23
  -6   3   7 99.7208 83.2233  23
  -6   3   6 549.482 140.953  23
  -6   3   6 648.440 123.113  11
  -6   3   5-67.5108 93.5021  23
  -6   3   5 12.5850 78.1608  11
  -6   3   4 2188.73 224.578  15
  -6   3   4 2554.36 283.434  23
  -6   3   3 131.787 103.752  23
  -6   3   3 52.2894 79.4164  15
  -6   3   2 3594.85 321.459  15
  -6   3   2 3893.12 343.694  23
  -6   3   1 683.063 165.521  23
  -6   3   1 671.462 164.360  15
  -6   3   0 2692.91 284.639  15
  -6   3   0 2921.30 296.565  23
  -6   3  -1-53.3990 88.9224  23
  -6   3  -1 74.4405 85.1747  15
  -6   3  -2 7928.60 488.712  15
  -6   3  -2 7656.88 459.574  23
  -6   3  -3 30073.0 931.943  15
  -6   3  -3 28527.8 865.700  23
  -6   3  -4 2956.78 320.505  15
  -6   3  -4 2724.58 277.947  23
  -6   3  -5 443.062 123.396  16
  -6   3  -5 433.363 154.964  15
  -6   3  -6 85.6535 103.615  16
  -6   3  -6 9.94076 109.810  15
  -6   3  -7 14.4088 90.2339  16
  -6   3  -7-66.2554 100.868  15
  -6   3  -8 973.952 168.630  16
  -6   3  -8 819.710 169.697  15
  -6   3  -9 6361.93 378.840  16
  -6   3  -9 5692.14 388.024  15
  -6   3 -10 828.768 136.477  16
  -6   3 -11 339.177 101.396  16
  -6   3 -12 4034.16 220.889  16
  -6   2   9 2896.73 196.354  11
  -6   2   8 4819.25 292.773  11
  -6   2   7 209.892 118.351  11
  -6   2   6 14561.5 592.424  11
  -6   2   6 14911.2 614.202  10
  -6   2   5 17667.9 675.840  11
  -6   2   5 18840.7 715.922  10
  -6   2   4 279.918 129.228  11
  -6   2   4 190.799 135.204  10
  -6   2   3 14704.2 629.230  11
  -6   2   3 13815.7 635.143  10
  -6   2   2 3467.41 317.976  11
  -6   2   2 4004.74 354.204  10
  -6   2   1 3438.00 320.043  10
  -6   2   0 12475.5 573.344  10
  -6   2   0 12722.5 594.184  23
  -6   2  -1 635.916 158.331  23
  -6   2  -2 29529.3 896.638  17
  -6   2  -2 30616.7 940.138  15
  -6   2  -2 29994.9 886.523  23
  -6   2  -3 3162.73 337.862  17
  -6   2  -3 2409.69 293.397  15
  -6   2  -4 16606.6 694.764  17
  -6   2  -4 17205.7 709.533  15
  -6   2  -5 90.0837 129.305  16
  -6   2  -5 107.816 118.424  15
  -6   2  -6 86981.2 1581.50  16
  -6   2  -6 90671.6 1639.92  15
  -6   2  -7 12313.9 598.602  16
  -6   2  -7 11927.2 604.741  15
  -6   2  -8 8267.59 483.539  16
  -6   2  -8 7069.08 464.254  15
  -6   2  -9 2255.81 260.680  15
  -6   2  -9 2497.06 277.817  16
  -6   2 -10-45.2244 102.178  16
  -6   2 -10 185.595 103.782  15
  -6   2 -11 348.704 134.562  16
  -6   2 -12 2608.80 219.411  16
  -6   2 -13 129.850 57.6834  16
  -6   1  10 4541.39 246.625  11
  -6   1   9 3157.77 251.532  11
  -6   1   8 809.210 161.846  11
  -6   1   7 7957.42 463.542  11
  -6   1   7 8238.26 454.209  10
  -6   1   6 13615.8 631.655  11
  -6   1   6 13683.5 617.941  10
  -6   1   5 14655.7 662.846  11
  -6   1   5 15749.8 678.755  10
  -6   1   4 34458.4 1018.71  11
  -6   1   4 33185.7 1004.41  10
  -6   1   3 12641.5 619.347  11
  -6   1   3 12445.5 618.752  10
  -6   1   2 2557.07 285.075  11
  -6   1   2 2891.24 320.362  10
  -6   1   1 641.102 181.412  11
  -6   1   1 842.178 186.031  10
  -6   1   0 13896.9 638.407  11
  -6   1   0 12136.6 584.122  10
  -6   1  -1 2182.42 259.930  17
  -6   1  -2 4410.50 372.962  17
  -6   1  -3 27127.3 896.542  17
  -6   1  -4 32096.9 965.239  17
  -6   1  -4 31717.6 950.911  15
  -6   1  -5 104.779 129.726  17
  -6   1  -5 326.906 139.141  16
  -6   1  -5 69.9367 96.7375  15
  -6   1  -6 11149.2 589.737  17
  -6   1  -6 10591.8 566.595  16
  -6   1  -6 11783.7 578.421  15
  -6   1  -7 25827.5 883.345  17
  -6   1  -7 25949.4 894.012  16
  -6   1  -7 26375.9 867.744  15
  -6   1  -8 21442.7 803.246  16
  -6   1  -8 20616.3 761.284  15
  -6   1  -9 2850.00 303.341  16
  -6   1 -10 2722.60 258.710  21
  -6   1 -10 2830.62 298.177  16
  -6   1 -11 199.345 100.181  21
  -6   1 -11 270.375 134.796  16
  -6   1 -12 6883.03 351.453  21
  -6   1 -12 6913.79 379.064  16
  -6   1 -13 247.848 75.4191  21
  -6   1 -13 173.201 83.4418  16
  -6   0  10-4.77371 68.1776  11
  -6   0   9 2286.99 232.456  11
  -6   0   8 211.063 124.481  11
  -6   0   8 126.448 101.636  10
  -6   0   7 3809.83 355.490  11
  -6   0   7 3899.36 329.890  10
  -6   0   6 800.540 183.433  11
  -6   0   6 1327.16 229.233  10
  -6   0   5-6.47388 122.680  11
  -6   0   5 223.548 136.153  10
  -6   0   4 81.5098 123.913  11
  -6   0   4-35.6265 139.620  10
  -6   0   3 2413.59 285.254  11
  -6   0   3 2267.78 273.736  10
  -6   0   2 37.2648 112.683  11
  -6   0   2-44.0163 119.340  10
  -6   0   1 136.729 105.901  11
  -6   0   1 201.157 121.430  10
  -6   0   0 8599.97 506.660  10
  -6   0   0 7702.02 473.702  17
  -6   0  -1 3663.46 330.706  11
  -6   0  -1 3514.07 323.686  10
  -6   0  -1 3152.25 307.702  17
  -6   0  -2 2970.42 295.853  17
  -6   0  -3 6719.55 429.275  26
  -6   0  -3 6024.33 430.872  17
  -6   0  -4 281.534 164.468  26
  -6   0  -4 146.366 119.108  17
  -6   0  -5 1420.12 220.014  21
  -6   0  -5 1289.79 222.756  17
  -6   0  -5 1562.78 238.280  26
  -6   0  -5 1303.37 215.772  16
  -6   0  -5 1268.61 198.704  15
  -6   0  -6 11988.7 579.724  21
  -6   0  -6 10340.7 568.753  16
  -6   0  -6 11191.3 589.866  17
  -6   0  -6 10923.4 540.548  26
  -6   0  -6 10975.8 548.513  15
  -6   0  -7 2660.86 294.684  21
  -6   0  -7 2513.40 290.998  17
  -6   0  -7 3050.30 289.510  26
  -6   0  -7 2557.46 295.756  16
  -6   0  -8 1156.20 230.805  21
  -6   0  -8 1281.55 211.215  26
  -6   0  -8 1050.06 212.833  17
  -6   0  -8 890.442 196.678  16
  -6   0  -9 593.559 175.003  21
  -6   0  -9 586.979 183.324  16
  -6   0 -10 3435.62 323.813  21
  -6   0 -10 3797.27 339.227  16
  -6   0 -11 120.866 91.5648  21
  -6   0 -11 84.5475 107.091  16
  -6   0 -12 482.065 126.985  21
  -6   0 -12 344.514 119.766  16
  -6   0 -13 1779.79 198.944  21
  -6   0 -13 1673.17 180.598  16
  -6   0 -14 3911.20 232.190  21
  -6   0 -14 4049.97 227.852  16
  -6  -1  11 75.6735 53.5339  11
  -6  -1  10 2032.59 196.148  11
  -6  -1  10 2051.00 170.909  13
  -6  -1   9 1407.88 194.876  11
  -6  -1   9 1872.25 188.022  10
  -6  -1   9 1288.04 162.014  13
  -6  -1   8 1725.47 234.656  11
  -6  -1   8 2071.22 231.029  10
  -6  -1   8 1741.67 202.873  13
  -6  -1   7-101.178 134.931  11
  -6  -1   7 293.840 140.089  10
  -6  -1   7-86.7570 117.190  13
  -6  -1   6 514.448 163.951  11
  -6  -1   6 661.963 193.079  10
  -6  -1   6 299.171 123.781  13
  -6  -1   5 2124.61 277.887  11
  -6  -1   5 2161.84 281.327  10
  -6  -1   5 1598.14 231.171  13
  -6  -1   4 1389.17 233.911  11
  -6  -1   4 1031.92 227.009  10
  -6  -1   4 1211.56 203.759  13
  -6  -1   3 620.747 163.228  11
  -6  -1   3 584.106 171.711  10
  -6  -1   3 545.130 168.650  13
  -6  -1   2 625.681 160.841  11
  -6  -1   2 750.384 181.738  10
  -6  -1   2 828.398 184.265  13
  -6  -1   1 6072.91 420.958  11
  -6  -1   1 5788.84 434.753  10
  -6  -1   1 6010.77 392.788  13
  -6  -1   0 407.710 136.347  11
  -6  -1   0 365.462 143.506  10
  -6  -1   0 577.195 146.816  13
  -6  -1  -1 4268.08 340.144  11
  -6  -1  -1 3825.77 336.341  10
  -6  -1  -1 4403.00 346.787  26
  -6  -1  -2 206.477 150.090  26
  -6  -1  -2-180.188 106.733  17
  -6  -1  -3 40638.8 1053.41  17
  -6  -1  -3 38654.4 1004.29  26
  -6  -1  -4 467.906 156.938  21
  -6  -1  -4 306.834 145.861  16
  -6  -1  -4 304.234 140.606  17
  -6  -1  -4 374.319 181.281  26
  -6  -1  -5 1009.92 191.601  21
  -6  -1  -5 1175.18 224.196  17
  -6  -1  -5 1252.04 209.786  26
  -6  -1  -5 1113.57 202.180  16
  -6  -1  -6 187.336 131.619  21
  -6  -1  -6 99.4273 127.074  26
  -6  -1  -6 102.177 124.760  17
  -6  -1  -6 234.999 154.646  16
  -6  -1  -7 8700.54 524.484  21
  -6  -1  -7 9019.30 515.044  17
  -6  -1  -7 8090.14 521.450  16
  -6  -1  -7 8319.29 496.766  26
  -6  -1  -8 846.519 204.742  21
  -6  -1  -8 957.857 188.813  17
  -6  -1  -8 637.578 182.531  16
  -6  -1  -8 740.935 184.419  26
  -6  -1  -9 505.516 187.593  21
  -6  -1  -9 376.783 131.879  26
  -6  -1  -9 301.778 131.478  16
  -6  -1 -10 246.003 143.837  21
  -6  -1 -10 63.9442 135.287  16
  -6  -1 -10 355.388 149.746  26
  -6  -1 -11-46.1622 116.490  21
  -6  -1 -11-183.525 136.671  16
  -6  -1 -12 246.121 130.609  21
  -6  -1 -12 256.048 130.070  16
  -6  -1 -13 690.601 157.088  21
  -6  -1 -13 583.095 133.413  16
  -6  -1 -14 2303.37 201.323  21
  -6  -2  11 135.124 55.6570  13
  -6  -2  10 487.950 100.610  11
  -6  -2  10 395.110 104.454  13
  -6  -2   9 2048.46 218.502  11
  -6  -2   9 2429.93 227.681  13
  -6  -2   8-117.289 117.896  11
  -6  -2   8 44.0183 94.4898  10
  -6  -2   8 20.0105 108.718  13
  -6  -2   7-13.7497 111.969  11
  -6  -2   7-21.3544 109.556  10
  -6  -2   7 173.544 115.272  13
  -6  -2   6 1566.16 230.190  11
  -6  -2   6 1922.44 264.814  10
  -6  -2   6 1485.42 211.514  13
  -6  -2   5 2124.27 263.662  11
  -6  -2   5 2374.21 291.314  10
  -6  -2   5 1795.25 255.036  13
  -6  -2   4 222.757 131.179  11
  -6  -2   4 397.225 174.549  10
  -6  -2   4 119.701 120.691  13
  -6  -2   3 7299.45 473.517  11
  -6  -2   3 7495.09 497.950  10
  -6  -2   3 7075.25 453.402  13
  -6  -2   2 4334.93 358.726  11
  -6  -2   2 4335.92 371.595  10
  -6  -2   2 4722.41 359.010  13
  -6  -2   1 15133.4 630.039  11
  -6  -2   1 14570.7 674.328  10
  -6  -2   1 14597.4 616.157  13
  -6  -2   0 27263.3 817.739  11
  -6  -2   0 25393.0 856.610  10
  -6  -2   0 25653.4 788.759  26
  -6  -2   0 26204.6 797.090  13
  -6  -2  -1 18.4722 98.7773  11
  -6  -2  -1 52.4368 126.295  10
  -6  -2  -1 197.160 133.306  26
  -6  -2  -1 329.332 149.393  13
   6   2   1-212.131 434.344   8
  -6  -2  -2 1844.97 242.906  10
  -6  -2  -2 1928.62 245.615  26
  -6  -2  -2 1260.80 475.873   4
  -6  -2  -3 4501.70 350.641  26
  -6  -2  -4 1523.04 222.913  16
  -6  -2  -4 1439.31 226.188  26
  -6  -2  -5 6719.95 463.805  21
  -6  -2  -5 6233.27 424.506  17
  -6  -2  -5 5621.95 409.686  16
  -6  -2  -5 5784.96 424.830  26
  -6  -2  -6-31.8478 108.852  21
  -6  -2  -6 127.486 117.381  17
  -6  -2  -6 121.980 99.8374  16
  -6  -2  -6 138.586 147.789  26
  -6  -2  -7 675.699 193.948  21
  -6  -2  -7 6.30252 112.305  16
  -6  -2  -7 596.830 154.674  17
  -6  -2  -7 487.388 171.862  26
  -6  -2  -8 1166.27 233.698  21
  -6  -2  -8 885.990 185.722  16
  -6  -2  -8 1296.87 216.460  17
  -6  -2  -8 903.065 202.252  26
  -6  -2  -9 7665.78 518.980  21
  -6  -2  -9 6657.97 425.416  17
  -6  -2  -9 7066.61 474.443  16
  -6  -2  -9 6852.98 449.330  26
  -6  -2 -10 1913.63 266.587  21
  -6  -2 -10 1829.31 258.472  16
  -6  -2 -10 1908.25 236.357  26
  -6  -2 -11 10969.0 589.545  21
  -6  -2 -11 10353.5 543.405  16
  -6  -2 -11 10065.0 485.628  26
  -6  -2 -12 2376.32 262.607  21
  -6  -2 -12 2458.44 273.891  16
  -6  -2 -12 2350.06 222.751  26
  -6  -2 -13 4563.87 330.740  21
  -6  -2 -14 40.3900 82.9180  21
  -6  -2 -15 2740.60 177.660  21
  -6  -3  10 3371.30 226.858  13
  -6  -3   9 1704.36 174.268  11
  -6  -3   9 2144.39 216.830  13
  -6  -3   8 70.3361 86.6671  11
  -6  -3   8 75.2082 106.088  13
  -6  -3   7-66.8874 102.232  11
  -6  -3   7 140.417 111.432  10
  -6  -3   7-191.960 148.445  13
  -6  -3   6 1686.88 228.582  11
  -6  -3   6 2190.57 259.590  10
  -6  -3   6 1917.29 245.959  13
  -6  -3   5 371.527 148.256  11
  -6  -3   5 307.979 144.854  10
  -6  -3   5 251.816 130.068  13
  -6  -3   4 0.44360 101.511  11
  -6  -3   4 212.253 145.889  10
  -6  -3   4 254.253 134.243  13
  -6  -3   3 268.945 118.264  11
  -6  -3   3 282.505 148.251  10
  -6  -3   3 270.321 136.925  13
  -6  -3   2 6849.53 481.545  10
  -6  -3   2 7549.24 461.175  13
  -6  -3   2 6849.45 456.638  12
  -6  -3   1 11619.4 608.416  10
  -6  -3   1 11698.5 565.275  13
  -6  -3   1 12347.8 586.423  12
  -6  -3   0 2815.28 316.437  10
  -6  -3   0 3395.45 305.301  26
  -6  -3   0 2975.27 296.563  13
  -6  -3   0 3271.95 317.827  12
  -6  -3  -1 2698.45 302.736  10
  -6  -3  -1 3247.41 314.668  26
  -6  -3  -1 3147.15 301.115  13
  -6  -3  -1 3583.62 325.960  12
  -6  -3  -2 14300.2 648.817  10
  -6  -3  -2 14748.6 611.932  26
  -6  -3  -3 3525.95 322.072  10
  -6  -3  -3 3283.60 303.009  26
  -6  -3  -4 1002.40 211.006  16
  -6  -3  -4 703.903 189.099  26
  -6  -3  -5 2255.43 291.319  21
  -6  -3  -5 1770.93 244.219  26
  -6  -3  -5 2266.59 286.286  16
  -6  -3  -6 1988.44 280.548  21
  -6  -3  -6 1470.81 227.070  17
  -6  -3  -6 1737.95 270.195  16
  -6  -3  -6 1287.16 218.545  26
  -6  -3  -7 10575.0 587.904  21
  -6  -3  -7 10039.2 522.801  17
  -6  -3  -7 9837.17 573.332  16
  -6  -3  -7 9796.68 561.116  26
  -6  -3  -8 5091.87 425.423  21
  -6  -3  -8 4759.08 399.795  16
  -6  -3  -8 4300.40 381.981  26
  -6  -3  -9 7989.17 523.334  21
  -6  -3  -9 7752.01 496.176  16
  -6  -3  -9 6953.13 472.529  26
  -6  -3 -10 1896.94 270.260  21
  -6  -3 -10 2277.04 294.610  16
  -6  -3 -10 1914.25 249.387  26
  -6  -3 -11 628.296 171.566  21
  -6  -3 -11 797.930 169.212  26
  -6  -3 -11 1215.22 226.421  16
  -6  -3 -12 2008.58 242.232  21
  -6  -3 -12 2223.40 230.749  26
  -6  -3 -13 5641.60 346.587  21
  -6  -3 -13 5587.63 299.335  26
  -6  -3 -14 136.821 77.6622  21
  -6  -4  10 4268.16 231.862  13
  -6  -4   9 438.301 111.457  13
  -6  -4   8 435.181 129.206  13
  -6  -4   7 101.513 96.4118  10
  -6  -4   7 94.1423 112.387  13
  -6  -4   6 6847.74 420.109  10
  -6  -4   6 6195.43 423.865  13
  -6  -4   5 6193.49 424.403  10
  -6  -4   5 5542.30 414.468  13
  -6  -4   5 6090.01 410.632  12
  -6  -4   4 6302.16 444.367  10
  -6  -4   4 6155.10 428.179  13
  -6  -4   4 6309.38 430.781  12
  -6  -4   3 14892.6 687.450  10
  -6  -4   3 14321.4 632.114  13
  -6  -4   3 13627.7 635.470  12
  -6  -4   2 6439.36 469.800  10
  -6  -4   2 6767.95 446.434  13
  -6  -4   2 6115.33 455.078  12
  -6  -4   1 32293.8 981.728  10
  -6  -4   1 32397.0 917.152  13
  -6  -4   1 30982.9 938.760  12
  -6  -4   0 6077.25 453.768  10
  -6  -4   0 7002.26 435.015  13
  -6  -4   0 6637.92 446.611  12
  -6  -4  -1 4004.99 364.145  10
  -6  -4  -1 3998.09 327.334  26
  -6  -4  -1 4572.79 366.589  12
  -6  -4  -2 15996.4 704.200  10
  -6  -4  -2 16397.8 653.074  26
  -6  -4  -3 103.959 120.830  26
  -6  -4  -3 12.6101 107.418  10
  -6  -4  -3 145.605 158.750  12
  -6  -4  -4 1868.88 258.051  19
  -6  -4  -4 1583.77 247.155  10
  -6  -4  -4 1489.09 231.448  26
  -6  -4  -5 2417.62 289.047  19
  -6  -4  -5 2318.40 278.710  26
  -6  -4  -6 25431.0 896.093  19
  -6  -4  -6 26119.8 833.635  17
  -6  -4  -6 25563.6 883.810  26
  -6  -4  -7 2729.46 329.650  21
  -6  -4  -7 2471.77 300.969  26
  -6  -4  -8 129.871 136.809  21
  -6  -4  -8 34.5976 131.502  26
  -6  -4  -9 3668.06 366.168  21
  -6  -4  -9 3682.70 360.514  26
  -6  -4 -10 28857.6 920.823  21
  -6  -4 -10 29757.9 905.962  26
  -6  -4 -11 2013.92 258.783  21
  -6  -4 -11 1976.36 249.840  26
  -6  -4 -12 857.427 170.235  21
  -6  -4 -12 1176.10 176.067  26
  -6  -4 -13 258.584 101.455  21
  -6  -4 -13 395.778 105.530  26
  -6  -4 -14 1285.65 124.377  26
  -6  -5   9 478.168 96.7757  13
  -6  -5   8 889.468 134.717  13
  -6  -5   7 1763.14 207.982  13
  -6  -5   6 302.975 113.252  10
  -6  -5   6 134.184 101.553  13
  -6  -5   6 323.693 135.626  12
  -6  -5   5 749.744 165.356  10
  -6  -5   5 699.164 160.433  13
  -6  -5   5 784.010 188.423  12
  -6  -5   4 6349.00 429.679  10
  -6  -5   4 6256.55 413.272  13
  -6  -5   4 5971.20 424.024  12
  -6  -5   3 14379.3 660.519  10
  -6  -5   3 14403.3 613.174  13
  -6  -5   3 13665.7 632.932  12
  -6  -5   2 1975.35 286.949  12
  -6  -5   2 2191.43 297.279  10
  -6  -5   2 2318.90 277.240  13
  -6  -5   1 828.685 262.434  12
  -6  -5   1 509.998 215.804  10
  -6  -5   1 683.607 204.769  13
  -6  -5   0 104053. 1784.44  10
  -6  -5   0 104462. 1712.50  12
  -6  -5  -1 32907.5 1018.11  10
  -6  -5  -1 34791.9 968.136  12
  -6  -5  -2 4385.31 384.853  10
  -6  -5  -2 4733.67 379.978  12
  -6  -5  -3 673.623 189.289  12
  -6  -5  -3 941.773 169.439  26
  -6  -5  -3 736.015 182.881  10
  -6  -5  -4 951.267 205.322  19
  -6  -5  -4 411.446 171.966  10
  -6  -5  -4 670.274 146.337  26
  -6  -5  -5 1279.58 209.585  26
  -6  -5  -5 1318.00 236.820  19
  -6  -5  -5 1022.71 193.005  10
  -6  -5  -6 483.629 174.472  19
  -6  -5  -6 493.624 169.609  26
  -6  -5  -7 169.183 162.199  19
  -6  -5  -7 175.280 138.049  26
  -6  -5  -8 9039.69 547.338  19
  -6  -5  -8 8852.24 520.623  26
  -6  -5  -9 1376.31 240.493  26
  -6  -5 -10 1422.65 237.610  26
  -6  -5 -11 17854.6 640.629  26
  -6  -5 -12 45862.2 905.285  26
  -6  -5 -13 113.866 88.3836  26
  -6  -6   8-26.8967 54.5989  13
  -6  -6   7 335.673 90.6191  13
  -6  -6   6 142.459 90.5823  13
  -6  -6   6 255.051 119.800  12
  -6  -6   5 225.024 126.805  12
  -6  -6   5 5.21655 88.5199  10
  -6  -6   5 123.049 90.1273  13
  -6  -6   4 35.9539 151.294  12
  -6  -6   4 164.384 125.189  10
  -6  -6   4 309.506 128.185  13
  -6  -6   3 8539.99 486.685  10
  -6  -6   3 7571.75 424.170  13
  -6  -6   3 7766.64 484.253  12
  -6  -6   2 370.466 190.079  12
  -6  -6   2 692.681 187.959  10
  -6  -6   2 305.050 133.573  13
  -6  -6   1 30.5852 153.263  12
  -6  -6   1-12.4005 119.004  10
  -6  -6   0 12397.5 626.652  10
  -6  -6   0 12924.0 623.015  12
  -6  -6  -1 9762.46 557.318  10
  -6  -6  -1 10373.4 544.443  12
  -6  -6  -2 4431.60 392.865  10
  -6  -6  -2 4629.34 358.265  12
  -6  -6  -3 374.846 167.109  12
  -6  -6  -3-119.149 146.322  10
  -6  -6  -4 1172.24 219.394  19
  -6  -6  -5 304.833 150.620  19
  -6  -6  -5-36.1034 97.5752  26
  -6  -6  -6 219.270 161.844  19
  -6  -6  -6 138.432 124.923  26
  -6  -6  -7 1172.00 219.572  19
  -6  -6  -7 1049.55 207.134  26
  -6  -6  -8 2098.68 271.071  19
  -6  -6  -8 2065.60 263.564  26
  -6  -6  -9 6250.45 429.803  19
  -6  -6  -9 5911.28 389.264  26
  -6  -6 -10 3947.03 311.865  26
  -6  -6 -11 306.407 112.052  26
  -6  -6 -12 6368.51 311.295  26
  -6  -6 -13 522.684 87.9613  26
  -6  -7   6 3239.79 215.697  12
  -6  -7   5 243.614 113.883  12
  -6  -7   4 1867.71 224.551  12
  -6  -7   4 1446.21 177.041  10
  -6  -7   3 6.56430 132.129  12
  -6  -7   3 126.336 108.507  10
  -6  -7   2 817.153 186.488  12
  -6  -7   2 900.666 178.484  10
  -6  -7   1 1599.35 244.233  12
  -6  -7   1 1226.17 210.130  10
  -6  -7   0 1838.24 244.174  12
  -6  -7   0 1486.27 224.055  10
  -6  -7  -1 1127.50 200.272  12
  -6  -7  -1 1138.43 198.847  10
  -6  -7  -2-22.4629 121.247  12
  -6  -7  -2-139.540 155.222  10
  -6  -7  -3 1855.37 223.628  12
  -6  -7  -5 7703.29 453.342  19
  -6  -7  -6 358.646 142.905  19
  -6  -7  -7 2324.31 258.674  19
  -6  -7  -7 2135.83 223.459  10
  -6  -7  -7 1653.91 206.052  26
  -6  -7  -8 264.179 133.126  19
  -6  -7  -8-63.6944 90.1621  26
  -6  -7  -9 1533.42 198.628  19
  -6  -7  -9 1278.36 171.057  26
  -6  -7 -10 366.762 103.706  26
  -6  -7 -11 1120.16 131.084  26
  -6  -8   5 2788.41 183.749  12
  -6  -8   4 2954.77 218.553  12
  -6  -8   3 306.835 126.884  12
  -6  -8   3 56.7372 64.3091  10
  -6  -8   2 832.122 161.242  12
  -6  -8   2 696.542 128.677  10
  -6  -8   1 2538.01 233.956  10
  -6  -8   1 2738.62 254.311  12
  -6  -8   0 1846.21 214.893  12
  -6  -8   0 1966.02 217.411  10
  -6  -8  -1 219.623 122.202  12
  -6  -8  -1 95.4371 113.752  10
  -6  -8  -2 30.8514 98.6216  12
  -6  -8  -2 92.7780 104.437  10
  -6  -8  -3 796.932 167.581  10
  -6  -8  -4 2520.13 261.752  10
  -6  -8  -5 74.5560 97.2458  19
  -6  -8  -5 248.619 106.453  10
  -6  -8  -6 1024.60 163.290  19
  -6  -8  -6 877.448 151.456  10
  -6  -8  -7 1628.72 190.956  19
  -6  -8  -7 1740.35 175.006  10
  -6  -8  -8 363.458 108.437  19
  -6  -9   2 1679.46 151.046  12
  -6  -9   1 50.0556 77.5196  12
  -6  -9   1 207.887 72.9447  10
  -6  -9   0 465.727 106.573  12
  -6  -9   0 514.705 102.184  10
  -6  -9  -1 263.111 87.7711  10
  -6  -9  -1 155.110 82.0295  12
  -6  -9  -2 1298.93 155.110  10
  -6  -9  -3 244.378 86.3778  10
  -6  -9  -4-109.156 71.9245  10
  -6  -9  -5 3044.52 211.671  10
  -6  -9  -6 6621.12 275.422  10
  -7   4   3 1141.18 123.695  23
  -7   4   2 5095.36 267.851  23
  -7   4   1 269.482 88.1752  23
  -7   4   1 186.608 65.4073  15
  -7   4   0 845.679 123.879  23
  -7   4   0 851.764 125.724  15
  -7   4  -1-16.4863 53.7130  23
  -7   4  -1 119.567 67.6506  15
  -7   4  -2 3349.87 251.587  15
  -7   4  -2 3184.32 221.378  23
  -7   4  -3 168.044 87.6764  15
  -7   4  -3 184.623 74.5521  23
  -7   4  -4-54.2316 67.4283  15
  -7   4  -5 1626.35 179.112  15
  -7   4  -6 1033.45 141.255  15
  -7   4  -7 3696.27 226.107  15
  -7   3   5 240.196 74.3379  23
  -7   3   4 1130.95 145.002  23
  -7   3   3 103.426 81.2991  23
  -7   3   3 75.4579 57.0932  15
  -7   3   2 789.151 142.150  23
  -7   3   2 828.802 134.655  15
  -7   3   1 118.661 74.2527  23
  -7   3   1 138.005 79.3987  15
  -7   3   0 9302.84 453.319  15
  -7   3   0 8708.64 416.973  23
  -7   3  -1 2376.75 248.166  15
  -7   3  -1 2319.81 224.865  23
  -7   3  -2 6356.62 395.397  15
  -7   3  -2 5865.90 337.188  23
  -7   3  -3 3170.75 284.649  15
  -7   3  -4 11550.2 520.181  15
  -7   3  -5 335.179 110.096  15
  -7   3  -6 414.325 117.677  15
  -7   3  -7 1530.80 158.327  16
  -7   3  -7 1500.47 183.679  15
  -7   3  -8 2335.04 185.266  16
  -7   3  -8 1806.57 189.594  15
  -7   3  -9 191.042 66.9752  16
  -7   2   7 1685.00 147.603  23
  -7   2   6 7292.48 344.824  23
  -7   2   5 99.3523 83.7465  23
  -7   2   5 36.6501 50.0471  15
  -7   2   4 130.050 69.9046  23
  -7   2   4 182.248 80.4084  15
  -7   2   3 3513.63 291.482  23
  -7   2   2 52.9437 81.6920  23
  -7   2   2-73.3883 112.016  10
  -7   2   1 724.416 147.079  23
  -7   2   1 809.417 162.675  10
  -7   2   1 416.465 117.639  15
  -7   2   0 3675.28 318.993  15
  -7   2   0 3466.65 291.656  23
  -7   2  -1 3869.99 327.433  15
  -7   2  -1 3637.76 291.311  23
  -7   2  -2 7704.45 474.089  15
  -7   2  -3 2916.29 299.385  15
  -7   2  -4 1248.26 208.286  15
  -7   2  -5 131.554 109.558  15
  -7   2  -6 2222.29 219.691  16
  -7   2  -6 2575.09 266.301  15
  -7   2  -7 668.953 141.116  16
  -7   2  -7 353.561 104.385  15
  -7   2  -8 4489.16 299.019  16
  -7   2  -8 4133.22 306.072  15
  -7   2  -9 823.888 140.535  16
  -7   2  -9 646.098 126.019  15
  -7   2 -10 276.788 78.5924  16
  -7   2 -11 587.671 90.9823  16
  -7   1   8 307.607 75.6983  23
  -7   1   7 4480.40 261.193  11
  -7   1   6 40.1215 81.1078  11
  -7   1   6 185.005 106.614  10
  -7   1   5 238.142 110.396  11
  -7   1   5 580.047 147.950  10
  -7   1   4-8.68303 90.7879  11
  -7   1   4 198.570 144.557  10
  -7   1   3 9136.61 490.416  11
  -7   1   3 9123.94 486.809  10
  -7   1   2 1466.76 231.557  10
  -7   1   1 7093.51 431.814  10
  -7   1   1 6003.98 390.225  23
  -7   1   0 21.0154 74.3412  23
  -7   1   0 100.873 113.973  10
  -7   1  -1 5724.42 397.905  17
  -7   1  -2 1242.54 211.757  17
  -7   1  -3 5697.92 413.876  17
  -7   1  -3 5847.69 427.114  15
  -7   1  -4 1541.01 246.167  17
  -7   1  -4 1388.49 222.469  15
  -7   1  -5 6653.50 444.697  17
  -7   1  -5 6129.57 416.801  15
  -7   1  -6 2294.05 298.701  17
  -7   1  -6 1700.90 225.762  16
  -7   1  -6 1649.54 230.350  15
  -7   1  -7 753.931 157.937  16
  -7   1  -7 743.059 161.210  15
  -7   1  -8 1462.07 203.722  16
  -7   1  -8 940.121 154.422  15
  -7   1  -9 75.6872 89.9192  16
  -7   1 -10 3334.09 261.638  16
  -7   1 -11 1814.72 180.800  16
  -7   1 -12 128.864 66.3551  16
  -7   0   8 3211.15 215.046  11
  -7   0   7 319.644 102.240  11
  -7   0   7 329.056 101.398  10
  -7   0   6 6398.89 384.370  11
  -7   0   6 6581.68 377.613  10
  -7   0   5-11.5355 99.7646  11
  -7   0   5 8.00028 123.381  10
  -7   0   4 3907.33 333.277  11
  -7   0   4 3528.72 318.901  10
  -7   0   3 65.2092 136.499  11
  -7   0   3 62.6240 124.881  10
  -7   0   2 11283.8 567.427  11
  -7   0   2 10489.4 551.647  10
  -7   0   1 161.580 138.383  10
  -7   0   0 659.897 171.547  10
  -7   0   0 769.931 179.355  17
  -7   0  -1 120.868 109.528  10
  -7   0  -1 448.366 148.539  17
  -7   0  -2 690.820 172.933  17
  -7   0  -3 25742.6 856.035  17
  -7   0  -4 701.044 200.671  17
  -7   0  -4 452.980 149.807  15
  -7   0  -5 171.437 139.074  17
  -7   0  -5 93.9172 79.4144  15
  -7   0  -6 11150.7 573.711  17
  -7   0  -6 10049.3 523.362  16
  -7   0  -6 10883.7 524.269  15
  -7   0  -7 5557.33 417.057  17
  -7   0  -7 4892.07 379.150  16
  -7   0  -7 5293.89 364.542  15
  -7   0  -8-35.7032 138.430  16
  -7   0  -9 4361.11 331.018  16
  -7   0 -10 593.224 129.807  21
  -7   0 -10 367.357 115.199  16
  -7   0 -11-21.9945 75.2558  16
  -7   0 -12 248.119 90.4749  16
  -7   0 -13 414.708 87.1838  16
  -7  -1   8 2594.65 207.497  11
  -7  -1   8 2732.65 195.856  10
  -7  -1   7 1065.96 160.763  11
  -7  -1   7 1358.01 175.267  10
  -7  -1   7 1012.83 134.827  13
  -7  -1   6 5071.15 354.187  11
  -7  -1   6 5398.97 352.229  10
  -7  -1   6 4600.29 290.866  13
  -7  -1   5 4596.68 351.857  11
  -7  -1   5 5014.86 368.543  10
  -7  -1   5 4564.31 306.869  13
  -7  -1   4 1775.62 239.807  11
  -7  -1   4 1474.87 234.013  10
  -7  -1   4 1345.69 185.203  13
  -7  -1   3 93.1359 136.362  11
  -7  -1   3-117.454 165.384  10
  -7  -1   3 377.052 142.834  13
  -7  -1   2 1499.09 218.559  11
  -7  -1   2 1484.40 243.419  10
  -7  -1   1 4353.67 361.242  11
  -7  -1   1 4152.40 364.726  10
  -7  -1   1 3532.62 332.286  17
  -7  -1   0 3983.32 357.345  10
  -7  -1   0 3204.83 335.846  17
  -7  -1  -1 74.6491 120.542  10
  -7  -1  -1 88.6703 108.796  17
  -7  -1  -2 1922.72 267.580  17
  -7  -1  -3 2084.20 269.185  17
  -7  -1  -4 5837.03 439.508  17
  -7  -1  -4 7096.71 464.469  26
  -7  -1  -5 10697.0 564.602  17
  -7  -1  -5 9785.27 507.630  16
  -7  -1  -5 11486.1 556.380  26
  -7  -1  -5 10248.5 502.726  15
  -7  -1  -6 2054.72 267.873  17
  -7  -1  -6 2569.23 295.355  26
  -7  -1  -7 16518.8 686.633  17
  -7  -1  -7 15410.3 666.621  16
  -7  -1  -7 17073.7 663.625  26
  -7  -1  -8 105.923 119.186  21
  -7  -1  -8 155.290 131.032  17
  -7  -1  -8 195.181 118.289  26
  -7  -1  -8 82.1813 109.305  16
  -7  -1  -9 220.762 126.685  21
  -7  -1  -9 32.5509 116.025  16
  -7  -1  -9 307.185 150.233  17
  -7  -1  -9 45.1985 115.305  26
  -7  -1 -10 25.8133 94.7056  21
  -7  -1 -10 171.229 95.2997  26
  -7  -1 -10 46.6688 91.6313  16
  -7  -1 -11 3761.65 293.285  21
  -7  -1 -11 3701.61 295.097  16
  -7  -1 -12 2130.88 202.276  21
  -7  -1 -12 2172.49 211.149  16
  -7  -2   8 143.332 72.9621  11
  -7  -2   8 150.599 76.9105  10
  -7  -2   8 128.996 72.2860  13
  -7  -2   7 17.2593 76.9419  11
  -7  -2   7 119.943 83.0593  10
  -7  -2   7 73.3423 76.2628  13
  -7  -2   6 2904.44 255.935  11
  -7  -2   6 2912.84 264.223  10
  -7  -2   6 2529.49 245.396  13
  -7  -2   5 2063.02 243.168  11
  -7  -2   5 1810.27 232.912  10
  -7  -2   5 2354.04 250.168  13
  -7  -2   4 82.6326 108.743  11
  -7  -2   4 40.0543 140.323  10
  -7  -2   4 211.960 129.891  13
  -7  -2   3 1670.99 226.511  11
  -7  -2   3 1079.57 213.523  10
  -7  -2   3 1275.64 208.561  13
  -7  -2   2 4029.13 334.506  11
  -7  -2   2 3389.60 335.665  10
  -7  -2   2 3664.19 320.349  13
  -7  -2   1 640.581 163.029  11
  -7  -2   1 511.569 185.109  10
  -7  -2   0 3530.89 350.948  10
  -7  -2  -1 3609.86 349.901  10
  -7  -2  -2 18126.0 714.537  10
  -7  -2  -2 17821.0 736.898  17
  -7  -2  -2 18707.3 723.479  26
  -7  -2  -3 2933.06 312.819  17
  -7  -2  -3 3339.84 331.742  26
  -7  -2  -4 1485.73 230.750  17
  -7  -2  -4 1682.26 271.347  26
  -7  -2  -5-109.701 124.425  17
  -7  -2  -5 241.410 132.708  16
  -7  -2  -5 371.447 184.978  26
  -7  -2  -6 10723.2 561.259  17
  -7  -2  -6 9870.08 543.867  16
  -7  -2  -6 11048.6 574.319  26
  -7  -2  -7 1863.05 256.690  17
  -7  -2  -7 1905.04 258.338  16
  -7  -2  -7 2351.75 276.908  26
  -7  -2  -8 290.933 170.402  21
  -7  -2  -8-59.6985 100.503  17
  -7  -2  -8-31.1685 108.497  16
  -7  -2  -8 334.104 147.267  26
  -7  -2  -9 3058.10 314.423  21
  -7  -2  -9 3008.68 278.837  17
  -7  -2  -9 2598.66 307.783  16
  -7  -2  -9 2731.46 272.321  26
  -7  -2 -10 1169.21 208.936  21
  -7  -2 -10 879.058 195.581  16
  -7  -2 -10 1014.06 154.143  26
  -7  -2 -11 264.126 108.714  21
  -7  -2 -11 219.034 90.3919  26
  -7  -2 -12 1724.28 192.971  21
  -7  -3   8 920.088 129.567  13
  -7  -3   7 1349.66 144.850  11
  -7  -3   7 1351.45 158.231  10
  -7  -3   7 1170.37 171.349  13
  -7  -3   6 8750.41 396.871  11
  -7  -3   6 9340.44 442.356  10
  -7  -3   6 9089.69 440.200  13
  -7  -3   5 4732.89 317.702  11
  -7  -3   5 5058.42 361.078  10
  -7  -3   5 4851.00 349.871  13
  -7  -3   4 6767.43 391.942  11
  -7  -3   4 6566.18 435.032  10
  -7  -3   4 6789.01 422.170  13
  -7  -3   3 787.342 158.732  11
  -7  -3   3 564.291 166.134  10
  -7  -3   3 1001.29 203.341  13
  -7  -3   2 251.452 118.446  11
  -7  -3   2 145.042 127.710  10
  -7  -3   2 292.491 151.688  13
  -7  -3   1 266.424 148.204  10
  -7  -3   1 344.444 159.335  13
  -7  -3   0 4001.09 366.034  10
  -7  -3  -1 4879.63 402.283  10
  -7  -3  -2 1285.09 225.636  10
  -7  -3  -2 1670.47 252.633  26
  -7  -3  -3 267.397 131.031  10
  -7  -3  -3 699.150 204.176  26
  -7  -3  -4 21542.9 816.867  17
  -7  -3  -4 23387.9 795.242  26
  -7  -3  -5 1250.09 220.338  17
  -7  -3  -5 1646.43 268.014  26
  -7  -3  -6 28250.3 887.382  17
  -7  -3  -6 26472.3 873.702  16
  -7  -3  -6 27245.8 882.484  26
  -7  -3  -7 6.03485 103.571  17
  -7  -3  -7 305.528 168.438  16
  -7  -3  -7 252.730 157.018  26
  -7  -3  -8 7696.28 445.201  17
  -7  -3  -8 7995.87 509.807  16
  -7  -3  -8 8616.14 492.660  26
  -7  -3  -9 120.767 104.852  17
  -7  -3  -9 62.7224 129.596  26
  -7  -3 -10 1083.21 175.509  26
  -7  -3 -11 256.123 105.532  26
  -7  -3 -12 211.293 83.9756  26
  -7  -4   8 67.2023 59.6152  13
  -7  -4   7 834.668 120.185  10
  -7  -4   7 882.133 139.999  13
  -7  -4   6 2493.12 225.677  10
  -7  -4   6 2451.37 237.179  13
  -7  -4   5 5450.50 357.735  10
  -7  -4   5 4939.64 349.774  13
  -7  -4   4 2864.01 292.198  10
  -7  -4   4 3128.03 294.226  13
  -7  -4   3 1087.66 199.964  10
  -7  -4   3 1192.75 204.702  13
  -7  -4   2 4753.76 381.687  10
  -7  -4   2 4779.53 374.735  13
  -7  -4   1 4508.70 385.064  10
  -7  -4   0 1950.11 275.803  10
  -7  -4  -1 12264.0 623.891  10
  -7  -4  -1 11882.5 527.256  26
  -7  -4  -2 2021.53 279.782  10
  -7  -4  -2 2154.79 257.066  26
  -7  -4  -3 4558.31 384.248  10
  -7  -4  -3 5290.51 390.116  26
  -7  -4  -4 5537.27 402.170  10
  -7  -4  -4 6091.73 424.833  26
  -7  -4  -5 3067.68 305.607  17
  -7  -4  -5 3027.79 308.578  26
  -7  -4  -6 17806.8 679.692  17
  -7  -4  -6 16971.2 700.272  26
  -7  -4  -7 229.422 110.093  17
  -7  -4  -7 81.0439 141.572  26
  -7  -4  -8 795.414 194.263  26
  -7  -4  -9 257.468 130.775  26
  -7  -4 -10 0.78591 110.497  26
  -7  -4 -11 641.618 134.245  26
  -7  -4 -12 2295.93 183.075  26
  -7  -5   7 374.475 83.3265  13
  -7  -5   6 300.267 92.8149  10
  -7  -5   6 77.0518 77.5264  13
  -7  -5   5 704.983 138.334  10
  -7  -5   5 498.365 127.001  13
  -7  -5   4 28.3290 95.2131  10
  -7  -5   4 199.071 115.888  13
  -7  -5   3 8049.24 457.510  10
  -7  -5   3 7928.01 432.299  13
  -7  -5   2 3396.31 323.472  10
  -7  -5   1 203.820 154.027  10
  -7  -5   0 1625.97 269.127  10
  -7  -5  -1 8754.25 528.108  10
  -7  -5  -2 460.674 156.820  10
  -7  -5  -2 687.321 168.603  26
  -7  -5  -3 1215.07 217.982  10
  -7  -5  -3 1495.22 213.015  26
  -7  -5  -4 183.291 129.288  10
  -7  -5  -4 428.031 149.731  26
  -7  -5  -5 1282.23 200.228  10
  -7  -5  -5 1074.08 174.743  17
  -7  -5  -5 1373.71 213.496  26
  -7  -5  -6 1100.50 172.854  17
  -7  -5  -6 1116.99 201.377  26
  -7  -5  -7-163.848 143.191  26
  -7  -5  -8 300.974 138.631  26
  -7  -5  -9 9861.79 475.252  26
  -7  -5 -10 81.2861 95.9497  26
  -7  -5 -11 522.091 111.481  26
  -7  -5 -12 299.245 81.8559  26
  -7  -6   5 607.232 108.042  10
  -7  -6   4 1797.07 191.914  10
  -7  -6   3 573.297 128.896  10
  -7  -6   2 1283.85 200.341  10
  -7  -6   2 1559.89 218.214  12
  -7  -6   1 2025.79 251.829  10
  -7  -6   1 2033.98 245.571  12
  -7  -6   0 7137.36 459.505  10
  -7  -6   0 7156.11 423.197  12
  -7  -6  -1 11.2179 126.971  10
  -7  -6  -1 49.0550 153.105  12
  -7  -6  -2 1729.28 244.292  10
  -7  -6  -3 1888.73 246.883  10
  -7  -6  -4 259.085 138.005  10
  -7  -6  -5 7.16129 99.4723  10
  -7  -6  -5 189.440 91.4473  17
  -7  -6  -5 337.246 122.916  26
  -7  -6  -6 536.561 126.952  10
  -7  -6  -6 430.468 131.846  26
  -7  -6  -7 3102.06 268.263  26
  -7  -6  -8 719.979 148.801  26
  -7  -6  -9 365.436 106.901  26
  -7  -6 -10 84.0413 80.4114  26
  -7  -6 -11 2089.33 165.852  26
  -7  -7   4 470.137 86.7455  10
  -7  -7   3 903.954 132.317  10
  -7  -7   2 1295.52 169.506  10
  -7  -7   2 1776.48 204.799  12
  -7  -7   1 7482.62 395.119  10
  -7  -7   1 8133.68 400.301  12
  -7  -7   0 15445.5 581.658  10
  -7  -7   0 16362.2 565.358  12
  -7  -7  -1 420.296 150.826  10
  -7  -7  -1 592.833 160.533  12
  -7  -7  -2 70.7243 114.826  10
  -7  -7  -3 160.139 125.507  10
  -7  -7  -4 1498.86 201.180  10
  -7  -7  -5 1289.22 177.223  10
  -7  -7  -6 496.318 110.355  10
  -7  -7  -7 987.830 132.869  26
  -7  -7  -8 232.597 84.2197  26
  -7  -7  -9 542.150 96.2943  26
  -7  -8   2 1828.62 149.846  10
  -7  -8   1-74.7276 69.7161  10
  -7  -8   0 641.900 120.979  10
  -7  -8  -1 786.360 131.471  10
  -7  -8  -2 3540.92 253.619  10
  -7  -8  -3 625.078 128.725  10
  -7  -8  -4 278.157 90.3801  10
  -7  -8  -5 2229.71 182.904  10
  -7  -8  -6 4425.83 223.306  10
  -8   3  -1 967.189 113.592  15
  -8   3  -2 1638.23 145.235  15
  -8   3  -3 1255.67 135.054  15
  -8   3  -4 2794.66 186.174  15
  -8   2   2 173.276 65.8370  15
  -8   2   1 6123.45 301.242  15
  -8   2   0 1235.40 152.913  15
  -8   2  -1 727.946 122.486  15
  -8   2  -2 1079.83 147.341  15
  -8   2  -3 4800.80 290.743  15
  -8   2  -4 294.869 107.632  15
  -8   2  -5 5.43732 67.9891  15
  -8   2  -6 669.973 103.587  15
  -8   1   4 3755.59 216.748  15
  -8   1   3 221.708 64.1995  23
  -8   1   3 297.356 90.4038  15
  -8   1   2-53.4631 63.1056  15
  -8   1   1 2494.44 230.079  15
  -8   1   0 1169.66 170.500  15
  -8   1  -1 239.918 100.719  15
  -8   1  -2 674.014 133.509  15
  -8   1  -3 804.524 147.621  15
  -8   1  -4 142.245 87.9684  15
  -8   1  -5 384.923 103.329  15
  -8   1  -6 4102.04 269.644  15
  -8   1  -7 2338.48 193.317  15
  -8   1  -8 1494.14 136.231  16
  -8   0   5 4083.29 229.562  10
  -8   0   4 7794.60 347.929  10
  -8   0   3 1479.38 176.975  10
  -8   0   2 5140.30 315.936  10
  -8   0   1 272.271 110.537  10
  -8   0   0 372.288 111.658  10
  -8   0  -1 1688.93 200.933  17
  -8   0  -2 2689.05 254.925  17
  -8   0  -2 2423.14 249.920  15
  -8   0  -3 36.8670 107.129  17
  -8   0  -3 13.6362 87.8549  15
  -8   0  -4 1362.50 195.219  17
  -8   0  -4 1181.14 165.943  15
  -8   0  -5 9869.92 469.388  17
  -8   0  -5 9067.34 422.345  15
  -8   0  -6 21348.6 667.233  17
  -8   0  -6 18854.6 580.724  15
  -8   0  -8 806.910 128.380  16
  -8   0  -9 6636.21 300.230  16
  -8   0 -10 185.054 70.0620  16
  -8  -1   6 876.732 109.156  10
  -8  -1   5 5041.28 274.183  10
  -8  -1   4 6294.72 331.323  10
  -8  -1   3 3843.40 282.123  10
  -8  -1   2 539.062 139.704  10
  -8  -1   1 29.6997 95.7421  10
  -8  -1   0 782.665 151.900  10
  -8  -1   0 764.761 155.800  17
  -8  -1  -1 332.286 115.558  10
  -8  -1  -1 311.786 128.434  17
  -8  -1  -2 4922.06 358.294  17
  -8  -1  -3 646.592 170.999  17
  -8  -1  -4 52.6424 110.618  17
  -8  -1  -4 45.4598 75.1147  15
  -8  -1  -5 31.1552 95.5564  17
  -8  -1  -5-9.97609 60.1073  15
  -8  -1  -6 1448.01 205.774  17
  -8  -1  -7 10955.5 487.874  17
  -8  -1  -7 9493.85 421.488  16
  -8  -1  -8 4614.38 297.695  16
  -8  -1  -9 191.755 98.0510  16
  -8  -2   6 363.029 84.3023  10
  -8  -2   5 2053.21 194.031  10
  -8  -2   4 91.2894 91.7684  10
  -8  -2   3 1486.63 194.442  10
  -8  -2   2 2140.58 232.304  10
  -8  -2   2 1349.00 172.310  17
  -8  -2   1 552.055 143.583  10
  -8  -2   1 509.942 122.448  17
  -8  -2   0 824.155 164.208  10
  -8  -2   0 409.993 122.381  17
  -8  -2  -1 1195.48 184.129  10
  -8  -2  -1 780.397 166.546  17
  -8  -2  -2 1620.23 194.915  10
  -8  -2  -2 1665.86 222.807  17
  -8  -2  -3 3244.73 317.902  17
  -8  -2  -4 15103.8 618.312  17
  -8  -2  -5 6245.70 404.563  17
  -8  -2  -6 155.183 121.990  17
  -8  -2  -7 384.961 120.868  17
  -8  -2  -7 775.109 174.118  26
  -8  -2  -8 4805.18 311.737  17
  -8  -2  -8 5727.74 327.443  26
  -8  -3   6-37.3232 50.1265  10
  -8  -3   5 269.864 93.8862  10
  -8  -3   4 103.826 91.1224  10
  -8  -3   3 1444.43 185.962  10
  -8  -3   3 960.320 144.806  17
  -8  -3   2 115.832 113.429  10
  -8  -3   2 52.6791 74.0605  17
  -8  -3   1 152.459 109.105  10
  -8  -3   1 20.2854 74.6850  17
  -8  -3   0 417.452 141.922  10
  -8  -3   0 128.782 98.9318  17
  -8  -3  -1 6626.16 410.730  10
  -8  -3  -1 5866.20 409.352  17
  -8  -3  -2 490.340 144.851  10
  -8  -3  -2 259.462 111.692  17
  -8  -3  -3 212.202 105.886  10
  -8  -3  -3 32.1464 94.0559  17
  -8  -3  -4 3286.20 300.580  17
  -8  -3  -5 8712.27 470.298  17
  -8  -3  -5 9559.54 489.785  26
  -8  -3  -6 2422.23 252.692  17
  -8  -3  -6 2859.62 290.323  26
  -8  -3  -7 1456.81 187.051  17
  -8  -3  -7 1606.39 219.686  26
  -8  -3  -8 3325.04 253.145  17
  -8  -3  -8 3888.68 280.782  26
  -8  -3  -9 1680.61 186.005  26
  -8  -3 -10 200.483 81.9138  26
  -8  -4   5 2471.90 180.818  10
  -8  -4   4-76.4195 83.6603  10
  -8  -4   4 45.6393 56.6190  17
  -8  -4   3 142.904 100.497  10
  -8  -4   3-81.6219 75.2209  17
  -8  -4   2 257.036 108.154  10
  -8  -4   1 7768.57 425.219  10
  -8  -4   0 2914.87 280.361  10
  -8  -4  -1 9492.96 475.484  10
  -8  -4  -2 118.016 108.462  10
  -8  -4  -2-88.2641 114.362  17
  -8  -4  -3 7702.70 408.714  10
  -8  -4  -3 7605.60 443.797  17
  -8  -4  -4 1525.80 208.518  17
  -8  -4  -4 2736.60 265.487  26
  -8  -4  -5 4956.48 341.524  17
  -8  -4  -5 5328.16 355.834  26
  -8  -4  -6 575.264 141.632  17
  -8  -4  -6 857.863 185.629  26
  -8  -4  -7 1695.74 184.357  17
  -8  -4  -7 2078.74 224.859  26
  -8  -4  -8 1167.24 144.063  17
  -8  -4  -8 1406.47 182.195  26
  -8  -4  -9 295.223 109.069  26
  -8  -4 -10 1631.25 153.858  26
  -8  -5   4 847.505 120.935  10
  -8  -5   4 438.507 88.8658  17
  -8  -5   3 442.187 115.511  10
  -8  -5   2 1517.57 186.528  10
  -8  -5   1 262.034 122.550  10
  -8  -5   0 1491.91 202.898  10
  -8  -5  -1 0.37367 101.436  10
  -8  -5  -2-183.649 110.781  10
  -8  -5  -3 2123.46 222.528  10
  -8  -5  -3 2047.51 221.412  17
  -8  -5  -4 369.984 111.136  10
  -8  -5  -4 373.013 109.355  17
  -8  -5  -5 443.103 134.016  17
  -8  -5  -5 369.318 131.621  26
  -8  -5  -6 1512.65 169.532  17
  -8  -5  -6 1903.24 199.201  26
  -8  -5  -7 319.984 87.9641  17
  -8  -5  -7 554.851 131.321  26
  -8  -5  -8 157.171 89.4360  26
  -8  -5  -9-41.0256 63.8028  26
  -8  -5 -10 98.0482 57.1135  26
  -8  -6   3 353.803 84.4882  10
  -8  -6   2 222.860 85.8627  10
  -8  -6   1 5384.84 303.236  10
  -8  -6   0 10922.4 444.547  10
  -8  -6  -1 2784.09 247.220  10
  -8  -6  -2 5322.03 321.860  10
  -8  -6  -3 144.257 91.8652  10
  -8  -6  -3 12.9796 70.7636  17
  -8  -6  -4 1716.50 173.565  10
  -8  -6  -4 1449.59 159.208  17
  -8  -6  -5 1208.34 139.597  17
  -8  -6  -6 3770.10 230.039  26
  -8  -6  -7 2544.75 187.113  26
  -8  -6  -8 3276.64 198.439  26
  -8  -7   1 715.129 104.542  10
  -8  -7   0 10229.1 366.456  10
  -8  -7  -1 7946.97 336.289  10
  -8  -7  -2 1266.66 149.326  10
  -8  -7  -2 1048.30 123.631  17
  -8  -7  -3 37.3973 61.8991  10
  -8  -7  -3 22.8677 48.0726  17
  -8  -7  -4 232.897 71.3898  10
  -9   0  -1 66.8752 55.7357  15
  -9   0  -2 1020.84 115.060  15
  -9   0  -3 127.566 57.1277  15
  -9  -1   1 183.591 56.0577  15
  -9  -1   0 679.709 102.634  15
  -9  -1  -1 369.056 80.2789  17
  -9  -1  -1 76.0186 52.6580  15
  -9  -1  -2 701.148 109.018  17
  -9  -1  -2 391.090 81.3062  15
  -9  -1  -3 434.438 99.5933  17
  -9  -1  -3 113.073 50.9443  15
  -9  -1  -4 1826.96 167.144  17
  -9  -2   1 61.5081 57.8017  10
  -9  -2   0 231.819 63.2599  10
  -9  -2   0 250.028 69.5190  17
  -9  -2  -1 619.480 105.105  17
  -9  -2  -1 602.999 99.0697  15
  -9  -2  -2 6.58559 58.6839  17
  -9  -2  -2 57.8114 46.8893  15
  -9  -2  -3 159.026 76.1389  17
  -9  -2  -4 826.906 122.353  17
  -9  -2  -5 5488.28 282.666  17
  -9  -2  -6 1260.82 143.992  17
  -9  -3   1 2261.40 167.822  10
  -9  -3   0 1458.80 142.459  10
  -9  -3   0 1393.05 145.362  17
  -9  -3  -1 1498.31 143.979  10
  -9  -3  -1 1241.86 152.254  17
  -9  -3  -2 261.041 94.7842  17
  -9  -3  -3 5330.70 295.666  17
  -9  -3  -4 280.162 94.6476  17
  -9  -3  -5 773.431 118.633  17
  -9  -3  -6 133.808 69.9903  17
  -9  -3  -7 8070.10 292.844  17
  -9  -4   1 539.669 89.5010  10
  -9  -4   0-76.3649 70.5237  10
  -9  -4   0-32.0973 50.0690  17
  -9  -4  -1 1444.56 136.834  10
  -9  -4  -1 1342.21 149.152  17
  -9  -4  -2-3.06921 51.5405  10
  -9  -4  -2 150.673 72.9503  17
  -9  -4  -3 1862.75 177.697  17
  -9  -4  -4 2105.42 181.658  17
  -9  -4  -5 463.728 96.3264  17
  -9  -4  -6 859.384 107.071  17
  -9  -5  -1 103.278 63.6117  17
  -9  -5  -2 59.1417 59.5245  17
  -9  -5  -3 52.6507 57.3922  17
  -9  -5  -4 602.882 93.5290  17
   0   0   0    0.00    0.00   0

TITL s25sip6_auto in P-1
REM P-1 (#2 in standard setting)
CELL 1.54184   7.620950   8.520072  13.945384  86.1386  80.0681  75.2548
ZERR    2.00   0.000463   0.000570   0.000916   0.0054   0.0053   0.0056
LATT  1
SFAC C H N O F P S
UNIT 24.00 36.00 8.00 2.00 12.00 2.00 2.00
REM  CrysAlisPro recorded range (K): Min=150.0; max=150.0; aver:150.0
TEMP -123
TREF
HKLF 4
END
;
_shelx_hkl_checksum   95773
