# Supplementary material for: Mitochondria and Neuromast Tagging With Fluorescent Gallium‐Triapine Analogues: In Cellulo MP FLIM and Zebrafish Live Imaging
Source: Adv Sci (Weinh). 2026 Apr 16:e19815. Online ahead of print. doi: 10.1002/advs.202519815 (PMC13335005; doi:10.1002/advs.202519815)
Supplement: Supplementary file 2 — Supporting File: advs75212‐sup‐0002‐Data.zip. [file ADVS-9999-e19815-s001.zip › advs75212-sup-0002-Data/L4_y25sip6.cif]

 
data_y25sip6
 
_audit_creation_method            'SHELXL-2019/3'
_shelx_SHELXL_version_number      '2019/3'
_chemical_name_systematic         ?
_chemical_name_common             ?
_chemical_melting_point           ?
_chemical_formula_moiety         'C33 H32 B F2 N7 O S'
_chemical_formula_sum
 'C33 H32 B F2 N7 O S' 
_chemical_formula_weight          623.52

loop_
 _atom_type_symbol
 _atom_type_description
 _atom_type_scat_dispersion_real
 _atom_type_scat_dispersion_imag
 _atom_type_scat_source
 'C'  'C'   0.0181   0.0091
 'International Tables Vol C Tables 4.2.6.8 and 6.1.1.4'
 'H'  'H'   0.0000   0.0000
 'International Tables Vol C Tables 4.2.6.8 and 6.1.1.4'
 'B'  'B'   0.0090   0.0039
 'International Tables Vol C Tables 4.2.6.8 and 6.1.1.4'
 'N'  'N'   0.0311   0.0180
 'International Tables Vol C Tables 4.2.6.8 and 6.1.1.4'
 'O'  'O'   0.0492   0.0322
 'International Tables Vol C Tables 4.2.6.8 and 6.1.1.4'
 'F'  'F'   0.0727   0.0534
 'International Tables Vol C Tables 4.2.6.8 and 6.1.1.4'
 'S'  'S'   0.3331   0.5567
 'International Tables Vol C Tables 4.2.6.8 and 6.1.1.4'
 
_space_group_crystal_system       triclinic
_space_group_IT_number            2
_space_group_name_H-M_alt         'P -1'
_space_group_name_Hall            '-P 1'
 
_shelx_space_group_comment
;
The symmetry employed for this shelxl refinement is uniquely defined
by the following loop, which should always be used as a source of
symmetry information in preference to the above space-group names.
They are only intended as comments.
;
 
loop_
 _space_group_symop_operation_xyz
 'x, y, z'
 '-x, -y, -z'
 
_cell_length_a                    10.3033(2)
_cell_length_b                    10.7787(2)
_cell_length_c                    14.7436(4)
_cell_angle_alpha                 110.156(2)
_cell_angle_beta                  93.819(2)
_cell_angle_gamma                 95.137(2)
_cell_volume                      1522.58(6)
_cell_formula_units_Z             2
_cell_measurement_temperature     150(2)
_cell_measurement_reflns_used   8958
_cell_measurement_theta_min     3.1950
_cell_measurement_theta_max     77.5840
 
_exptl_crystal_description        plate
_exptl_crystal_colour             orange
_exptl_crystal_density_meas       ?
_exptl_crystal_density_method     ?
_exptl_crystal_density_diffrn     1.360          
_exptl_crystal_F_000              652
_exptl_transmission_factor_min    ?
_exptl_transmission_factor_max    ?
_exptl_crystal_size_max           0.150
_exptl_crystal_size_mid           0.100
_exptl_crystal_size_min           0.020
_exptl_absorpt_coefficient_mu     1.381
_shelx_estimated_absorpt_T_min    0.820
_shelx_estimated_absorpt_T_max    0.973
_exptl_absorpt_correction_T_min                   0.79789
_exptl_absorpt_correction_T_max                   1.00000
_exptl_absorpt_correction_type            multi-scan
_exptl_absorpt_process_details
;
CrysAlisPro 1.171.43.144a (Rigaku Oxford Diffraction, 2024)
Empirical absorption correction using spherical harmonics,
implemented in SCALE3 ABSPACK scaling algorithm.
;
_oxdiff_exptl_absorpt_empirical_full_min           0.783
_oxdiff_exptl_absorpt_empirical_full_max           1.289
_oxdiff_exptl_absorpt_empirical_details
;
Empirical correction (ABSPACK) includes:
- Absorption correction using spherical harmonics
- Frame scaling
;
_diffrn_ambient_temperature 150.00(13) 
_diffrn_ambient_environment N~2~
_diffrn_source 'micro-focus sealed X-ray tube'
_diffrn_source_type 'PhotonJet (Cu) X-ray Source'
_diffrn_radiation_probe x-ray
_diffrn_radiation_type 'Cu K\a'
_diffrn_radiation_wavelength 1.54184
_diffrn_radiation_monochromator mirror
_diffrn_measurement_device 'four-circle diffractometer'
_diffrn_measurement_device_type 'XtaLAB Synergy, Dualflex, HyPix-Arc 100'
_diffrn_measurement_method '\w scans'
_diffrn_detector 'Hybrid Pixel Array Detector'
_diffrn_detector_type 'HyPix-Arc 100'
_diffrn_detector_area_resol_mean 10.0000
_diffrn_reflns_number             20979
_diffrn_reflns_av_unetI/netI      0.0573
_diffrn_reflns_av_R_equivalents   0.0584
_diffrn_reflns_limit_h_min        -12
_diffrn_reflns_limit_h_max        13
_diffrn_reflns_limit_k_min        -13
_diffrn_reflns_limit_k_max        11
_diffrn_reflns_limit_l_min        -18
_diffrn_reflns_limit_l_max        18
_diffrn_reflns_theta_min          3.211
_diffrn_reflns_theta_max          79.102
_diffrn_reflns_theta_full         67.684
_diffrn_measured_fraction_theta_max   0.937
_diffrn_measured_fraction_theta_full  0.991
_diffrn_reflns_Laue_measured_fraction_max    0.937
_diffrn_reflns_Laue_measured_fraction_full   0.991
_diffrn_reflns_point_group_measured_fraction_max   0.937
_diffrn_reflns_point_group_measured_fraction_full  0.991
_reflns_number_total              6174
_reflns_number_gt                 4898
_reflns_threshold_expression      'I > 2\s(I)'
_reflns_Friedel_coverage          0.000
_reflns_Friedel_fraction_max      .
_reflns_Friedel_fraction_full     .
 
_reflns_special_details
;
 Reflections were merged by SHELXL according to the crystal
 class for the calculation of statistics and refinement.
 
 _reflns_Friedel_fraction is defined as the number of unique
 Friedel pairs measured divided by the number that would be
 possible theoretically, ignoring centric projections and
 systematic absences.
;
 
_computing_data_collection     'CrysAlisPro system (CCD 43.104a (release 22-12-2023))'
_computing_cell_refinement     'CrysAlisPro 1.171.43.104a (Rigaku OD, 2023)'
_computing_data_reduction      'CrysAlisPro 1.171.43.104a (Rigaku OD, 2023)'
_computing_structure_solution     'SHELXT 2018/2 (Sheldrick, 2018)'
_computing_structure_refinement   
;
 SHELXL-2019/2 (Sheldrick, 2019)
 Sheldrick GM (2008) Acta Crystallogr A64:112--122 and 
 C. B. H\"ubschle, G. M. Sheldrick and B. Dittrich
 ShelXle: a Qt graphical user interface for SHELXL
 J. Appl. Cryst., 44, (2011) 1281-1284.
;
_computing_molecular_graphics  

'ORTEP3 for Windows - Farrugia, L. J. J. Appl. Crystallogr. 1997, 30, 565'

_computing_publication_material    
;
 'WinGX publication routines, Farrugia, 
 L. J., J. Appl. Crystallogr., 1999, 32, 837-838
;
_refine_special_details           ?
_refine_ls_structure_factor_coef  Fsqd
_refine_ls_matrix_type            full
_refine_ls_weighting_scheme       calc
_refine_ls_weighting_details
'w=1/[\s^2^(Fo^2^)+(0.0673P)^2^+0.4338P] where P=(Fo^2^+2Fc^2^)/3'
_atom_sites_solution_primary      dual
_atom_sites_solution_secondary    ?
_atom_sites_solution_hydrogens    mixed
_refine_ls_hydrogen_treatment     mixed
_refine_ls_extinction_method      none
_refine_ls_extinction_coef        .
_refine_ls_number_reflns          6174
_refine_ls_number_parameters      422
_refine_ls_number_restraints      0
_refine_ls_R_factor_all           0.0630
_refine_ls_R_factor_gt            0.0497
_refine_ls_wR_factor_ref          0.1382
_refine_ls_wR_factor_gt           0.1296
_refine_ls_goodness_of_fit_ref    1.040
_refine_ls_restrained_S_all       1.040
_refine_ls_shift/su_max           0.002
_refine_ls_shift/su_mean          0.000
 
loop_
 _atom_site_label
 _atom_site_type_symbol
 _atom_site_fract_x
 _atom_site_fract_y
 _atom_site_fract_z
 _atom_site_U_iso_or_equiv
 _atom_site_adp_type
 _atom_site_occupancy
 _atom_site_site_symmetry_order  
 _atom_site_calc_flag
 _atom_site_refinement_flags_posn
 _atom_site_refinement_flags_adp
 _atom_site_refinement_flags_occupancy
 _atom_site_disorder_assembly
 _atom_site_disorder_group
S1 S 0.82872(5) -0.05710(5) 0.56959(5) 0.04626(17) Uani 1 1 d . . . . .
B1 B 0.6261(2) 1.2633(2) 0.93998(17) 0.0350(5) Uani 1 1 d . . . . .
F1 F 0.64839(12) 1.35042(11) 0.88878(9) 0.0431(3) Uani 1 1 d . . . . .
F2 F 0.61508(13) 1.33760(12) 1.03557(9) 0.0455(3) Uani 1 1 d . . . . .
O1 O 0.54284(15) 0.35325(13) 0.55405(10) 0.0393(3) Uani 1 1 d . . . . .
N1 N 0.99676(16) 0.42668(16) 0.34879(13) 0.0360(4) Uani 1 1 d . . . . .
N2 N 0.83788(17) 0.23369(16) 0.46805(13) 0.0361(4) Uani 1 1 d . . . . .
N3 N 0.86627(18) 0.12293(17) 0.48749(15) 0.0407(4) Uani 1 1 d . . . . .
H3 H 0.938(3) 0.094(3) 0.478(2) 0.063(8) Uiso 1 1 d . . . . .
N4 N 0.67726(16) 0.12616(16) 0.56124(13) 0.0357(4) Uani 1 1 d . . . . .
H4 H 0.660(3) 0.195(3) 0.544(2) 0.058(8) Uiso 1 1 d . . . . .
N5 N 0.52261(17) 0.31585(16) 0.69372(13) 0.0348(4) Uani 1 1 d . . . . .
H5 H 0.545(2) 0.349(2) 0.7583(19) 0.041(6) Uiso 1 1 d . . . . .
N6 N 0.74085(16) 1.17822(15) 0.93291(12) 0.0346(4) Uani 1 1 d . . . . .
N7 N 0.50126(16) 1.16598(15) 0.89294(12) 0.0334(4) Uani 1 1 d . . . . .
C1 C 0.98730(19) 0.53472(19) 0.32164(15) 0.0349(4) Uani 1 1 d . . . . .
C2 C 1.0859(2) 0.5685(2) 0.26912(16) 0.0422(5) Uani 1 1 d . . . . .
H2 H 1.155819 0.515734 0.253070 0.051 Uiso 1 1 calc R U . . .
C3 C 1.0812(2) 0.6767(2) 0.24127(18) 0.0481(5) Uani 1 1 d . . . . .
H3A H 1.147787 0.698662 0.205872 0.058 Uiso 1 1 calc R U . . .
C4 C 0.9784(2) 0.7557(2) 0.26477(19) 0.0505(6) Uani 1 1 d . . . . .
H4A H 0.975923 0.830471 0.244862 0.061 Uiso 1 1 calc R U . . .
C5 C 0.8826(2) 0.7263(2) 0.31557(19) 0.0478(5) Uani 1 1 d . . . . .
H5A H 0.813632 0.780633 0.330766 0.057 Uiso 1 1 calc R U . . .
C6 C 0.8845(2) 0.6152(2) 0.34620(16) 0.0385(5) Uani 1 1 d . . . . .
C7 C 0.7906(2) 0.5804(2) 0.40134(17) 0.0413(5) Uani 1 1 d . . . . .
H7 H 0.720687 0.632621 0.419733 0.050 Uiso 1 1 calc R U . . .
C8 C 0.7994(2) 0.4725(2) 0.42843(16) 0.0382(4) Uani 1 1 d . . . . .
H8 H 0.736276 0.447906 0.465203 0.046 Uiso 1 1 calc R U . . .
C9 C 0.90615(19) 0.39799(19) 0.39985(15) 0.0341(4) Uani 1 1 d . . . . .
C10 C 0.9231(2) 0.2804(2) 0.42598(16) 0.0379(4) Uani 1 1 d . . . . .
H10 H 0.999952 0.238012 0.411075 0.046 Uiso 1 1 calc R U . . .
C11 C 0.7870(2) 0.07182(19) 0.53898(16) 0.0364(4) Uani 1 1 d . . . . .
C12 C 0.5923(2) 0.08908(19) 0.62454(15) 0.0351(4) Uani 1 1 d . . . . .
H12A H 0.643575 0.100661 0.686709 0.042 Uiso 1 1 calc R U . . .
H12B H 0.556608 -0.005948 0.593790 0.042 Uiso 1 1 calc R U . . .
C13 C 0.48004(19) 0.17373(18) 0.64435(15) 0.0349(4) Uani 1 1 d . . . . .
H13A H 0.428690 0.160574 0.581875 0.042 Uiso 1 1 calc R U . . .
H13B H 0.421428 0.142634 0.684703 0.042 Uiso 1 1 calc R U . . .
C14 C 0.54657(19) 0.39729(18) 0.64311(14) 0.0321(4) Uani 1 1 d . . . . .
C15 C 0.57230(18) 0.54381(18) 0.69911(14) 0.0314(4) Uani 1 1 d . . . . .
C16 C 0.5869(2) 0.62730(19) 0.64577(15) 0.0376(4) Uani 1 1 d . . . . .
H16 H 0.586048 0.590064 0.577178 0.045 Uiso 1 1 calc R U . . .
C17 C 0.6027(2) 0.76441(19) 0.69168(15) 0.0388(5) Uani 1 1 d . . . . .
H17 H 0.612679 0.820452 0.654417 0.047 Uiso 1 1 calc R U . . .
C18 C 0.60387(18) 0.82008(18) 0.79167(15) 0.0322(4) Uani 1 1 d . . . . .
C19 C 0.5933(2) 0.7371(2) 0.84550(16) 0.0414(5) Uani 1 1 d . . . . .
H19 H 0.597535 0.774258 0.914305 0.050 Uiso 1 1 calc R U . . .
C20 C 0.5766(2) 0.60020(19) 0.79920(16) 0.0412(5) Uani 1 1 d . . . . .
H20 H 0.567895 0.544216 0.836607 0.049 Uiso 1 1 calc R U . . .
C21 C 0.61230(19) 0.96729(18) 0.84182(14) 0.0320(4) Uani 1 1 d . . . . .
C22 C 0.7332(2) 1.04125(18) 0.87973(15) 0.0344(4) Uani 1 1 d . . . . .
C23 C 0.8624(2) 1.0038(2) 0.88241(16) 0.0397(5) Uani 1 1 d . . . . .
C24 C 0.9063(2) 0.8703(2) 0.8320(2) 0.0527(6) Uani 1 1 d . . . . .
H24A H 0.886286 0.845183 0.761577 0.079 Uiso 1 1 calc R U . . .
H24B H 0.860248 0.803689 0.853669 0.079 Uiso 1 1 calc R U . . .
H24C H 1.000893 0.874879 0.847683 0.079 Uiso 1 1 calc R U . . .
C25 C 0.9422(2) 1.1171(2) 0.93896(18) 0.0458(5) Uani 1 1 d . . . . .
H25 H 1.033982 1.122771 0.954869 0.055 Uiso 1 1 calc R U . . .
C26 C 0.8665(2) 1.2231(2) 0.96935(17) 0.0419(5) Uani 1 1 d . . . . .
C27 C 0.9100(3) 1.3631(2) 1.0326(2) 0.0585(7) Uani 1 1 d . . . . .
H27A H 1.005968 1.378278 1.041212 0.088 Uiso 1 1 calc R U . . .
H27B H 0.876867 1.380212 1.096088 0.088 Uiso 1 1 calc R U . . .
H27C H 0.875937 1.423201 1.002441 0.088 Uiso 1 1 calc R U . . .
C28 C 0.3769(2) 1.1972(2) 0.88814(16) 0.0382(4) Uani 1 1 d . . . . .
C29 C 0.3435(2) 1.3367(2) 0.92324(18) 0.0480(5) Uani 1 1 d . . . . .
H29A H 0.358796 1.376675 0.873864 0.072 Uiso 1 1 calc R U . . .
H29B H 0.398612 1.388615 0.983599 0.072 Uiso 1 1 calc R U . . .
H29C H 0.251081 1.336299 0.935312 0.072 Uiso 1 1 calc R U . . .
C30 C 0.2916(2) 1.0800(2) 0.84580(17) 0.0430(5) Uani 1 1 d . . . . .
H30 H 0.199083 1.074585 0.834517 0.052 Uiso 1 1 calc R U . . .
C31 C 0.3634(2) 0.9729(2) 0.82287(16) 0.0396(5) Uani 1 1 d . . . . .
C32 C 0.3057(2) 0.8298(2) 0.7802(2) 0.0535(6) Uani 1 1 d . . . . .
H32A H 0.210009 0.824474 0.770615 0.080 Uiso 1 1 calc R U . . .
H32B H 0.330108 0.783678 0.824425 0.080 Uiso 1 1 calc R U . . .
H32C H 0.339157 0.787607 0.717490 0.080 Uiso 1 1 calc R U . . .
C33 C 0.4960(2) 1.02697(18) 0.85084(14) 0.0334(4) Uani 1 1 d . . . . .
 
loop_
 _atom_site_aniso_label
 _atom_site_aniso_U_11
 _atom_site_aniso_U_22
 _atom_site_aniso_U_33
 _atom_site_aniso_U_23
 _atom_site_aniso_U_13
 _atom_site_aniso_U_12
S1 0.0423(3) 0.0370(3) 0.0735(4) 0.0322(3) 0.0191(3) 0.0157(2)
B1 0.0430(12) 0.0252(10) 0.0373(12) 0.0108(9) 0.0086(9) 0.0045(9)
F1 0.0521(7) 0.0320(6) 0.0503(7) 0.0208(5) 0.0071(6) 0.0047(5)
F2 0.0562(8) 0.0365(6) 0.0375(7) 0.0047(5) 0.0095(6) 0.0032(5)
O1 0.0544(9) 0.0302(7) 0.0342(8) 0.0108(6) 0.0068(6) 0.0110(6)
N1 0.0345(8) 0.0324(8) 0.0417(10) 0.0132(7) 0.0069(7) 0.0050(7)
N2 0.0387(9) 0.0309(8) 0.0434(10) 0.0176(7) 0.0074(7) 0.0082(7)
N3 0.0390(10) 0.0362(9) 0.0581(12) 0.0258(9) 0.0172(8) 0.0157(8)
N4 0.0357(9) 0.0285(8) 0.0483(10) 0.0174(8) 0.0111(7) 0.0107(7)
N5 0.0458(10) 0.0260(8) 0.0333(9) 0.0100(7) 0.0087(7) 0.0064(7)
N6 0.0381(9) 0.0270(8) 0.0383(9) 0.0118(7) 0.0029(7) 0.0000(7)
N7 0.0369(9) 0.0258(7) 0.0368(9) 0.0089(7) 0.0066(7) 0.0072(7)
C1 0.0338(10) 0.0336(10) 0.0374(11) 0.0134(8) 0.0025(8) 0.0016(8)
C2 0.0369(11) 0.0464(12) 0.0454(12) 0.0191(10) 0.0066(9) 0.0024(9)
C3 0.0445(12) 0.0533(13) 0.0510(14) 0.0264(11) 0.0068(10) -0.0048(10)
C4 0.0521(14) 0.0488(13) 0.0590(15) 0.0313(12) 0.0026(11) 0.0015(11)
C5 0.0453(12) 0.0435(12) 0.0628(15) 0.0286(11) 0.0055(11) 0.0080(10)
C6 0.0353(10) 0.0352(10) 0.0476(12) 0.0180(9) 0.0030(9) 0.0049(8)
C7 0.0360(11) 0.0373(11) 0.0552(13) 0.0196(10) 0.0094(9) 0.0105(9)
C8 0.0339(10) 0.0347(10) 0.0487(12) 0.0164(9) 0.0103(9) 0.0056(8)
C9 0.0326(10) 0.0307(9) 0.0387(11) 0.0116(8) 0.0049(8) 0.0044(8)
C10 0.0360(10) 0.0340(10) 0.0467(12) 0.0158(9) 0.0090(9) 0.0093(8)
C11 0.0361(10) 0.0277(9) 0.0459(12) 0.0127(9) 0.0072(9) 0.0059(8)
C12 0.0394(10) 0.0263(9) 0.0427(11) 0.0144(8) 0.0112(8) 0.0065(8)
C13 0.0358(10) 0.0264(9) 0.0430(11) 0.0114(8) 0.0102(8) 0.0056(8)
C14 0.0339(9) 0.0286(9) 0.0358(10) 0.0118(8) 0.0074(8) 0.0092(8)
C15 0.0335(9) 0.0268(9) 0.0361(10) 0.0121(8) 0.0069(8) 0.0081(7)
C16 0.0521(12) 0.0299(9) 0.0334(10) 0.0116(8) 0.0099(9) 0.0123(9)
C17 0.0526(12) 0.0292(9) 0.0381(11) 0.0149(8) 0.0085(9) 0.0084(9)
C18 0.0330(9) 0.0260(9) 0.0385(10) 0.0117(8) 0.0059(8) 0.0055(7)
C19 0.0596(13) 0.0306(10) 0.0339(11) 0.0100(8) 0.0104(9) 0.0068(9)
C20 0.0625(14) 0.0269(9) 0.0371(11) 0.0135(8) 0.0092(10) 0.0073(9)
C21 0.0381(10) 0.0272(9) 0.0330(10) 0.0122(8) 0.0075(8) 0.0066(8)
C22 0.0386(10) 0.0282(9) 0.0385(11) 0.0137(8) 0.0060(8) 0.0062(8)
C23 0.0390(11) 0.0397(11) 0.0443(12) 0.0186(9) 0.0059(9) 0.0079(9)
C24 0.0431(12) 0.0499(13) 0.0648(16) 0.0158(12) 0.0095(11) 0.0185(11)
C25 0.0357(11) 0.0489(12) 0.0555(14) 0.0226(11) 0.0023(10) 0.0032(9)
C26 0.0431(12) 0.0377(11) 0.0457(12) 0.0184(9) 0.0013(9) -0.0029(9)
C27 0.0535(14) 0.0428(13) 0.0706(18) 0.0153(12) -0.0068(12) -0.0096(11)
C28 0.0393(11) 0.0357(10) 0.0413(11) 0.0128(9) 0.0096(9) 0.0122(9)
C29 0.0539(13) 0.0381(11) 0.0522(14) 0.0125(10) 0.0083(11) 0.0183(10)
C30 0.0346(10) 0.0413(11) 0.0528(13) 0.0149(10) 0.0073(9) 0.0084(9)
C31 0.0370(11) 0.0340(10) 0.0456(12) 0.0108(9) 0.0064(9) 0.0054(8)
C32 0.0395(12) 0.0361(11) 0.0744(18) 0.0086(11) 0.0006(11) -0.0016(9)
C33 0.0385(10) 0.0249(9) 0.0362(10) 0.0089(8) 0.0068(8) 0.0051(8)
 
_geom_special_details
;
 All esds (except the esd in the dihedral angle between two l.s. planes)
 are estimated using the full covariance matrix.  The cell esds are taken
 into account individually in the estimation of esds in distances, angles
 and torsion angles; correlations between esds in cell parameters are only
 used when they are defined by crystal symmetry.  An approximate (isotropic)
 treatment of cell esds is used for estimating esds involving l.s. planes.
;
 
loop_
 _geom_bond_atom_site_label_1
 _geom_bond_atom_site_label_2
 _geom_bond_distance
 _geom_bond_site_symmetry_2
 _geom_bond_publ_flag
S1 C11 1.6830(19) . ?
B1 F2 1.378(3) . ?
B1 F1 1.406(2) . ?
B1 N7 1.541(3) . ?
B1 N6 1.548(3) . ?
O1 C14 1.229(2) . ?
N1 C9 1.318(3) . ?
N1 C1 1.365(2) . ?
N2 C10 1.272(3) . ?
N2 N3 1.371(2) . ?
N3 C11 1.355(3) . ?
N3 H3 0.83(3) . ?
N4 C11 1.329(2) . ?
N4 C12 1.449(3) . ?
N4 H4 0.89(3) . ?
N5 C14 1.351(2) . ?
N5 C13 1.462(2) . ?
N5 H5 0.90(3) . ?
N6 C26 1.347(3) . ?
N6 C22 1.405(2) . ?
N7 C28 1.357(3) . ?
N7 C33 1.405(2) . ?
C1 C2 1.413(3) . ?
C1 C6 1.416(3) . ?
C2 C3 1.367(3) . ?
C2 H2 0.9500 . ?
C3 C4 1.405(3) . ?
C3 H3A 0.9500 . ?
C4 C5 1.357(3) . ?
C4 H4A 0.9500 . ?
C5 C6 1.419(3) . ?
C5 H5A 0.9500 . ?
C6 C7 1.410(3) . ?
C7 C8 1.362(3) . ?
C7 H7 0.9500 . ?
C8 C9 1.421(3) . ?
C8 H8 0.9500 . ?
C9 C10 1.467(3) . ?
C10 H10 0.9500 . ?
C12 C13 1.518(3) . ?
C12 H12A 0.9900 . ?
C12 H12B 0.9900 . ?
C13 H13A 0.9900 . ?
C13 H13B 0.9900 . ?
C14 C15 1.498(3) . ?
C15 C20 1.385(3) . ?
C15 C16 1.389(3) . ?
C16 C17 1.386(3) . ?
C16 H16 0.9500 . ?
C17 C18 1.386(3) . ?
C17 H17 0.9500 . ?
C18 C19 1.388(3) . ?
C18 C21 1.493(2) . ?
C19 C20 1.384(3) . ?
C19 H19 0.9500 . ?
C20 H20 0.9500 . ?
C21 C22 1.386(3) . ?
C21 C33 1.403(3) . ?
C22 C23 1.427(3) . ?
C23 C25 1.375(3) . ?
C23 C24 1.500(3) . ?
C24 H24A 0.9800 . ?
C24 H24B 0.9800 . ?
C24 H24C 0.9800 . ?
C25 C26 1.403(3) . ?
C25 H25 0.9500 . ?
C26 C27 1.484(3) . ?
C27 H27A 0.9800 . ?
C27 H27B 0.9800 . ?
C27 H27C 0.9800 . ?
C28 C30 1.394(3) . ?
C28 C29 1.492(3) . ?
C29 H29A 0.9800 . ?
C29 H29B 0.9800 . ?
C29 H29C 0.9800 . ?
C30 C31 1.382(3) . ?
C30 H30 0.9500 . ?
C31 C33 1.412(3) . ?
C31 C32 1.499(3) . ?
C32 H32A 0.9800 . ?
C32 H32B 0.9800 . ?
C32 H32C 0.9800 . ?
 
loop_
 _geom_angle_atom_site_label_1
 _geom_angle_atom_site_label_2
 _geom_angle_atom_site_label_3
 _geom_angle
 _geom_angle_site_symmetry_1
 _geom_angle_site_symmetry_3
 _geom_angle_publ_flag
F2 B1 F1 108.65(16) . . ?
F2 B1 N7 111.38(17) . . ?
F1 B1 N7 109.68(17) . . ?
F2 B1 N6 110.50(17) . . ?
F1 B1 N6 109.74(17) . . ?
N7 B1 N6 106.88(15) . . ?
C9 N1 C1 117.87(16) . . ?
C10 N2 N3 115.51(17) . . ?
C11 N3 N2 120.08(17) . . ?
C11 N3 H3 117(2) . . ?
N2 N3 H3 122(2) . . ?
C11 N4 C12 121.79(16) . . ?
C11 N4 H4 119.6(18) . . ?
C12 N4 H4 118.1(18) . . ?
C14 N5 C13 121.26(17) . . ?
C14 N5 H5 118.1(15) . . ?
C13 N5 H5 120.1(15) . . ?
C26 N6 C22 108.12(17) . . ?
C26 N6 B1 126.52(17) . . ?
C22 N6 B1 125.17(17) . . ?
C28 N7 C33 107.66(17) . . ?
C28 N7 B1 126.79(16) . . ?
C33 N7 B1 125.50(16) . . ?
N1 C1 C2 118.35(18) . . ?
N1 C1 C6 122.41(18) . . ?
C2 C1 C6 119.23(18) . . ?
C3 C2 C1 120.4(2) . . ?
C3 C2 H2 119.8 . . ?
C1 C2 H2 119.8 . . ?
C2 C3 C4 120.3(2) . . ?
C2 C3 H3A 119.9 . . ?
C4 C3 H3A 119.9 . . ?
C5 C4 C3 120.8(2) . . ?
C5 C4 H4A 119.6 . . ?
C3 C4 H4A 119.6 . . ?
C4 C5 C6 120.5(2) . . ?
C4 C5 H5A 119.7 . . ?
C6 C5 H5A 119.7 . . ?
C7 C6 C1 117.36(17) . . ?
C7 C6 C5 123.89(19) . . ?
C1 C6 C5 118.75(19) . . ?
C8 C7 C6 120.48(18) . . ?
C8 C7 H7 119.8 . . ?
C6 C7 H7 119.8 . . ?
C7 C8 C9 117.77(19) . . ?
C7 C8 H8 121.1 . . ?
C9 C8 H8 121.1 . . ?
N1 C9 C8 124.11(17) . . ?
N1 C9 C10 114.53(17) . . ?
C8 C9 C10 121.36(18) . . ?
N2 C10 C9 121.85(18) . . ?
N2 C10 H10 119.1 . . ?
C9 C10 H10 119.1 . . ?
N4 C11 N3 117.12(17) . . ?
N4 C11 S1 123.19(16) . . ?
N3 C11 S1 119.68(15) . . ?
N4 C12 C13 110.94(15) . . ?
N4 C12 H12A 109.5 . . ?
C13 C12 H12A 109.5 . . ?
N4 C12 H12B 109.5 . . ?
C13 C12 H12B 109.5 . . ?
H12A C12 H12B 108.0 . . ?
N5 C13 C12 113.65(16) . . ?
N5 C13 H13A 108.8 . . ?
C12 C13 H13A 108.8 . . ?
N5 C13 H13B 108.8 . . ?
C12 C13 H13B 108.8 . . ?
H13A C13 H13B 107.7 . . ?
O1 C14 N5 121.26(18) . . ?
O1 C14 C15 121.15(16) . . ?
N5 C14 C15 117.55(17) . . ?
C20 C15 C16 118.70(18) . . ?
C20 C15 C14 124.17(16) . . ?
C16 C15 C14 117.06(17) . . ?
C17 C16 C15 120.64(19) . . ?
C17 C16 H16 119.7 . . ?
C15 C16 H16 119.7 . . ?
C18 C17 C16 120.30(17) . . ?
C18 C17 H17 119.9 . . ?
C16 C17 H17 119.9 . . ?
C17 C18 C19 119.23(18) . . ?
C17 C18 C21 121.10(16) . . ?
C19 C18 C21 119.65(18) . . ?
C20 C19 C18 120.2(2) . . ?
C20 C19 H19 119.9 . . ?
C18 C19 H19 119.9 . . ?
C19 C20 C15 120.89(18) . . ?
C19 C20 H20 119.6 . . ?
C15 C20 H20 119.6 . . ?
C22 C21 C33 121.59(17) . . ?
C22 C21 C18 119.84(16) . . ?
C33 C21 C18 118.56(17) . . ?
C21 C22 N6 120.07(17) . . ?
C21 C22 C23 131.93(18) . . ?
N6 C22 C23 107.83(18) . . ?
C25 C23 C22 106.04(18) . . ?
C25 C23 C24 125.8(2) . . ?
C22 C23 C24 128.1(2) . . ?
C23 C24 H24A 109.5 . . ?
C23 C24 H24B 109.5 . . ?
H24A C24 H24B 109.5 . . ?
C23 C24 H24C 109.5 . . ?
H24A C24 H24C 109.5 . . ?
H24B C24 H24C 109.5 . . ?
C23 C25 C26 109.0(2) . . ?
C23 C25 H25 125.5 . . ?
C26 C25 H25 125.5 . . ?
N6 C26 C25 108.94(19) . . ?
N6 C26 C27 122.9(2) . . ?
C25 C26 C27 128.2(2) . . ?
C26 C27 H27A 109.5 . . ?
C26 C27 H27B 109.5 . . ?
H27A C27 H27B 109.5 . . ?
C26 C27 H27C 109.5 . . ?
H27A C27 H27C 109.5 . . ?
H27B C27 H27C 109.5 . . ?
N7 C28 C30 108.84(17) . . ?
N7 C28 C29 123.3(2) . . ?
C30 C28 C29 127.8(2) . . ?
C28 C29 H29A 109.5 . . ?
C28 C29 H29B 109.5 . . ?
H29A C29 H29B 109.5 . . ?
C28 C29 H29C 109.5 . . ?
H29A C29 H29C 109.5 . . ?
H29B C29 H29C 109.5 . . ?
C31 C30 C28 109.03(19) . . ?
C31 C30 H30 125.5 . . ?
C28 C30 H30 125.5 . . ?
C30 C31 C33 106.14(18) . . ?
C30 C31 C32 124.8(2) . . ?
C33 C31 C32 129.03(18) . . ?
C31 C32 H32A 109.5 . . ?
C31 C32 H32B 109.5 . . ?
H32A C32 H32B 109.5 . . ?
C31 C32 H32C 109.5 . . ?
H32A C32 H32C 109.5 . . ?
H32B C32 H32C 109.5 . . ?
C21 C33 N7 119.86(17) . . ?
C21 C33 C31 131.83(18) . . ?
N7 C33 C31 108.29(16) . . ?
 
loop_
 _geom_torsion_atom_site_label_1
 _geom_torsion_atom_site_label_2
 _geom_torsion_atom_site_label_3
 _geom_torsion_atom_site_label_4
 _geom_torsion
 _geom_torsion_site_symmetry_1
 _geom_torsion_site_symmetry_2
 _geom_torsion_site_symmetry_3
 _geom_torsion_site_symmetry_4
 _geom_torsion_publ_flag
C10 N2 N3 C11 174.7(2) . . . . ?
F2 B1 N6 C26 -55.3(3) . . . . ?
F1 B1 N6 C26 64.5(3) . . . . ?
N7 B1 N6 C26 -176.61(18) . . . . ?
F2 B1 N6 C22 130.46(19) . . . . ?
F1 B1 N6 C22 -109.7(2) . . . . ?
N7 B1 N6 C22 9.1(3) . . . . ?
F2 B1 N7 C28 55.3(3) . . . . ?
F1 B1 N7 C28 -65.0(3) . . . . ?
N6 B1 N7 C28 176.07(18) . . . . ?
F2 B1 N7 C33 -121.66(19) . . . . ?
F1 B1 N7 C33 118.02(19) . . . . ?
N6 B1 N7 C33 -0.9(3) . . . . ?
C9 N1 C1 C2 178.3(2) . . . . ?
C9 N1 C1 C6 -0.1(3) . . . . ?
N1 C1 C2 C3 -179.3(2) . . . . ?
C6 C1 C2 C3 -0.8(3) . . . . ?
C1 C2 C3 C4 0.1(4) . . . . ?
C2 C3 C4 C5 0.2(4) . . . . ?
C3 C4 C5 C6 0.1(4) . . . . ?
N1 C1 C6 C7 0.5(3) . . . . ?
C2 C1 C6 C7 -178.0(2) . . . . ?
N1 C1 C6 C5 179.6(2) . . . . ?
C2 C1 C6 C5 1.1(3) . . . . ?
C4 C5 C6 C7 178.3(2) . . . . ?
C4 C5 C6 C1 -0.8(4) . . . . ?
C1 C6 C7 C8 -0.6(3) . . . . ?
C5 C6 C7 C8 -179.7(2) . . . . ?
C6 C7 C8 C9 0.4(3) . . . . ?
C1 N1 C9 C8 -0.1(3) . . . . ?
C1 N1 C9 C10 179.89(18) . . . . ?
C7 C8 C9 N1 -0.1(3) . . . . ?
C7 C8 C9 C10 180.0(2) . . . . ?
N3 N2 C10 C9 179.57(19) . . . . ?
N1 C9 C10 N2 -174.0(2) . . . . ?
C8 C9 C10 N2 5.9(3) . . . . ?
C12 N4 C11 N3 -173.40(19) . . . . ?
C12 N4 C11 S1 7.9(3) . . . . ?
N2 N3 C11 N4 5.8(3) . . . . ?
N2 N3 C11 S1 -175.46(16) . . . . ?
C11 N4 C12 C13 175.43(18) . . . . ?
C14 N5 C13 C12 90.9(2) . . . . ?
N4 C12 C13 N5 -61.6(2) . . . . ?
C13 N5 C14 O1 -5.4(3) . . . . ?
C13 N5 C14 C15 172.04(16) . . . . ?
O1 C14 C15 C20 179.3(2) . . . . ?
N5 C14 C15 C20 1.9(3) . . . . ?
O1 C14 C15 C16 2.3(3) . . . . ?
N5 C14 C15 C16 -175.22(18) . . . . ?
C20 C15 C16 C17 -1.3(3) . . . . ?
C14 C15 C16 C17 175.90(19) . . . . ?
C15 C16 C17 C18 -0.1(3) . . . . ?
C16 C17 C18 C19 2.0(3) . . . . ?
C16 C17 C18 C21 -176.12(19) . . . . ?
C17 C18 C19 C20 -2.5(3) . . . . ?
C21 C18 C19 C20 175.7(2) . . . . ?
C18 C19 C20 C15 1.1(3) . . . . ?
C16 C15 C20 C19 0.8(3) . . . . ?
C14 C15 C20 C19 -176.2(2) . . . . ?
C17 C18 C21 C22 -94.5(2) . . . . ?
C19 C18 C21 C22 87.3(2) . . . . ?
C17 C18 C21 C33 86.6(2) . . . . ?
C19 C18 C21 C33 -91.5(2) . . . . ?
C33 C21 C22 N6 3.3(3) . . . . ?
C18 C21 C22 N6 -175.51(17) . . . . ?
C33 C21 C22 C23 177.9(2) . . . . ?
C18 C21 C22 C23 -0.9(3) . . . . ?
C26 N6 C22 C21 173.95(18) . . . . ?
B1 N6 C22 C21 -10.9(3) . . . . ?
C26 N6 C22 C23 -1.8(2) . . . . ?
B1 N6 C22 C23 173.31(18) . . . . ?
C21 C22 C23 C25 -173.3(2) . . . . ?
N6 C22 C23 C25 1.8(2) . . . . ?
C21 C22 C23 C24 8.6(4) . . . . ?
N6 C22 C23 C24 -176.3(2) . . . . ?
C22 C23 C25 C26 -1.1(2) . . . . ?
C24 C23 C25 C26 177.0(2) . . . . ?
C22 N6 C26 C25 1.2(2) . . . . ?
B1 N6 C26 C25 -173.91(19) . . . . ?
C22 N6 C26 C27 -177.8(2) . . . . ?
B1 N6 C26 C27 7.2(3) . . . . ?
C23 C25 C26 N6 0.0(3) . . . . ?
C23 C25 C26 C27 178.8(2) . . . . ?
C33 N7 C28 C30 1.5(2) . . . . ?
B1 N7 C28 C30 -175.92(19) . . . . ?
C33 N7 C28 C29 -178.2(2) . . . . ?
B1 N7 C28 C29 4.5(3) . . . . ?
N7 C28 C30 C31 -0.4(3) . . . . ?
C29 C28 C30 C31 179.2(2) . . . . ?
C28 C30 C31 C33 -0.9(3) . . . . ?
C28 C30 C31 C32 177.2(2) . . . . ?
C22 C21 C33 N7 4.6(3) . . . . ?
C18 C21 C33 N7 -176.56(17) . . . . ?
C22 C21 C33 C31 -176.7(2) . . . . ?
C18 C21 C33 C31 2.1(3) . . . . ?
C28 N7 C33 C21 176.96(18) . . . . ?
B1 N7 C33 C21 -5.6(3) . . . . ?
C28 N7 C33 C31 -2.0(2) . . . . ?
B1 N7 C33 C31 175.42(18) . . . . ?
C30 C31 C33 C21 -177.1(2) . . . . ?
C32 C31 C33 C21 5.0(4) . . . . ?
C30 C31 C33 N7 1.8(2) . . . . ?
C32 C31 C33 N7 -176.2(2) . . . . ?
 
loop_
 _geom_hbond_atom_site_label_D 
 _geom_hbond_atom_site_label_H 
 _geom_hbond_atom_site_label_A 
 _geom_hbond_distance_DH 
 _geom_hbond_distance_HA 
 _geom_hbond_distance_DA 
 _geom_hbond_angle_DHA 
 _geom_hbond_site_symmetry_A 
 _geom_hbond_publ_flag
N3 H3 S1  0.83(3) 2.57(3) 3.3806(19) 164(3) 2_756 yes
N4 H4 O1  0.89(3) 2.15(3) 2.947(2) 149(2) . yes
 
_refine_diff_density_max    0.313
_refine_diff_density_min   -0.334
_refine_diff_density_rms    0.059

_shelx_res_file
;
TITL shelxt_a.res in P-1
    y25sip6.res
    created by SHELXL-2019/3 at 13:17:17 on 04-Apr-2025
CELL  1.54184  10.3033  10.7787  14.7436  110.156   93.819   95.137
ZERR     2.00   0.0002   0.0002   0.0004    0.002    0.002    0.002
LATT   1
SFAC  C    H    B    N    O    F    S
UNIT 66 64 2 14 2 4 2
ACTA
FMAP   2
PLAN   5
BOND $H
CONF
EQIV $1 -x+2, -y, -z+1
HTAB N3 S1_$1
HTAB N4 O1
LIST   4
L.S.  10
TEMP  -123.00
SIZE 0.15 0.1 0.02
WGHT    0.067300    0.433800
FVAR       2.04425
S1    7    0.828719   -0.057102    0.569594    11.00000    0.04229    0.03701 =
         0.07353    0.03217    0.01910    0.01573
B1    3    0.626079    1.263295    0.939982    11.00000    0.04304    0.02520 =
         0.03729    0.01082    0.00856    0.00450
F1    6    0.648389    1.350420    0.888776    11.00000    0.05211    0.03204 =
         0.05034    0.02082    0.00711    0.00467
F2    6    0.615084    1.337597    1.035571    11.00000    0.05616    0.03647 =
         0.03755    0.00473    0.00951    0.00321
O1    5    0.542841    0.353249    0.554047    11.00000    0.05436    0.03022 =
         0.03424    0.01082    0.00683    0.01095
N1    4    0.996761    0.426685    0.348789    11.00000    0.03452    0.03238 =
         0.04169    0.01317    0.00689    0.00498
N2    4    0.837880    0.233688    0.468045    11.00000    0.03868    0.03094 =
         0.04341    0.01761    0.00742    0.00823
N3    4    0.866267    0.122931    0.487493    11.00000    0.03903    0.03618 =
         0.05813    0.02585    0.01723    0.01569
H3    2    0.938258    0.093794    0.478297    11.00000    0.06266
N4    4    0.677259    0.126165    0.561244    11.00000    0.03566    0.02855 =
         0.04826    0.01739    0.01113    0.01069
H4    2    0.660356    0.195082    0.544004    11.00000    0.05778
N5    4    0.522611    0.315845    0.693720    11.00000    0.04582    0.02599 =
         0.03329    0.00998    0.00866    0.00644
H5    2    0.544542    0.348570    0.758259    11.00000    0.04135
N6    4    0.740850    1.178220    0.932909    11.00000    0.03805    0.02699 =
         0.03825    0.01184    0.00293    0.00003
N7    4    0.501263    1.165978    0.892936    11.00000    0.03689    0.02580 =
         0.03680    0.00893    0.00655    0.00722
C1    1    0.987301    0.534720    0.321639    11.00000    0.03380    0.03361 =
         0.03738    0.01343    0.00247    0.00159
C2    1    1.085876    0.568528    0.269123    11.00000    0.03692    0.04637 =
         0.04539    0.01906    0.00658    0.00239
AFIX  43
H2    2    1.155819    0.515734    0.253070    11.00000   -1.20000
AFIX   0
C3    1    1.081204    0.676748    0.241274    11.00000    0.04454    0.05331 =
         0.05103    0.02644    0.00675   -0.00477
AFIX  43
H3A   2    1.147787    0.698662    0.205872    11.00000   -1.20000
AFIX   0
C4    1    0.978402    0.755677    0.264770    11.00000    0.05209    0.04877 =
         0.05901    0.03132    0.00260    0.00147
AFIX  43
H4A   2    0.975923    0.830471    0.244862    11.00000   -1.20000
AFIX   0
C5    1    0.882580    0.726349    0.315574    11.00000    0.04534    0.04350 =
         0.06281    0.02864    0.00552    0.00800
AFIX  43
H5A   2    0.813632    0.780633    0.330766    11.00000   -1.20000
AFIX   0
C6    1    0.884532    0.615235    0.346196    11.00000    0.03528    0.03524 =
         0.04757    0.01801    0.00295    0.00487
C7    1    0.790606    0.580423    0.401344    11.00000    0.03602    0.03728 =
         0.05516    0.01963    0.00944    0.01049
AFIX  43
H7    2    0.720687    0.632621    0.419733    11.00000   -1.20000
AFIX   0
C8    1    0.799396    0.472527    0.428432    11.00000    0.03385    0.03466 =
         0.04873    0.01642    0.01030    0.00556
AFIX  43
H8    2    0.736276    0.447906    0.465203    11.00000   -1.20000
AFIX   0
C9    1    0.906151    0.397993    0.399855    11.00000    0.03261    0.03070 =
         0.03873    0.01160    0.00489    0.00438
C10   1    0.923137    0.280434    0.425981    11.00000    0.03603    0.03403 =
         0.04666    0.01577    0.00900    0.00928
AFIX  43
H10   2    0.999952    0.238012    0.411075    11.00000   -1.20000
AFIX   0
C11   1    0.787032    0.071818    0.538978    11.00000    0.03610    0.02769 =
         0.04589    0.01273    0.00721    0.00588
C12   1    0.592256    0.089085    0.624540    11.00000    0.03945    0.02626 =
         0.04272    0.01436    0.01116    0.00648
AFIX  23
H12A  2    0.643575    0.100661    0.686709    11.00000   -1.20000
H12B  2    0.556608   -0.005948    0.593790    11.00000   -1.20000
AFIX   0
C13   1    0.480045    0.173726    0.644348    11.00000    0.03581    0.02638 =
         0.04302    0.01137    0.01024    0.00558
AFIX  23
H13A  2    0.428690    0.160574    0.581875    11.00000   -1.20000
H13B  2    0.421428    0.142634    0.684703    11.00000   -1.20000
AFIX   0
C14   1    0.546570    0.397293    0.643111    11.00000    0.03390    0.02859 =
         0.03580    0.01180    0.00738    0.00919
C15   1    0.572297    0.543807    0.699113    11.00000    0.03353    0.02677 =
         0.03607    0.01210    0.00694    0.00812
C16   1    0.586887    0.627298    0.645775    11.00000    0.05213    0.02988 =
         0.03339    0.01160    0.00987    0.01235
AFIX  43
H16   2    0.586048    0.590064    0.577178    11.00000   -1.20000
AFIX   0
C17   1    0.602657    0.764405    0.691678    11.00000    0.05256    0.02923 =
         0.03811    0.01488    0.00849    0.00841
AFIX  43
H17   2    0.612679    0.820452    0.654417    11.00000   -1.20000
AFIX   0
C18   1    0.603869    0.820081    0.791666    11.00000    0.03305    0.02604 =
         0.03853    0.01170    0.00587    0.00546
C19   1    0.593289    0.737067    0.845496    11.00000    0.05962    0.03061 =
         0.03392    0.00997    0.01036    0.00676
AFIX  43
H19   2    0.597535    0.774258    0.914305    11.00000   -1.20000
AFIX   0
C20   1    0.576563    0.600199    0.799201    11.00000    0.06246    0.02687 =
         0.03714    0.01352    0.00924    0.00732
AFIX  43
H20   2    0.567895    0.544216    0.836607    11.00000   -1.20000
AFIX   0
C21   1    0.612302    0.967294    0.841822    11.00000    0.03808    0.02722 =
         0.03302    0.01223    0.00752    0.00655
C22   1    0.733170    1.041251    0.879725    11.00000    0.03862    0.02823 =
         0.03848    0.01366    0.00599    0.00619
C23   1    0.862364    1.003776    0.882409    11.00000    0.03897    0.03969 =
         0.04429    0.01858    0.00588    0.00787
C24   1    0.906254    0.870309    0.831960    11.00000    0.04306    0.04994 =
         0.06477    0.01577    0.00955    0.01855
AFIX 137
H24A  2    0.886286    0.845183    0.761577    11.00000   -1.50000
H24B  2    0.860248    0.803689    0.853669    11.00000   -1.50000
H24C  2    1.000893    0.874879    0.847683    11.00000   -1.50000
AFIX   0
C25   1    0.942244    1.117131    0.938955    11.00000    0.03568    0.04889 =
         0.05551    0.02262    0.00230    0.00321
AFIX  43
H25   2    1.033982    1.122771    0.954869    11.00000   -1.20000
AFIX   0
C26   1    0.866486    1.223059    0.969348    11.00000    0.04314    0.03771 =
         0.04570    0.01840    0.00134   -0.00291
C27   1    0.910010    1.363075    1.032646    11.00000    0.05355    0.04283 =
         0.07058    0.01532   -0.00684   -0.00959
AFIX 137
H27A  2    1.005968    1.378278    1.041212    11.00000   -1.50000
H27B  2    0.876867    1.380212    1.096088    11.00000   -1.50000
H27C  2    0.875937    1.423201    1.002441    11.00000   -1.50000
AFIX   0
C28   1    0.376907    1.197181    0.888145    11.00000    0.03930    0.03565 =
         0.04126    0.01284    0.00955    0.01223
C29   1    0.343480    1.336664    0.923242    11.00000    0.05394    0.03809 =
         0.05217    0.01250    0.00834    0.01831
AFIX 137
H29A  2    0.358796    1.376675    0.873864    11.00000   -1.50000
H29B  2    0.398612    1.388615    0.983599    11.00000   -1.50000
H29C  2    0.251081    1.336299    0.935312    11.00000   -1.50000
AFIX   0
C30   1    0.291627    1.079989    0.845803    11.00000    0.03465    0.04131 =
         0.05277    0.01489    0.00732    0.00837
AFIX  43
H30   2    0.199083    1.074585    0.834517    11.00000   -1.20000
AFIX   0
C31   1    0.363370    0.972877    0.822869    11.00000    0.03705    0.03399 =
         0.04563    0.01078    0.00642    0.00537
C32   1    0.305670    0.829780    0.780155    11.00000    0.03945    0.03610 =
         0.07441    0.00860    0.00058   -0.00155
AFIX 137
H32A  2    0.210009    0.824474    0.770615    11.00000   -1.50000
H32B  2    0.330108    0.783678    0.824425    11.00000   -1.50000
H32C  2    0.339157    0.787607    0.717490    11.00000   -1.50000
AFIX   0
C33   1    0.495961    1.026970    0.850843    11.00000    0.03846    0.02485 =
         0.03619    0.00888    0.00676    0.00507

REM <hkl>
REM y25sip6.hkl
REM </hkl>
HKLF    4


REM  shelxt_a.res in P-1
REM wR2 = 0.1382, GooF = S = 1.040, Restrained GooF = 1.040 for all data
REM R1 = 0.0497 for 4898 Fo > 4sig(Fo) and 0.0630 for all 6174 data
REM 422 parameters refined using 0 restraints

END

WGHT      0.0673      0.4277

REM Highest difference peak  0.313,  deepest hole -0.334,  1-sigma level  0.059
Q1    1   0.2517  1.3411  0.8788  11.00000  0.05    0.31
Q2    1   0.3103  1.3574  0.9904  11.00000  0.05    0.27
Q3    1   0.8904 -0.0190  0.6422  11.00000  0.05    0.26
Q4    1   0.5614  0.4677  0.6760  11.00000  0.05    0.23
Q5    1   0.4164  1.3982  0.9206  11.00000  0.05    0.22
;
_shelx_res_checksum   89082

_shelx_hkl_file
;
   0   0   1 1689.93 111.763  12
   0   0   2 1775.03 119.525  12
   0   0   3 334.600 30.8605  12
   0   0   4 16965.2 1114.25  22
   0   0   5 816.631 69.4416  22
   0   0   5 785.431 61.7573  17
   0   0   6 25.9750 32.4064  22
   0   0  -7 1781.34 129.524  14
   0   0   7 1694.53 138.031  22
   0   0  -8 4406.49 283.554  24
   0   0   8 3680.40 301.180  22
   0   0   9 1543.48 104.929  34
   0   0  -9 1347.19 114.422  14
   0   0  -9 1428.52 101.372  24
   0   0   9 1269.37 122.314  22
   0   0 -10 1554.37 131.199  14
   0   0  10 1638.14 120.662  34
   0   0  11 54.1543 25.5774  30
   0   0 -11 56.3529 32.2821  14
   0   0  11 102.279 27.3806  34
   0   0  12 53.2568 25.4952  30
   0   0 -12 79.9006 35.1578  14
   0   0  12 84.8643 37.9752  23
   0   0  12 84.2255 48.6372  22
   0   0  12 65.8342 27.7846  34
   0   0  13 304.509 39.3198  34
   0   0  13 327.685 39.6006  30
   0   0  13 324.809 53.1211  23
   0   0  13 280.461 63.7650  22
   0   0 -13 295.118 50.1430  14
   0   0  14-6.52043 38.5590  22
   0   0 -14-4.65796 29.5261  14
   0   0  15 399.803 38.2787  46
   0   0  15 375.165 38.8802  30
   0   0 -16 19.6968 13.8252  41
   0   0 -17-3.17465 8.85008  41
   0   1 -17 15.2347 11.6563  41
   0   1 -16 72.0759 17.1800  41
   0  -1  15 295.432 33.0321  46
   0  -1  15 239.416 43.5531  23
   0  -1  15 237.473 33.0171  30
   0  -1  14 6.83445 41.7153  22
   0  -1  14-1.87741 23.0147  34
   0  -1  14 51.4369 37.8703  23
   0   1 -14 33.5062 33.3253  14
   0  -1  14 39.0353 24.1036  46
   0  -1  14 29.9526 25.3539  30
   0  -1  13 370.662 45.1952  30
   0  -1  13 416.811 61.1369  23
   0  -1  13 492.144 46.6004  34
   0  -1  13 468.949 76.4455  22
   0   1 -13 412.692 58.7020  14
   0  -1  12 107.854 29.2157  30
   0   1 -12 111.950 37.8308  14
   0  -1  12 186.513 56.2147  22
   0  -1  12 94.2510 42.3355  23
   0  -1  12 168.064 30.4777  34
   0  -1  11 258.433 36.8998  30
   0   1 -11 271.160 46.9506  14
   0  -1  11 405.480 65.0958  22
   0  -1  11 334.975 36.7698  34
   0  -1  10 46.2225 22.0454  30
   0  -1  10 129.281 47.5700  22
   0  -1  10 111.564 23.1031  34
   0   1 -10 91.5149 30.4579  14
   0  -1   9 268.349 49.7281  22
   0  -1   9 238.207 28.4009  34
   0  -1   8 2078.75 152.206  22
   0  -1   8 1800.41 139.806  17
   0  -1   7 11627.5 774.157  22
   0  -1   7 11570.5 767.403  17
   0  -1   6 4182.10 277.882  12
   0  -1   6 4289.00 283.592  22
   0  -1   6 3865.85 275.846  17
   0  -1   5 160.717 25.8262  12
   0  -1   5 182.068 31.5673  22
   0  -1   5 200.398 25.3358  17
   0  -1   4 40587.6 2647.12  12
   0  -1   3 114670. 7463.13  12
   0  -1   2 1267.77 83.1116   7
   0  -1   2 1226.13 85.7066  13
   0  -1   1 216.652 17.6110  15
   0  -1   1 218.457 17.4526  13
   0  -1   1 223.943 17.6998  11
   0  -1   0 1528.29 101.650   9
   0  -1  -1 17071.8 1113.60  14
   0  -1  -2 5623.93 370.684  14
   0  -1  -3 17676.3 1156.25  14
   0  -1  -4 9581.78 591.843  14
   0  -1  -4 8817.65 583.570   1
   0   1   4 9749.07 595.645  22
   0  -1  -5 239.344 31.8813  14
   0   1   5 262.431 38.8139  22
   0  -1  -6 1900.15 140.106  14
   0   1   6 1992.95 148.453  22
   0   1   7 766.830 52.3470  40
   0   1   7 669.252 68.1463  22
   0  -1  -8 1219.46 78.5205  24
   0   1   8 1032.47 80.1016  40
   0   1   8 1008.40 97.3421  22
   0  -1  -8 878.234 86.3071  14
   0   1   9 102.502 44.0539  22
   0  -1  -9 188.384 32.9719  14
   0  -1  -9 151.074 22.6068  24
   0   1  10 347.792 64.8942  22
   0   1  10 409.204 43.5928  34
   0  -1 -10 339.941 50.3077  14
   0  -1 -10 467.096 39.8943  24
   0  -1 -11 93.0421 36.8205  14
   0   1  11 33.3943 43.3337  22
   0   1  11 66.9888 28.9750  34
   0   1  12 114.798 28.6618  30
   0   1  12 20.6793 48.5480  22
   0   1  12 53.1793 27.0818  34
   0  -1 -12 78.5646 35.5180  14
   0   1  13 16.8299 23.0343  30
   0   1  13 46.5469 42.9646  22
   0   1  13 37.5111 25.6733  34
   0  -1 -13 33.6837 30.8421  14
   0   1  14 93.4233 26.2338  34
   0   1  14 116.812 26.3292  30
   0   1  15 642.236 53.5870  30
   0   1  15 699.312 55.4366  46
   0  -1 -15 636.500 64.4137  18
   0   1  15 717.412 55.2881  34
   0  -1 -16 61.4481 13.6115  41
   0   2 -18 11.4581 6.89903  41
   0   2 -17 10.7333 12.1452  41
   0   2 -16 28.8804 15.9711  41
   0  -2  16 17.1717 29.3739  23
   0  -2  15 44.8876 34.8840  23
   0  -2  15 21.9106 20.9762  46
   0  -2  15 19.6259 23.9955  30
   0  -2  14 257.926 38.1070  30
   0  -2  14 348.430 55.4167  23
   0   2 -14 405.088 52.6079  14
   0  -2  14 268.378 61.3308  22
   0  -2  14 325.220 37.1957  46
   0  -2  13 2.26459 25.2575  30
   0  -2  13 37.9330 24.9870  34
   0  -2  13-5.30397 40.9287  23
   0   2 -13 4.92998 31.5483  14
   0  -2  13-27.9783 44.7517  22
   0  -2  13 26.2226 23.9789  46
   0   2 -12 99.0649 37.0289  14
   0  -2  12 48.9344 25.4146  34
   0  -2  12 130.336 30.1287  30
   0  -2  12 73.5877 46.4866  22
   0  -2  11 44.2340 22.2506  34
   0  -2  11 23.6726 23.2699  30
   0  -2  11 36.3714 39.8939  22
   0  -2  11 51.3553 35.6472  23
   0  -2  10 31.4324 20.3065  34
   0  -2  10 26.7061 39.9271  22
   0  -2  10 13.8338 20.7229  30
   0  -2   9 1078.36 90.2592  17
   0  -2   9 1184.37 79.5092  34
   0  -2   9 990.895 80.1367  30
   0  -2   9 933.665 96.4236  22
   0  -2   8 542.284 54.3258  17
   0  -2   8 541.473 61.4047  22
   0  -2   7 1794.37 128.733  17
   0  -2   7 1750.08 129.617  12
   0  -2   7 1653.17 134.241  22
   0  -2   6 2320.40 164.575  17
   0  -2   6 2510.43 169.943  22
   0  -2   6 2225.31 163.950  12
   0  -2   5 4042.81 283.375  22
   0  -2   5 4290.32 281.754  12
   0  -2   4 33842.8 2121.53  12
   0  -2   4 31236.9 2121.06  13
   0  -2   3 35517.0 2306.67   7
   0  -2   3 35225.6 2309.62  13
   0  -2   2 1758.38 118.091  15
   0  -2   2 1695.51 117.782  13
   0  -2   2 1747.07 116.684   7
   0  -2   1 2940.25 221.888  15
   0  -2   1 3392.56 222.197  11
   0  -2   0 1423.68 98.6592   8
   0  -2   0 1487.92 99.4576   9
   0  -2  -1 13829.4 887.209   9
   0  -2  -1 13266.3 887.859  14
   0  -2  -2 146.592 22.0478  14
   0  -2  -3 1455.39 104.217  14
   0  -2  -4 223.718 30.1423  14
   0   2   4 271.849 37.2112  22
   0  -2  -5 1277.49 97.7340  14
   0   2   5 1328.57 104.134  22
   0  -2  -6 5738.57 380.751  14
   0   2   6 5449.37 385.820  22
   0   2   7 3978.07 224.593  22
   0  -2  -7 2635.27 197.767  24
   0   2   7 2904.44 199.985  40
   0  -2  -7 3496.49 212.660  14
   0   2   8 969.572 89.7437  22
   0  -2  -8 829.222 65.7802  24
   0   2   8 835.979 69.5539  40
   0  -2  -8 1098.91 84.3708  14
   0   2   9 458.749 66.5713  22
   0  -2  -9 565.484 59.7264  14
   0   2   9 474.826 49.0291  40
   0  -2  -9 502.974 43.6180  24
   0   2  10 36.6262 25.5733  34
   0  -2 -10 22.6311 27.6337  14
   0  -2 -10 7.95932 18.7166  24
   0  -2 -11 314.539 50.1664  14
   0   2  11 257.388 38.1904  34
   0   2  11 353.507 62.6690  22
   0   2  12 180.884 34.9987  30
   0   2  12 278.498 60.7527  22
   0  -2 -12 275.844 47.1893  14
   0   2  12 302.153 38.1741  34
   0  -2 -13 138.904 37.2486  18
   0   2  13 140.024 27.8879  30
   0   2  14 26.6873 18.9256  30
   0   2  14-25.9773 21.1303  34
   0   2  15-6.65262 17.0547  34
   0   2  15-5.56079 13.4959  30
   0   2  15 1.10770 17.6953  46
   0  -2 -15 4.61994 12.7271  41
   0  -2 -16-4.59708 7.53454  41
   0   3 -18 14.5890 7.56326  41
   0   3 -17 109.808 16.9076  41
   0  -3  16 158.566 38.7921  23
   0   3 -16 129.813 21.7800  41
   0  -3  15 58.7507 37.2527  23
   0  -3  14 443.884 62.9930  23
   0  -3  14 326.706 41.0140  30
   0  -3  14 351.785 38.1924  46
   0  -3  14 389.695 64.6873  22
   0   3 -14 318.835 51.6278  14
   0  -3  13-5.50681 42.4865  23
   0  -3  13 33.4832 24.0379  46
   0  -3  13 47.2387 43.5611  22
   0  -3  13 2.25823 22.6358  30
   0   3 -13-35.2549 32.5115  14
   0  -3  12 160.702 30.6690  30
   0  -3  12 185.131 29.8767  46
   0  -3  11 94.5205 24.0775  34
   0  -3  11 181.971 43.2040  23
   0  -3  11 109.414 44.8019  22
   0  -3  11 126.476 27.5081  30
   0  -3  11 105.811 35.8793  17
   0  -3  11 122.131 24.3348  46
   0  -3  10 79.8735 21.7604  34
   0  -3  10 75.9237 35.4717  23
   0  -3  10 45.3670 35.7854  22
   0  -3  10 47.9860 22.3407  30
   0  -3  10 63.0344 29.2738  17
   0  -3  10 41.3823 20.5510  46
   0  -3   9 459.645 38.9463  34
   0  -3   9 429.942 40.4568  30
   0  -3   9 416.346 51.5700  17
   0  -3   9 479.869 39.2030  46
   0  -3   9 357.404 53.3873  22
   0  -3   8 601.190 58.2336  17
   0  -3   8 547.296 63.0640  22
   0  -3   8 526.181 45.5653  30
   0  -3   7 6659.39 440.337  17
   0  -3   7 6342.00 442.733  22
   0  -3   7 6574.01 440.312  12
   0  -3   6 3113.60 222.417  22
   0  -3   6 3258.24 220.565  12
   0  -3   5 3040.22 211.663   7
   0  -3   5 3024.82 219.330  23
   0  -3   5 3463.55 220.411  22
   0  -3   5 3500.92 219.661  13
   0  -3   5 3377.90 219.076  12
   0  -3   4 1167.27 96.5043  23
   0  -3   4 1426.30 97.3955  16
   0  -3   4 1419.82 91.7984   7
   0  -3   4 1248.91 95.3103  13
   0  -3   3 1736.95 121.167  15
   0  -3   3 1971.02 121.354  13
   0  -3   3 1620.31 118.713   7
   0  -3   3 1699.32 121.774  16
   0  -3   2 1536.17 111.131  10
   0  -3   2 1488.41 109.617  11
   0  -3   2 1720.70 110.601  15
   0  -3   1 2018.34 143.812  15
   0  -3   1 2026.13 145.325  21
   0  -3   1 2140.78 144.010  11
   0  -3   1 2325.14 147.214  10
   0  -3   0 4417.61 301.294  21
   0  -3   0 4011.27 299.332   9
   0  -3   0 5099.34 299.780   8
   0  -3  -1 2768.43 189.511  21
   0  -3  -1 2750.91 186.752   9
   0  -3  -2 1203.39 88.1371  14
   0  -3  -2 1179.07 87.5121  18
   0   3   3 357.860 38.9539  22
   0  -3  -3 324.379 37.5423  14
   0   3   4 2671.27 199.391  22
   0  -3  -4 2995.77 198.950  14
   0   3   5 102.900 32.7225  22
   0  -3  -5 52.2892 24.6198  14
   0   3   6 822.186 69.2920  40
   0   3   6 948.961 84.1183  22
   0  -3  -6 1036.62 80.1661  14
   0  -3  -6 928.120 67.1256  24
   0   3   7 992.263 72.1340  40
   0   3   7 986.159 89.1179  22
   0  -3  -7 988.625 82.8361  14
   0  -3  -7 832.693 68.3261  24
   0   3   8 164.815 29.6097  40
   0   3   8 111.500 42.2771  22
   0  -3  -8 169.761 34.9838  14
   0  -3  -8 162.934 25.0670  24
   0  -3  -9 596.777 62.8092  14
   0   3   9 558.286 49.4692  40
   0   3  10 942.902 105.680  22
   0  -3 -10 1178.42 101.012  14
   0   3  11-24.4298 25.6282  34
   0  -3 -11 4.78392 30.6022  14
   0   3  11 6.05506 41.7825  22
   0  -3 -11 18.0362 31.3565  18
   0  -3 -12 192.206 39.5961  21
   0  -3 -12 159.803 39.1118  18
   0  -3 -13 76.6198 26.1935  21
   0   3  13 59.4465 20.9181  30
   0   3  13 77.9608 23.9598  34
   0   3  14 22.0649 15.3995  30
   0   3  14 12.3950 18.4633  34
   0   3  15 79.4245 15.1519  46
   0  -4  18 89.4291 14.3440  42
   0   4 -17 44.4538 12.7466  41
   0  -4  17 31.4418 26.9871  23
   0   4 -16 20.3243 15.4914  41
   0  -4  16 21.3489 32.3448  23
   0  -4  15 127.994 42.9342  23
   0   4 -15 219.067 43.4626  14
   0  -4  14 508.877 70.1193  23
   0   4 -14 484.069 62.5036  14
   0   4 -14 493.412 43.7612  41
   0  -4  13 1355.71 123.487  22
   0  -4  13 1221.21 116.463  23
   0  -4  13 1222.76 93.6291  46
   0  -4  13 1335.99 98.7231  30
   0  -4  12 3002.94 196.809  46
   0  -4  12 2986.49 199.922  30
   0  -4  12 2625.58 196.416  49
   0  -4  11 3675.35 247.145  30
   0  -4  11 3740.58 269.607  22
   0  -4  11 3246.55 260.159  17
   0  -4  11 3563.14 263.753  23
   0  -4  11 3649.34 243.590  46
   0  -4  10 414.220 55.0212  23
   0  -4  10 420.054 59.8467  22
   0  -4  10 420.394 38.4644  46
   0  -4  10 434.086 38.7896  29
   0  -4  10 458.199 42.4222  30
   0  -4  10 363.515 51.7070  17
   0  -4   9 198.605 38.3113  17
   0  -4   9 196.234 40.9252  22
   0  -4   9 251.508 43.2029  23
   0  -4   9 200.250 27.3271  30
   0  -4   9 199.525 37.5341  12
   0  -4   9 157.546 23.2714  29
   0  -4   9 214.131 24.2550  46
   0  -4   8 922.781 87.0388  23
   0  -4   8 1024.70 86.4413  17
   0  -4   8 1045.43 74.9055  30
   0  -4   8 974.978 86.7870  22
   0  -4   7 6869.53 481.641  17
   0  -4   7 7883.02 482.953  22
   0  -4   7 6724.50 480.021  12
   0  -4   7 7162.99 482.093  23
   0  -4   6 1963.23 146.174   7
   0  -4   6 2372.31 158.468  23
   0  -4   6 2449.97 156.732  12
   0  -4   6 2280.33 156.513  13
   0  -4   6 2354.81 156.185  22
   0  -4   5 118.230 25.8636  16
   0  -4   5 100.956 23.4351  12
   0  -4   5 86.9310 23.6789  13
   0  -4   5 75.7762 27.8308  23
   0  -4   5 65.7554 14.9015   7
   0  -4   4 1277.19 88.5563   7
   0  -4   4 1265.14 93.9680  10
   0  -4   4 1145.95 92.3534  16
   0  -4   4 1250.46 93.4459  23
   0  -4   4 1215.61 90.6449  13
   0  -4   3 2669.55 180.764   7
   0  -4   3 2795.11 183.387  16
   0  -4   3 2625.36 181.840  23
   0  -4   3 2574.75 183.233  10
   0  -4   3 2546.60 181.350  15
   0  -4   3 2672.07 180.923  13
   0  -4   2 8797.25 584.661  21
   0  -4   2 8839.48 583.322  15
   0  -4   2 8907.79 582.903  23
   0  -4   2 9529.43 586.948  10
   0  -4   2 8331.26 583.013  11
   0  -4   1 1943.45 139.832   9
   0  -4   1 1916.15 141.427  21
   0  -4   1 2127.34 140.106  15
   0  -4   1 1807.30 138.379  18
   0  -4   1 2237.50 139.954  11
   0  -4   0 8415.50 523.269   9
   0  -4   0 7859.64 521.450   8
   0  -4   0 7868.36 524.709  21
   0  -4   0 7522.94 521.730  18
   0  -4  -1 3951.64 272.450   8
   0  -4  -1 3967.41 273.366  18
   0  -4  -1 4341.08 277.689  21
   0  -4  -2 2121.50 154.089  18
   0  -4  -2 2273.37 158.276  21
   0  -4  -3 6835.53 471.636  18
   0  -4  -3 7292.44 473.094  14
   0   4   4-2.58412 25.5115  22
   0   4   4-4.35073 17.6022  40
   0  -4  -4 17.6906 22.9665  18
   0  -4  -5 2668.84 169.516  14
   0   4   5 2309.48 167.588  22
   0   4   5 2818.39 157.608  40
   0  -4  -5 2347.18 166.529  18
   0   4   6 56.4895 22.8409  40
   0  -4  -6 46.9535 25.6101  14
   0  -4  -6 73.7204 17.0438  24
   0  -4  -6 67.0545 24.1662   7
   0   4   6 3.83565 28.7281  22
   0  -4  -6 100.675 29.2091  18
   0  -4  -7 3146.44 223.753  18
   0  -4  -7 3312.55 209.293  24
   0   4   7 3115.14 211.378  40
   0  -4  -7 3190.02 226.009  14
   0  -4  -7 2777.27 219.839   7
   0   4   7 2606.65 224.075  22
   0   4   8 1786.39 147.471  40
   0  -4  -8 2069.16 162.745  14
   0  -4  -9 237.156 29.5711  24
   0  -4  -9 255.356 47.1665  14
   0  -4  -9 338.336 48.2482  18
   0   4   9 290.159 38.1601  40
   0  -4  -9 207.462 46.0993  21
   0  -4 -10 8.55947 28.6236  18
   0  -4 -10 50.9839 32.9925  14
   0  -4 -10-12.9307 31.3536  21
   0   4  10 40.0953 27.2077  34
   0  -4 -11 19.4141 29.4155  21
   0  -4 -12 254.720 38.6058  21
   0   4  12 190.025 29.2138  30
   0   4  12 294.981 32.7735  34
   0   4  13 8.81438 15.4611  30
   0   4  13 16.8308 18.4678  34
   0   4  14 9.56063 14.1388  34
   0  -5  18 19.3717 11.7384  42
   0  -5  17 549.374 55.6650  23
   0   5 -17 471.014 36.3701  41
   0  -5  16 2414.51 173.071  23
   0   5 -16 2173.01 150.406  41
   0  -5  15 492.152 64.4669  23
   0   5 -15 449.358 39.8237  41
   0  -5  14 620.577 78.2770  23
   0  -5  14 591.316 72.6566  10
   0   5 -14 682.247 53.4825  41
   0  -5  13 2475.24 190.665  23
   0  -5  13 2743.42 191.305  10
   0   5 -13 2269.65 163.297  41
   0  -5  12 65.2121 22.0237  49
   0  -5  12 57.5916 37.5726  17
   0  -5  12 66.2146 40.6926  23
   0   5 -12 92.1368 19.3191  41
   0  -5  11 369.684 39.7833  49
   0  -5  11 467.639 40.0284  29
   0   5 -11 428.663 37.4304  41
   0  -5  11 347.717 55.8180  22
   0   5 -10 563.383 46.3866  41
   0  -5  10 508.205 49.1813  49
   0  -5  10 695.477 50.2148  29
   0  -5  10 583.939 65.1302  17
   0  -5  10 548.137 65.9132  22
   0  -5  10 665.546 70.4092  23
   0  -5   9 1633.78 131.031  12
   0   5  -9 1671.35 114.921  41
   0  -5   9 1628.35 117.466  49
   0  -5   9 1532.97 116.600  29
   0  -5   9 1722.81 133.630  17
   0  -5   9 2034.10 137.031  23
   0  -5   9 1890.21 133.630  22
   0  -5   8 182.739 38.0098  23
   0  -5   8 154.059 32.5103  12
   0  -5   8 169.469 34.4698  17
   0  -5   8 221.532 34.0622  22
   0  -5   8 152.903 22.0004  29
   0  -5   7 3192.16 203.397  29
   0  -5   7 2702.03 208.933  22
   0  -5   7 3029.62 215.201  23
   0  -5   6 6809.67 445.732  16
   0  -5   6 6128.95 441.325  13
   0  -5   6 7218.26 447.128  10
   0  -5   6 6717.91 442.068  12
   0  -5   6 6581.78 443.685  23
   0  -5   6 6399.74 435.445   7
   0  -5   5 2332.52 163.022  16
   0  -5   5 2355.46 164.412  10
   0  -5   5 2292.74 159.321  12
   0  -5   5 2232.99 160.254  13
   0  -5   5 2493.42 164.031  23
   0  -5   5 2052.21 155.854   7
   0  -5   4 16159.1 1092.47  23
   0  -5   4 15541.9 1093.49  16
   0  -5   4 16293.1 1091.40  13
   0  -5   4 17575.6 1093.43  15
   0  -5   4 17436.4 1096.44  10
   0  -5   4 16877.5 1091.09   7
   0  -5   3 15259.5 991.389  23
   0  -5   3 14504.7 992.597  16
   0  -5   3 14701.5 990.270  13
   0  -5   3 15269.2 992.037  15
   0  -5   3 15093.0 991.731   7
   0  -5   3 15814.1 996.023  10
   0  -5   2 5440.26 435.312  15
   0  -5   2 6057.49 436.024  11
   0  -5   2 7339.62 440.159   7
   0  -5   2 7074.14 438.895   9
   0  -5   2 7263.54 436.823  23
   0  -5   1 7477.50 535.485  11
   0  -5   1 8111.66 537.865   9
   0  -5   1 8869.96 540.719  21
   0  -5   1 7706.25 536.864  15
   0  -5   1 8530.22 537.389  18
   0  -5   0 3590.42 267.370   9
   0  -5   0 4377.74 272.870  21
   0  -5   0 3819.65 266.828  11
   0  -5   0 4089.45 268.163  18
   0  -5  -1 13.3399 26.8760  21
   0  -5  -1 28.4474 17.6775   8
   0  -5  -1 18.6875 20.5496  18
   0  -5  -2 72.7934 29.0983  21
   0  -5  -2 64.9633 24.1886  18
   0  -5  -2 71.1607 20.6040   8
   0  -5  -3 4108.19 304.618   8
   0  -5  -3 4237.41 310.377  21
   0  -5  -3 4696.34 297.008  24
   0  -5  -3 4492.51 307.489  18
   0  -5  -4 35.2504 19.5490   8
   0  -5  -4 42.2549 30.4500  21
   0  -5  -4 48.4563 15.5717  24
   0  -5  -4 5.97583 23.9986  18
   0   5   4 30.8449 18.2436  40
   0  -5  -5 16.7825 24.9508  18
   0  -5  -5 50.1464 29.7978  21
   0   5   5 22.0973 20.3074  40
   0  -5  -5 26.5250 24.5054   7
   0  -5  -5 18.0683 15.7951  24
   0  -5  -6 3285.09 249.415  21
   0   5   6 2925.13 234.390  40
   0  -5  -6 3638.10 250.445   7
   0  -5  -6 3725.94 234.006  24
   0  -5  -6 4225.95 253.182  18
   0   5   7 472.467 48.1690  40
   0  -5  -7 440.832 55.4207   7
   0  -5  -7 561.431 44.0639  24
   0  -5  -7 473.557 43.5891  44
   0   5   8 1784.28 139.532  40
   0  -5  -8 2094.24 156.887  21
   0  -5  -8 2034.24 136.949  24
   0  -5  -9 1851.43 148.408  21
   0  -5 -10 7.87339 28.4142  21
   0  -5 -11 1060.51 82.7024  21
   0   5  11 837.879 70.6909  34
   0   5  12 220.618 25.6014  30
   0   5  12 291.093 29.5813  34
   0   5  13 139.115 19.0880  34
   0  -6  18 0.74437 9.82167  42
   0  -6  17 110.668 19.5774  42
   0   6 -17 101.321 13.6939  31
   0  -6  16 325.890 50.5552  23
   0  -6  16 277.181 32.4175  42
   0  -6  15 865.444 70.5752  37
   0  -6  15 1067.12 93.7410  23
   0  -6  14 77.2975 38.5249  10
   0  -6  14 16.6854 39.9744  23
   0  -6  13 57.0700 35.0056  10
   0  -6  13 43.8780 35.5971  17
   0  -6  13 79.9193 46.3393  23
   0  -6  12 563.958 49.7671  49
   0  -6  12 669.497 76.2194  23
   0  -6  12 557.270 67.5919  10
   0  -6  12 542.481 70.2362  17
   0  -6  11 550.229 48.8375  49
   0  -6  11 548.751 49.0076  29
   0  -6  11 597.626 70.9388  10
   0  -6  10 398.851 41.5948  49
   0  -6  10 504.175 62.9030  23
   0  -6  10 524.172 63.0724  10
   0  -6  10 583.167 45.8555  29
   0  -6  10 519.484 61.9153  17
   0  -6   9 4.53108 27.3690  10
   0  -6   9 31.8171 27.4548  12
   0  -6   9 7.29634 18.1698  49
   0  -6   9 21.3084 35.4577  23
   0  -6   9 21.7219 19.5932  29
   0  -6   9-4.32520 28.9084  17
   0  -6   9 9.46092 14.2292   6
   0  -6   8 929.186 70.0740  49
   0  -6   8 834.275 82.7902  17
   0  -6   8 1010.97 87.3906  23
   0  -6   8 982.471 85.8923  10
   0  -6   8 839.464 81.0791  12
   0  -6   8 828.015 68.4925   6
   0  -6   8 1175.19 73.0478  29
   0  -6   7 61.4157 18.1768  29
   0  -6   7 56.9732 27.1353  10
   0  -6   7 100.183 31.2993  23
   0  -6   7 68.0183 17.3009  49
   0  -6   7 67.6586 17.8803   6
   0  -6   7 49.6968 17.3324  42
   0  -6   6 79.2320 27.9247  16
   0  -6   6 71.3959 17.0748  43
   0  -6   6 93.5405 19.5525  42
   0  -6   6 80.1243 18.9042   6
   0  -6   6 98.3359 23.8533  12
   0  -6   6 65.2056 28.3333  23
   0  -6   6 58.4172 18.3892   7
   0  -6   5-2.94000 23.6727  16
   0  -6   5 60.9856 16.2346  43
   0  -6   5 35.4285 14.7722  42
   0  -6   5 64.5101 18.1728   6
   0  -6   5 57.7064 19.4368  12
   0  -6   5 24.5478 19.7085  13
   0  -6   5 28.2311 18.9265   7
   0  -6   5 42.3047 26.0443  23
   0  -6   4 87.6113 27.6753  23
   0  -6   4 105.381 26.3606  15
   0  -6   4 139.017 20.2867  42
   0  -6   4 128.445 20.2595  43
   0  -6   4 135.028 21.6941   6
   0  -6   4 128.989 24.2516  13
   0  -6   4 81.7262 31.7410  10
   0  -6   4 128.734 25.3005   7
   0  -6   3 2502.13 182.624  13
   0  -6   3 2858.15 186.370  15
   0  -6   3 2593.02 177.163  43
   0  -6   3 2479.45 177.784   6
   0  -6   3 2579.94 187.265  16
   0  -6   3 2781.52 186.539   7
   0  -6   3 2771.29 187.093   9
   0  -6   2 2116.60 141.143  42
   0  -6   2 2124.66 147.110  13
   0  -6   2 2228.20 150.696  15
   0  -6   2 1930.98 141.950   6
   0  -6   2 1997.90 148.191  11
   0  -6   2 2175.15 152.492   7
   0  -6   2 1989.19 150.063   9
   0  -6   1 11991.1 889.589   9
   0  -6   1 13555.4 882.091  42
   0  -6   1 13366.4 893.508  21
   0  -6   1 13315.7 889.198  11
   0  -6   1 15250.3 892.662  15
   0  -6   1 13478.1 883.086   6
   0  -6   0 98.2447 29.6942  21
   0  -6   0 53.7256 15.7319  47
   0  -6   0 68.6329 20.7749  11
   0  -6   0 47.6187 22.2256   9
   0  -6   0 63.4008 24.0163  18
   0  -6   0 51.9734 18.0198   6
   0  -6  -1 5852.89 392.354  21
   0  -6  -1 5757.04 378.327  47
   0  -6  -1 6395.53 389.135  18
   0  -6  -1 5632.36 392.073   7
   0  -6  -1 5218.31 385.040  11
   0  -6  -1 5681.84 378.734   6
   0  -6  -1 5656.37 378.935  50
   0  -6  -2 991.276 88.2928  18
   0  -6  -2 1278.39 97.2288   7
   0  -6  -2 1001.60 76.9613  24
   0  -6  -2 1121.05 79.5594   6
   0  -6  -2 1177.76 80.6486  50
   0  -6  -2 1318.77 98.3522  21
   0  -6  -3 30.7421 23.5752  18
   0  -6  -3 11.3482 12.8459  24
   0  -6  -3 3.99345 15.1125  50
   0  -6  -3 15.9903 22.8791   7
   0  -6  -3-27.3436 31.2508  21
   0  -6  -4 21.2227 27.4332   7
   0  -6  -4 18.6917 14.4604  24
   0   6   4 41.3700 21.3331  40
   0  -6  -4-4.18254 29.1195  21
   0  -6  -5 1686.23 121.653  24
   0  -6  -5 1663.59 139.045   7
   0   6   5 1870.24 125.285  40
   0  -6  -6 1007.99 81.6047  24
   0   6   6 1334.19 87.7313  40
   0  -6  -6 1071.01 99.4878   7
   0  -6  -6 1202.19 103.272  21
   0  -6  -7 680.694 59.9676  44
   0   6   7 793.636 64.7513  40
   0  -6  -7 785.413 59.7943  24
   0  -6  -7 813.188 77.2513   7
   0  -6  -7 835.561 80.6032  21
   0  -6  -8-8.75685 30.4813  21
   0   6   8 41.1254 24.1742  40
   0  -6  -9 1450.49 118.969  21
   0   6  10 67.7247 22.5828  34
   0  -6 -10 89.3694 28.3783  21
   0   6  11 3.56491 17.5793  34
   0   6  11 7.93703 14.3509  30
   0   6  12 16.0490 13.6737  34
   0  -7  18 15.2012 8.35134  42
   0  -7  17 20.9392 13.9980  42
   0  -7  16 12.8397 16.7428  42
   0  -7  16-11.9338 29.3190  23
   0  -7  15 507.953 49.9867  42
   0  -7  15 574.430 67.6351  23
   0  -7  15 635.717 50.2672  37
   0  -7  14 212.944 49.9405  23
   0  -7  14 253.081 47.6345  10
   0  -7  14 188.251 27.0426  43
   0  -7  13 280.101 35.7145  42
   0  -7  13 283.399 50.3844  17
   0  -7  13 259.866 54.3125  10
   0  -7  13 289.240 54.3403  23
   0  -7  12 2294.80 185.205  23
   0  -7  12 2339.01 186.054  10
   0  -7  12 2452.09 165.062  42
   0  -7  12 2198.73 160.832  49
   0  -7  12 2432.37 185.412  17
   0  -7  11 2025.89 164.333  23
   0  -7  11 2193.82 169.201  10
   0  -7  11 2111.65 143.612  49
   0  -7  11 1992.76 165.395  17
   0  -7  11 1908.97 145.023  42
   0  -7  10 813.362 62.9385  42
   0  -7  10 682.159 60.2899  49
   0  -7  10 871.718 85.7400  10
   0  -7   9 1410.30 108.706   6
   0  -7   9 1777.65 132.090  23
   0  -7   9 1661.64 132.264  10
   0  -7   9 1432.64 123.760  12
   0  -7   9 1511.03 110.794  43
   0  -7   9 1582.55 112.354  42
   0  -7   9 1641.89 111.168  49
   0  -7   9 1530.70 128.424  17
   0  -7   8 1802.54 137.511   6
   0  -7   8 1825.92 149.479  12
   0  -7   8 2446.68 162.726  10
   0  -7   8 1967.68 154.701  23
   0  -7   8 1954.40 139.258  42
   0  -7   8 1943.69 138.659  43
   0  -7   8 2221.24 139.660  49
   0  -7   8 1966.31 154.512  17
   0  -7   7 41.2138 30.9019  10
   0  -7   7 34.5611 24.6064  12
   0  -7   7 17.2253 16.8455  49
   0  -7   7 46.6572 29.2919  17
   0  -7   7 32.8799 29.7824  23
   0  -7   7 27.2798 17.1388   6
   0  -7   7 52.2016 17.9543  43
   0  -7   7 4.50592 16.0209  42
   0  -7   6 4292.83 295.603   6
   0  -7   6 4135.95 294.559  43
   0  -7   6 4384.09 295.232  42
   0  -7   6 4585.25 309.608  16
   0  -7   6 5141.22 316.169  10
   0  -7   6 4629.37 305.839  13
   0  -7   6 3546.97 302.838  23
   0  -7   6 4955.52 296.075  49
   0  -7   5 936.019 71.6487   6
   0  -7   5 908.831 69.9675  42
   0  -7   5 968.876 70.0758  43
   0  -7   5 924.145 78.0975  13
   0  -7   5 1049.03 81.8879  23
   0  -7   5 844.695 81.2903  16
   0  -7   5 909.513 70.1658  49
   0  -7   4 1423.06 105.703  42
   0  -7   4 1532.64 107.523   6
   0  -7   4 1556.12 106.827  43
   0  -7   4 1554.08 106.646  37
   0  -7   4 1379.64 116.436   9
   0  -7   4 1511.19 116.552  15
   0  -7   4 1415.77 118.258  16
   0  -7   3 260.294 30.4544  42
   0  -7   3 19.3427 19.7132   6
   0  -7   3 299.367 27.9927  37
   0  -7   3 33.1311 22.1428   7
   0  -7   3 22.7298 24.3019   9
   0  -7   3 27.2161 26.5278  16
   0  -7   3 14.7262 22.9540  15
   0  -7   2 8362.73 579.884  15
   0  -7   2 9104.93 570.286  42
   0  -7   2 9066.23 569.916  37
   0  -7   2 8751.13 571.198  50
   0  -7   2 9039.14 584.499   7
   0  -7   2 8195.74 580.975   9
   0  -7   2 8147.42 570.928   6
   0  -7   2 8309.21 569.697  36
   0  -7   1 127.963 22.3213  42
   0  -7   1 144.503 22.7035  50
   0  -7   1 97.8835 27.2092  15
   0  -7   1 160.409 22.0771  47
   0  -7   1 177.840 33.6136   7
   0  -7   1 156.956 22.7645   6
   0  -7   1 134.973 28.4296   9
   0  -7   0 679.608 56.8783  50
   0  -7   0 691.171 70.1689   7
   0  -7   0 839.663 57.6562  47
   0  -7   0 666.746 70.7943  21
   0  -7   0 820.433 69.3534  15
   0  -7   0 642.246 56.5449   6
   0  -7  -1 112.058 29.8731  15
   0  -7  -1 70.2555 33.6365  21
   0  -7  -1 75.2735 19.3763  47
   0  -7  -1 55.0421 20.1971  50
   0  -7  -1 136.263 33.8472   7
   0  -7  -1 74.3075 19.6855   6
   0  -7  -2 313.385 46.0412  15
   0  -7  -2 340.510 35.1070  50
   0  -7  -2 363.258 33.1334   6
   0  -7  -2 332.519 48.1662   7
   0  -7  -2 400.676 53.0802  21
   0  -7  -3 28.1508 31.1801   7
   0  -7  -3 34.2219 28.1281  15
   0   7   3 42.7773 20.3041  40
   0  -7  -4 153.643 21.1286  24
   0   7   4 166.259 26.9566  40
   0  -7  -4 136.373 39.0005  21
   0  -7  -4 91.6495 33.3322   7
   0  -7  -5 493.330 61.5466  21
   0  -7  -5 589.463 63.0214   7
   0   7   5 470.168 42.8039  40
   0  -7  -6 258.823 31.9556  44
   0   7   6 310.245 35.3898  40
   0  -7  -6 370.676 51.3075  21
   0  -7  -6 252.384 46.2178   7
   0  -7  -7 280.653 47.6959  21
   0  -7  -7 366.669 48.9035   7
   0  -7  -8 132.204 34.7813  21
   0  -7  -9 145.354 30.9001  21
   0   7   9 169.888 24.8476  34
   0   7  10 56.5495 16.7612  34
   0   7  11 14.7536 11.1349  34
   0  -8  17 40.4415 12.5051  42
   0  -8  16 127.708 33.0323  23
   0  -8  16 67.7783 17.6939  42
   0  -8  15 23.3750 19.3418  37
   0  -8  15-29.7061 31.4900  23
   0  -8  15-18.2983 17.5511  42
   0  -8  14 11.2830 21.7082  37
   0  -8  14-24.1790 35.1508  23
   0  -8  14-7.04568 19.1054  42
   0  -8  14-15.2789 16.6963  43
   0  -8  13 30.1032 36.8360  10
   0  -8  13 51.9003 38.8781  23
   0  -8  13 52.1232 33.7699  17
   0  -8  12 63.4442 38.4726  23
   0  -8  12 75.4314 23.5587  42
   0  -8  12 89.4466 21.8603  43
   0  -8  12 12.4878 36.8598  10
   0  -8  12 82.3723 21.5180  49
   0  -8  12 91.7097 38.6877  17
   0  -8  11 41.4597 36.2980  23
   0  -8  11 79.3095 22.8404  43
   0  -8  11 118.213 25.6266  42
   0  -8  11 24.9638 40.4040  10
   0  -8  11 136.626 23.9629  49
   0  -8  11 102.171 38.4722  17
   0  -8  10 121.612 41.6489  10
   0  -8  10 98.8465 22.9379  49
   0  -8  10 41.5355 35.3907  17
   0  -8  10 55.0499 19.5080   6
   0  -8  10 93.5375 42.1686  23
   0  -8  10 100.135 22.5107  43
   0  -8  10 95.5735 24.1595  42
   0  -8   9 1397.77 103.136   6
   0  -8   9 1295.35 120.493  17
   0  -8   9 1428.36 104.802  42
   0  -8   9 1442.13 103.654  43
   0  -8   9 1693.35 131.313  10
   0  -8   9 1396.20 103.467  49
   0  -8   8 113.467 24.3087   6
   0  -8   8 155.465 26.3106  49
   0  -8   8 169.386 26.3657  42
   0  -8   8 160.089 25.7469  43
   0  -8   8 165.333 44.1233  10
   0  -8   7 442.247 38.9280  49
   0  -8   7 386.203 50.6898  23
   0  -8   7 290.545 47.7959   9
   0  -8   7 376.931 39.7932  37
   0  -8   7 310.993 49.0879  17
   0  -8   7 371.014 37.0944  42
   0  -8   7 376.125 36.8068  43
   0  -8   7 357.387 38.1113   6
   0  -8   6 1499.30 112.381  43
   0  -8   6 1712.20 114.572  37
   0  -8   6 1522.65 122.501  13
   0  -8   6 1416.59 125.063   9
   0  -8   6 1599.03 114.297   6
   0  -8   6 1550.69 112.539  42
   0  -8   6 1660.85 127.068  17
   0  -8   6 1508.91 127.720  16
   0  -8   6 1614.55 124.596  23
   0  -8   5 77.0520 21.2750  37
   0  -8   5 110.528 27.6735  13
   0  -8   5 61.7063 19.5046  42
   0  -8   5 115.517 21.7259  43
   0  -8   5 133.994 30.7453   7
   0  -8   5 68.7390 28.1581   9
   0  -8   5 114.447 31.2778  17
   0  -8   5 108.814 32.4832  16
   0  -8   5 114.908 24.3805   6
   0  -8   4 2470.46 167.005   6
   0  -8   4 2387.85 177.801   7
   0  -8   4 2410.24 179.096   9
   0  -8   4 2331.48 164.533  42
   0  -8   4 2541.48 181.276  16
   0  -8   4 2311.90 164.512  37
   0  -8   3 64.3800 21.2563   6
   0  -8   3 51.8918 26.1253  15
   0  -8   3-4.04876 26.0116   7
   0  -8   3 30.7472 24.9254   9
   0  -8   3 61.9198 18.9097  37
   0  -8   3 36.9231 26.1157  16
   0  -8   3 23.8379 18.3787  42
   0  -8   3 21.9331 18.5084  50
   0  -8   2 712.452 59.8280   6
   0  -8   2 565.210 65.9754  15
   0  -8   2 759.513 58.9786  47
   0  -8   2 783.980 58.5797  36
   0  -8   2 687.521 70.0315   9
   0  -8   2 738.843 58.7418  42
   0  -8   2 854.413 75.1952   7
   0  -8   2 744.826 59.9412  50
   0  -8   2 671.451 71.7934  16
   0  -8   1 756.067 69.9989  15
   0  -8   1 719.825 73.9663   7
   0  -8   1 617.051 57.1888  36
   0  -8   1 703.899 59.0359   6
   0  -8   1 763.617 58.1530  47
   0  -8   1 794.743 59.9094  50
   0  -8   0 113.844 33.6516   7
   0  -8   0 105.191 21.8578  47
   0  -8   0 106.950 22.4536   6
   0  -8   0 150.030 25.8012  50
   0  -8   0 143.578 34.0610  15
   0  -8  -1 95.1814 21.5150   6
   0  -8  -1 147.709 41.2158  21
   0  -8  -1 160.108 25.2012  50
   0  -8  -1 103.433 35.6148   7
   0  -8  -2 8.84644 26.7351   1
   0  -8  -2 25.2223 16.4349   6
   0  -8  -2 9.71583 33.2814  21
   0  -8  -2 23.2194 18.6381  50
   0  -8  -2 30.3271 28.6155   7
   0   8   2 5.73202 19.1084  40
   0  -8  -2 27.2260 26.6566  15
   0   8   3 27.1330 20.6229  40
   0  -8  -3 40.7929 29.8751   7
   0  -8  -3 19.5072 32.3519  21
   0  -8  -3 15.6900 25.1448  15
   0  -8  -4 1214.91 99.6420  21
   0   8   4 1004.83 78.0163  40
   0  -8  -4 971.938 95.3468   7
   0  -8  -5 15.4660 18.6613  44
   0  -8  -5-9.07160 31.8015  21
   0  -8  -5 47.3725 30.3217   7
   0  -8  -6 205.559 39.7599  21
   0   8   6 170.670 25.8259  40
   0  -8  -6 158.127 24.3048  44
   0  -8  -7-2.34531 14.9351  44
   0  -8  -7-3.50540 27.5466  21
   0   8   8 24.0866 16.6204  34
   0   8   9 12.5038 13.2340  34
   0  -9  17 7.83657 7.86137  42
   0  -9  16 194.838 23.0961  42
   0  -9  16 275.550 24.6080  37
   0  -9  15 24.1730 28.0208  23
   0  -9  15 78.3614 17.6140  42
   0  -9  15 45.2488 18.5311  37
   0  -9  14 166.939 41.0473  23
   0  -9  14 188.878 23.6027  43
   0  -9  14 194.616 25.8001  42
   0  -9  14 203.716 28.2608  37
   0  -9  13 735.663 82.1158  23
   0  -9  13 852.889 65.7599  43
   0  -9  13 914.764 68.2458  42
   0  -9  13 874.304 70.0718  37
   0  -9  12 1048.88 96.1099  17
   0  -9  12 864.898 91.2401  23
   0  -9  12 1040.24 95.3118   9
   0  -9  11 10.0905 18.7220  43
   0  -9  11 22.3928 19.4798  42
   0  -9  11 20.5088 30.0148   9
   0  -9  11 52.0599 38.3102  23
   0  -9  11-30.5590 34.0466  17
   0  -9  11 30.4192 22.7495  37
   0  -9  10 387.967 55.3555  17
   0  -9  10 296.285 50.0798   1
   0  -9  10 402.604 39.0630  42
   0  -9  10 373.860 38.3896  43
   0  -9  10 328.974 53.0287   9
   0  -9  10 358.961 54.1722  23
   0  -9  10 412.561 37.4432   6
   0  -9  10 315.504 40.2587  37
   0  -9   9 140.717 40.6573  17
   0  -9   9 135.139 39.9858   1
   0  -9   9 183.675 41.4652  23
   0  -9   9 229.973 31.0642  37
   0  -9   9 151.347 25.3885   6
   0  -9   9 166.727 26.0293  43
   0  -9   9 152.950 26.4607  42
   0  -9   9 121.442 39.0023   9
   0  -9   8 1689.48 120.966  37
   0  -9   8 1297.10 131.336  17
   0  -9   8 1631.31 118.560  43
   0  -9   8 1837.17 120.806   6
   0  -9   8 1674.17 119.280  42
   0  -9   8 1551.28 135.020   9
   0  -9   7 591.116 53.6141  37
   0  -9   7 502.050 62.7659  17
   0  -9   7 572.600 52.5472   6
   0  -9   7 510.343 64.8062   9
   0  -9   7 653.577 51.9519  42
   0  -9   7 625.711 51.5659  43
   0  -9   6 642.298 51.9803  37
   0  -9   6 568.940 51.9772   6
   0  -9   6 518.823 65.0513  16
   0  -9   6 535.739 63.9936   9
   0  -9   6 548.454 49.6982  42
   0  -9   5 2945.24 213.677  37
   0  -9   5 3169.04 215.789   6
   0  -9   5 3735.81 236.472  16
   0  -9   5 3163.03 215.754  50
   0  -9   5 3083.18 227.356   7
   0  -9   5 3059.03 229.501   9
   0  -9   5 3113.66 213.823  42
   0  -9   4 1394.06 102.714  42
   0  -9   4 1442.77 103.718  47
   0  -9   4 1470.08 104.991   6
   0  -9   4 1422.64 102.620  37
   0  -9   4 1596.74 123.543  16
   0  -9   4 1277.58 115.704   9
   0  -9   4 1257.37 116.008   7
   0  -9   4 1397.14 104.281  50
   0  -9   3 118.974 26.2439   6
   0  -9   3 125.636 26.1579  50
   0  -9   3 102.631 35.5669  16
   0  -9   3 143.926 24.5715  47
   0  -9   3 69.7086 33.3356   7
   0  -9   3 192.122 37.7223   9
   0  -9   2-3.38247 18.1032  47
   0  -9   2 7.48507 20.7960   6
   0  -9   2 14.0290 33.5055  16
   0  -9   2 7.55379 26.0623  15
   0  -9   2-7.40122 20.9921  50
   0  -9   2-19.5161 30.6377   7
   0  -9   1 1148.84 85.6146  47
   0  -9   1 1031.36 96.2125  15
   0  -9   1 1164.77 87.2768  50
   0  -9   1 1142.52 86.3997   6
   0  -9   1 1249.06 107.388   7
   0  -9   1 1169.07 104.256  16
   0  -9   0 109.954 23.3378  36
   0  -9   0 130.253 25.0773  50
   0  -9   0 119.063 38.0332   7
   0  -9   0 56.1320 32.3101  16
   0  -9   0 114.812 23.3848   6
   0  -9  -1 57.0601 19.3860   6
   0  -9  -1 72.9607 31.3547   7
   0  -9  -1 47.5623 20.4094  36
   0  -9  -1 119.292 35.5916   1
   0  -9  -1 35.8888 20.2161  50
   0  -9  -2 107.108 23.4173  36
   0  -9  -2 97.6832 33.8713   7
   0  -9  -3 93.6352 32.1075   7
   0  -9  -4 508.962 45.5642  44
   0  -9  -5 216.962 26.2748  44
   0  -9  -6 36.0065 14.6039  44
   0   9   6 33.3941 16.1354  34
   0  -9  -7 4.71354 10.1713  44
   0   9   7 11.2240 12.2723  34
   0 -10  16 57.9814 11.6572  37
   0 -10  16 31.2203 9.23437  42
   0 -10  15 49.9763 15.8975  37
   0 -10  15 37.7591 13.3828  42
   0 -10  14 5.99274 15.7611  50
   0 -10  14 12.7242 14.5775  42
   0 -10  14 12.6016 17.0932  37
   0 -10  13 540.306 46.6574  42
   0 -10  13 612.641 50.4738  37
   0 -10  12 344.872 35.1621  42
   0 -10  12 383.122 38.3564  37
   0 -10  11 108.943 36.1704  17
   0 -10  11 88.0262 21.1189  42
   0 -10  10 259.538 44.1447  17
   0 -10  10 227.170 42.9999   9
   0 -10   9-5.99028 20.8113  37
   0 -10   9-3.53154 19.6240   6
   0 -10   9-10.4324 30.1822   1
   0 -10   9 30.1017 28.2486  17
   0 -10   9 9.74572 27.5619   9
   0 -10   9 5.16938 18.5644  42
   0 -10   8-15.4799 19.8666  42
   0 -10   8-7.79527 21.5430  37
   0 -10   8-16.9609 20.1895   6
   0 -10   8-4.08127 27.7315  17
   0 -10   8 22.2574 30.3665   1
   0 -10   8-20.3446 21.7221  50
   0 -10   8-28.9917 30.0660   9
   0 -10   7 213.346 27.7145  42
   0 -10   7 160.631 28.5397   6
   0 -10   7 158.726 26.9736  37
   0 -10   7 104.811 35.3454   9
   0 -10   7 172.445 29.8771  50
   0 -10   6 335.095 51.8159  16
   0 -10   6 327.854 34.3016  42
   0 -10   6 344.892 36.1914  37
   0 -10   6 335.029 38.2852  50
   0 -10   6 347.611 37.8632   6
   0 -10   6 270.771 46.3574   9
   0 -10   5 269.253 31.1256  42
   0 -10   5 273.998 31.3984  37
   0 -10   5 313.326 50.4334  16
   0 -10   5 214.788 32.1536  47
   0 -10   5 259.145 43.1887   9
   0 -10   5 274.602 41.8156   7
   0 -10   5 298.301 34.5525  50
   0 -10   5 251.784 34.1201   6
   0 -10   4 295.041 47.6772  16
   0 -10   4 246.987 31.5511  47
   0 -10   4 231.369 41.0663   7
   0 -10   4 199.156 32.3874  50
   0 -10   4 242.476 32.4804   6
   0 -10   3 138.576 39.7030  16
   0 -10   3 237.533 29.1970  47
   0 -10   3 194.452 39.8730   7
   0 -10   3 236.138 29.8253  50
   0 -10   3 191.839 28.9427   6
   0 -10   2 144.763 26.2883  50
   0 -10   2 131.359 37.9698  16
   0 -10   2 179.119 25.2107  47
   0 -10   2 133.697 25.1107   6
   0 -10   2 174.937 41.4985   1
   0 -10   2 155.014 38.1711   7
   0 -10   1 35.2665 32.5203   7
   0 -10   1 1.71281 18.2161   6
   0 -10   1 1.74915 19.7884  50
   0 -10   1 25.7974 27.0713   1
   0 -10   1-27.4987 31.3782  16
   0 -10   0 804.686 85.5484   1
   0 -10   0 928.566 89.5437   7
   0 -10   0 1020.78 88.9809  16
   0 -10   0 927.906 71.2518  50
   0 -10  -1-14.5435 29.2716   7
   0 -10  -1 8.25996 27.1310  16
   0 -10  -1 8.59483 14.0525   5
   0 -10  -2 206.569 38.1254  16
   0 -10  -2 253.187 29.7871  44
   0 -10  -3 17.3060 17.0931  44
   0 -10  -4 545.093 44.4802  44
   0 -10  -5 854.828 61.9405  44
   0 -11  15 8.58699 8.56637  47
   0 -11  15 18.4919 10.3707  37
   0 -11  14 4.25143 12.1705  50
   0 -11  14 4.02496 13.6479  37
   0 -11  14 10.3151 10.3747  42
   0 -11  13 269.207 29.5854  50
   0 -11  13 358.174 31.5199  37
   0 -11  13 309.626 28.1630  42
   0 -11  12 212.167 26.0323  50
   0 -11  12 165.781 24.9971  37
   0 -11  12 209.602 23.2030  42
   0 -11  11 232.066 29.6522  50
   0 -11  11 244.549 26.4208  42
   0 -11  11 232.565 28.6764  37
   0 -11  10 932.489 68.6739   5
   0 -11  10 870.108 72.1021  50
   0 -11  10 927.699 69.7724  42
   0 -11  10 983.791 72.1900  37
   0 -11   9 35.4006 17.9508  42
   0 -11   9 26.0496 18.4983  37
   0 -11   9 28.0599 18.7597   6
   0 -11   9 17.9312 16.9138   5
   0 -11   8 20.8283 18.6261  37
   0 -11   8 45.1008 17.6583  42
   0 -11   8 15.2211 19.0473  47
   0 -11   8 25.3685 18.9353   6
   0 -11   7 1520.97 105.584  42
   0 -11   7 1450.44 106.533  47
   0 -11   7 1444.01 105.672  37
   0 -11   6 28.8783 21.9866  50
   0 -11   5 68.7797 20.1061  47
   0 -11   5 104.035 20.8405  44
   0 -11   5 84.5172 34.6117  16
   0 -11   5 88.6605 23.7416  50
   0 -11   5 140.122 37.9415   1
   0 -11   4 345.204 52.6969  16
   0 -11   4 470.918 41.1683  47
   0 -11   4 467.144 41.3890  44
   0 -11   3 59.2523 28.5267  16
   0 -11   3 55.2607 18.1479  47
   0 -11   3 66.3544 21.2191   6
   0 -11   3 53.1651 20.0577  44
   0 -11   2 44.2843 28.0396  16
   0 -11   2 50.5219 18.6431   6
   0 -11   2 61.0993 19.8829  44
   0 -11   2 71.7023 19.6227  50
   0 -11   1 331.170 34.9024  44
   0 -11   1 385.433 33.2004   5
   0 -11   1 292.371 44.4656  16
   0 -11   0 1.46798 17.4994  44
   0 -11   0-3.11633 12.7975   5
   0 -11   0 3.38131 22.4025  16
   0 -11  -1 94.3179 18.9897  44
   0 -11  -2 116.287 19.5399  44
   0 -11  -2 128.431 17.7587  35
   0 -11  -3 20.4198 12.3431  44
   0 -11  -3 13.9394 9.00822  35
   0 -11  -4 2.59218 8.85735  44
   0 -12  13 424.029 31.2934  47
   0 -12  13 365.050 30.7256  50
   0 -12  13 387.157 30.8251  37
   0 -12  12 199.145 21.8966  47
   0 -12  12 211.590 22.8593  50
   0 -12  12 238.294 22.4861  37
   0 -12  11 140.941 19.0087  47
   0 -12  11 116.085 19.8816  50
   0 -12  11 102.857 17.6208  37
   0 -12  10 33.4753 15.6661  47
   0 -12  10 10.5482 13.8367  37
   0 -12  10 55.5391 17.9442  50
   0 -12   9 265.751 25.3502   5
   0 -12   9 272.488 27.1018  47
   0 -12   9 260.953 26.1087  37
   0 -12   9 223.544 27.7825  50
   0 -12   8 302.910 29.2264   5
   0 -12   8 328.603 29.9231  47
   0 -12   8 293.407 27.8357  37
   0 -12   8 255.536 30.0697  50
   0 -12   7 92.2372 18.0862   5
   0 -12   7 69.5118 19.5407  50
   0 -12   7 75.0987 17.9788  47
   0 -12   6 83.9205 18.0748   5
   0 -12   6 101.827 20.2865  50
   0 -12   6 57.1610 16.7910  47
   0 -12   5 476.003 40.8641  50
   0 -12   5 451.523 39.3451   5
   0 -12   4 201.565 23.6478  50
   0 -12   4 137.473 20.8344   5
   0 -12   3 664.163 48.2580   5
   0 -12   3 690.841 49.1314  44
   0 -12   2 32.4997 12.9419   5
   0 -12   2 15.5916 14.2756  44
   0 -12   1 35.7934 11.1631   5
   0 -12   1 74.9802 15.5127  44
   0 -12   0 49.0751 13.9480  44
   0 -12   0 49.1403 13.5989  35
   0 -12  -1 200.967 18.6563  44
   0 -12  -1 147.493 16.0805  35
   0 -12  -2 23.8150 8.28127  44
   0 -13  11 684.211 48.3531  50
   0 -13  10 50.5390 9.63766  47
   0 -13  10 65.7298 12.1762  50
   0 -13   9 25.2926 9.59941  47
   0 -13   9 17.1823 10.9134  50
   0 -13   8-12.3153 11.6597  50
   0 -13   8 14.1024 9.73334   5
   0 -13   7 25.5158 11.9411  50
   0 -13   7 27.3108 10.7709   5
   0 -13   6 163.324 17.6438  50
   0 -13   6 159.261 17.3725   5
   0 -13   6 152.694 18.2018  35
   0 -13   5 5.83196 9.76130   5
   0 -13   5 14.8931 11.5466  35
   0 -13   4 32.9373 9.99763   5
   0 -13   4 41.7034 12.0758  35
   0 -13   3 1.01531 7.05194   5
   0 -13   3 10.1400 9.74224  35
   0 -13   2-0.59310 7.89238  35
   1 -13   2 50.3015 10.7227  35
   1 -13   3 173.309 16.2960   5
   1 -13   3 166.350 18.2161  35
   1 -13   4 306.790 24.9566   5
   1 -13   4 287.491 26.1110  35
   1 -13   5 415.521 34.4762   5
   1 -13   5 484.250 35.8088  35
   1 -13   6 57.2222 14.6842  50
   1 -13   6 49.0026 11.9309   5
   1 -13   6 44.4716 12.6943  35
   1 -13   7 81.6967 13.4540   5
   1 -13   7 83.5823 15.5791  50
   1 -13   8 56.0758 12.2572   5
   1 -13   8 54.3423 14.2580  50
   1 -13   9 244.343 21.9674  47
   1 -13   9 231.686 23.3176  50
   1 -13  10 427.794 31.0909  47
   1 -13  10 365.909 31.1117  50
   1 -13  11 13.7896 7.89437  47
   1 -13  11 16.7018 8.05318  50
   1 -12  -1 124.434 15.5590  35
   1 -12  -1 172.445 17.6030  44
   1 -12   0 568.516 41.6695  35
   1 -12   0 632.225 42.4471  44
   1 -12   1 14.0382 11.1211   5
   1 -12   1 27.9582 14.8530  35
   1 -12   1 28.8273 14.6857  44
   1 -12   2 129.964 19.2873  44
   1 -12   2 131.989 17.7503   5
   1 -12   3 63.6656 15.7391   5
   1 -12   3 55.0459 17.6006  50
   1 -12   3 46.8941 15.7293  44
   1 -12   4 70.3095 16.2484   5
   1 -12   4 48.6296 18.5906  50
   1 -12   5 8.73346 15.1443   5
   1 -12   5-6.29051 14.4796  47
   1 -12   5-14.0976 17.1549  50
   1 -12   6 237.140 25.7490   5
   1 -12   6 249.021 28.4909  50
   1 -12   6 219.775 26.2771  47
   1 -12   7 12.3097 14.9615   5
   1 -12   7-2.19595 13.8768  37
   1 -12   7 31.5955 18.4740  50
   1 -12   7 18.5624 16.4731  47
   1 -12   8 689.418 48.7179   5
   1 -12   8 533.898 47.6257  37
   1 -12   8 661.144 50.7934  50
   1 -12   8 581.464 49.2750  47
   1 -12   9 3.11213 13.0320   5
   1 -12   9-2.66358 16.0030  50
   1 -12   9-1.17424 14.4340  37
   1 -12   9 24.2326 16.9028  47
   1 -12  10 94.3474 19.0548  50
   1 -12  10 94.7092 17.5569  37
   1 -12  10 65.9236 17.5536  47
   1 -12  11 1.06413 14.0584  37
   1 -12  11 22.6134 14.4960  50
   1 -12  11 9.75201 14.2838  47
   1 -12  11 11.0789 12.4592  42
   1 -12  12 35.5824 13.6489  37
   1 -12  12 48.3804 13.6119  50
   1 -12  12 26.9503 13.3584  47
   1 -12  12 41.9624 11.9509  42
   1 -12  13 199.435 19.1601  47
   1 -12  13 203.694 19.9006  37
   1 -11  -4 489.360 37.1444  44
   1 -11  -3 347.959 30.4536  35
   1 -11  -3 461.643 33.7931  44
   1 -11  -2 62.0387 15.7702  35
   1 -11  -2 107.524 18.1720  44
   1 -11  -1 399.529 36.6367  35
   1 -11  -1 427.410 37.8064  44
   1 -11   0 594.759 46.1440   5
   1 -11   0 579.838 49.0810  44
   1 -11   1 456.858 39.4600   5
   1 -11   1 467.953 42.0415  44
   1 -11   1 456.202 41.4322  50
   1 -11   2 467.323 41.7414   5
   1 -11   2 554.647 44.2913  44
   1 -11   3 23.8135 18.2470  44
   1 -11   3 21.1516 17.8024   5
   1 -11   3-3.97772 25.9237  16
   1 -11   3 12.5163 17.7794  47
   1 -11   4 77.1143 21.9472  50
   1 -11   4 31.6266 32.3091   1
   1 -11   4 24.7589 27.2962  16
   1 -11   4 47.4356 18.6149  44
   1 -11   5 131.442 26.3766  50
   1 -11   5 170.506 23.0355  37
   1 -11   5 123.994 39.0230   1
   1 -11   6 136.132 26.1307  50
   1 -11   6 140.243 23.2442  37
   1 -11   6 113.251 36.1853   1
   1 -11   7 141.082 26.0836  50
   1 -11   7 93.4914 22.0404  37
   1 -11   8 1444.93 101.447   5
   1 -11   8 1312.61 102.499  47
   1 -11   8 1521.95 102.378  42
   1 -11   8 1340.25 102.443  37
   1 -11   9 10.8994 16.4706   5
   1 -11   9 46.0879 18.5002  42
   1 -11   9 23.7284 19.5361  37
   1 -11   9 37.3843 19.0300  47
   1 -11  10 1034.56 78.1634  42
   1 -11  10 1156.35 80.2093  50
   1 -11  10 973.266 79.1530  37
   1 -11  11 115.751 20.8847  42
   1 -11  11 119.284 23.1552  50
   1 -11  11 144.366 23.5701  37
   1 -11  12 81.1168 17.7754  42
   1 -11  12 104.174 20.4734  37
   1 -11  12 64.6190 18.5445  50
   1 -11  13 169.384 20.3021  42
   1 -11  13 175.103 22.4029  37
   1 -11  13 144.851 20.8538  47
   1 -11  13 138.168 20.0107  50
   1 -11  14 86.4766 15.9150  37
   1 -11  14 89.7130 14.3683  42
   1 -11  14 61.8811 14.3240  47
   1 -11  15 166.187 16.8095  37
   1 -11  15 161.474 15.1415  42
   1 -11  15 152.129 15.2927  47
   1 -10  -5 113.154 17.3350  44
   1 -10  -4 16.4119 15.7058  44
   1 -10  -4-4.63568 12.4930  35
   1 -10  -3-1.48428 17.3260  44
   1 -10  -3-11.5081 16.2544  35
   1 -10  -2 576.562 50.2694  44
   1 -10  -1 49.3596 32.4625   7
   1 -10  -1 30.3927 26.0574  16
   1 -10  -1 3.45199 18.9559  36
   1 -10  -1 31.4247 15.1835   5
   1 -10   0 48.9061 28.6656  16
   1 -10   0 35.0784 20.1063  44
   1 -10   0 9.55654 27.4506   1
   1 -10   0 52.9221 21.3915  50
   1 -10   0 40.8003 31.5126   7
   1 -10   1 1198.84 111.670   7
   1 -10   1 1231.76 107.957  16
   1 -10   1 1250.06 94.9210  44
   1 -10   1 1339.44 95.7122  50
   1 -10   1 1330.13 94.4314   6
   1 -10   1 1129.81 111.321   1
   1 -10   2-1.91511 20.3661  50
   1 -10   2 20.3515 27.7559   7
   1 -10   2-4.41535 27.4634  16
   1 -10   2 7.42571 20.8167  44
   1 -10   2 5.26891 19.2819  47
   1 -10   2-5.49423 20.0443   6
   1 -10   2-5.47581 32.3805   1
   1 -10   3 29.2516 23.1766  50
   1 -10   3 27.2014 20.9263  47
   1 -10   3 34.6059 30.7886   7
   1 -10   3 36.2770 32.9940  16
   1 -10   3 7.23142 19.2245  44
   1 -10   3 39.7148 30.2067   1
   1 -10   3 19.0448 20.9658   6
   1 -10   4 891.106 73.1684  50
   1 -10   4 871.577 71.6419  47
   1 -10   4 936.481 87.3405   7
   1 -10   4 919.833 70.7565  37
   1 -10   4 974.642 89.6195  16
   1 -10   4 887.303 70.9352  44
   1 -10   4 858.010 91.4378   1
   1 -10   4 928.513 72.9370   6
   1 -10   5 1439.43 131.553   1
   1 -10   5 1586.73 110.101  44
   1 -10   5 1512.51 112.291  50
   1 -10   5 1541.19 127.368   9
   1 -10   5 1760.77 128.595   7
   1 -10   5 1505.48 110.734  37
   1 -10   5 1595.75 111.600  42
   1 -10   5 1500.97 112.124   6
   1 -10   5 1313.36 124.786  16
   1 -10   5 1456.21 111.613  47
   1 -10   6 3511.16 242.104  37
   1 -10   6 3466.52 258.728   9
   1 -10   6 3613.14 243.133   6
   1 -10   6 3723.99 244.171  50
   1 -10   6 3790.20 242.407  42
   1 -10   6 3136.40 241.696  47
   1 -10   6 3690.75 266.418   1
   1 -10   7 13.5231 21.2283   6
   1 -10   7 36.3509 22.3936  50
   1 -10   7 5.72174 31.6142   1
   1 -10   7 13.5584 22.3082  37
   1 -10   7-4.90403 25.0412   9
   1 -10   7 12.6862 19.1668  42
   1 -10   8 287.971 33.6671   6
   1 -10   8 236.787 45.3893   9
   1 -10   8 281.553 35.5088  50
   1 -10   8 170.369 44.3492   1
   1 -10   8 286.729 32.6848  42
   1 -10   8 283.032 34.4209  37
   1 -10   9 760.715 62.3567   5
   1 -10   9 862.456 67.1967  50
   1 -10   9 781.192 82.4675   1
   1 -10   9 785.145 63.9882  43
   1 -10   9 820.545 66.2407  37
   1 -10   9 785.360 64.4919  42
   1 -10   9 871.177 82.9262   9
   1 -10  10 513.847 47.9266  50
   1 -10  10 505.162 61.8543   9
   1 -10  11 284.932 31.4004  43
   1 -10  11 247.240 31.2618  42
   1 -10  12 59.4060 20.0311  42
   1 -10  12 45.5021 18.9328  43
   1 -10  12 64.4253 20.9848  50
   1 -10  12 63.2594 23.0017  37
   1 -10  13 543.058 44.3688  43
   1 -10  13 510.967 45.3190  42
   1 -10  13 506.551 46.8218  37
   1 -10  13 559.349 45.7432  50
   1 -10  14 42.8719 16.6304  42
   1 -10  14 35.8515 14.3015  43
   1 -10  14 26.8615 17.1421  37
   1 -10  15 167.113 20.3693  42
   1 -10  15 185.701 21.2915  37
   1 -10  16 16.0760 9.37271  42
   1  -9  -7 923.473 68.2221  36
   1  -9  -6 289.705 29.4194  44
   1  -9  -6 337.881 32.5113  36
   1  -9  -5 1458.49 113.682  44
   1  -9  -5 1829.24 117.306  36
   1  -9  -4 941.212 72.4461  36
   1  -9  -4 890.243 69.2290  35
   1  -9  -3 323.219 36.5329  36
   1  -9  -3 259.046 46.8953   7
   1  -9  -3 302.291 34.5907  44
   1  -9  -3 311.190 44.7164  16
   1  -9  -2 2509.66 167.489  36
   1  -9  -2 2414.50 183.964   7
   1  -9  -2 2184.35 165.375  44
   1  -9  -2 2426.04 179.248  16
   1  -9  -1 1021.54 91.0342  16
   1  -9  -1 987.955 95.2259   7
   1  -9  -1 1041.23 93.8825   1
   1  -9  -1 1004.65 77.5578  50
   1  -9  -1 954.677 78.5885  36
   1  -9   0 133.261 28.0734  36
   1  -9   0 218.055 42.2008  16
   1  -9   0 181.660 41.0216   7
   1  -9   0 228.254 30.5573  50
   1  -9   0 197.157 27.4586   6
   1  -9   0 142.995 38.7012   1
   1  -9   1 51.3639 22.7949  50
   1  -9   1 22.6749 21.0621  36
   1  -9   1 13.1740 28.8924  16
   1  -9   1 76.1314 32.5074   7
   1  -9   1 5.27248 18.7603  47
   1  -9   1 26.8860 19.9857   6
   1  -9   1 5.31133 31.1144   1
   1  -9   2 51.4155 24.3024  50
   1  -9   2 60.6212 22.4767  47
   1  -9   2 41.6625 20.5760  36
   1  -9   2 108.430 35.7537   7
   1  -9   2 30.7992 28.1249  16
   1  -9   2 81.7093 35.3486   1
   1  -9   2 59.1433 22.1595   6
   1  -9   3 2336.88 160.734  37
   1  -9   3 2389.63 179.005   7
   1  -9   3 2372.44 162.875  50
   1  -9   3 2335.69 176.866   9
   1  -9   3 2193.90 161.027  47
   1  -9   3 2260.87 161.245  42
   1  -9   3 2359.06 162.595   6
   1  -9   3 2323.45 161.211  36
   1  -9   3 2239.11 176.165  16
   1  -9   4 2090.89 176.759  16
   1  -9   4 2325.67 162.517  37
   1  -9   4 2314.97 178.189   7
   1  -9   4 2127.56 177.034   9
   1  -9   4 2422.33 163.427  47
   1  -9   4 2377.15 162.481  36
   1  -9   4 2306.72 163.736   6
   1  -9   4 2390.02 162.973  42
   1  -9   4 2363.53 164.210  50
   1  -9   5 3753.22 244.961  50
   1  -9   5 3387.55 258.079   9
   1  -9   5 3445.15 256.334   7
   1  -9   5 3502.45 243.117  37
   1  -9   5 3534.08 243.982   6
   1  -9   5 3522.97 259.481  16
   1  -9   5 3645.96 242.954  42
   1  -9   6 825.823 68.3792  50
   1  -9   6 905.151 82.7909   9
   1  -9   6 842.321 67.6084  37
   1  -9   6 824.987 86.6310   1
   1  -9   6 972.930 68.3872  43
   1  -9   6 885.361 68.0808   6
   1  -9   6 728.702 65.9292  42
   1  -9   6 649.768 79.3788  16
   1  -9   7 1721.13 152.419   9
   1  -9   7 1929.29 139.293  37
   1  -9   7 1684.83 156.136   1
   1  -9   7 2002.31 139.132   6
   1  -9   7 2099.56 139.661  43
   1  -9   7 1961.96 138.592  42
   1  -9   8 432.264 61.2906   9
   1  -9   8 510.787 49.9699  37
   1  -9   8 426.572 58.8643  17
   1  -9   8 533.366 66.7269   1
   1  -9   8 500.883 47.9474  49
   1  -9   8 577.161 49.0572  43
   1  -9   8 537.498 48.1195  42
   1  -9   8 567.084 47.8920   6
   1  -9   9 683.304 60.0847   6
   1  -9   9 856.566 82.1815  23
   1  -9   9 751.745 64.6099  37
   1  -9   9 838.938 79.0082  17
   1  -9   9 664.709 76.8713   1
   1  -9   9 800.811 62.9000  49
   1  -9   9 786.128 62.4428  43
   1  -9   9 722.114 62.7167  42
   1  -9   9 698.911 77.6729   9
   1  -9  10 592.919 47.4585   5
   1  -9  10 594.240 51.6701  49
   1  -9  10 590.022 53.8371  37
   1  -9  10 690.960 52.3507  43
   1  -9  10 478.217 50.3200  42
   1  -9  10 558.530 68.3940  23
   1  -9  10 555.934 67.9431  17
   1  -9  10 505.834 62.7755   1
   1  -9  10 491.493 63.4868   9
   1  -9  11 69.0177 25.7260  37
   1  -9  11 74.6221 21.5680  43
   1  -9  11 81.5052 23.1149  42
   1  -9  11 65.8876 34.1795   9
   1  -9  11 54.3772 36.7256  23
   1  -9  11 68.9760 22.2781  49
   1  -9  12-4.87632 28.3010   9
   1  -9  12 4.86491 32.8475  23
   1  -9  12 69.2393 20.9178  49
   1  -9  13-1.45157 17.6187  49
   1  -9  13 13.1780 21.3585  37
   1  -9  13 10.8611 18.3995  43
   1  -9  13-6.96529 18.6398  42
   1  -9  13-4.60394 33.2252  23
   1  -9  14 59.3853 17.2232  49
   1  -9  14-12.4370 33.0908  23
   1  -9  14 47.8192 18.5605  42
   1  -9  14 45.6968 17.2422  43
   1  -9  14 48.4515 20.6714  37
   1  -9  15 477.968 55.9143  23
   1  -9  15 498.241 40.7338  43
   1  -9  15 601.117 44.6622  42
   1  -9  15 477.407 42.9396  37
   1  -9  16 20.2210 8.81213  43
   1  -9  16 27.9835 13.7277  42
   1  -9  17 22.4079 8.57473  42
   1  -8 -10-13.1223 9.19129  36
  -1   8   9-6.99150 12.1147  34
   1  -8  -8-9.35907 23.7662  21
  -1   8   8 9.13248 15.7071  34
  -1   8   7 49.9747 19.5180  34
   1  -8  -7 23.7628 15.5591  44
   1  -8  -7 57.5749 29.5257  21
   1  -8  -6 84.9908 19.6853  44
   1  -8  -6 52.7977 33.0282  21
   1  -8  -5 367.024 53.0661   7
   1  -8  -5 386.719 38.8199  44
   1  -8  -5 362.468 55.2767  21
   1  -8  -4 19.9440 30.7988   7
   1  -8  -4 44.6628 21.2980  44
   1  -8  -4 29.7737 36.8915  21
   1  -8  -3 111.548 36.0496   7
   1  -8  -3 74.8549 36.7785  21
   1  -8  -2 2609.66 213.929  21
   1  -8  -2 2838.44 212.534   1
   1  -8  -2 2857.88 197.695  50
   1  -8  -2 3004.04 195.939   6
   1  -8  -2 2696.63 214.334   7
   1  -8  -1-18.6219 27.2377   1
   1  -8  -1-4.72699 17.1419   6
   1  -8  -1 19.6025 28.6718   7
   1  -8  -1 33.9106 22.0987  50
   1  -8   0 1017.63 85.1639  36
   1  -8   0 1193.74 86.3961  50
   1  -8   0 1152.42 84.3107   6
   1  -8   0 1173.78 85.2989  47
   1  -8   0 1053.63 99.1044   7
   1  -8   1 193.515 39.0620  16
   1  -8   1 146.565 25.8057  36
   1  -8   1 217.220 41.0349   7
   1  -8   1 134.116 23.4592  37
   1  -8   1 206.123 27.2242   6
   1  -8   1 204.321 27.4840  47
   1  -8   1 278.618 30.1163  50
   1  -8   2 705.868 71.6398  16
   1  -8   2 757.302 60.3877  36
   1  -8   2 710.701 72.9912   7
   1  -8   2 755.718 60.8798  50
   1  -8   2 768.195 59.9454  42
   1  -8   2 803.445 59.9738  37
   1  -8   2 795.437 61.0679   6
   1  -8   2 700.575 71.9305   9
   1  -8   2 661.979 59.4585  47
   1  -8   3 395.923 37.5382  50
   1  -8   3 319.915 34.1495  37
   1  -8   3 392.834 48.2838   9
   1  -8   3 290.445 43.8305   7
   1  -8   3 299.991 34.0720  36
   1  -8   3 381.070 48.8018  16
   1  -8   3 367.340 35.9485  42
   1  -8   3 393.665 37.3315   6
   1  -8   4 1312.97 95.5365  50
   1  -8   4 1240.62 94.3849  37
   1  -8   4 1278.72 107.360   7
   1  -8   4 1314.56 109.025   9
   1  -8   4 1407.87 94.8621  36
   1  -8   4 1299.75 95.6081   6
   1  -8   4 1210.98 94.1246  42
   1  -8   4 1292.48 94.8634  43
   1  -8   4 1230.77 106.940  16
   1  -8   5 638.672 53.0587  37
   1  -8   5 680.423 52.4500  36
   1  -8   5 589.342 52.0930  42
   1  -8   5 561.170 52.4081  43
   1  -8   5 642.164 65.3411   9
   1  -8   5 565.113 61.8882   7
   1  -8   5 618.374 53.6524  49
   1  -8   5 668.023 54.2127   6
   1  -8   5 725.249 68.1499  16
   1  -8   6 243.253 29.9771   6
   1  -8   6 260.503 36.7676   7
   1  -8   6 192.136 38.5307   9
   1  -8   6 228.987 29.6317  37
   1  -8   6 191.400 28.2531  42
   1  -8   6 245.702 30.2707  43
   1  -8   6 226.633 40.6405  16
   1  -8   6 212.163 37.7866  17
   1  -8   6 259.691 30.7206  49
   1  -8   7 128.905 23.8623  49
   1  -8   7 99.5718 23.1843  43
   1  -8   7 135.122 24.5870  42
   1  -8   7 92.6342 24.9668  37
   1  -8   7 133.509 34.1496   9
   1  -8   7 61.0358 29.7320  17
   1  -8   7 74.7049 36.4396  23
   1  -8   7 97.5946 22.0662   6
   1  -8   8 365.930 38.1694  49
   1  -8   8 410.452 39.6279  42
   1  -8   8 392.720 38.0149  43
   1  -8   8 404.865 40.4111  37
   1  -8   8 302.072 47.9283   9
   1  -8   8 331.052 36.3731   6
   1  -8   8 301.540 48.9081   1
   1  -8   9 13.3093 20.5767  42
   1  -8   9 36.8297 22.2098  43
   1  -8   9 29.3002 23.5491  37
   1  -8   9 46.7919 30.5341   1
   1  -8   9 86.7435 39.4824  23
   1  -8   9 34.5254 22.0301  49
   1  -8   9 19.2726 17.6861   6
   1  -8   9 33.8453 31.2702  17
   1  -8  10 1350.31 90.0102  42
   1  -8  10 1201.48 87.5349  43
   1  -8  10 1166.92 89.8070  37
   1  -8  10 1220.23 107.069  17
   1  -8  10 1184.80 106.762  23
   1  -8  10 1151.44 86.8387  49
   1  -8  10 969.541 82.4152   5
   1  -8  10 1267.88 112.796  10
   1  -8  11 805.232 62.0526  37
   1  -8  11 640.255 57.9269  43
   1  -8  11 661.130 59.2944  42
   1  -8  11 604.485 77.6676  10
   1  -8  11 645.485 76.2994  17
   1  -8  11 780.867 81.2890  23
   1  -8  11 697.901 58.5700  49
   1  -8  12 383.498 38.4510  49
   1  -8  12 344.237 57.6275  10
   1  -8  12 357.527 37.6250  43
   1  -8  12 371.473 39.2463  42
   1  -8  12 322.370 56.9907  23
   1  -8  12 267.985 38.2740  37
   1  -8  13-6.59029 18.8089  49
   1  -8  13-15.6856 36.0837  23
   1  -8  13-11.5128 34.0447  10
   1  -8  14 1073.42 79.8180  43
   1  -8  14 1069.44 81.4341  42
   1  -8  14 1074.47 100.636  23
   1  -8  14 1131.79 81.8546  37
   1  -8  14 995.730 78.1447  49
   1  -8  15 65.7792 19.8281  37
   1  -8  15 115.219 22.1768  42
   1  -8  15 73.6673 17.5271  43
   1  -8  15 58.9073 33.6593  23
   1  -8  16 355.932 32.5905  43
   1  -8  16 465.819 36.7044  42
   1  -8  16 437.980 49.4681  23
   1  -8  17 50.5461 12.7207  42
  -1   7  11 52.0291 11.7745  34
  -1   7  10 94.8906 18.3136  34
   1  -7  -9 109.987 31.0273  21
  -1   7   9 132.824 22.9444  34
  -1   7   8 252.785 31.1434  34
   1  -7  -8 301.055 46.0477  21
   1  -7  -7 151.917 40.3247  21
   1  -7  -7 59.9578 29.1951   7
   1  -7  -6 156.132 26.3965  44
   1  -7  -6 262.261 46.9068  21
  -1   7   6 202.423 29.3118  40
   1  -7  -6 181.133 38.2495   7
   1  -7  -5 14.4228 19.5644  44
  -1   7   5-11.0401 20.6031  40
   1  -7  -5 54.0178 36.9356  21
   1  -7  -5 33.5238 27.7231   7
   1  -7  -4 33.6737 34.3096  21
   1  -7  -4 42.9442 30.3500   7
   1  -7  -3 324.401 49.4212   7
   1  -7  -2 2633.59 194.394   7
   1  -7  -2 2391.10 192.656  21
   1  -7  -2 2595.94 178.077  50
   1  -7  -2 2574.29 176.395   6
   1  -7  -2 2677.15 193.242   1
   1  -7  -1 2941.80 197.042  15
   1  -7  -1 2756.36 188.368  50
   1  -7  -1 3025.55 205.592   7
   1  -7  -1 2673.05 202.761  21
   1  -7  -1 2780.95 187.445  47
   1  -7  -1 2532.45 186.643   6
   1  -7   0 426.210 48.6823  15
   1  -7   0 433.410 55.0672  21
   1  -7   0 514.276 41.1871  37
   1  -7   0 519.631 43.9694  50
   1  -7   0 530.664 43.5219  47
   1  -7   0 472.543 42.3792   6
   1  -7   0 422.439 53.5882   7
   1  -7   1 659.364 65.7361   7
   1  -7   1 644.466 50.5262  37
   1  -7   1 621.457 52.3121  50
   1  -7   1 659.740 51.8371  47
   1  -7   1 597.532 51.5442  36
   1  -7   1 647.466 65.4426  21
   1  -7   1 593.472 61.1837   9
   1  -7   1 662.357 52.7627   6
   1  -7   1 688.447 52.4752  42
   1  -7   2 20.6113 17.3269  37
   1  -7   2-13.0273 18.1843  50
   1  -7   2 12.9001 24.5718  16
   1  -7   2 23.9284 17.5576  36
   1  -7   2-3.55643 22.7544   7
   1  -7   2-10.1154 22.5324   9
   1  -7   2 15.8655 17.7310   6
   1  -7   2 5.32300 16.4006  42
   1  -7   3 1748.84 113.905   6
   1  -7   3 1583.26 112.386  37
   1  -7   3 1773.51 114.284  50
   1  -7   3 1529.12 112.028  42
   1  -7   3 1679.78 124.520   9
   1  -7   3 1611.07 123.619   7
   1  -7   3 1566.06 112.231  36
   1  -7   3 1444.03 121.902  16
   1  -7   3 1429.04 111.826  43
   1  -7   4 182.993 23.5144  36
   1  -7   4 175.454 24.2968  49
   1  -7   4 124.048 23.3325  43
   1  -7   4 185.974 24.7139  42
   1  -7   4 109.750 31.1043   9
   1  -7   4 156.762 27.9354  17
   1  -7   4 138.420 32.6203  16
   1  -7   4 213.753 25.3312   6
   1  -7   4 185.632 25.5330  37
   1  -7   5 219.667 27.5821  37
   1  -7   5 229.009 27.2682   6
   1  -7   5 217.162 37.2486  23
   1  -7   5 189.846 26.0042  43
   1  -7   5 182.374 25.1266  42
   1  -7   5 218.424 26.3121  49
   1  -7   5 184.034 33.9771   9
   1  -7   5 188.609 24.1427  36
   1  -7   5 212.357 33.9868  17
   1  -7   5 223.641 36.5860  16
   1  -7   6 3175.51 217.980  23
   1  -7   6 2957.64 204.099  42
   1  -7   6 2759.59 203.767  43
   1  -7   6 3179.19 218.718  16
   1  -7   6 2885.28 215.251  17
   1  -7   6 3109.29 204.515   6
   1  -7   6 3037.59 204.101  49
   1  -7   6 3041.01 205.253  37
   1  -7   7 1027.80 89.3849  23
   1  -7   7 980.134 74.1388  43
   1  -7   7 927.107 73.6420  42
   1  -7   7 913.512 86.0444  17
   1  -7   7 913.814 73.1614  49
   1  -7   7 997.908 74.9814  29
   1  -7   7 968.911 72.7699   6
   1  -7   7 1236.15 95.6247  10
   1  -7   8 80.6408 23.1852  29
   1  -7   8 53.8777 29.3207   1
   1  -7   8 68.1071 32.4700  23
   1  -7   8 72.2221 21.5252  42
   1  -7   8 8.48248 27.9127  17
   1  -7   8 74.9442 19.1192   6
   1  -7   8 59.9348 31.0293  10
   1  -7   8 53.6216 21.0369  49
   1  -7   9 583.383 49.2446   6
   1  -7   9 655.071 54.7292  42
   1  -7   9 655.079 71.7242  10
   1  -7   9 558.092 63.1096   1
   1  -7   9 559.587 66.0546  17
   1  -7   9 558.758 51.6477  49
   1  -7   9 643.268 71.4463  23
   1  -7   9 666.586 53.4714  29
   1  -7  10 976.286 77.7610  49
   1  -7  10 982.542 79.2891  42
   1  -7  10 1101.01 79.6444  29
   1  -7  10 966.656 97.0848  10
   1  -7  11 17.2336 36.3380  10
   1  -7  11 44.9840 23.5422  42
   1  -7  11 63.8686 36.1225  17
   1  -7  11 32.3871 39.7493  23
   1  -7  11 80.2733 23.5233  49
   1  -7  11 113.788 24.7270  29
   1  -7  12 470.968 44.6005  49
   1  -7  12 386.252 61.5177  10
   1  -7  12 547.132 46.0506  29
   1  -7  12 497.631 67.3152  23
   1  -7  12 425.913 45.5005  42
   1  -7  12 396.100 44.9681  37
   1  -7  13 179.846 44.1987  10
   1  -7  13 143.838 26.3156  49
   1  -7  13 98.3406 26.0396  42
   1  -7  13 123.049 26.6002  37
   1  -7  13 217.474 52.0842  23
   1  -7  14 58.0774 41.6610  23
   1  -7  15 18.7110 33.5243  23
   1  -7  15 29.5001 20.4826  42
   1  -7  15-1.44780 17.0943  43
   1  -7  16-11.4877 28.9828  23
   1  -7  16 19.7724 17.9451  42
   1  -7  16-6.37552 13.7480  43
   1  -7  17 16.3872 13.6418  42
   1  -7  18 9.23161 8.34922  42
  -1   6  12 7.93278 12.9386  34
  -1   6  11 10.5859 17.8218  34
   1  -6 -11 13.6823 21.6466  21
  -1   6  10 155.858 25.9321  34
   1  -6 -10 173.283 36.4953  21
   1  -6  -9 64.0671 31.5368  21
   1  -6  -8 186.978 42.3059  21
   1  -6  -7 43.5356 19.3146  44
   1  -6  -7 67.5186 37.5383  21
  -1   6   7 53.6403 24.5377  40
   1  -6  -7 17.3825 25.5687   7
   1  -6  -6 10.0679 19.3730  44
  -1   6   6 16.9844 22.8914  40
   1  -6  -6 4.44169 24.8358   7
   1  -6  -6-4.75917 35.0782  21
   1  -6  -5 65.3555 30.4115   7
   1  -6  -5 85.2254 17.5315  24
  -1   6   5 121.157 25.4398  40
  -1   6   4 74.3764 20.6967  40
   1  -6  -4 68.6390 16.0202  24
   1  -6  -4 63.8133 31.0324  21
   1  -6  -4 99.5647 27.9722   8
   1  -6  -4 37.5200 26.8085   7
   1  -6  -3 1051.26 67.0311  24
  -1   6   3 871.178 67.8291  40
   1  -6  -3 839.581 69.2788  50
   1  -6  -3 897.105 67.4587   6
   1  -6  -3 1007.52 84.7972   7
   1  -6  -3 835.777 78.7571   8
   1  -6  -3 870.748 84.6406  21
   1  -6  -3 906.733 79.9505   1
   1  -6  -2-2.73351 18.1873  50
   1  -6  -2-8.20521 14.1188   6
   1  -6  -2 18.4285 24.4192   7
   1  -6  -2 7.26665 27.5002  21
  -1   6   2-1.05408 16.0083  40
   1  -6  -1 2195.29 139.736  50
   1  -6  -1 2056.75 152.489   7
   1  -6  -1 2042.37 148.346   8
   1  -6  -1 1984.67 138.178   6
   1  -6  -1 1812.31 137.783  47
   1  -6  -1 2175.30 146.558  15
   1  -6  -1 1905.25 151.566  21
   1  -6   0 4401.86 304.282  15
   1  -6   0 4526.83 310.267  21
   1  -6   0 4499.73 298.379   6
   1  -6   0 4583.73 298.253  47
   1  -6   0 4397.16 298.032  42
   1  -6   0 4384.76 308.121  11
   1  -6   1 1652.15 116.513  15
   1  -6   1 1667.74 120.474  11
   1  -6   1 1407.56 119.720  21
   1  -6   1 1609.46 110.956   6
   1  -6   1 1459.58 110.092  47
   1  -6   1 1674.58 110.549  42
   1  -6   2 475.278 51.1467   9
   1  -6   2 549.493 53.3132   7
   1  -6   2 555.937 54.7825  21
   1  -6   2 485.251 42.0806   6
   1  -6   2 396.912 49.1542  11
   1  -6   2 567.018 42.8508  43
   1  -6   2 526.959 47.5611  15
   1  -6   2 530.197 44.2550  13
   1  -6   2 550.984 42.3124  42
   1  -6   2 454.105 49.8840  16
   1  -6   3 100.274 19.6559   6
   1  -6   3 87.8961 20.8684  13
   1  -6   3 109.972 26.6557  11
   1  -6   3 134.879 27.3413   9
   1  -6   3 124.064 27.5616   7
   1  -6   3 103.493 24.0702  15
   1  -6   3 101.639 26.4868  16
   1  -6   3 139.263 18.7740  42
   1  -6   3 157.324 19.8306  43
   1  -6   4 849.784 62.3862  43
   1  -6   4 897.404 62.4266  42
   1  -6   4 848.033 62.6914  29
   1  -6   4 819.164 69.6573   7
   1  -6   4 784.013 64.2664  12
   1  -6   4 795.260 66.4642  13
   1  -6   4 854.239 62.9153   6
   1  -6   4 782.761 63.2012  37
   1  -6   4 978.630 73.8564  16
   1  -6   4 735.899 68.3443  17
   1  -6   4 792.626 73.4005  23
   1  -6   5 10305.9 653.516  23
   1  -6   5 9564.59 646.462  12
   1  -6   5 9484.54 641.938   6
   1  -6   5 9926.50 648.916   7
   1  -6   5 9602.75 650.717  17
   1  -6   5 9563.16 652.030  16
   1  -6   5 9695.15 642.909  48
   1  -6   5 9726.02 642.320  29
   1  -6   5 9641.58 642.030  43
   1  -6   5 10255.1 642.362  42
   1  -6   6 393.757 34.3322  49
   1  -6   6 327.134 38.8347  12
   1  -6   6 352.312 33.1398   6
   1  -6   6 324.610 36.5933   7
   1  -6   6 412.118 47.9316  23
   1  -6   6 283.723 32.4149  29
   1  -6   6 363.953 35.6027  48
   1  -6   6 361.277 33.0592  42
   1  -6   6 358.216 43.3560  17
   1  -6   7 15.5025 27.6022  10
   1  -6   7 33.8837 17.4498  29
   1  -6   7 21.1259 26.1632  23
   1  -6   7 50.6112 21.7445  48
   1  -6   7 31.7635 17.5633  49
   1  -6   7 8.35620 15.9081  42
   1  -6   7 4.82266 14.4783   6
   1  -6   7 27.8715 24.4537  17
   1  -6   8 66.7516 32.4267  10
   1  -6   8 7.60511 18.5309  29
   1  -6   8 3.92873 29.7794  23
   1  -6   8 37.3939 17.7629  49
   1  -6   8 53.4143 22.3511  48
   1  -6   8 15.2768 17.7029  42
   1  -6   8 11.7513 27.7025  17
   1  -6   8 21.3758 15.0358   6
   1  -6   9 67.7949 34.0697  10
   1  -6   9 86.6734 22.1756  29
   1  -6   9 87.4142 32.5487  17
   1  -6   9 110.576 23.4431  49
   1  -6   9 96.4288 37.7170  23
   1  -6  10 171.727 40.6537  10
   1  -6  10 86.5970 36.5000  17
   1  -6  10 88.9483 23.5477  29
   1  -6  10 33.9626 37.2735  23
   1  -6  10 114.399 24.9764  49
   1  -6  11 391.321 41.0353  29
   1  -6  11 414.043 41.9253  49
   1  -6  11 383.408 55.6338  10
   1  -6  12 777.599 86.6135  10
   1  -6  12 811.307 69.0018  49
   1  -6  12 849.738 92.3225  23
   1  -6  12 944.916 69.6224  29
   1  -6  13 205.725 27.8912  29
   1  -6  13 154.365 42.0511  10
   1  -6  13 102.329 47.2755  23
   1  -6  13 106.361 27.2981  49
   1  -6  14 2218.15 185.367  23
   1  -6  14 2183.40 163.247  49
   1  -6  14 2293.37 184.165  10
   1  -6  15 409.054 59.0818  23
   1  -6  16 389.957 40.9838  42
   1  -6  16 606.002 60.2507  23
   1  -6  17 33.1797 15.4721  42
   1  -6  17 14.6114 11.0150  43
   1  -6  18 51.7189 11.6250  42
  -1   5  13 197.351 22.8650  34
   1  -5 -12 8.31707 21.7862  21
  -1   5  12-2.57570 18.0153  34
   1  -5 -11 179.841 36.1610  21
  -1   5  11 145.074 27.4684  34
   1  -5 -10-34.5387 34.2040  21
   1  -5  -9 459.018 61.9897  21
  -1   5   9 585.554 52.1969  34
   1  -5  -8 14.2879 34.1363  21
   1  -5  -7 2597.93 166.957  44
   1  -5  -7 2596.65 166.280  24
   1  -5  -7 2315.98 181.062   7
  -1   5   7 2043.78 167.168  40
  -1   5   6 3927.21 210.858  40
   1  -5  -6 3294.74 207.846  44
   1  -5  -6 4015.13 227.907   7
   1  -5  -6 3749.69 229.510  21
  -1   5   5 314.248 32.0765  40
   1  -5  -5 292.198 41.1277   7
   1  -5  -5 304.670 46.8882  21
   1  -5  -5 273.150 27.9105  24
   1  -5  -4 2017.47 162.594  24
   1  -5  -4 2524.91 180.813  21
   1  -5  -4 2419.12 178.231   7
   1  -5  -3 1113.15 90.5548   1
   1  -5  -3 1186.45 95.7359  21
   1  -5  -3 1125.52 91.5751   8
   1  -5  -2 5727.08 387.851  21
   1  -5  -2 5454.91 384.046   8
   1  -5  -2 5898.83 387.350   7
   1  -5  -1 2439.72 171.588  18
   1  -5  -1 2343.85 179.009  21
   1  -5  -1 2606.07 179.668   7
   1  -5  -1 2594.30 176.727   8
   1  -5   0 129.618 22.2239  18
   1  -5   0 138.392 23.7512  15
   1  -5   0 123.517 31.8624  21
   1  -5   0 130.740 27.0845   9
   1  -5   0 104.511 25.8425   8
   1  -5   0 130.600 26.2242   7
   1  -5   1 5272.31 348.815  21
   1  -5   1 5834.55 349.870  11
   1  -5   1 4976.46 348.696   7
   1  -5   1 4996.90 347.647   9
   1  -5   1 5124.82 341.637  13
   1  -5   1 4880.49 343.972  15
   1  -5   2 1825.71 128.276  13
   1  -5   2 1917.59 130.952  15
   1  -5   2 1704.05 132.741  16
   1  -5   2 1634.60 133.286  21
   1  -5   2 1850.50 125.250  12
   1  -5   2 1938.43 135.474  11
   1  -5   2 1919.81 134.670   9
   1  -5   2 2063.16 134.783   7
   1  -5   3 7614.50 468.832  23
   1  -5   3 7478.84 468.129  16
   1  -5   3 6862.09 464.423  15
   1  -5   3 6828.55 461.273  12
   1  -5   3 6832.66 463.077  13
   1  -5   3 6570.35 467.971  11
   1  -5   3 7071.27 466.888   7
   1  -5   4 3823.51 320.994  23
   1  -5   4 4743.48 320.209   7
   1  -5   4 5696.12 325.485  16
   1  -5   4 4711.78 318.010  12
   1  -5   4 4572.42 318.738  13
   1  -5   4 5606.38 328.643  10
   1  -5   5 732.622 61.3108  10
   1  -5   5 638.878 53.4020  12
   1  -5   5 609.383 59.2285  23
   1  -5   5 520.499 49.4559  19
   1  -5   5 646.308 57.4612  17
   1  -5   5 683.514 58.1016  16
   1  -5   5 581.628 51.5864   7
   1  -5   6 2610.72 179.227  12
   1  -5   6 2813.95 184.747  10
   1  -5   6 2482.89 174.779  19
   1  -5   6 2511.90 182.297  23
   1  -5   6 2418.58 181.324  17
   1  -5   6 2451.55 174.261   7
   1  -5   7 1534.51 102.560  48
   1  -5   7 1405.53 110.516  12
   1  -5   7 1283.27 104.817  19
   1  -5   7 1355.78 100.363  29
   1  -5   7 1694.63 117.138  23
   1  -5   7 1409.54 112.511  17
   1  -5   8 715.804 66.6822  10
   1  -5   8 650.007 67.0480  23
   1  -5   8 621.482 53.7408  49
   1  -5   8 739.136 61.8543   1
   1  -5   8 661.779 53.5192  29
   1  -5   8 685.745 67.3269  17
   1  -5   8 672.407 55.5203  48
   1  -5   9 71.3883 21.7991  49
   1  -5   9 95.2535 24.8742  48
   1  -5   9 64.0973 30.4257  10
   1  -5   9 36.5700 28.1452  17
   1  -5   9 47.5863 20.1632  29
   1  -5   9 94.6870 34.6923  23
   1  -5  10 41.0629 23.7053  49
   1  -5  10 75.4189 25.8291  48
   1  -5  10 113.510 36.1963  17
   1  -5  10 66.5686 31.9094  10
   1  -5  10 74.0505 19.6521  29
   1  -5  10 101.895 38.3946  23
   1  -5  11 2686.99 193.550  10
   1  -5  11 2544.37 174.688  49
   1  -5  11 2391.41 172.480  29
   1  -5  12 6.97464 19.0978  29
   1  -5  12 19.4962 21.4825  49
   1  -5  12 55.0349 41.9311  23
   1  -5  12-10.2795 32.8864  10
   1  -5  13 27.1306 22.0063  49
   1  -5  13 28.2521 42.2519  23
   1  -5  13 36.6253 34.7186  10
   1  -5  14 318.421 36.5677  49
   1  -5  14 236.527 46.8245  19
  -1   5 -14 420.272 55.2754  14
   1  -5  14 373.690 60.7171  23
   1  -5  14 361.682 54.9833  10
   1  -5  15 49.6971 37.5094  23
   1  -5  16 41.0214 33.6730  23
   1  -5  17 212.210 25.4599  42
   1  -5  18 83.4982 13.4299  42
  -1   4  14 54.6601 17.0854  46
  -1   4  13 17.2260 19.0627  34
   1  -4 -13 64.3432 24.4750  21
  -1   4  12-18.4296 22.4056  34
   1  -4 -12-7.25072 26.1780  21
  -1   4  11 343.346 58.6128  22
   1  -4 -11 387.697 52.9841  21
  -1   4  10 355.923 40.4497  34
   1  -4 -10 341.609 49.2689  14
  -1   4  10 266.478 56.9227  22
  -1   4   9 2534.14 270.574  22
   1  -4  -9 5766.76 284.131  14
  -1   4   8 147.373 45.5917  22
   1  -4  -8 143.528 34.3569  14
  -1   4   8 127.916 29.3032  40
   1  -4  -7 60.5694 26.3810  18
   1  -4  -7 33.1143 17.3255  24
  -1   4   7 57.2041 23.6889  40
   1  -4  -7 13.6905 21.6122   7
  -1   4   7 42.0412 36.1097  22
   1  -4  -7 74.3638 29.3066  14
   1  -4  -7 16.9904 15.8654  44
   1  -4  -6 3.28281 21.9452  14
  -1   4   6 35.9577 31.5926  22
   1  -4  -6-3.23708 20.1474   7
   1  -4  -6-2.94780 22.3231  18
   1  -4  -6 17.5201 15.9457  24
  -1   4   6 30.4931 20.0915  40
   1  -4  -5 480.849 40.2125  24
   1  -4  -5 471.243 49.3790  18
  -1   4   5 608.477 58.2743  22
  -1   4   5 515.399 43.2232  40
   1  -4  -4 3040.17 214.779  20
   1  -4  -4 3014.92 216.327  14
   1  -4  -4 3133.64 214.951  18
  -1   4   4 3400.41 220.054  22
   1  -4  -4 3243.14 219.243   7
   1  -4  -4 2921.28 213.386   1
   1  -4  -3 1671.47 115.514  14
   1  -4  -3 1520.82 113.028  18
   1  -4  -3 1541.15 114.944  20
  -1   4   3 1428.83 114.981  22
   1  -4  -3 1731.52 120.305   7
   1  -4  -2 9482.11 625.922  18
   1  -4  -2 9144.42 630.732   7
   1  -4  -2 9783.51 629.098  20
   1  -4  -1 12785.4 794.695   7
   1  -4  -1 11650.8 791.216   8
   1  -4  -1 11739.8 793.000  21
   1  -4   0 2181.01 147.445   8
   1  -4   0 1968.57 147.650   7
   1  -4   0 2084.90 147.288   9
   1  -4   0 2123.50 148.096  21
   1  -4   1 1126.18 81.6767  12
   1  -4   1 1342.38 91.7297  21
   1  -4   1 1375.76 91.4111   9
   1  -4   1 1152.13 90.1928   7
   1  -4   1 1306.21 85.3278  13
   1  -4   1 1288.10 87.4057  15
   1  -4   2 1500.12 103.555   9
   1  -4   2 1573.00 103.694   7
   1  -4   2 1475.51 98.8952  13
   1  -4   2 1225.59 99.3671  15
   1  -4   2 1223.57 101.912  23
   1  -4   2 1566.18 103.083  16
   1  -4   2 1487.15 97.1504  12
   1  -4   2 1351.83 103.502  11
   1  -4   2 1358.60 102.817  21
   1  -4   3 37.4746 19.8960  16
   1  -4   3 63.5114 17.7163   7
   1  -4   3 36.0928 15.6732  13
   1  -4   3 52.5982 22.6754  10
   1  -4   3 53.4468 18.3505  11
   1  -4   3 41.3632 14.3027  12
   1  -4   3 38.2927 22.5137  23
   1  -4   4 3352.44 236.429  16
   1  -4   4 3654.44 238.116  23
   1  -4   4 3396.92 233.919   7
   1  -4   4 3390.94 233.922  12
   1  -4   4 3470.99 234.506  13
   1  -4   4 3600.17 238.226  10
   1  -4   5 6202.60 428.607  17
   1  -4   5 6041.76 424.167  19
   1  -4   5 6243.94 429.680  23
   1  -4   5 6573.18 424.176   7
   1  -4   5 6515.70 426.949  12
   1  -4   5 6939.06 430.430  10
   1  -4   6 21365.6 1380.09  10
   1  -4   6 19994.2 1377.64  12
   1  -4   6 21128.4 1379.68  17
   1  -4   6 22075.5 1379.26  22
   1  -4   6 20440.0 1379.80  23
   1  -4   7 1912.20 138.400  12
   1  -4   7 1698.47 138.590  17
   1  -4   7 1908.09 134.172   1
   1  -4   7 1896.12 141.001  23
   1  -4   7 1895.36 139.379  22
   1  -4   8 2470.57 178.535  22
   1  -4   8 2563.15 178.716  23
   1  -4   8 2175.74 176.169  17
   1  -4   8 2352.28 168.442   1
   1  -4   8 2358.20 165.576  30
   1  -4   8 2503.33 165.290  29
   1  -4   8 2443.22 165.851  48
   1  -4   9 79.5348 29.9907  17
   1  -4   9 116.267 37.2311  23
   1  -4   9 98.7144 36.9507  22
   1  -4   9 90.7313 20.7452  29
   1  -4   9 136.220 25.8213  30
   1  -4   9 162.425 24.6271  48
   1  -4  10 531.097 68.5857  22
   1  -4  10 584.837 65.5823  17
   1  -4  10 516.826 63.2845  23
   1  -4  10 535.996 49.2637  30
   1  -4  10 550.459 46.9026  29
   1  -4  10 592.098 49.3024  48
   1  -4  11 723.752 76.7756  22
   1  -4  11 548.193 70.8721  23
   1  -4  11 571.258 54.5519  30
   1  -4  11 580.392 50.4906  29
   1  -4  12 380.826 59.6814  23
   1  -4  12 319.429 40.9929  30
   1  -4  13 1794.72 156.314  10
   1  -4  13 2018.89 161.983  23
   1  -4  13 1899.20 142.681  30
  -1   4 -13 2346.77 162.911  14
  -1   4 -14 1228.62 104.855  14
   1  -4  14 1257.97 110.908  23
   1  -4  14 1159.93 90.2560  30
   1  -4  14 1074.12 86.5707  49
   1  -4  14 1075.57 102.319  10
  -1   4 -15 351.229 35.0202  41
   1  -4  15 468.565 59.8888  23
  -1   4 -16 381.655 32.8422  41
   1  -4  16 329.241 50.1405  23
  -1   4 -17 5.01050 10.5732  41
   1  -4  18 83.0099 13.2081  42
  -1   3  15 17.6380 14.7947  46
   1  -3 -14 30.4698 13.6244  41
  -1   3  14 16.7517 18.7073  34
  -1   3  13 212.004 29.6968  34
   1  -3 -13 122.051 33.1378  21
  -1   3  13 166.996 24.8242  30
  -1   3  12 17.5774 38.9077  22
  -1   3  12 48.2528 23.1691  30
   1  -3 -11 99.6490 34.3883  14
   1  -3 -11 88.1602 35.2409  18
  -1   3  11 43.2769 28.7786  34
  -1   3  11 69.2823 44.0556  22
  -1   3  10 632.008 55.9611  34
   1  -3 -10 636.740 66.1379  14
   1  -3  -9 134.021 37.6847  14
   1  -3  -8 1367.47 95.0514  24
   1  -3  -8 1369.13 108.762  14
  -1   3   8 1208.25 116.285  22
  -1   3   8 1255.41 98.0879  40
   1  -3  -7 1565.13 102.413  24
   1  -3  -7 1512.86 114.691  14
  -1   3   7 1243.08 103.298  40
  -1   3   7 1521.29 123.279  22
  -1   3   6 7095.02 621.877  40
   1  -3  -6 8398.20 629.486   7
   1  -3  -5 1594.77 120.023  20
  -1   3   5 1570.08 126.856  22
   1  -3  -5 1727.03 122.758   7
   1  -3  -5 1712.67 122.866  14
   1  -3  -4 2484.29 164.170   1
   1  -3  -4 2363.76 167.298  14
   1  -3  -4 2056.78 166.770   7
   1  -3  -4 2589.30 167.899  20
   1  -3  -3 154.546 25.6442   7
   1  -3  -3 182.872 27.1507  14
   1  -3  -3 185.789 30.0528  20
   1  -3  -2 77.7478 21.2060   7
   1  -3  -2 68.9977 22.7688  20
   1  -3  -2 80.2166 18.6664  14
   1  -3  -1 1813.09 127.634   7
   1  -3   0 2740.87 188.000   8
   1  -3   0 2918.72 188.193   9
   1  -3   0 2540.69 187.901   7
   1  -3   0 2884.91 188.940  21
   1  -3   1 104.605 11.4174  12
   1  -3   1 107.357 13.5329  13
   1  -3   1 116.478 16.6072  15
   1  -3   1 94.7708 19.9187   8
   1  -3   1 89.6881 19.4321   7
   1  -3   2 1113.95 84.0102  13
   1  -3   2 1274.37 89.0446  11
   1  -3   2 1121.13 83.3375  12
   1  -3   2 1442.28 90.2876  10
   1  -3   2 1239.82 84.8654  15
   1  -3   2 1310.59 87.4095   7
   1  -3   3 1439.43 106.461  13
   1  -3   3 1587.05 110.655  10
   1  -3   3 1498.54 106.648  12
   1  -3   3 1600.50 109.228  16
   1  -3   3 1533.35 107.120   7
   1  -3   3 1663.87 110.758  23
   1  -3   4 1196.05 87.0100  12
   1  -3   4 1315.98 89.8997  10
   1  -3   4 1173.54 88.9348  17
   1  -3   4 1174.56 84.7858   7
   1  -3   4 1147.42 89.7975  23
   1  -3   5 6021.54 435.793  12
   1  -3   5 6953.76 438.018  17
   1  -3   5 6034.21 437.454  23
   1  -3   5 7334.10 438.810  22
   1  -3   6 132.803 31.1973  17
   1  -3   6 116.682 32.8192  23
   1  -3   6 76.0424 32.3079  22
   1  -3   6 186.821 28.9971  12
   1  -3   6 129.994 21.3296   1
   1  -3   7 1819.36 125.173   1
   1  -3   7 1727.46 134.156  23
   1  -3   7 1687.92 133.546  17
   1  -3   7 1914.27 138.176  22
   1  -3   8 2370.52 158.980  30
   1  -3   8 2200.26 170.103  23
   1  -3   8 2218.62 168.523  17
   1  -3   8 2372.30 174.986  22
   1  -3   9 1270.45 104.267  29
   1  -3   9 1686.74 108.018  30
   1  -3   9 1493.10 105.421  48
   1  -3   9 1591.10 120.607  23
   1  -3   9 1751.95 127.705  22
   1  -3   9 1626.87 121.631  17
   1  -3   9 1433.05 103.753  34
   1  -3  10 7.01245 17.4469  48
   1  -3  10 16.2614 21.1977  30
   1  -3  10-7.77957 17.7185  34
   1  -3  10-10.1291 17.0680  29
   1  -3  10 30.8053 35.1503  22
   1  -3  10 4.23156 29.8760  23
   1  -3  11 734.525 62.7211  30
   1  -3  11 770.410 58.8793  29
   1  -3  11 626.777 57.2915  34
   1  -3  11 747.560 58.1054  46
   1  -3  11 805.168 79.0923  23
   1  -3  11 713.054 83.5501  22
   1  -3  12 46.6952 41.6529  23
   1  -3  12 37.3274 21.2962  46
   1  -3  12 80.2835 27.7024  30
   1  -3  12 48.8011 22.1585  34
  -1   3 -12 71.0492 33.3805  14
   1  -3  12 83.9895 48.0694  22
   1  -3  13 101.704 43.2731  23
   1  -3  13 76.7186 27.8190  30
  -1   3 -13 29.5811 32.1035  14
   1  -3  14 1157.37 108.292  23
   1  -3  14 1061.36 91.0279  30
  -1   3 -14 1307.17 106.631  14
   1  -3  15 10.2570 24.9978  30
   1  -3  15 85.7872 37.4213  23
   1  -3  16-3.51034 28.0727  23
  -1   3 -16 65.7958 16.8347  41
  -1   3 -17 123.355 16.3974  41
   1  -3  18 24.6562 8.86639  42
  -1   2  16 19.3167 11.3097  46
   1  -2 -16 5.78504 7.88481  41
   1  -2 -15 224.005 23.9096  41
  -1   2  15 277.218 28.5653  46
  -1   2  14 33.0466 18.6366  30
  -1   2  14 50.9459 22.4625  34
  -1   2  13 1181.08 96.9239  22
  -1   2  13 631.312 58.9722  30
  -1   2  12-19.9794 23.7750  30
  -1   2  12-6.68324 44.6635  22
   1  -2 -12-18.4453 30.5677  14
  -1   2  12-8.30270 25.5281  34
  -1   2  11 54.0327 47.3293  22
   1  -2 -11-18.3708 31.6928  14
  -1   2  11-10.3822 27.0456  34
  -1   2  10 191.452 32.9002  34
   1  -2 -10 273.850 45.3294  14
   1  -2  -9 862.865 79.3963  14
  -1   2   9 884.278 69.2481  34
  -1   2   9 712.197 86.8755  22
   1  -2  -8 606.919 55.1101  24
  -1   2   8 815.674 81.0783  22
   1  -2  -8 877.233 69.5403  14
  -1   2   8 810.841 60.9725  40
  -1   2   7 945.368 91.2175  22
   1  -2  -7 1147.42 73.6326  24
  -1   2   7 1048.98 76.0830  40
   1  -2  -6 4065.17 279.810  14
   1  -2  -6 3964.05 278.933  20
   1  -2  -6 4196.35 278.138   7
  -1   2   6 4195.98 288.516  22
   1  -2  -5 764.787 69.7959  14
   1  -2  -5 810.957 70.0542  20
   1  -2  -4 2347.38 159.887  14
   1  -2  -4 2291.14 159.832   7
   1  -2  -4 2443.11 161.079  20
   1  -2  -4 2230.12 155.701   1
   1  -2  -3 5691.78 363.024   1
   1  -2  -3 5405.95 365.017   7
   1  -2  -3 5320.09 363.677  14
   1  -2  -2 179.703 21.2451  14
   1  -2  -2 175.281 24.3958   7
   1  -2  -1 1114.59 73.5560   7
   1  -2  -1 956.677 70.4985  14
   1  -2   0 2665.57 179.272   8
   1  -2   1 5699.61 374.976  12
   1  -2   1 5957.89 375.300  13
   1  -2   1 5133.14 378.076   8
   1  -2   1 5769.64 377.773   7
   1  -2   1 5810.26 375.698  15
   1  -2   2 831.209 54.7500  10
   1  -2   2 684.005 51.7746  12
   1  -2   2 669.840 52.5753   7
   1  -2   3 837.647 63.1835  12
   1  -2   3 865.735 61.5818   7
   1  -2   4 4923.32 343.659   1
   1  -2   4 5304.30 346.808  17
   1  -2   4 5183.10 346.296  12
   1  -2   4 5551.34 347.677  23
   1  -2   5 6951.35 429.742  17
   1  -2   5 6125.48 428.965  23
   1  -2   5 6037.97 423.817   1
   1  -2   5 7249.64 432.716  22
   1  -2   6 465.175 52.2597  22
   1  -2   6 432.361 45.6077  17
   1  -2   6 436.830 47.4687  23
   1  -2   7 2692.36 194.883  22
   1  -2   7 2841.01 189.770  17
   1  -2   7 2456.20 188.963  23
   1  -2   8 231.626 40.1100  17
   1  -2   8 315.728 31.0561  30
   1  -2   8 243.450 44.9261  22
   1  -2   8 214.677 40.0454  23
   1  -2   9 2492.09 190.307  23
   1  -2   9 2460.03 176.289  29
   1  -2   9 2510.78 178.769  30
   1  -2   9 2821.72 176.569  34
   1  -2   9 2584.38 198.096  22
   1  -2  10 78.6253 19.8084  29
   1  -2  10 80.4180 23.4977  30
   1  -2  10 86.0262 35.8298  23
   1  -2  10 97.5839 43.1227  22
  -1   2 -10 38.0576 28.0690  14
   1  -2  10 70.8559 20.6824  34
   1  -2  11 533.642 49.7953  34
   1  -2  11 606.857 69.3712  23
   1  -2  11 554.829 52.6461  30
  -1   2 -11 604.482 65.6432  14
   1  -2  11 662.615 77.9326  22
   1  -2  12 88.6770 25.7536  34
  -1   2 -12 89.5469 37.1319  14
   1  -2  12 81.3512 30.1696  30
   1  -2  12 188.325 53.2321  22
   1  -2  12 109.700 43.6866  23
   1  -2  13 183.146 30.8907  34
   1  -2  13 189.174 34.2862  30
   1  -2  13 233.320 48.6441  23
   1  -2  13 174.815 58.3333  22
  -1   2 -13 228.206 44.0069  14
   1  -2  14 31.4244 25.2555  30
   1  -2  14 66.5037 40.1998  23
  -1   2 -14 14.0861 29.2793  14
   1  -2  15 33.5877 23.3049  30
   1  -2  15 67.8511 33.3310  23
  -1   2 -16 49.8034 16.3703  41
  -1   2 -17 11.0282 11.4527  41
   1  -1 -16 337.926 28.8122  41
  -1   1  16 336.080 30.6769  46
   1  -1 -15 66.7741 17.0426  41
  -1   1  15 40.8673 22.1813  46
  -1   1  15 29.2847 16.3057  30
  -1   1  14 46.5074 21.1766  30
  -1   1  14 24.2404 38.5310  22
  -1   1  14 57.7452 25.1845  34
  -1   1  13-47.7729 45.2161  22
  -1   1  13-4.41000 34.4453  23
  -1   1  13-18.3317 25.9996  34
   1  -1 -13 27.7900 32.2091  14
  -1   1  13 13.8680 22.4763  30
  -1   1  12 105.871 49.9211  22
  -1   1  12 81.8629 30.5663  34
   1  -1 -12 102.780 34.1526  14
  -1   1  12 123.217 28.7182  30
  -1   1  11 75.3427 50.2402  22
  -1   1  11 62.3269 28.4785  34
   1  -1 -11 12.9780 28.6111  14
  -1   1  11 66.8990 25.1953  30
  -1   1  10 1935.86 182.417  22
  -1   1  10 2460.63 162.893  34
   1  -1 -10 2268.38 173.297  14
   1  -1  -9 47.8314 28.0704  14
  -1   1   9 31.9423 22.0564  34
  -1   1   9 43.0325 40.7911  22
  -1   1   8 374.998 52.6601  22
   1  -1  -8 330.742 39.0396  14
   1  -1  -7 1929.73 135.102  14
   1  -1  -7 2149.95 124.785  24
  -1   1   7 1453.25 124.372  40
  -1   1   7 1501.31 139.093  22
   1  -1  -7 1881.97 126.334   7
   1  -1  -6 4902.43 318.635  14
   1  -1  -6 4585.68 313.487   7
   1  -1  -5 1809.13 126.616  14
   1  -1  -5 1765.77 123.350   7
   1  -1  -4 400.068 35.9230  14
   1  -1  -4 431.008 33.3300   7
  -1   1   4 327.241 33.5128  12
   1  -1  -3 453.493 31.5351   2
   1  -1  -3 409.770 33.9861   7
  -1   1   3 345.686 33.3136  12
   1  -1  -2 5430.85 367.328   7
   1  -1  -2 5982.04 366.292   2
   1  -1  -2 5703.69 366.623   1
   1  -1  -2 5321.19 366.608  14
  -1   1   2 5422.23 365.944  12
   1  -1  -1 1278.25 85.9117   7
   1  -1  -1 1202.24 83.8919  14
   1  -1  -1 1289.55 86.1154   1
   1  -1  -1 1301.53 85.6108   2
   1  -1   0 13183.6 858.824   9
   1  -1   0 12994.0 859.207   1
   1  -1   0 13281.7 858.965   2
   1  -1   1 3895.22 229.085  10
   1  -1   1 3340.96 228.531   7
   1  -1   1 3321.75 228.430   2
   1  -1   1 3347.44 228.820   1
   1  -1   2 166.182 17.6785   1
   1  -1   2 167.325 18.2433   2
   1  -1   3 335.537 27.6884   1
   1  -1   3 345.206 27.6251   2
   1  -1   4 1532.15 111.913  17
   1  -1   4 1683.88 117.253  22
   1  -1   5 13372.8 770.922  17
   1  -1   5 9850.64 771.762  22
   1  -1   6 1319.80 105.703  22
   1  -1   7 59.0915 35.3027  22
   1  -1   8 7631.88 521.896  22
  -1   1  -9 294.456 26.5319  24
  -1   1  -9 228.609 37.8152  14
   1  -1   9 179.854 27.0746  34
   1  -1   9 274.970 48.9575  22
  -1   1 -10 82.1146 17.2264  24
   1  -1  10 17.0558 39.7925  22
   1  -1  10 79.6018 33.7637  23
   1  -1  10 79.5915 22.4777  34
  -1   1 -10 31.0103 29.1134  14
   1  -1  11 427.730 44.3635  30
   1  -1  11 305.801 53.0279  23
   1  -1  11 452.438 42.2008  34
  -1   1 -11 334.566 50.7351  14
   1  -1  12 66.3204 25.3191  34
   1  -1  12 61.3471 41.5805  23
   1  -1  12 47.9897 28.4807  30
   1  -1  12 144.920 51.7664  22
  -1   1 -12 102.842 36.8182  14
   1  -1  13 16.2673 27.2096  30
   1  -1  13-13.9886 37.7432  23
  -1   1 -13 4.86571 32.2536  14
   1  -1  13 39.2665 25.9763  34
  -1   1 -14 356.179 53.9928  14
   1  -1  15 75.4237 24.4563  30
   1  -1  16 35.8321 19.3818  30
  -1   1 -17 8.44121 9.79888  41
   1   0 -17 42.3932 11.2032  41
  -1   0  16 19.9205 17.7463  46
   1   0 -16 16.0620 14.2050  41
  -1   0  15 38.5673 29.1968  23
   1   0 -15 119.944 20.7622  41
  -1   0  15 124.601 42.7594  22
  -1   0  15 77.6495 21.2110  30
  -1   0  15 124.996 26.2562  46
   1   0 -14-9.05487 27.8960  14
  -1   0  14-22.2848 33.7404  23
  -1   0  14 6.65454 40.5923  22
  -1   0  13 2391.83 161.780  30
  -1   0  13 2211.52 161.167  34
  -1   0  13 2337.12 179.162  23
   1   0 -13 2840.45 182.708  14
   1   0 -12 2586.28 205.580  14
  -1   0  12 3072.19 226.677  22
  -1   0  12 2793.89 193.487  30
  -1   0  12 2728.18 192.853  34
   1   0 -11 933.447 87.2877  14
  -1   0  11 1009.02 76.9817  34
  -1   0  11 916.956 75.9843  30
   1   0 -10-22.8247 27.2567  14
  -1   0  10 35.2496 40.8553  22
  -1   0  10-13.5381 21.6020  34
  -1   0  10 10.5462 20.6224  30
   1   0  -9 477.985 55.2604  14
  -1   0   9 545.183 67.2415  22
  -1   0   9 553.317 47.5118  34
  -1   0   8 4.25962 34.3197  22
  -1   0   8 35.5473 19.0032  34
  -1   0   7 41.3062 22.4123  17
  -1   0   6 9452.84 640.712  17
  -1   0   6 9111.81 642.503  12
   1   0  -6 9999.99 635.163   7
  -1   0   5 1309.39 101.115  12
   1   0  -5 1442.63 95.3917   7
  -1   0   4 13821.7 841.155  12
   1   0  -4 12446.9 836.277   7
   1   0  -3 7797.18 509.617   7
  -1   0   2 9854.12 643.485  13
   1   0  -2 9837.53 642.431   7
   1   0  -1 1137.91 76.5758   7
   1   0   0 6896.14 455.281   8
  -1   0   0 7039.80 455.030  14
  -1   0  -1 28627.1 1864.57  14
  -1   0  -2 484.614 37.9415  14
  -1   0  -3 83.3157 18.3612  14
   1   0   4 12904.1 854.361   2
   1   0   4 13949.7 865.776  22
  -1   0  -4 13855.3 861.708  14
   1   0   5 52.0678 28.2063  22
  -1   0  -5 42.6833 20.3052  14
   1   0   6 46.0930 33.1276  22
  -1   0  -6 69.1471 25.1583  14
   1   0   7 248.500 46.4541  22
  -1   0  -7 288.403 37.8780  14
   1   0   8 798.856 79.3029  22
  -1   0  -8 738.309 69.6204  14
  -1   0  -8 664.161 57.3443  24
   1   0   9-25.8833 36.0116  22
  -1   0  -9 18.3158 15.6154  24
  -1   0  -9 24.5297 26.5402  14
   1   0   9 17.1193 22.1598  40
   1   0  10 370.985 37.9266  34
   1   0  10 342.807 49.5066  23
   1   0  10 337.132 59.7947  22
  -1   0 -10 353.546 34.2713  24
  -1   0 -10 342.680 48.1042  14
  -1   0 -11 44.0182 29.4748  14
   1   0  11 20.0315 25.2567  34
   1   0  12 333.363 39.6297  34
  -1   0 -12 364.583 51.7460  14
   1   0  12 345.030 42.3155  30
   1   0  12 395.594 69.1352  22
   1   0  13 169.361 31.1417  34
  -1   0 -13 90.1537 37.9917  14
   1   0  13 181.486 32.5091  30
   1   0  14 260.051 32.5486  34
   1   0  14 159.242 31.8109  30
   1   0  15 1012.56 72.4822  34
   1   0  15 890.612 73.0770  30
   1   0  16 3.38066 15.5534  30
  -1   0 -17 19.4575 8.86224  41
   1   1 -17 188.241 20.2582  41
   1   1 -16 1.22341 15.2681  41
  -1  -1  16-34.4460 27.8157  23
  -1  -1  16-10.3068 18.6385  46
  -1  -1  15 171.626 48.1248  22
  -1  -1  15 247.821 32.5336  46
  -1  -1  15 216.360 30.2484  30
  -1  -1  15 226.557 45.9263  23
   1   1 -15 240.357 28.7469  41
   1   1 -14-40.8724 33.4762  14
  -1  -1  14-1.97790 24.4377  46
  -1  -1  14 19.9740 37.3080  23
  -1  -1  14 27.6926 42.2316  22
  -1  -1  14-6.08098 23.4684  30
  -1  -1  13 654.499 79.3872  23
   1   1 -13 640.189 72.4038  14
  -1  -1  13 769.577 90.7450  22
  -1  -1  13 698.077 59.6666  34
  -1  -1  13 612.911 58.5490  30
   1   1 -12 453.522 54.8947  14
  -1  -1  12 385.682 71.4990  22
  -1  -1  12 338.803 41.9767  34
  -1  -1  12 353.566 42.0021  30
   1   1 -11 175.009 37.1045  14
  -1  -1  11 155.339 29.4247  30
  -1  -1  11 159.980 30.3147  34
  -1  -1  11 203.633 53.1747  22
  -1  -1  10 339.988 40.2392  30
  -1  -1  10 473.343 66.0473  22
  -1  -1  10 445.607 42.0730  34
  -1  -1   9 336.142 31.5328  30
  -1  -1   9 234.986 30.8796  34
  -1  -1   9 394.122 55.1057  22
  -1  -1   9 262.158 38.3204  17
  -1  -1   8 1048.82 80.4230  34
  -1  -1   8 1287.87 103.067  22
  -1  -1   8 1181.92 90.9475  17
  -1  -1   7 2306.37 159.115  12
  -1  -1   7 2102.26 156.162  17
  -1  -1   6 19510.2 1304.74  12
  -1  -1   6 20189.4 1303.40  17
  -1  -1   5 342.602 34.4593  12
  -1  -1   4 3478.99 233.945  13
  -1  -1   3 110420. 7186.87  13
  -1  -1   2 12746.0 833.120  15
  -1  -1   1 2954.67 195.896  15
  -1  -1   0 2832.85 186.071  10
  -1  -1  -1 219.655 23.7345  14
  -1  -1  -2 71884.5 4681.24  14
  -1  -1  -3 93821.7 6109.57  14
   1   1   4 33681.2 2396.04  22
  -1  -1  -4 39243.6 2394.07  14
   1   1   5 4885.47 310.778  22
  -1  -1  -5 4236.69 303.500  14
   1   1   6 75.6491 35.2231  22
  -1  -1  -6 57.9210 25.0658  14
  -1  -1  -7 27.4250 14.0613  24
   1   1   7 53.4788 19.1967  40
   1   1   7 43.4316 34.3110  22
  -1  -1  -8 108.762 19.6364  24
  -1  -1  -8 67.4523 27.1396  14
   1   1   8 100.807 23.2351  40
   1   1   8 79.4430 34.0459  22
  -1  -1  -9 638.368 50.1927  24
  -1  -1  -9 666.703 65.3123  14
   1   1   9 576.943 53.2021  40
   1   1   9 526.003 71.2445  22
  -1  -1 -10 676.379 74.8164  14
  -1  -1 -10 762.768 59.5829  24
   1   1  11 104.291 28.7690  34
  -1  -1 -11 94.1350 22.2237  24
  -1  -1 -11 145.106 40.5763  14
   1   1  11 85.9070 49.4903  22
  -1  -1 -12 2216.68 181.685  14
   1   1  12 2600.65 167.343  34
   1   1  12 2166.62 166.735  30
  -1  -1 -13 48.4805 32.5442  14
  -1  -1 -14 45.8409 30.3862  18
   1   1  14 23.7028 22.9742  30
   1   1  14 46.3474 22.7821  34
  -1  -1 -15-22.3411 23.5266  18
   1   1  15 6.03706 17.6511  34
   1   1  15-12.1885 17.4518  30
  -1  -1 -16 380.135 26.6174  41
   1   1  16 235.220 25.9159  30
   1   2 -18 27.2937 7.98884  41
   1   2 -17 77.7571 15.6953  41
   1   2 -16 27.4032 17.2117  41
  -1  -2  16-15.2389 30.1350  23
  -1  -2  15 308.488 60.6322  22
  -1  -2  15 291.357 35.1055  46
  -1  -2  15 305.971 53.6026  23
   1   2 -14 4.82020 29.3991  14
  -1  -2  14-19.3730 23.5133  46
  -1  -2  14 6.92305 44.2856  22
  -1  -2  14 37.4184 38.2997  23
  -1  -2  14-2.10532 22.9702  30
   1   2 -13 98.4649 35.7174  14
  -1  -2  13 81.9430 27.7813  30
  -1  -2  13 87.5123 28.5876  46
  -1  -2  13 91.5521 48.1581  22
  -1  -2  13 71.2894 43.7127  23
  -1  -2  12 229.105 33.7505  34
  -1  -2  12 169.221 31.9288  30
  -1  -2  12 193.443 34.0294  46
  -1  -2  11 269.099 43.8426  17
  -1  -2  11 283.016 34.3324  30
  -1  -2  11 224.652 55.8951  22
  -1  -2  11 293.960 34.6548  34
  -1  -2  10 828.843 77.3504  17
  -1  -2  10 842.825 66.6504  30
  -1  -2  10 686.653 83.7683  22
  -1  -2  10 873.174 66.0953  34
  -1  -2   9 4278.02 285.051  12
  -1  -2   9 3873.00 281.125  17
  -1  -2   9 3933.75 270.843  30
  -1  -2   9 4329.81 270.807  34
  -1  -2   9 3418.93 285.304  22
  -1  -2   8 1771.63 144.599  22
  -1  -2   8 1882.86 137.007  17
  -1  -2   7 10235.3 666.552  12
  -1  -2   7 9754.94 669.902  22
  -1  -2   6 6005.36 402.763  12
  -1  -2   5 9226.78 609.836  13
  -1  -2   4 5556.97 295.259  13
  -1  -2   4 5848.81 295.584  16
  -1  -2   3 4223.54 280.605  15
  -1  -2   3 4188.64 280.398  13
  -1  -2   2-3.80442 15.7821  15
  -1  -2   1 520.190 40.2088  10
  -1  -2   0 5114.03 334.432   8
  -1  -2  -1 12388.5 835.291  14
  -1  -2  -1 12918.2 832.091   9
  -1  -2  -2 7224.98 479.331  14
   1   2   3 2656.06 167.615  22
  -1  -2  -3 2152.12 164.785  14
   1   2   4 109.786 30.2604  22
  -1  -2  -4 94.3362 25.0478  14
   1   2   5 1585.64 131.358  22
  -1  -2  -5 1881.81 129.730  14
   1   2   6 1525.19 114.327  22
   1   2   6 1289.84 97.2326  40
  -1  -2  -6 1396.86 95.9760  24
   1   2   7 1856.90 158.383  22
  -1  -2  -7 1951.92 140.357  24
   1   2   7 2161.83 142.795  40
  -1  -2  -7 2222.81 154.715  14
   1   2   8 48.9426 37.4518  22
  -1  -2  -8 63.2731 17.9262  24
  -1  -2  -8 57.4241 28.0487  14
   1   2   8 39.2078 23.6349  40
  -1  -2  -9 26.0973 29.8363  14
   1   2   9 22.4115 25.6402  40
  -1  -2  -9 27.1310 18.1572  24
   1   2   9 55.8364 40.6244  22
  -1  -2 -10-9.56427 35.0016  14
   1   2  10-10.3058 27.4867  40
   1   2  10-24.5836 41.7423  22
  -1  -2 -10 6.50257 19.4824  24
  -1  -2 -11 110.701 39.4706  14
  -1  -2 -11 92.2102 23.6893  24
   1   2  11 137.791 29.7928  34
   1   2  12 577.361 54.6633  34
  -1  -2 -12 688.864 70.6384  18
  -1  -2 -12 537.031 68.2902  14
   1   2  13 30.8697 23.0805  30
  -1  -2 -13 55.3857 31.7587  18
   1   2  13 61.0293 25.4844  34
   1   2  14 112.094 23.5413  30
   1   2  14 138.707 24.1650  34
  -1  -2 -14 155.829 32.9966  18
   1   2  15 144.606 20.0690  34
   1   2  15 92.0782 17.3430  30
   1   3 -18-6.79742 8.23127  41
   1   3 -17 54.6686 14.6532  41
   1   3 -16-1.31810 15.5890  41
  -1  -3  16 12.7019 32.0462  23
  -1  -3  15 4.93196 20.7942  46
   1   3 -15 18.3710 29.1121  14
  -1  -3  15-10.2078 34.9439  23
  -1  -3  15-6.20272 40.7465  22
  -1  -3  14-33.6151 45.2916  22
  -1  -3  14 5.56582 38.4069  23
   1   3 -14-9.99957 32.8442  14
   1   3 -14-5.08898 19.6861  41
  -1  -3  14 33.3279 22.5868  46
  -1  -3  13 82.2479 24.6435  30
  -1  -3  13 28.1287 43.3009  23
  -1  -3  13 115.061 53.6438  22
  -1  -3  13 34.0387 25.0342  46
  -1  -3  12 25.1642 23.9638  46
  -1  -3  12 20.5121 23.2508  30
  -1  -3  11 109.525 26.1991  30
  -1  -3  11 130.696 26.6328  46
  -1  -3  11 152.119 37.6182  17
  -1  -3  11 115.596 44.4936  22
  -1  -3  10 7022.79 497.581  22
  -1  -3  10 7257.00 477.561  30
  -1  -3  10 6912.11 476.120  46
  -1  -3  10 7640.25 492.258  17
  -1  -3  10 7578.12 494.242  12
  -1  -3   9 8859.13 575.304  22
  -1  -3   9 8309.58 557.156  30
  -1  -3   9 8521.20 556.419  46
  -1  -3   9 8450.79 570.185  12
  -1  -3   9 8179.11 568.252  17
  -1  -3   8 1200.93 104.818  22
  -1  -3   8 1301.26 101.302  17
  -1  -3   7 8237.40 548.087  22
  -1  -3   7 8069.10 545.048  12
  -1  -3   6 16371.5 1101.33  22
  -1  -3   6 17066.2 1100.42  13
  -1  -3   5 8892.23 655.677  16
  -1  -3   5 9818.48 647.945   7
  -1  -3   4 9729.80 668.180  13
  -1  -3   4 10585.6 669.290  16
  -1  -3   3 5592.56 368.676  15
  -1  -3   3 5486.58 368.628  16
  -1  -3   2 7184.95 501.120  10
  -1  -3   2 8369.64 503.468  18
  -1  -3   2 7379.37 501.442  15
  -1  -3   1 2003.41 146.958  18
  -1  -3   1 2122.33 147.175  21
  -1  -3   1 2257.99 146.792  10
  -1  -3   0 3992.02 253.121  21
  -1  -3   0 3877.02 252.746  18
  -1  -3   0 3508.25 249.380   9
  -1  -3  -1 6730.40 424.181  21
  -1  -3  -1 6065.11 419.918   9
  -1  -3  -1 6341.17 423.923  18
  -1  -3  -1 6455.02 418.927   8
  -1  -3  -2 39.9662 22.8452  21
  -1  -3  -2 36.4873 20.9953  18
  -1  -3  -2 50.1467 21.8429  14
  -1  -3  -3 257.618 38.5808  18
  -1  -3  -3 306.807 40.2556  14
  -1  -3  -4 3608.95 248.372  14
   1   3   4 3531.19 247.723  22
   1   3   5 105.474 20.4630  40
  -1  -3  -5 68.0745 17.2279  24
   1   3   5 117.611 33.7215  22
   1   3   6 301.901 32.9256  40
  -1  -3  -6 294.849 42.3004  14
  -1  -3  -6 326.991 30.3591  24
   1   3   6 290.154 44.4989  22
   1   3   7 746.412 61.7065  40
  -1  -3  -7 653.711 71.3509  14
  -1  -3  -7 780.372 58.7098  24
   1   3   7 819.171 78.3227  22
   1   3   8 3168.15 187.497  40
  -1  -3  -8 2690.95 200.764  14
  -1  -3  -8 2410.40 182.637  24
   1   3   8 2515.12 202.791  22
  -1  -3  -9 17.7731 18.4919  24
  -1  -3  -9 42.7452 32.7748  14
   1   3   9-38.2091 27.2633  40
  -1  -3 -10 54.8319 32.6509  14
   1   3  10 65.9974 29.4767  40
  -1  -3 -10 33.4620 20.2522  24
  -1  -3 -10 43.3821 30.4392  21
  -1  -3 -10 135.026 41.1172  18
   1   3  11 5.94114 23.7329  34
  -1  -3 -11-4.70789 31.7173  18
  -1  -3 -11 14.6803 30.4385  14
  -1  -3 -12 478.912 58.3297  18
   1   3  13 92.5495 23.9446  34
   1   3  13 68.9532 22.6907  30
   1   3  14 153.625 23.5602  34
   1   3  14 183.809 22.6151  30
  -1  -4  18 128.097 19.7958  42
   1   4 -18 285.702 19.8688  31
  -1  -4  17 151.058 33.6086  23
   1   4 -17 127.447 17.1853  41
   1   4 -16 528.627 43.5068  41
  -1  -4  16 489.529 62.5754  23
  -1  -4  15-26.3351 39.6312  23
  -1  -4  15 11.7179 40.1372  22
   1   4 -15-33.0973 31.0921  14
  -1  -4  14 781.222 69.4090  46
   1   4 -14 810.903 87.2961  14
   1   4 -14 1027.45 70.0438  41
  -1  -4  14 845.450 96.2256  22
  -1  -4  14 836.688 91.4162  23
  -1  -4  13 2050.82 156.840  23
   1   4 -13 1841.75 128.254  41
  -1  -4  13 1621.40 128.425  46
  -1  -4  13 2237.84 163.035  22
  -1  -4  12 6701.45 523.481  23
   1   4 -12 7600.47 503.605  41
  -1  -4  12 7897.55 504.992  46
  -1  -4  11 2101.36 143.683  17
  -1  -4  11 1607.88 143.289  22
   1   4 -11 1774.47 120.078  41
  -1  -4  11 1656.66 141.479  23
  -1  -4  11 1561.38 120.687  46
  -1  -4  10 3344.65 220.194  12
  -1  -4  10 2865.53 216.008  17
  -1  -4  10 3128.71 222.194  22
   1   4 -10 2772.96 198.456  41
  -1  -4  10 2732.00 216.150  23
  -1  -4  10 3073.80 200.564  46
  -1  -4   9 2504.75 187.360  12
  -1  -4   9 2446.00 186.145  17
  -1  -4   9 2675.96 191.145  22
  -1  -4   9 2611.24 173.130  46
   1   4  -9 2474.38 171.634  41
  -1  -4   8 12801.0 852.525  22
  -1  -4   7 2.63988 23.8822  12
  -1  -4   7-8.03345 26.1323  22
  -1  -4   6 1447.53 97.1362  16
  -1  -4   6 1379.24 94.9669  22
  -1  -4   6 1273.95 97.8463  23
  -1  -4   6 1119.00 82.1310   7
  -1  -4   6 1293.21 94.8456  13
  -1  -4   5 149.289 29.7478  16
  -1  -4   5 165.988 33.5443  23
  -1  -4   5 182.053 20.2280   7
  -1  -4   5 195.876 29.7761  13
  -1  -4   4 195.446 29.5403  23
  -1  -4   4 166.452 28.0323  15
  -1  -4   4 187.106 29.1864  16
  -1  -4   4 210.679 28.5693  13
  -1  -4   3 282.388 33.3225  15
  -1  -4   3 321.328 32.4649  23
  -1  -4   3 294.781 33.3899  10
  -1  -4   2 34.0315 19.4387  15
  -1  -4   2 26.2517 20.6615  10
  -1  -4   2 19.7945 20.3719  18
  -1  -4   1-6.90993 18.8517  15
  -1  -4   1 1.82041 23.0803  21
  -1  -4   1 20.1112 15.4312   9
  -1  -4   1-1.91741 11.5541  11
  -1  -4   1 26.9586 21.1457  18
  -1  -4   0 1215.52 92.1030  21
  -1  -4   0 1080.98 86.8655   9
  -1  -4   0 1251.36 84.7371  11
  -1  -4   0 1257.85 91.6621  18
  -1  -4  -1 3628.12 241.602  21
  -1  -4  -1 3827.57 241.323  18
  -1  -4  -1 3295.64 233.579   8
  -1  -4  -2 62.0191 25.6677  18
  -1  -4  -2 87.5385 30.5121  21
  -1  -4  -2 74.3389 16.7271   8
  -1  -4  -3 2029.32 154.951  14
  -1  -4  -3 2074.63 156.180  18
  -1  -4  -3 2342.97 157.546  21
  -1  -4  -4 974.401 69.9201  25
  -1  -4  -4 792.216 77.8833  21
  -1  -4  -4 957.116 80.2650  18
  -1  -4  -5 1125.11 88.7116  14
  -1  -4  -5 1105.24 87.6039  18
  -1  -4  -5 859.356 71.1836  24
  -1  -4  -5 1263.94 88.9634  21
   1   4   5 974.005 74.0181  40
  -1  -4  -6 15.7397 26.5492  14
  -1  -4  -6 11.3529 26.7586  18
  -1  -4  -6 22.1735 17.1989  24
  -1  -4  -6 6.99343 25.0965  21
   1   4   6 48.2163 22.1745  40
  -1  -4  -7 449.225 57.7308  14
  -1  -4  -7 579.969 44.5542  24
  -1  -4  -7 457.040 57.6906  18
   1   4   7 467.566 46.7785  40
  -1  -4  -7 421.934 55.5882  21
  -1  -4  -8 128.478 22.4650  24
   1   4   8 72.7661 28.8637  40
  -1  -4  -8 111.999 31.7496   7
  -1  -4  -9 4579.13 303.446  18
  -1  -4  -9 4570.90 304.099  14
  -1  -4  -9 3674.52 281.437  24
   1   4   9 3995.36 285.203  40
  -1  -4 -10 9.08681 29.8456  18
  -1  -4 -10 4.80154 31.2682  14
  -1  -4 -10 3.82506 28.1894  21
  -1  -4 -10-3.23591 16.5717  24
  -1  -4 -11 73.6106 33.2476  18
   1   4  12 81.1995 24.3327  34
   1   4  13 328.778 31.0801  34
   1   4  13 260.204 29.0253  30
   1   4  14 330.294 28.1718  34
   1   5 -18 14.3507 8.31999  31
  -1  -5  18 4.67946 10.7443  42
  -1  -5  17 478.740 54.3619  23
   1   5 -16 202.021 23.4341  41
  -1  -5  16 214.859 43.8233  23
   1   5 -15 2772.20 192.643  41
  -1  -5  15 3091.81 219.126  23
  -1  -5  14 1947.35 159.394  23
  -1  -5  14 2016.10 160.388  22
  -1  -5  14 1951.12 157.928  10
   1   5 -14 1839.18 133.350  41
  -1  -5  13 367.573 58.0994  22
  -1  -5  13 230.343 55.6398  23
  -1  -5  13 277.910 32.2323  46
  -1  -5  13 212.752 48.6881  17
   1   5 -13 266.815 30.9770  41
  -1  -5  12 375.584 61.7548  23
   1   5 -12 482.021 41.4232  41
  -1  -5  12 457.245 43.0206  46
  -1  -5  12 449.123 61.7062  17
   1   5 -11-5.52522 15.7640  41
  -1  -5  11 1.49198 20.4310  46
  -1  -5  11 74.5389 37.1210  12
  -1  -5  11 4.94996 35.4670  22
  -1  -5  10 159.802 40.7184  22
  -1  -5  10 218.013 45.2271  23
  -1  -5  10 253.742 43.7353  17
   1   5 -10 199.428 24.3673  41
  -1  -5  10 213.120 27.0117  46
  -1  -5  10 172.506 40.3565  12
  -1  -5   9 110.954 20.9204  29
  -1  -5   9 98.5120 33.4077  22
  -1  -5   9 139.928 35.7654  23
  -1  -5   9 119.208 32.8385  12
   1   5  -9 149.697 19.4232  41
  -1  -5   9 113.484 20.1944  49
  -1  -5   9 124.145 34.2911  17
  -1  -5   9 131.548 21.8115  46
  -1  -5   8 978.648 86.3927  23
  -1  -5   8 1048.80 85.4990  12
   1   5  -8 1016.51 70.9439  41
  -1  -5   8 928.643 72.2992  29
  -1  -5   8 999.136 84.2829  22
  -1  -5   7 224.820 37.4669  23
  -1  -5   6 10339.5 607.228  10
  -1  -5   6 10576.6 605.272  23
  -1  -5   6 10156.7 605.507  16
  -1  -5   5-4.65114 22.1587  13
  -1  -5   5 18.7489 24.5608  10
  -1  -5   5 1.56282 15.3734   7
  -1  -5   5 11.0106 26.7295  23
  -1  -5   5 10.0822 24.8859  16
  -1  -5   4 81.3511 24.9247  13
  -1  -5   4 161.569 27.7319  10
  -1  -5   4 42.9861 25.5241  23
  -1  -5   4 92.9950 27.9412  15
  -1  -5   4 116.458 29.4291  16
  -1  -5   3 4996.68 342.108  23
  -1  -5   3 5265.50 346.200  15
  -1  -5   3 5127.08 347.609  10
  -1  -5   2 958.025 78.4788   9
  -1  -5   2 1003.56 82.3030  18
  -1  -5   2 1114.75 82.7766  15
  -1  -5   1 4295.95 298.157  18
  -1  -5   1 4239.79 297.753  15
  -1  -5   1 4213.07 295.203   9
  -1  -5   1 4810.32 300.229  21
  -1  -5   0 8235.00 511.345  18
  -1  -5   0 8113.86 504.022  11
  -1  -5   0 7628.66 507.514   9
  -1  -5  -1 3055.69 201.369  21
  -1  -5  -1 3306.21 201.155  18
  -1  -5  -2 42.3666 26.6673  18
  -1  -5  -2 40.5467 17.3036  25
  -1  -5  -2 11.8366 24.8445  21
  -1  -5  -3 992.851 87.3566  18
  -1  -5  -3 1018.42 88.9057  21
  -1  -5  -3 1053.09 76.3020  25
  -1  -5  -4 17.4478 25.5628  21
  -1  -5  -4 62.6476 15.5837  24
  -1  -5  -4 41.9628 26.8299  18
   1   5   5 330.774 35.2901  40
  -1  -5  -5 320.162 47.0395  18
  -1  -5  -5 286.706 43.8285  21
  -1  -5  -5 275.715 29.8770  24
  -1  -5  -6 1616.79 142.976  18
  -1  -5  -6 1769.65 129.145  24
  -1  -5  -6 1855.25 145.054  21
   1   5   6 2070.99 133.234  40
   1   5   7 99.6972 27.0309  40
  -1  -5  -7 55.7719 29.0036   7
  -1  -5  -7 93.4414 34.5973  18
  -1  -5  -7 83.7215 34.1690  21
  -1  -5  -7 100.276 21.3239  24
   1   5   8 386.787 41.6638  40
  -1  -5  -8 383.502 51.3158   7
  -1  -5  -8 337.859 50.8349  21
  -1  -5  -8 401.934 52.2568  18
  -1  -5  -8 288.492 34.5775  24
  -1  -5  -9 654.071 65.2775  21
  -1  -5  -9 669.517 50.4285  24
  -1  -5  -9 651.427 67.4084  18
  -1  -5 -10 33.7132 26.8993  21
   1   5  11 328.703 35.4917  34
   1   5  12 65.8838 19.4682  34
   1   5  12 5.75152 15.4755  30
   1   5  13 167.711 19.5960  34
  -1  -6  18 11.0107 9.26165  42
  -1  -6  17 13.2949 25.9619  23
  -1  -6  17-1.13908 14.1382  42
   1   6 -17 5.25174 11.2114  31
  -1  -6  16 194.288 42.3018  23
  -1  -6  16 125.881 23.8024  42
   1   6 -16 182.108 21.3402  31
  -1  -6  15 20.3178 37.9660  23
  -1  -6  14 1079.91 103.051  10
  -1  -6  14 1006.33 103.355  23
  -1  -6  13 2633.39 205.751  17
  -1  -6  13 2728.03 209.835  10
  -1  -6  13 2642.94 207.396  23
  -1  -6  12 2324.48 175.127  10
  -1  -6  12 2270.04 171.477  17
  -1  -6  12 2080.95 171.056  23
   1   6 -12 2040.02 145.969  41
  -1  -6  11 43.7131 35.9268  10
  -1  -6  11 5.04692 34.8598  12
  -1  -6  10 721.239 76.7015  23
  -1  -6  10 746.992 77.6791  17
  -1  -6  10 731.384 75.8772  12
  -1  -6  10 692.317 78.1518  10
  -1  -6   9 1184.11 100.762  12
  -1  -6   9 1092.85 102.000  10
  -1  -6   9 1208.22 84.6372  49
  -1  -6   9 1191.85 101.936  17
  -1  -6   9 1137.05 83.8593   6
  -1  -6   9 1108.41 100.559  23
  -1  -6   8 633.898 48.1451   6
  -1  -6   8 661.281 66.2190  10
  -1  -6   8 710.822 64.6299  12
  -1  -6   8 487.282 59.0831  13
   1   6  -8 547.480 45.8275  31
  -1  -6   8 567.014 46.8794  43
  -1  -6   8 603.022 48.9502  42
  -1  -6   8 547.280 46.5323  49
  -1  -6   8 539.315 61.4731  23
  -1  -6   7 5780.17 394.756  16
  -1  -6   7 6086.34 382.248   6
  -1  -6   7 5488.89 381.344  42
  -1  -6   7 5522.34 380.612  43
  -1  -6   7 5335.74 392.513  23
  -1  -6   7 6088.09 398.146  10
  -1  -6   7 5494.60 392.096  12
  -1  -6   7 6633.39 396.524  13
   1   6  -7 5793.97 379.726  31
  -1  -6   6 104.589 20.6157   6
  -1  -6   6 151.250 30.6910  13
  -1  -6   6 116.768 30.9418  16
  -1  -6   6 122.073 18.6755  43
  -1  -6   6 124.868 19.1997  42
  -1  -6   6 157.412 31.6192  23
  -1  -6   5 412.700 35.2307  42
  -1  -6   5 414.898 35.1784  43
  -1  -6   5 366.345 39.8295   7
  -1  -6   5 354.914 44.4121  23
  -1  -6   5 469.481 49.4018  16
  -1  -6   4 485.040 48.3317  23
  -1  -6   4 604.558 57.5470  10
  -1  -6   4 492.118 41.2202  43
  -1  -6   4 548.981 49.9388   7
  -1  -6   4 471.944 51.6538  16
  -1  -6   3 530.724 48.3596  13
  -1  -6   3 399.713 45.7133   9
  -1  -6   2 294.161 36.4378   9
  -1  -6   1 5707.04 394.789   9
  -1  -6   1 5766.53 386.393  42
  -1  -6   1 6291.22 398.986  18
  -1  -6   0 11753.0 704.270  15
  -1  -6   0 9842.10 691.158   6
  -1  -6   0 10790.7 704.006  21
  -1  -6   0 10952.4 703.105  18
  -1  -6  -1 2922.14 199.439  18
  -1  -6  -1 3323.48 188.352   6
  -1  -6  -1 3049.31 185.941  47
  -1  -6  -1 2828.92 200.670  21
  -1  -6  -2 1439.55 104.706  25
  -1  -6  -2 1332.53 103.275   6
  -1  -6  -2 1631.95 118.641  18
  -1  -6  -2 1546.86 119.680  21
  -1  -6  -2 1563.73 103.824  50
  -1  -6  -3 325.264 44.0220  18
  -1  -6  -3 279.916 29.2435  24
  -1  -6  -4 4.12524 31.0219  21
  -1  -6  -4-11.8265 28.4513  18
  -1  -6  -4 2.53825 15.5625  24
   1   6   4 27.2301 22.2806  40
  -1  -6  -5 24.9513 16.1929  24
  -1  -6  -5-4.59595 28.8951   7
   1   6   5 34.7917 22.6020  40
  -1  -6  -6 2996.54 204.693  18
  -1  -6  -6 2768.17 204.110   7
  -1  -6  -6 2178.40 183.377  24
  -1  -6  -6 2713.79 202.709  21
  -1  -6  -7 213.411 38.9962  21
   1   6   7 222.501 32.8681  40
  -1  -6  -7 130.910 23.3970  24
  -1  -6  -7 148.548 36.0844   7
  -1  -6  -7 144.581 37.0909  18
  -1  -6  -8 239.537 27.0189  24
  -1  -6  -8 205.278 40.1941  21
   1   6   8 209.994 33.2780  40
  -1  -6  -9 292.803 42.2710  21
   1   6  10 29.2504 21.6769  34
   1   6  11 41.8162 18.0746  34
   1   6  12 38.7354 13.0870  34
  -1  -7  17 24.2997 13.4809  42
  -1  -7  16 140.003 22.8636  42
  -1  -7  16 185.615 38.8610  23
  -1  -7  16 169.091 23.4278  37
  -1  -7  15 97.1770 22.5372  42
  -1  -7  15 127.444 40.4601  23
  -1  -7  14 234.547 50.6023  17
  -1  -7  14 310.962 54.7852  10
  -1  -7  13 642.348 70.5276  17
  -1  -7  13 437.320 46.7645  42
  -1  -7  13 605.212 70.8720  10
  -1  -7  13 534.722 70.6562  23
  -1  -7  12-5.51347 36.8925  17
  -1  -7  12 55.0313 22.8969  42
  -1  -7  12 29.8365 37.1713  10
  -1  -7  12 16.2295 41.2608  23
  -1  -7  11 257.612 48.9823  17
  -1  -7  11 218.984 49.4332  10
  -1  -7  11 237.064 44.7949  12
  -1  -7  11 201.320 49.5019  23
  -1  -7  11 176.507 28.6670  42
  -1  -7  11 192.840 26.7358  43
  -1  -7  10 44.9086 19.7331  43
  -1  -7  10 28.6359 20.1979  42
  -1  -7  10 38.3566 34.8405  10
  -1  -7  10 51.3184 34.2562  12
  -1  -7  10 50.3238 19.8051  49
  -1  -7   9 157.089 22.5031  49
  -1  -7   9 104.668 36.6437  17
  -1  -7   9 104.196 37.3509  23
  -1  -7   9 120.764 21.5583  43
  -1  -7   9 129.988 23.2422  42
  -1  -7   9 117.633 40.2465  10
  -1  -7   9 109.803 32.7317  12
  -1  -7   9 100.687 21.3530   6
  -1  -7   8 638.211 56.2140   6
  -1  -7   8 633.402 68.3744  23
  -1  -7   8 781.492 55.9173  43
  -1  -7   8 666.775 56.1325  42
  -1  -7   8 766.470 55.9741  49
  -1  -7   8 576.439 66.7519  13
  -1  -7   8 759.574 75.7769  10
  -1  -7   8 614.089 66.5684  12
  -1  -7   7 502.779 53.8650  12
  -1  -7   7 439.578 53.8061  13
  -1  -7   7 570.703 64.1844  10
  -1  -7   7 543.826 45.6882   6
  -1  -7   7 581.726 44.6524  43
  -1  -7   7 513.792 44.2389  42
  -1  -7   7 486.748 43.5823  49
  -1  -7   7 483.928 58.1252  16
  -1  -7   7 486.335 56.2477  23
  -1  -7   6 136.713 31.5068  23
  -1  -7   6 138.272 31.2210  13
  -1  -7   6 101.280 28.0363  12
  -1  -7   6 222.372 39.4624  10
  -1  -7   6 122.416 21.9839  43
  -1  -7   6 166.707 22.5797  42
  -1  -7   6 203.010 37.2185  16
  -1  -7   6 128.904 24.0032   6
  -1  -7   5 1923.30 155.354  13
  -1  -7   5 2220.56 162.879  10
  -1  -7   5 2153.92 147.724   6
  -1  -7   5 2260.04 146.329  43
  -1  -7   5 2129.42 145.813  42
  -1  -7   5 2300.15 162.107  16
  -1  -7   5 1801.91 152.220  23
  -1  -7   4 251.772 35.3644   7
  -1  -7   4 219.836 28.2929   6
  -1  -7   4 260.204 38.1496  16
  -1  -7   4 207.385 24.7810  42
  -1  -7   4 216.109 35.5571  15
  -1  -7   4 247.805 35.9897   9
  -1  -7   4 204.347 32.6329  13
  -1  -7   3 79.3667 20.7917   6
  -1  -7   3 75.0456 26.8833   7
  -1  -7   3 43.7172 22.6808  13
  -1  -7   3 73.3772 27.5335  15
  -1  -7   3 72.3314 17.4788  37
  -1  -7   3 86.4474 29.1825  16
  -1  -7   3 80.8160 17.6212  42
  -1  -7   3 56.5405 24.3735   9
  -1  -7   2 155.957 32.2541  15
  -1  -7   2 177.282 31.2830   9
  -1  -7   2 173.928 22.6949  42
  -1  -7   2 139.999 24.9772   6
  -1  -7   2 198.054 35.0373   7
  -1  -7   1 921.397 71.2825   6
  -1  -7   1 981.499 79.7275   9
  -1  -7   1 828.758 68.6837  47
  -1  -7   1 952.503 83.0163  15
  -1  -7   1 1040.41 71.0952  50
  -1  -7   0 1016.31 70.3629  50
  -1  -7   0 892.327 82.2468  18
  -1  -7   0 888.977 70.1738   6
  -1  -7   0 843.548 68.5688  25
  -1  -7   0 1148.32 87.1489  15
  -1  -7   0 929.772 68.8553  47
  -1  -7  -1 505.452 56.0795  21
  -1  -7  -1 526.135 40.5838  50
  -1  -7  -1 441.140 51.9915  18
  -1  -7  -1 569.543 58.2215  15
  -1  -7  -1 493.839 40.7703   6
  -1  -7  -2 3638.96 288.258  18
  -1  -7  -2 3943.14 294.454   7
  -1  -7  -2 4694.81 275.174  24
  -1  -7  -2 3811.55 290.662  15
  -1  -7  -2 3735.75 275.413  50
  -1  -7  -2 4194.74 276.442   6
  -1  -7  -2 4143.18 294.668  21
  -1  -7  -3 173.976 38.1273   7
  -1  -7  -3 130.205 20.7691  24
   1   7   4 1549.18 114.285  40
  -1  -7  -4 1639.52 111.792  24
  -1  -7  -4 1472.00 128.788  21
  -1  -7  -4 1581.59 132.688   7
  -1  -7  -5 14.7402 28.2045   7
  -1  -7  -5 22.5352 30.9407  21
  -1  -7  -5 20.2056 16.6705  24
   1   7   5 100.906 26.2915  40
  -1  -7  -6 334.817 48.7671  21
  -1  -7  -6 234.541 46.5169   7
  -1  -7  -6 280.010 29.7582  24
   1   7   6 331.727 37.1337  40
  -1  -7  -7 4.20265 16.1214  44
  -1  -7  -7-7.74093 28.3280  21
  -1  -7  -8 51.8307 24.9132  21
   1   7   8 53.2763 23.1905  40
   1   7   9 60.4540 20.5309  34
   1   7  10 5.95094 15.0675  34
   1   7  11 46.5451 11.1396  34
  -1  -8  17 20.5636 10.8517  42
  -1  -8  16 49.9996 29.1129  23
  -1  -8  16 37.6307 14.8144  42
  -1  -8  16 20.7053 15.7923  37
  -1  -8  15 135.317 38.0163  23
  -1  -8  15 111.336 21.0322  42
  -1  -8  15 114.311 23.9484  37
  -1  -8  14-1.64360 18.3210  42
  -1  -8  14 9.34044 36.6997  23
  -1  -8  14-9.54554 29.1100  17
  -1  -8  13 189.660 46.3876  23
  -1  -8  13 135.629 40.8907  17
  -1  -8  13 173.199 47.2880  10
  -1  -8  12 48.7598 37.0196  10
  -1  -8  12 57.5644 21.9789  42
  -1  -8  12 86.6849 39.0256  17
  -1  -8  12 65.9345 39.0910  23
  -1  -8  11 66.8483 38.5993  10
  -1  -8  11 138.737 41.1803  23
  -1  -8  11 81.1639 39.7519  17
  -1  -8  11 85.0386 23.2846  42
  -1  -8  11 88.4526 20.7124  43
  -1  -8  10 2480.08 164.323   6
  -1  -8  10 2125.27 162.991  43
  -1  -8  10 2306.00 164.860  42
  -1  -8  10 2542.73 191.546  10
  -1  -8  10 2113.96 178.956  12
  -1  -8  10 2534.69 184.631  23
  -1  -8  10 2572.61 164.415  49
  -1  -8  10 2333.83 185.322  17
  -1  -8   9 180.436 47.0230  10
  -1  -8   9 174.907 41.4396  12
  -1  -8   9 297.164 30.9704  43
  -1  -8   9 286.418 31.5158  42
  -1  -8   9 225.878 47.3820  17
  -1  -8   9 303.658 49.6550  23
  -1  -8   9 284.947 32.6759   6
  -1  -8   8 1031.67 76.0159   6
  -1  -8   8 934.368 87.0111  12
  -1  -8   8 1032.67 97.7720  10
  -1  -8   8 936.837 73.6893  43
  -1  -8   8 958.236 74.3037  42
  -1  -8   7 1391.75 123.578  13
  -1  -8   7 1512.02 111.648  42
  -1  -8   7 1661.21 114.473   6
  -1  -8   7 1599.87 111.754  43
  -1  -8   6 1026.01 88.9541  13
  -1  -8   6 949.431 77.1148  37
  -1  -8   6 885.876 87.7392   9
  -1  -8   6 1061.46 75.7740  42
  -1  -8   6 857.323 90.2563  16
  -1  -8   6 1115.26 78.9768   6
  -1  -8   5 4676.55 319.046  37
  -1  -8   5 4701.11 330.860  13
  -1  -8   5 4972.41 331.305   7
  -1  -8   5 5134.66 334.925   9
  -1  -8   5 4623.84 318.106  42
  -1  -8   5 4769.23 335.930  16
  -1  -8   5 4783.47 320.818   6
  -1  -8   4 2678.11 189.530  37
  -1  -8   4 3153.98 209.175  16
  -1  -8   4 2687.57 202.558  15
  -1  -8   4 2816.43 201.405  13
  -1  -8   4 2696.88 191.991   6
  -1  -8   4 2644.79 189.134  42
  -1  -8   4 3085.61 205.107   9
  -1  -8   4 3070.33 205.147   7
  -1  -8   3 27.4164 30.0737  15
  -1  -8   3 16.4315 22.2025  13
  -1  -8   3 14.6478 22.6195   9
  -1  -8   3 34.6670 30.6408  16
  -1  -8   3 25.0992 18.7269  50
  -1  -8   3 32.6359 20.9908   6
  -1  -8   3 45.3998 28.7504   7
  -1  -8   3 25.3010 17.3979  42
  -1  -8   2 167.289 33.2253   9
  -1  -8   2 226.258 25.8966  47
  -1  -8   2 210.325 27.9298  50
  -1  -8   2 140.587 35.9974  16
  -1  -8   2 237.525 40.3685   7
  -1  -8   2 198.676 28.6219   6
  -1  -8   2 170.697 32.2669  13
  -1  -8   2 178.628 38.0909  15
  -1  -8   1 1538.34 125.309   6
  -1  -8   1 2024.94 142.122  15
  -1  -8   1 1817.19 124.717  47
  -1  -8   1 1849.70 125.974  50
  -1  -8   1 1761.24 142.750   7
  -1  -8   0 97.4007 23.4333  50
  -1  -8   0 204.612 40.9458  15
  -1  -8   0 194.296 41.7607   7
  -1  -8   0 181.835 26.1675   6
  -1  -8  -1 661.951 77.8827  15
  -1  -8  -1 851.412 65.4945  50
  -1  -8  -1 860.707 65.7877   6
  -1  -8  -1 947.250 87.1307   7
  -1  -8  -2 636.004 51.2476   6
  -1  -8  -2 653.154 71.0543   7
  -1  -8  -2 534.509 65.3874  15
  -1  -8  -3 15.4394 29.5211   7
  -1  -8  -3 48.2905 30.3665  15
   1   8   3 32.9764 21.5781  40
  -1  -8  -4 931.426 99.5794   7
  -1  -8  -4 1038.20 97.5078  15
   1   8   4 1197.20 84.2413  40
  -1  -8  -5 23.4594 27.1908   7
   1   8   6 81.9148 22.4139  40
  -1  -8  -6 63.2706 19.0016  44
  -1  -8  -7 11.5040 13.2787  44
   1   8   8 69.0069 18.5036  34
   1   8   9 133.183 17.1386  34
  -1  -9  16-0.79940 10.3232  42
  -1  -9  16 13.2556 14.0194  37
  -1  -9  15 9.63111 27.8308  23
  -1  -9  15 3.32033 13.9033  42
  -1  -9  15-22.3645 17.9260  37
  -1  -9  14 15.1361 31.3268  23
  -1  -9  14 20.3135 15.9708  42
  -1  -9  14 13.6493 19.9944  37
  -1  -9  13 731.471 53.4846  42
  -1  -9  13 641.816 56.1963  37
  -1  -9  13 666.851 69.3315  23
  -1  -9  12 108.873 37.8371  23
  -1  -9  12 40.1375 32.1242  17
  -1  -9  11 696.551 54.9165  42
  -1  -9  11 643.410 52.9254  43
  -1  -9  11 636.749 71.2856  23
  -1  -9  11 573.326 57.3670  37
  -1  -9  11 699.738 74.9051  17
  -1  -9  10 102.342 36.0752  17
  -1  -9  10 88.6297 37.5843  23
  -1  -9  10 165.696 27.3745  37
  -1  -9  10 118.893 22.6785   6
  -1  -9  10 131.510 24.5373  42
  -1  -9  10 154.358 24.1567  43
  -1  -9   9 131.329 24.4477  42
  -1  -9   9 149.043 38.9498   9
  -1  -9   9 148.968 27.4390  37
  -1  -9   9 150.251 25.8220   6
  -1  -9   9 124.398 40.6269  17
  -1  -9   8 930.416 75.1595  42
  -1  -9   8 1140.53 79.7258  37
  -1  -9   8 808.958 89.2072   9
  -1  -9   8 980.537 76.9165   6
  -1  -9   8 1003.95 93.9468  17
  -1  -9   7 2438.92 167.730  42
  -1  -9   7 2398.55 182.098  13
  -1  -9   7 2449.12 169.665  37
  -1  -9   7 2517.29 185.395   9
  -1  -9   7 2400.58 170.405   6
  -1  -9   7 2303.73 186.231  16
  -1  -9   7 2357.62 183.732  17
  -1  -9   6-9.49718 17.9585  42
  -1  -9   6 3.94037 25.6607  13
  -1  -9   6 7.15227 20.3450  37
  -1  -9   6-22.2948 28.0004   9
  -1  -9   6 6.08609 22.8829   6
  -1  -9   6 4.93245 32.1210  16
  -1  -9   5 197.178 26.1092  42
  -1  -9   5 206.567 27.4814  37
  -1  -9   5 137.059 33.1521   9
  -1  -9   5 124.634 33.4329   7
  -1  -9   5 267.630 46.1985  16
  -1  -9   5 160.220 30.2968   6
  -1  -9   5 235.167 37.6665  13
  -1  -9   4 417.376 55.6814   9
  -1  -9   4 529.159 58.0747   7
  -1  -9   4 538.575 64.2864  16
  -1  -9   4 468.414 48.3421  50
  -1  -9   4 596.865 49.7979   6
  -1  -9   4 486.578 44.2142  42
  -1  -9   3 2845.21 215.984   9
  -1  -9   3 3037.38 204.634  50
  -1  -9   3 2832.43 217.613  15
  -1  -9   3 2704.38 218.836   7
  -1  -9   3 2899.64 205.169   6
  -1  -9   3 3121.76 203.730  47
  -1  -9   3 3138.75 223.465  16
  -1  -9   2 698.411 54.7172  50
  -1  -9   2 535.609 65.5753  15
  -1  -9   2 641.676 68.6751   7
  -1  -9   2 648.602 55.5241   6
  -1  -9   2 546.924 51.2509  47
  -1  -9   1 121.970 36.7868   7
  -1  -9   1 113.294 36.9222  16
  -1  -9   1 55.9171 34.6035  15
  -1  -9   1 56.6563 21.6376  50
  -1  -9   1 91.7355 22.7652   6
  -1  -9   0 513.786 61.5222   7
  -1  -9   0 619.133 65.2479  16
  -1  -9   0 489.222 44.5416  50
  -1  -9   0 472.038 58.7993  15
  -1  -9   0 485.268 45.3922   6
  -1  -9  -1 1144.22 102.968   7
   1   9   1 1041.45 81.8187  40
  -1  -9  -1 1056.55 97.6398  15
  -1  -9  -1 1181.01 82.9836   6
   1   9   2 164.181 25.6347  40
  -1  -9  -2 188.789 40.0413   7
  -1  -9  -2 142.547 34.4314  15
  -1  -9  -3 126.277 36.3937   7
   1   9   3 117.772 23.1995  40
   1   9   4 36.4711 18.8508  40
  -1  -9  -4 33.0085 18.6776  44
   1   9   5 102.800 20.1431  40
  -1  -9  -5 104.192 19.9030  44
  -1  -9  -6 7.74306 12.8892  44
   1   9   7 44.6298 14.3340  34
  -1 -10  16 76.6931 13.4122  37
  -1 -10  15 2.78101 12.8449  50
  -1 -10  15 1.08576 14.0493  37
  -1 -10  15-7.98218 10.3627  42
  -1 -10  14 51.1318 18.8286  37
  -1 -10  14 44.4977 14.1369  42
  -1 -10  13 11.3451 18.9685  37
  -1 -10  13 30.9808 15.8910  42
  -1 -10  12 805.580 84.5566  17
  -1 -10  12 912.827 71.7307  37
  -1 -10  12 945.857 69.1495  42
  -1 -10  11 53.2572 34.4355  17
  -1 -10  11 69.5045 19.0499  42
  -1 -10  11 39.7612 21.7306  37
  -1 -10  10 502.985 61.9876   9
  -1 -10  10 577.595 63.6082  17
  -1 -10   9 550.124 48.1634  37
  -1 -10   9 386.950 56.0338  17
  -1 -10   9 509.887 61.1494   9
  -1 -10   9 489.920 45.0704   6
  -1 -10   8 565.722 50.9382  37
  -1 -10   8 554.422 48.1998  42
  -1 -10   8 512.926 62.0894  17
  -1 -10   8 619.456 65.0166   9
  -1 -10   8 613.731 52.1204   6
  -1 -10   7 2034.21 137.592  37
  -1 -10   7 1876.24 135.500  42
  -1 -10   7 1748.65 138.182  50
  -1 -10   7 2052.00 153.934   9
  -1 -10   7 2051.73 139.486   6
  -1 -10   6 1059.71 77.7855  37
  -1 -10   6 996.267 79.8420  50
  -1 -10   6 1031.42 80.4710   6
  -1 -10   6 1104.96 99.0450  16
  -1 -10   6 993.757 76.3682  42
  -1 -10   6 945.417 90.8217   9
  -1 -10   5 1588.55 120.775  50
  -1 -10   5 1592.09 119.383  47
  -1 -10   5 1872.20 123.220   6
  -1 -10   5 1624.43 133.052   9
  -1 -10   5 1764.78 139.703  16
  -1 -10   4 114.056 37.4589  16
  -1 -10   4 58.5087 31.5516   7
  -1 -10   4 101.548 24.9186   6
  -1 -10   4 79.5889 24.0624  50
  -1 -10   4 83.5644 21.3648  47
  -1 -10   3 2495.35 184.720  16
  -1 -10   3 2636.10 184.527   7
  -1 -10   3 2553.77 167.120   6
  -1 -10   3 2275.06 165.081  50
  -1 -10   3 2215.81 163.190  47
  -1 -10   2 69.3896 20.4279  50
  -1 -10   2 43.8224 21.3138   6
  -1 -10   2 4.88618 28.1394   7
  -1 -10   2 72.7539 34.1384  16
  -1 -10   1 47.3038 31.8687  16
  -1 -10   1 6.77466 18.8244   6
  -1 -10   1 19.7499 29.5075   7
  -1 -10   1-12.5696 18.0836  50
  -1 -10   1 3.87637 24.7983  15
  -1 -10   0 213.376 43.1397  16
  -1 -10   0 243.684 44.5808   7
  -1 -10  -1 276.430 47.1222  16
  -1 -10  -2 115.922 31.9889  16
  -1 -10  -3 332.550 46.4911  16
  -1 -10  -3 481.570 39.4822  44
  -1 -10  -4 79.4076 24.2151  16
  -1 -10  -4 70.9314 16.7809  44
  -1 -10  -5 19.7783 10.3249  44
   1  10   5 9.24319 10.9081  34
  -1 -11  15 6.05660 9.62247  37
  -1 -11  15 16.7917 8.62938  47
  -1 -11  14 8.58060 12.9504  37
  -1 -11  14 1.77738 12.5488  50
  -1 -11  14-3.00308 7.47756  42
  -1 -11  13 96.0792 18.3763  37
  -1 -11  13 54.1656 17.3102  50
  -1 -11  13 60.9680 12.7494  42
  -1 -11  12 62.6952 18.4701  37
  -1 -11  12 100.828 20.5893  50
  -1 -11  12 73.5209 14.7104  42
  -1 -11  11 28.8265 17.8474  37
  -1 -11  11 48.7234 20.1614  50
  -1 -11  11 39.9629 14.1603  42
  -1 -11  10 400.178 35.2671   6
  -1 -11  10 381.085 36.3146  37
  -1 -11  10 367.846 37.5662  50
  -1 -11  10 349.479 32.5234  42
  -1 -11   9 253.875 29.7719   6
  -1 -11   9 283.605 27.3380  42
  -1 -11   9 227.022 28.7813  37
  -1 -11   9 269.535 32.1424  50
  -1 -11   8 426.553 41.5038  47
  -1 -11   8 418.351 39.9528  37
  -1 -11   8 529.620 43.4360   6
  -1 -11   7 193.610 26.0992  47
  -1 -11   7 171.697 27.0010   6
  -1 -11   6 55.2680 19.4310  47
  -1 -11   6 60.5728 21.5100   6
  -1 -11   5 49.5278 29.8204  16
  -1 -11   5 83.0448 22.6681   6
  -1 -11   5 48.0407 17.3959  47
  -1 -11   4 66.3775 31.8090  16
  -1 -11   4 65.0054 20.8157   6
  -1 -11   4 20.8953 15.4521  47
  -1 -11   3 46.6925 20.2068   6
  -1 -11   3 83.3385 20.3174  50
  -1 -11   3 51.4634 31.2192  16
  -1 -11   2 27.9153 17.6902   6
  -1 -11   2 35.4371 17.0504  50
  -1 -11   2 73.3286 28.2209  16
  -1 -11   1 308.673 30.4995   6
  -1 -11   1 316.156 44.5409  16
  -1 -11   0 130.900 17.9074   5
  -1 -11   0 175.923 33.4652  16
  -1 -11   0 119.737 22.6341  44
  -1 -11  -1 3.00414 20.2399  16
  -1 -11  -1 5.02067 15.3134  44
  -1 -11  -2 25.4651 14.8216  44
  -1 -11  -3 28.8298 12.2848  44
  -1 -11  -4 18.9121 7.41392  44
  -1 -12  13 80.0079 12.6525  47
  -1 -12  13 74.1099 12.1387  37
  -1 -12  13 100.230 12.9258  50
  -1 -12  12 59.3427 13.7439  47
  -1 -12  12 59.5326 12.6803  37
  -1 -12  12 79.0652 15.4654  50
  -1 -12  11 329.303 29.5373  47
  -1 -12  11 318.045 28.8128  37
  -1 -12  11 407.533 32.1969  50
  -1 -12  10 95.2778 16.8078  47
  -1 -12  10 119.896 19.6091  50
  -1 -12  10 93.8518 15.9906  37
  -1 -12   9 222.932 23.5449  47
  -1 -12   9 214.930 22.6805   5
  -1 -12   9 243.109 26.3650  50
  -1 -12   9 196.680 21.2504  37
  -1 -12   8 601.791 52.1536  47
  -1 -12   8 783.079 55.1586   6
  -1 -12   8 651.689 52.9267   5
  -1 -12   8 816.262 55.7948  50
  -1 -12   7 168.420 20.1670  47
  -1 -12   7 129.533 22.1699   6
  -1 -12   7 177.120 23.2939  50
  -1 -12   6 132.044 17.9699  47
  -1 -12   6 145.631 21.6218   6
  -1 -12   6 146.162 21.4355  50
  -1 -12   5 13.0293 15.0635   6
  -1 -12   5 15.0138 15.8084  50
  -1 -12   4 200.653 23.7045   6
  -1 -12   4 168.893 21.6418   5
  -1 -12   4 195.886 21.9981  50
  -1 -12   3 27.1072 14.9155  44
  -1 -12   3 33.2918 22.9710  16
  -1 -12   3 23.0927 13.6078   5
  -1 -12   2-4.25805 11.5963   5
  -1 -12   2 19.9253 13.8118  44
  -1 -12   1 18.9552 9.41986   5
  -1 -12   1 28.0515 13.5276  44
  -1 -12   0 2.28981 10.4133  35
  -1 -12   0 6.72663 11.3555  44
  -1 -12  -1 13.3439 9.47854  44
  -1 -13  11 205.204 17.1130  50
  -1 -13  10 819.780 57.2348  50
  -1 -13   9 169.742 17.5052  50
  -1 -13   8 99.0698 12.9916   5
  -1 -13   8 106.108 13.4396  50
  -1 -13   7 29.1917 10.3121   5
  -1 -13   7 19.3683 10.2223  50
  -1 -13   6 37.6554 10.4278   5
  -1 -13   6 16.9908 8.93431  50
  -1 -13   5 17.6108 9.36593   5
  -1 -13   4 430.260 32.0296   5
  -1 -13   3 143.265 14.9851  35
   2 -13   2 271.588 22.7272  35
   2 -13   3 750.174 53.9337  35
   2 -13   4 44.2265 10.6996   5
   2 -13   4 33.8687 12.0834  35
   2 -13   5 65.8409 12.3791   5
   2 -13   5 64.1263 13.0516  35
   2 -13   6 374.265 30.6852   5
   2 -13   6 388.174 31.8985  50
   2 -13   7 241.630 22.0581   5
   2 -13   7 236.785 23.4985  50
   2 -13   8 628.909 44.3907   5
   2 -13   8 577.358 45.5849  50
   2 -13   9 1302.40 89.7815  50
   2 -13  10 102.819 12.6130  47
   2 -13  10 81.3558 12.6866  50
   2 -12  -1 17.6520 10.8358  35
   2 -12   0 11.4100 13.0577  44
   2 -12   0 6.56476 12.2545  35
   2 -12   1 15.7566 10.7157   5
   2 -12   1 13.6255 13.5156  44
   2 -12   1 23.4069 14.3354  35
   2 -12   2 24.0553 12.6307   5
   2 -12   2 21.9986 14.5054  44
   2 -12   2 27.3219 16.0738  35
   2 -12   3 147.337 22.6575  35
   2 -12   3 184.016 23.6467  50
   2 -12   3 145.817 20.5959   5
   2 -12   4 10.9241 16.1682  35
   2 -12   4 15.1398 17.3436  50
   2 -12   4 10.5822 14.5418   5
   2 -12   5 13.5780 16.6477  35
   2 -12   5-4.25474 17.7716  50
   2 -12   5 3.66902 14.3508   5
   2 -12   6-11.7005 16.2501  35
   2 -12   6-1.33976 15.8871  47
   2 -12   6 9.99868 17.8115  50
   2 -12   6 4.92665 14.1339   5
   2 -12   7 202.807 26.3930  47
   2 -12   7 202.871 26.4589  50
   2 -12   7 250.742 25.1952   5
   2 -12   8 371.246 34.1293  50
   2 -12   8 298.180 31.7114  37
   2 -12   8 353.434 33.3861  47
   2 -12   8 384.708 32.0108   5
   2 -12   9 124.146 21.6042  50
   2 -12   9 158.267 22.1538  47
   2 -12   9 141.371 18.4896   5
   2 -12   9 135.031 20.5130  37
   2 -12  10 356.933 31.3232  42
   2 -12  10 350.368 32.3230  47
   2 -12  10 332.930 31.6649  37
   2 -12  10 341.672 32.0938  50
   2 -12  11 15.2504 13.0809  42
   2 -12  11-12.3320 13.8500  47
   2 -12  11 18.9537 13.9565  37
   2 -12  11 1.92977 12.5158  50
   2 -12  12 171.740 18.0193  42
   2 -12  12 148.746 18.4243  37
   2 -12  12 134.895 17.6284  47
   2 -12  13 44.0376 9.39481  42
   2 -12  13 56.5138 11.1455  37
   2 -12  13 34.8957 10.4087  47
   2 -11  -3 29.7433 13.5175  44
   2 -11  -3 3.64433 9.79183  35
   2 -11  -2 5.96768 14.3805  44
   2 -11  -2 5.25558 13.1434  35
   2 -11  -1 643.149 49.4487  44
   2 -11  -1 709.541 49.5787  35
   2 -11   0 63.2149 19.4371  44
   2 -11   0 66.8439 19.7932  35
   2 -11   0 88.5360 16.2574   5
   2 -11   1 57.0613 18.5452  44
   2 -11   1 32.7374 15.7216   5
   2 -11   2 152.097 25.1422  44
   2 -11   2 226.459 25.2315   5
   2 -11   3 168.761 24.7667  44
   2 -11   3 164.684 24.5192   5
   2 -11   4 169.676 28.5580  50
   2 -11   4 208.510 25.8593  44
   2 -11   5 651.432 55.0615  37
   2 -11   5 709.156 57.7047  50
   2 -11   6 328.198 34.3059  37
   2 -11   6 303.824 35.7373  50
   2 -11   7 3.28599 18.6940  42
   2 -11   7-4.60540 17.3661   5
   2 -11   7-3.37943 19.3906  37
   2 -11   8 65.2919 22.2782  47
   2 -11   8 82.0577 21.0896  42
   2 -11   8 107.205 20.7086   5
   2 -11   8 82.1474 22.6810  37
   2 -11   9 6.78900 18.6219  37
   2 -11   9 26.4798 19.8236  50
   2 -11   9 28.9555 16.3072   5
   2 -11   9 1.66369 19.1366  47
   2 -11   9 36.0227 18.2722  42
   2 -11  10 135.542 22.1972  42
   2 -11  10 81.6940 21.8555  47
   2 -11  10 97.9261 21.8764  50
   2 -11  10 152.207 24.7248  37
   2 -11  11 38.5047 17.7467  42
   2 -11  11 15.8130 17.3051  47
   2 -11  11 14.9440 16.9354  50
   2 -11  11-1.52846 18.0134  37
   2 -11  12 936.509 64.6644  42
   2 -11  12 905.014 65.6852  37
   2 -11  12 742.309 63.5425  47
   2 -11  13 31.4703 14.0876  42
   2 -11  13 30.0099 15.7096  37
   2 -11  13 7.23935 13.1852  47
   2 -11  14 44.3358 12.4268  42
   2 -11  14 30.9587 12.3321  37
   2 -11  15 11.8786 7.34529  42
   2 -10  -5 426.192 36.6629  36
   2 -10  -5 426.546 35.3896  44
   2 -10  -4 28.5313 17.1643  36
   2 -10  -4 13.5444 12.7450  35
   2 -10  -4 3.81887 15.6720  44
   2 -10  -3 429.892 37.9811  35
   2 -10  -3 447.612 41.5047  36
   2 -10  -3 416.394 39.3312  44
   2 -10  -2 1749.63 119.285  36
   2 -10  -2 1627.66 117.047  35
   2 -10  -2 1577.31 117.318  44
   2 -10  -1 31.5364 15.5201   5
   2 -10  -1 29.5446 29.4955   7
   2 -10   0 34.9056 21.2109  50
   2 -10   0 3.64661 19.5907  44
   2 -10   0 40.8000 31.1125   7
   2 -10   0-28.6418 29.6989   1
   2 -10   1 11.6068 20.3920  36
   2 -10   1 30.9640 29.8771   7
   2 -10   1 22.9946 21.1256  50
   2 -10   1 5.51564 19.8956  44
   2 -10   1 37.4543 18.4838   5
   2 -10   1-5.17377 27.8871   1
   2 -10   1-7.65510 26.2235  16
   2 -10   2 2577.32 178.527  47
   2 -10   2 2250.51 177.812  36
   2 -10   2 2494.30 196.515   7
   2 -10   2 2681.02 179.866  50
   2 -10   2 3083.97 180.431  44
   2 -10   2 2473.73 177.119   5
   2 -10   2 2353.68 197.273   1
   2 -10   2 2586.73 191.769  16
   2 -10   3 26.4295 20.7236  44
   2 -10   3 39.2337 20.2420   5
   2 -10   3 74.8576 32.0615  16
   2 -10   3 28.2613 32.5153   1
   2 -10   3 41.3941 21.4896  36
   2 -10   3 84.1721 23.1217  47
   2 -10   3 85.0452 24.8342  50
   2 -10   3 54.8948 32.9556   7
   2 -10   4 2397.63 158.553   5
   2 -10   4 2220.00 159.245  47
   2 -10   4 2203.30 172.415  16
   2 -10   4 2237.15 175.303   7
   2 -10   4 2061.60 156.989  44
   2 -10   4 2565.52 184.097   1
   2 -10   4 2208.40 159.842  50
   2 -10   4 2181.10 158.443  36
   2 -10   4 2484.62 159.126  37
   2 -10   5 1591.27 112.073  50
   2 -10   5 1542.81 127.706   9
   2 -10   5 1595.23 109.853   5
   2 -10   5 1598.95 110.746  42
   2 -10   5 1443.50 109.651  37
   2 -10   5 1679.16 110.765  36
   2 -10   5 1533.23 131.838   1
   2 -10   5 1495.16 110.769  47
   2 -10   5 1387.91 123.574   7
   2 -10   5 1289.69 106.794  44
   2 -10   6 1070.99 81.2825   5
   2 -10   6 1125.46 82.6125  37
   2 -10   6 991.619 81.7553  47
   2 -10   6 984.488 82.1210  50
   2 -10   6 1171.15 82.5136  42
   2 -10   6 948.628 94.9436   9
   2 -10   6 1108.68 104.078   1
   2 -10   7 5.10581 18.5692   5
   2 -10   7 21.7457 22.1016  37
   2 -10   7 11.6923 20.4488  47
   2 -10   7-22.5861 35.7902   1
   2 -10   7-13.8417 21.0281  50
   2 -10   7-14.8209 28.2661   9
   2 -10   7 9.27965 19.6063  42
   2 -10   8 148.065 38.4410   9
   2 -10   8 166.950 27.1870  43
   2 -10   8 141.673 26.9445  42
   2 -10   8 118.241 23.3955   5
   2 -10   8 178.166 43.5929   1
   2 -10   8 187.062 27.7234  37
   2 -10   8 169.534 28.3517  50
   2 -10   9 47.9339 22.6368  43
   2 -10   9 72.0595 22.7966  42
   2 -10   9 90.1975 31.7716   1
   2 -10   9 82.8314 30.9103   9
   2 -10   9 89.0091 22.8246  50
   2 -10   9 42.3717 22.0400  37
   2 -10  10 763.038 78.2775   9
   2 -10  10 753.421 59.3837   5
   2 -10  10 803.726 63.4497  50
   2 -10  11 86.7432 24.8591  37
   2 -10  11 102.303 23.5591  43
   2 -10  11 124.075 23.8316  42
   2 -10  12 541.819 47.3657  37
   2 -10  12 502.849 44.8979  50
   2 -10  12 528.639 45.8641  42
   2 -10  12 528.919 45.5894  43
   2 -10  13 365.193 35.7478  37
   2 -10  13 368.424 35.3903  43
   2 -10  13 390.597 35.8309  42
   2 -10  14 37.8311 16.3502  37
   2 -10  14 51.8610 15.2305  43
   2 -10  14 29.7557 16.3486  42
   2 -10  15 22.4957 11.5498  37
   2 -10  15 45.0053 13.9412  42
   2 -10  16 4.14696 8.08400  42
   2  -9  -8 95.2664 15.2067  36
   2  -9  -7 250.544 26.9376  36
   2  -9  -6 101.197 19.0104  44
   2  -9  -6 123.337 22.2535  36
   2  -9  -5 1.46993 16.6134  44
   2  -9  -5 49.3096 29.6728  21
   2  -9  -5 23.2896 19.5137  36
   2  -9  -4 404.780 52.7906  21
   2  -9  -4 332.122 33.7375  35
   2  -9  -3 25.4873 19.5635  44
   2  -9  -3 19.3316 35.3794  21
   2  -9  -3 15.0089 28.6338   7
   2  -9  -3-8.35467 22.0031  36
   2  -9  -2 182.632 40.4150   7
   2  -9  -2 208.937 44.7358  21
   2  -9  -2 205.129 25.5231   5
   2  -9  -2 216.003 32.2837  36
   2  -9  -2 309.259 31.8345  44
   2  -9  -1 853.763 92.1268   7
   2  -9  -1 922.945 90.0928   1
   2  -9  -1 1037.04 78.2802  36
   2  -9  -1 969.043 87.4075  16
   2  -9  -1 869.341 75.3108  44
   2  -9  -1 999.264 72.9822   5
   2  -9  -1 1028.05 76.8455  50
   2  -9   0 306.463 53.0137   7
   2  -9   0 339.009 52.3802   1
   2  -9   0 323.383 40.0206  36
   2  -9   0 397.092 49.6903  16
   2  -9   0 437.047 40.1521  44
   2  -9   0 317.322 38.6430  50
   2  -9   0 344.287 35.4523   5
   2  -9   1 23.4704 20.5488   6
   2  -9   1 38.9090 18.7417   5
   2  -9   1 66.1650 22.4779  47
   2  -9   1 10.3767 30.4368   7
   2  -9   1 42.7736 32.3621   1
   2  -9   1 49.0477 21.7079  36
   2  -9   1 16.9670 20.4361  44
   2  -9   1 41.1191 23.7533  50
   2  -9   1 19.9836 26.3521  16
   2  -9   2 1088.65 86.9306   6
   2  -9   2 1337.84 89.0142  47
   2  -9   2 1265.63 86.7972  37
   2  -9   2 1194.62 106.105   7
   2  -9   2 1163.65 106.860   1
   2  -9   2 1110.47 87.5974  36
   2  -9   2 1157.78 87.6682  44
   2  -9   2 1129.77 88.6451  50
   2  -9   2 808.720 94.8512  16
   2  -9   3 478.941 45.1942  50
   2  -9   3 350.241 40.7299  44
   2  -9   3 501.871 61.5217   1
   2  -9   3 449.590 43.2486   6
   2  -9   3 384.973 41.8645  47
   2  -9   3 435.360 41.4785  37
   2  -9   3 465.175 58.1882   7
   2  -9   3 478.432 43.8938  36
   2  -9   3 430.812 56.1211  16
   2  -9   3 469.134 43.1620  42
   2  -9   4 27.0981 23.6881  50
   2  -9   4-1.90911 19.9870   6
   2  -9   4-5.62969 20.6863  47
   2  -9   4 27.2054 21.1255  37
   2  -9   4 23.0340 28.1130   7
   2  -9   4 9.38821 27.1768   9
   2  -9   4 17.9568 19.7358  42
   2  -9   4 13.1211 20.0205  36
   2  -9   4 11.2573 29.5464   1
   2  -9   4 21.2917 18.5509  44
   2  -9   4 21.1669 28.2998  16
   2  -9   5 26.4700 21.4311  47
   2  -9   5 47.9156 23.0660   6
   2  -9   5 12.8466 20.7445  36
   2  -9   5 67.7504 34.4616   1
   2  -9   5 44.4352 23.2371  43
   2  -9   5 23.5890 21.4457  42
   2  -9   5-13.2130 19.3118  37
   2  -9   5 18.0856 16.4481  44
   2  -9   5 11.6550 22.3322  50
   2  -9   5 4.74288 28.0790   9
   2  -9   5 34.7096 28.2866   7
   2  -9   6 6184.97 416.389   9
   2  -9   6 5081.30 407.698   7
   2  -9   6 6075.29 420.693   1
   2  -9   6 6103.48 398.413  42
   2  -9   6 5955.49 398.709  37
   2  -9   6 6125.18 398.747  43
   2  -9   6 5920.95 398.496   6
   2  -9   6 6020.83 398.618  50
   2  -9   7 24.3944 29.1923   9
   2  -9   7 5.68480 20.4667  42
   2  -9   7-1.90559 21.2909  43
   2  -9   7 52.8258 23.0301  37
   2  -9   7 20.6601 19.8949   6
   2  -9   7 18.4106 18.6572   5
   2  -9   7 104.963 35.6882   1
   2  -9   7-3.86460 21.7163  49
   2  -9   7 47.1416 22.7145  50
   2  -9   8 1103.53 106.774   9
   2  -9   8 1112.98 91.0057  43
   2  -9   8 1339.11 92.7744  42
   2  -9   8 1199.72 93.2487  37
   2  -9   8 1192.20 89.6485   5
   2  -9   8 1127.11 109.309   1
   2  -9   8 1281.69 92.8221  49
   2  -9   8 1257.76 92.6668  50
   2  -9   9-10.0518 29.7238   9
   2  -9   9 27.3735 22.8819  43
   2  -9   9 19.6604 22.8199  42
   2  -9   9 6.42692 22.1023  37
   2  -9   9 22.7848 17.7790   5
   2  -9   9-21.4905 21.4538  49
   2  -9   9 3.89888 20.3927  50
   2  -9   9 5.02995 29.1081   1
   2  -9  10 46.8786 24.0297  43
   2  -9  10 23.7031 21.4424  42
   2  -9  10-10.7346 21.2096  37
   2  -9  10 40.1235 31.5583   9
   2  -9  10 71.6524 24.5180  49
   2  -9  10 31.4765 16.2241   5
   2  -9  11 225.306 43.5739   9
   2  -9  11 237.835 32.9319  43
   2  -9  11 266.206 33.1415  42
   2  -9  11 197.177 31.8017  37
   2  -9  11 261.111 48.3714  23
   2  -9  11 203.872 31.1891  49
   2  -9  11 285.414 32.3524  50
   2  -9  12 43.8610 37.9396  23
   2  -9  13 249.768 30.6905  37
   2  -9  13 242.809 30.0560  43
   2  -9  13 265.350 30.6460  42
   2  -9  13 259.080 45.6453  23
   2  -9  13 250.739 30.1601  49
   2  -9  14 128.547 21.8689  43
   2  -9  14 167.201 24.0587  42
   2  -9  14 125.982 22.6323  37
   2  -9  14 118.775 21.0756  49
   2  -9  15-9.77067 15.0475  42
   2  -9  15-4.21289 13.8979  43
   2  -9  15 19.8378 13.4727  49
   2  -9  16 42.9589 13.3478  42
   2  -9  16 42.6169 10.7623  43
   2  -9  17 75.2411 10.0201  42
   2  -8 -10 179.405 18.2418  36
   2  -8  -9 21.8660 14.9576  36
   2  -8  -8 151.686 31.5484  21
   2  -8  -7 132.052 34.8861  21
   2  -8  -7 65.5816 17.6741  44
   2  -8  -6-4.53294 30.0731  21
   2  -8  -6 34.5588 18.5451  44
   2  -8  -5 876.996 86.8945   7
   2  -8  -5 960.218 89.8544  21
   2  -8  -5 896.761 71.1072  44
   2  -8  -4 744.787 55.8941  35
   2  -8  -4 620.305 71.8661   7
   2  -8  -4 694.516 75.6069  21
   2  -8  -4 582.614 55.5022  44
   2  -8  -3 1637.36 143.503   7
   2  -8  -3 1874.57 146.732  21
   2  -8  -3 1765.33 127.238  44
   2  -8  -2 3750.67 227.787   5
   2  -8  -2 3785.92 231.723  50
   2  -8  -2 3751.42 251.999   7
   2  -8  -2 3695.68 247.735   1
   2  -8  -1 901.348 71.2532   5
   2  -8  -1 906.976 73.8304  44
   2  -8  -1 939.440 88.4558   1
   2  -8  -1 1021.75 92.7502   7
   2  -8  -1 1022.06 75.5682  50
   2  -8  -1 960.675 91.3181  21
   2  -8   0 916.897 63.8598  47
   2  -8   0 735.693 60.6361   6
   2  -8   0 610.274 70.7638  11
   2  -8   0 724.042 63.2805  36
   2  -8   0 766.303 72.9787  16
   2  -8   0 694.314 76.6517   1
   2  -8   0 685.377 75.2435   7
   2  -8   0 837.174 63.5861  50
   2  -8   1 745.138 62.6786  47
   2  -8   1 822.360 62.8534   6
   2  -8   1 782.852 76.6708  11
   2  -8   1 733.631 78.9099   1
   2  -8   1 709.964 63.4776  36
   2  -8   1 806.304 78.2358   7
   2  -8   1 774.137 73.7720  16
   2  -8   1 880.844 64.5593  50
   2  -8   1 758.984 61.4786  37
   2  -8   2 1080.88 81.1761  50
   2  -8   2 1035.20 80.1441  47
   2  -8   2 926.902 79.0548  37
   2  -8   2 1257.89 98.7350   7
   2  -8   2 1119.48 95.7705  11
   2  -8   2 924.565 90.5553  16
   2  -8   2 1100.73 80.5801  42
   2  -8   2 1198.82 81.6866   6
   2  -8   2 1033.25 81.2845  36
   2  -8   2 1018.78 97.1302   1
   2  -8   3 1960.15 132.675  47
   2  -8   3 2001.21 133.159   6
   2  -8   3 1890.58 151.458   1
   2  -8   3 1748.41 131.471  37
   2  -8   3 1952.39 148.221   7
   2  -8   3 1807.93 145.540   9
   2  -8   3 1981.73 133.127  50
   2  -8   3 1837.12 131.854  42
   2  -8   3 1819.49 132.268  36
   2  -8   3 1636.62 141.119  16
   2  -8   4 271.824 30.9228  36
   2  -8   4 288.992 32.5841   6
   2  -8   4 246.244 44.6226   1
   2  -8   4 228.469 30.2778  37
   2  -8   4 229.064 29.7319  42
   2  -8   4 208.061 39.3808  16
   2  -8   4 205.924 38.1877   9
   2  -8   4 218.926 39.4816   7
   2  -8   4 323.290 33.0106  50
   2  -8   4 232.856 27.8336  44
   2  -8   4 262.827 31.4375  43
   2  -8   5 2911.51 192.264   6
   2  -8   5 2811.46 210.469   1
   2  -8   5 2640.33 191.263  36
   2  -8   5 2937.42 192.760  37
   2  -8   5 2999.94 192.453  43
   2  -8   5 2804.06 191.530  42
   2  -8   5 2622.77 203.051  16
   2  -8   5 2579.25 201.901   7
   2  -8   5 2958.81 207.352   9
   2  -8   5 3119.17 193.031  49
   2  -8   5 2749.15 191.901  50
   2  -8   5 2462.19 188.318  44
   2  -8   6 1302.67 111.222   1
   2  -8   6 1191.50 91.5386  36
   2  -8   6 1276.94 93.1998  37
   2  -8   6 1314.64 93.4295  43
   2  -8   6 1266.38 91.9093  42
   2  -8   6 1224.51 92.2650   6
   2  -8   6 1118.49 104.838   9
   2  -8   6 1247.45 102.977   7
   2  -8   6 1273.78 92.4750  49
   2  -8   6 1088.33 100.575  17
   2  -8   7 256.014 32.0796   6
   2  -8   7 315.337 45.1135   9
   2  -8   7 294.731 33.8966  42
   2  -8   7 352.155 36.1263  43
   2  -8   7 254.351 46.0516   1
   2  -8   7 331.465 35.7090  37
   2  -8   7 205.761 40.6070  17
   2  -8   7 265.289 36.0867  49
   2  -8   8 1825.16 137.831   5
   2  -8   8 1888.54 156.163   1
   2  -8   8 2035.95 143.194  37
   2  -8   8 1988.20 141.638  43
   2  -8   8 1880.53 140.429  42
   2  -8   8 1924.82 156.599   9
   2  -8   8 2202.33 142.599  49
   2  -8   8 2160.08 142.513  29
   2  -8   9 125.729 21.9119   5
   2  -8   9 204.211 42.9032  17
   2  -8   9 181.044 29.5594  49
   2  -8   9 160.899 41.8427  23
   2  -8   9 172.267 37.4422   1
   2  -8   9 151.800 29.5423  37
   2  -8   9 89.5283 27.4165  29
   2  -8   9 164.270 38.9829   9
   2  -8   9 189.682 29.3406  43
   2  -8   9 151.555 28.1952  42
   2  -8  10 34.1634 23.1782  42
   2  -8  10 2.00373 22.5215  43
   2  -8  10 19.4205 24.6003  37
   2  -8  10 52.6028 37.4472  23
   2  -8  10 35.2398 22.8103  29
   2  -8  10 19.7788 29.5897   9
   2  -8  10 21.7941 21.6722  49
   2  -8  11 863.974 88.7980   9
   2  -8  11 813.448 75.0548  37
   2  -8  11 955.640 95.9592  23
   2  -8  11 942.561 74.9364  43
   2  -8  11 978.443 75.6064  42
   2  -8  11 1074.95 77.1421  29
   2  -8  11 929.657 75.2253  49
   2  -8  12 464.121 62.1920   9
   2  -8  12 476.540 49.9592  37
   2  -8  12 586.715 69.8032  23
   2  -8  12 544.498 50.0746  43
   2  -8  12 615.106 52.5579  42
   2  -8  12 631.083 51.9702  49
   2  -8  13 15.4679 37.7878  23
   2  -8  13 35.3191 22.3181  49
   2  -8  14 4.69079 33.1265  23
   2  -8  14 3.45588 19.3898  42
   2  -8  14-27.6356 18.9829  43
   2  -8  14-9.06711 18.4948  49
   2  -8  14-14.4504 18.2307  37
   2  -8  15-31.8744 31.1208  23
   2  -8  15 8.76667 17.7795  42
   2  -8  15 7.87448 16.4447  43
   2  -8  15-10.4374 15.9435  49
   2  -8  16 68.5908 12.9113  49
   2  -8  16 73.0956 15.0625  43
   2  -8  16 82.2223 18.0649  42
   2  -8  17 141.143 16.3265  42
  -2   7  11 16.1139 11.4993  46
  -2   7  10 50.7384 14.8066  34
   2  -7 -10-14.0219 21.1716  21
  -2   7   9 2.33599 16.7802  34
   2  -7  -9 32.7089 27.8703  21
  -2   7   8 283.619 31.5088  34
   2  -7  -8 305.385 47.4583  21
   2  -7  -7 85.6598 35.3778  21
   2  -7  -7 63.3463 28.5959   7
   2  -7  -6-1.74618 18.9930  44
   2  -7  -6 14.9663 33.8829  21
   2  -7  -6 4.65197 26.0050   7
   2  -7  -5 1244.02 101.765  21
   2  -7  -5 958.940 77.2944  35
   2  -7  -5 1099.98 97.9101   7
   2  -7  -5 1030.19 79.6477  44
   2  -7  -4 141.893 43.4931  21
   2  -7  -4 247.887 40.9408   8
   2  -7  -4 148.489 37.7578   7
   2  -7  -4 164.510 27.9662  44
   2  -7  -3 1196.33 101.591  44
   2  -7  -3 1483.46 98.9616   5
   2  -7  -3 1504.83 117.549   8
   2  -7  -3 1442.67 119.928   7
   2  -7  -2 260.910 28.3971   5
   2  -7  -2 366.154 46.4199   1
   2  -7  -2 391.158 49.8967   7
   2  -7  -2 307.957 33.5382  50
   2  -7  -2 202.041 45.7246  21
   2  -7  -1 782.272 67.9617  50
   2  -7  -1 834.232 80.3212   1
   2  -7  -1 774.061 78.8563  11
   2  -7  -1 834.397 81.2417  21
   2  -7  -1 878.720 67.2574  47
   2  -7  -1 1124.84 87.4944   7
   2  -7  -1 901.412 66.5324   6
   2  -7   0 3227.40 228.049  50
   2  -7   0 3411.77 237.872  16
   2  -7   0 3417.03 227.863   6
   2  -7   0 3475.31 228.440  47
   2  -7   0 3338.45 243.661   1
   2  -7   0 3532.96 242.965  11
   2  -7   0 4018.39 246.114  21
   2  -7   0 3853.18 246.258   7
   2  -7   0 2991.12 226.112  37
   2  -7   1 1522.29 115.287  36
   2  -7   1 1520.12 128.037   7
   2  -7   1 1627.04 114.365  37
   2  -7   1 1461.21 113.497  32
   2  -7   1 1556.34 114.926  50
   2  -7   1 1527.93 122.945  16
   2  -7   1 1726.50 115.738  47
   2  -7   1 1557.02 130.055   1
   2  -7   1 1705.12 115.404  42
   2  -7   1 1612.96 128.192  11
   2  -7   1 1729.35 115.301   6
   2  -7   2 1898.25 131.214  37
   2  -7   2 1839.78 144.067   7
   2  -7   2 1801.29 142.940   9
   2  -7   2 1783.41 131.327  32
   2  -7   2 1999.18 132.538  50
   2  -7   2 1905.86 131.861  47
   2  -7   2 1879.43 132.297  36
   2  -7   2 1866.85 131.265  43
   2  -7   2 1837.62 146.799   1
   2  -7   2 1705.90 142.934  11
   2  -7   2 1795.92 130.785  42
   2  -7   2 2037.21 132.491   6
   2  -7   2 2006.24 142.146  16
   2  -7   3 61.4400 19.8534   6
   2  -7   3 87.8874 20.4600  37
   2  -7   3 49.6182 24.7698   9
   2  -7   3 99.4297 27.3347   7
   2  -7   3 92.3198 19.6917  36
   2  -7   3 95.5599 28.6062  11
   2  -7   3 58.5319 18.8596  42
   2  -7   3 62.9379 19.9703  43
   2  -7   3 84.9177 20.1744  49
   2  -7   3 82.9344 19.1267  50
   2  -7   3 80.2970 27.4897  16
   2  -7   4 263.024 30.1753  37
   2  -7   4 253.766 38.0983   9
   2  -7   4 277.114 38.3668   7
   2  -7   4 230.643 28.5855   6
   2  -7   4 220.926 39.8133   1
   2  -7   4 227.746 29.1892  36
   2  -7   4 321.075 40.8739  16
   2  -7   4 265.176 29.3337  50
   2  -7   4 295.264 30.4603  49
   2  -7   4 221.716 28.7917  43
   2  -7   4 297.119 29.1017  42
   2  -7   5 2028.25 134.440  29
   2  -7   5 2041.69 133.966  49
   2  -7   5 1912.18 134.331  48
   2  -7   5 1906.09 143.020   7
   2  -7   5 1777.93 145.106   9
   2  -7   5 1898.25 133.529  43
   2  -7   5 1869.31 133.108  42
   2  -7   5 1833.87 143.980  16
   2  -7   5 1750.21 140.930  17
   2  -7   5 1874.62 134.260  37
   2  -7   5 1712.19 132.616  36
   2  -7   5 1893.36 149.485   1
   2  -7   5 2021.23 131.391  44
   2  -7   5 1937.25 133.581   6
   2  -7   6 1075.49 82.4209  29
   2  -7   6 1116.18 81.9141  49
   2  -7   6 1185.82 83.6528  48
   2  -7   6 943.918 90.4114  17
   2  -7   6 1119.34 81.8253  36
   2  -7   6 1214.78 83.5571  37
   2  -7   6 1187.16 82.1473  43
   2  -7   6 1030.23 80.5748  42
   2  -7   6 1086.72 95.3108  23
   2  -7   6 1235.40 99.0960   1
   2  -7   6 800.769 85.9942   7
   2  -7   6 1066.63 93.6060   9
   2  -7   6 1090.57 80.9848   6
   2  -7   7 1641.95 110.688  29
   2  -7   7 1721.70 112.587  48
   2  -7   7 1536.58 108.341   6
   2  -7   7 1451.69 123.469  23
   2  -7   7 1546.62 124.392   1
   2  -7   7 1262.34 108.284  42
   2  -7   7 1501.91 122.585  17
   2  -7   7 1391.36 109.704  37
   2  -7   7 1536.86 122.935   9
   2  -7   7 1671.25 110.597  49
   2  -7   8 3.53779 21.0125  49
   2  -7   8 86.6625 26.2172  48
   2  -7   8-4.48052 34.0036  23
   2  -7   8 43.2993 21.3257  42
   2  -7   8 49.2202 17.7020   6
   2  -7   8 34.7860 15.0340   5
   2  -7   8 54.4762 27.6395   1
   2  -7   8 34.2159 22.2167  29
   2  -7   8 64.0290 34.2350  17
   2  -7   8 33.5694 20.6253  37
   2  -7   9-7.40640 21.4397  42
   2  -7   9-8.06289 26.0321   1
   2  -7   9 32.1830 15.7084   5
   2  -7   9 1.90326 22.6404  29
   2  -7   9 26.4716 35.3803  10
   2  -7   9 10.4778 26.2660  48
   2  -7   9 3.75273 22.1441  49
   2  -7   9 19.6954 22.7405  37
   2  -7  10 9.87680 20.6820  49
   2  -7  10 53.4049 23.0486  37
   2  -7  10 5.20633 37.6238  23
   2  -7  10 43.7032 22.4278  29
   2  -7  10 11.1011 34.5804  10
   2  -7  10 39.3860 21.3749  42
   2  -7  11 502.488 46.7675  37
   2  -7  11 475.967 66.0368  23
   2  -7  11 479.504 47.1658  49
   2  -7  11 491.874 65.8699  10
   2  -7  11 492.933 47.1132  42
   2  -7  11 405.228 44.5567  29
   2  -7  12 62.8202 25.3897  49
   2  -7  12 98.8806 25.5503  37
   2  -7  12 67.0409 40.8665  23
   2  -7  12 69.8350 24.5942  29
   2  -7  12 22.8775 34.4897  10
   2  -7  12 81.8722 25.8320  42
   2  -7  13 472.486 45.2607  42
   2  -7  13 506.847 44.0587  29
   2  -7  13 470.515 44.6517  49
   2  -7  13 387.896 62.2304  23
   2  -7  13 430.809 60.5172  10
   2  -7  13 363.226 42.3979  37
   2  -7  14 135.079 24.5522  37
   2  -7  14 121.808 42.6358  23
   2  -7  15 59.0703 21.4307  42
   2  -7  15 4.40078 31.2405  23
   2  -7  15 59.7951 19.6390  49
   2  -7  16 6.51448 16.2468  42
   2  -7  16 15.7747 14.8671  43
   2  -7  16-34.8935 27.7484  23
   2  -7  16-3.61665 13.1429  49
   2  -7  17 75.1689 12.7014  43
   2  -7  17 130.819 16.5633  42
  -2   6  12 0.86624 13.0490  46
   2  -6 -11 62.8223 25.2900  21
  -2   6  11 72.8022 18.4899  34
   2  -6 -10 72.8544 31.5361  21
  -2   6  10 93.6543 22.5870  34
   2  -6  -9 545.304 61.1407  21
  -2   6   9 409.122 42.1227  34
   2  -6  -8 24.2831 31.6442  21
  -2   6   8 12.0987 22.7805  34
   2  -6  -7 1848.53 140.844  21
   2  -6  -7 1507.56 131.507   7
   2  -6  -7 1641.53 134.328   8
   2  -6  -7 1704.36 117.833  44
  -2   6   7 1578.25 118.023  34
   2  -6  -6 75.5870 30.9641   7
   2  -6  -6 90.9003 30.9020   8
   2  -6  -6 54.7038 21.7721  44
   2  -6  -6 34.4032 36.7053  21
   2  -6  -5 182.336 36.8485   8
   2  -6  -5 199.343 28.4929  44
   2  -6  -4 195.312 36.8207   8
   2  -6  -4 168.163 36.8897   7
   2  -6  -4 174.539 41.2091  21
   2  -6  -4 142.365 24.8930  44
   2  -6  -3 244.223 25.5274   5
   2  -6  -3 271.371 41.3888   7
   2  -6  -3 292.662 41.4671   8
   2  -6  -3 279.002 30.4660  50
   2  -6  -3 230.516 37.7388   1
   2  -6  -3 244.555 42.8237  21
   2  -6  -2 39.8815 15.3618   6
   2  -6  -2 52.6710 28.2609   7
   2  -6  -2 31.8378 23.6261   8
   2  -6  -2 60.0856 18.5589  50
   2  -6  -2 18.3751 27.4306  21
   2  -6  -2 73.3683 27.2848   1
   2  -6  -1 431.180 39.0569  50
   2  -6  -1 455.380 38.5688  47
   2  -6  -1 313.319 49.1691  21
   2  -6  -1 470.326 49.4532   7
   2  -6  -1 424.893 37.5327   6
   2  -6   0 516.852 41.8503  47
   2  -6   0 437.089 52.3290  21
   2  -6   0 543.992 41.9272  42
   2  -6   0 470.403 41.6928  50
   2  -6   0 484.018 41.8095   6
   2  -6   0 503.356 41.6805  37
   2  -6   1 9362.58 643.495  37
   2  -6   1 9937.11 644.001  43
   2  -6   1 10006.8 644.250   6
   2  -6   1 9418.26 643.800  47
   2  -6   1 10687.8 658.149  11
   2  -6   1 9385.01 643.770  42
   2  -6   1 10979.5 656.813  21
   2  -6   1 9580.95 651.470  16
   2  -6   1 10355.1 645.409  36
   2  -6   1 9580.98 646.546  15
   2  -6   2 4128.41 288.344  16
   2  -6   2 4464.20 291.580  21
   2  -6   2 4663.12 281.684  43
   2  -6   2 4042.73 280.814  42
   2  -6   2 3993.90 280.907   6
   2  -6   2 3961.50 292.076  11
   2  -6   2 4183.38 280.971  37
   2  -6   2 4240.68 281.902  36
   2  -6   3 4118.29 273.372  37
   2  -6   3 3928.04 282.455   7
   2  -6   3 4024.29 273.261   6
   2  -6   3 4087.61 273.085  43
   2  -6   3 4179.01 272.918  42
   2  -6   3 4011.99 273.985  32
   2  -6   3 3944.01 277.326  17
   2  -6   3 4668.28 283.094  16
   2  -6   3 4249.66 285.633  11
   2  -6   3 4256.86 273.351  29
   2  -6   3 3780.15 272.883  36
   2  -6   4 919.261 65.0090  29
   2  -6   4 778.147 64.2813  36
   2  -6   4 759.171 71.4453   7
   2  -6   4 869.835 63.9695  43
   2  -6   4 866.248 64.0639  42
   2  -6   4 878.260 64.8883  48
   2  -6   4 826.979 74.8431  23
   2  -6   4 723.155 71.3455  16
   2  -6   4 810.990 70.5575  17
   2  -6   4 830.587 63.8394   6
   2  -6   4 840.289 64.7407  37
   2  -6   4 1000.22 66.9113  32
   2  -6   5 6.60337 16.2562  33
   2  -6   5 15.8207 15.1667   6
   2  -6   5 22.1391 29.6479  23
   2  -6   5 3.92867 15.1402  29
   2  -6   5 27.2080 17.5859  37
   2  -6   5-2.60324 18.9425   7
   2  -6   5 19.3138 23.4569  17
   2  -6   5 10.5361 16.6045  36
   2  -6   5 8.73273 16.1310  42
   2  -6   5 31.9074 17.3645  48
   2  -6   5 24.9094 17.2485  49
   2  -6   6 1595.89 105.724  29
   2  -6   6 1497.41 104.993  49
   2  -6   6 1499.96 105.472  37
   2  -6   6 1498.01 118.291  23
   2  -6   6 1524.72 112.070   7
   2  -6   6 1459.46 103.641   6
   2  -6   6 1238.94 103.438  42
   2  -6   6 1697.53 121.352  10
   2  -6   6 1513.05 106.127  48
   2  -6   6 1396.37 114.026  17
   2  -6   7 1214.68 121.331  23
   2  -6   7 1515.50 108.476   6
   2  -6   7 1526.81 110.819  29
   2  -6   7 1763.93 112.465  49
   2  -6   7 1526.88 110.656  37
   2  -6   7 1580.50 110.874  42
   2  -6   7 1625.29 127.001  10
   2  -6   7 1534.58 111.936  48
   2  -6   7 1538.98 122.843  17
   2  -6   8 413.982 38.3553  29
   2  -6   8 461.407 56.4737  23
   2  -6   8 278.173 31.3391   5
   2  -6   8 441.042 39.4616  37
   2  -6   8 362.028 50.2005  10
   2  -6   8 382.800 38.7356  49
   2  -6   8 417.730 50.9438  17
   2  -6   8 364.988 36.5220  42
   2  -6   8 394.695 39.7454  48
   2  -6   8 363.871 45.0784   1
   2  -6   9 88.4286 24.9804  49
   2  -6   9 135.314 28.1863  48
   2  -6   9 94.8815 23.1048  37
   2  -6   9 102.141 34.7398  10
   2  -6   9 115.932 35.7760  17
   2  -6   9 144.535 24.9623  29
   2  -6   9 91.6389 37.7717  23
   2  -6  10 142.170 29.7503  37
   2  -6  10 120.237 26.4846  49
   2  -6  10 176.299 33.1541  48
   2  -6  10 144.280 41.7188  10
   2  -6  10 134.817 26.8242  29
   2  -6  11 86.0798 41.4460  23
   2  -6  11 57.3053 22.6287  49
   2  -6  11 129.132 28.5787  48
   2  -6  11 46.8975 24.4731  29
   2  -6  11 26.2122 32.2324  10
   2  -6  11 50.9999 22.9993  37
   2  -6  12 274.481 55.1589  23
   2  -6  12 228.730 33.3699  37
   2  -6  12 282.479 34.9567  29
   2  -6  12 385.742 54.2194  10
   2  -6  12 311.949 37.7746  49
   2  -6  13 50.7911 25.3910  49
   2  -6  13 67.0305 40.7843  23
   2  -6  13 105.744 39.4234  10
   2  -6  13 51.5226 22.2216  37
   2  -6  13 53.9434 23.0221  29
  -2   6 -13 68.4189 31.9576  14
   2  -6  14-10.5268 35.7634  23
  -2   6 -14 42.9975 30.8256  14
   2  -6  14 12.9259 21.0970  49
   2  -6  15 551.197 50.2428  42
   2  -6  15 564.139 49.3181  49
   2  -6  16 161.264 35.7704  23
   2  -6  16 161.258 23.4254  42
   2  -6  16 132.466 20.2513  49
   2  -6  17-1.00315 13.2654  42
   2  -6  17 5.48404 11.5090  43
   2  -6  18 16.1667 7.98947  42
  -2   5  13 171.268 21.9913  46
  -2   5  12 193.666 24.6843  34
   2  -5 -12 140.534 32.3481  21
  -2   5  11 99.4493 23.3088  34
   2  -5 -11 74.4287 31.7070  21
   2  -5 -10 68.3893 34.5710  21
  -2   5   9-5.63088 23.7564  34
   2  -5  -9-9.79029 34.0536  21
   2  -5  -9-23.5996 29.6526   8
   2  -5  -8 749.412 79.4599   8
  -2   5   8 841.473 67.7176  34
   2  -5  -7 1407.70 118.631   7
   2  -5  -7 1489.76 105.926  44
  -2   5   6 861.458 69.0937  40
   2  -5  -6 1014.84 83.7450   7
   2  -5  -6 864.834 68.5344  44
  -2   5   5 2046.20 149.230  40
   2  -5  -5 2087.21 149.421  44
   2  -5  -5 2585.63 168.157   8
   2  -5  -5 2289.58 163.817   7
  -2   5   4 558.784 40.7812  40
   2  -5  -4 433.114 40.2069  44
   2  -5  -4 407.947 49.7929  20
   2  -5  -4 400.993 50.0507   8
   2  -5  -4 418.872 51.6774   7
   2  -5  -3 105.226 21.2577  50
   2  -5  -3 73.2505 25.5530   1
   2  -5  -3 108.650 30.8403  20
   2  -5  -2 280.933 40.5823  20
   2  -5  -2 315.294 29.5234  47
   2  -5  -2 234.806 36.1121   1
   2  -5  -2 336.698 42.8518  21
   2  -5  -2 291.767 38.3186   8
   2  -5  -1 7195.94 462.377   1
   2  -5  -1 6375.67 459.919   8
   2  -5  -1 5996.96 459.333   7
   2  -5  -1 6961.78 453.201  15
   2  -5  -1 7692.91 462.527  21
   2  -5   0 192.818 30.1658   9
   2  -5   0 167.890 31.3529   7
   2  -5   0 188.213 32.9763   8
   2  -5   0 142.097 22.1658  15
   2  -5   0 239.515 34.1874  21
   2  -5   1 341.930 32.2145  15
   2  -5   1 311.437 38.2309   9
   2  -5   1 432.498 41.7509   7
   2  -5   1 297.303 36.0214  16
   2  -5   1 383.124 41.5891  11
   2  -5   1 334.941 41.4443  21
   2  -5   2 79.3656 23.8413   9
   2  -5   2 77.1151 22.8222   7
   2  -5   2 55.9439 25.2966  21
   2  -5   2 53.2177 18.9816  17
   2  -5   2 79.6984 24.2976  16
   2  -5   2 42.1090 23.9504  11
   2  -5   3 9.51360 26.4513  23
   2  -5   3 40.4964 24.3336  11
   2  -5   3-1.50915 18.5748  19
   2  -5   3 40.3809 20.1354   7
   2  -5   3 23.4081 20.5167   9
   2  -5   3-14.3799 20.7105  17
   2  -5   3 34.1879 23.1004  16
   2  -5   4 1103.40 98.8021  23
   2  -5   4 1360.81 98.0270  16
   2  -5   4 1194.22 96.6342  17
   2  -5   4 1288.94 96.4329   7
   2  -5   4 1359.37 94.2240  19
   2  -5   5 222.483 30.3494   7
   2  -5   5 224.163 41.0080  23
   2  -5   5 285.346 39.8405  10
   2  -5   5 242.081 35.1681   1
   2  -5   5 200.209 33.2912  17
   2  -5   5 226.427 31.4150  19
   2  -5   6 1217.92 101.155  23
   2  -5   6 1085.27 93.6893  19
   2  -5   6 1439.06 102.664  10
   2  -5   6 1188.81 89.1455  29
   2  -5   6 1217.63 99.6515  17
   2  -5   6 1144.41 89.9482  33
   2  -5   6 1333.13 89.2047  42
   2  -5   6 1336.72 91.0311  48
   2  -5   6 1369.31 100.189   1
   2  -5   7 1466.87 115.078   1
   2  -5   7 1283.75 106.772  48
   2  -5   7 1489.62 121.146  23
   2  -5   7 1817.09 109.185  49
   2  -5   7 1521.26 106.841  29
   2  -5   7 1434.95 117.968  17
   2  -5   7 1361.23 112.800  19
   2  -5   7 1636.30 108.688  33
   2  -5   8 807.625 64.2930   1
   2  -5   8 664.723 70.6293  23
   2  -5   8 766.516 69.1453  10
   2  -5   8 661.030 63.4232  19
   2  -5   8 545.993 55.6826  49
   2  -5   8 671.784 56.6331  48
   2  -5   8 739.329 55.9230  29
   2  -5   8 782.103 70.2149  17
   2  -5   9 791.857 77.4818  23
   2  -5   9 700.787 70.8942  10
   2  -5   9 586.165 67.0286  19
   2  -5   9 741.005 61.4655  49
   2  -5   9 749.230 60.6053  48
   2  -5   9 753.714 59.9987  30
   2  -5   9 712.627 58.3061  29
   2  -5   9 765.367 74.7151  17
   2  -5  10 304.881 36.1560  49
   2  -5  10 225.572 44.1237  19
   2  -5  10 322.599 35.4470  48
   2  -5  10 293.217 35.2493  30
   2  -5  10 237.678 32.4828  29
   2  -5  10 256.727 48.8160  23
   2  -5  11 712.635 54.9322  48
   2  -5  11 562.006 66.7827  10
   2  -5  11 604.338 55.6345  30
   2  -5  11 536.001 52.3160  29
   2  -5  11 566.309 54.4016  49
   2  -5  12 16.4368 39.4092  23
   2  -5  12 59.7949 35.2108  19
   2  -5  12 35.8563 20.5180  37
   2  -5  12 85.4492 26.8638  49
   2  -5  12 49.3565 32.8845  10
   2  -5  12 64.8129 23.1637  29
   2  -5  13 1129.02 79.1859  29
   2  -5  13 1050.15 100.375  23
   2  -5  13 938.171 94.5857  10
  -2   5 -13 875.814 91.8494  14
   2  -5  13 884.402 92.6994  19
   2  -5  13 1014.57 80.6214  49
   2  -5  14 890.095 90.8503  19
   2  -5  14 1093.90 78.3099  49
  -2   5 -14 1044.41 93.2094  14
   2  -5  15 160.914 43.4393  23
   2  -5  15 230.477 29.4107  49
   2  -5  16 36.1444 30.2357  23
   2  -5  16 5.69131 15.0373  49
   2  -5  17 165.587 20.9656  42
   2  -5  18 91.6856 11.4660  42
  -2   4  14 85.4997 18.7210  46
   2  -4 -13 128.642 31.1803  21
  -2   4  13 160.713 24.7685  34
   2  -4 -12 125.089 33.6268  21
  -2   4  12 34.4032 22.6679  34
  -2   4  11-5.52124 38.3968  22
  -2   4  10 817.726 89.5139  22
  -2   4  10 810.199 68.3281  34
  -2   4   9 113.568 47.4097  22
  -2   4   9 91.8723 28.4929  34
   2  -4  -9 100.883 31.6976  14
   2  -4  -8 806.235 80.9563  14
  -2   4   8 1019.64 75.5910  34
   2  -4  -7 706.906 53.4005  44
  -2   4   7 694.666 76.0878  22
   2  -4  -7 591.524 62.7554  14
   2  -4  -7 622.038 62.5752   7
   2  -4  -6 235.549 34.8433   7
   2  -4  -6 193.246 31.3151  14
   2  -4  -6 162.853 22.9448  44
  -2   4   6 206.531 27.7123  40
  -2   4   6 140.849 39.0838  22
   2  -4  -5 110.697 29.8049  20
   2  -4  -5 79.5244 22.0234  14
  -2   4   5 103.479 21.1236  40
   2  -4  -5 97.4360 17.6928  44
   2  -4  -4 83.3779 19.0001  44
   2  -4  -4 125.894 24.4765  14
   2  -4  -4 148.798 24.5797   1
   2  -4  -4 101.813 28.5413  20
   2  -4  -4 128.273 28.0850   7
   2  -4  -3 2174.86 143.718   1
   2  -4  -3 1936.79 144.988  20
   2  -4  -3 1823.63 143.693   7
   2  -4  -2 6545.18 459.841   1
   2  -4  -2 7200.63 462.431  20
   2  -4  -2 6818.10 461.625   8
   2  -4  -2 6981.76 461.192   7
   2  -4  -1 54.2889 23.7186   7
   2  -4  -1 13.1260 20.5250   8
   2  -4  -1 66.9399 30.6872  20
   2  -4  -1 61.1127 22.8505   1
   2  -4   0 5770.40 387.820   8
   2  -4   0 6045.49 387.489   7
   2  -4   0 5412.81 385.683   9
   2  -4   0 5676.08 379.964  15
   2  -4   0 6142.65 388.564   1
   2  -4   0 5705.14 386.106  21
   2  -4   0 5817.43 388.771  20
   2  -4   1 325.590 36.2113   9
   2  -4   1 460.521 40.1966   8
   2  -4   1 291.239 36.7668   7
   2  -4   1 367.811 34.3280  16
   2  -4   1 334.656 29.5657  15
   2  -4   1 398.207 38.1342  21
   2  -4   2 5638.36 366.768   9
   2  -4   2 5400.82 366.448   7
   2  -4   2 5630.27 367.286  23
   2  -4   2 5493.31 363.851  19
   2  -4   2 5089.87 367.790  11
   2  -4   2 5414.91 364.801  21
   2  -4   2 5522.98 364.282  16
   2  -4   3 857.949 72.0178  16
   2  -4   3 988.096 72.4798  17
   2  -4   3 890.424 75.0379   1
   2  -4   3 1045.94 72.7853  19
   2  -4   3 848.031 75.6947  23
   2  -4   3 981.563 76.4889  11
   2  -4   3 967.673 73.1630   7
   2  -4   4 1403.30 109.429  17
   2  -4   4 1316.66 110.073   1
   2  -4   4 1626.38 109.341  19
   2  -4   4 1681.59 114.046  23
   2  -4   4 1596.19 113.329  10
   2  -4   4 1413.96 107.983   7
   2  -4   5 216.067 31.2336  19
   2  -4   5 242.406 32.8896  10
   2  -4   5 136.267 31.3425  17
   2  -4   5 204.053 37.0594  23
   2  -4   5 177.562 28.8801   1
   2  -4   6 4020.62 288.637  19
   2  -4   6 4598.17 292.588  10
   2  -4   6 4136.93 291.798  17
   2  -4   6 4276.29 288.929   1
   2  -4   6 4209.54 292.565  23
   2  -4   7 9622.76 594.658  23
   2  -4   7 8981.81 591.646  10
   2  -4   7 7824.86 581.096  29
   2  -4   7 9372.66 582.265  30
   2  -4   7 7732.16 590.598  17
   2  -4   7 9623.39 582.907  33
   2  -4   7 8819.18 582.203  48
   2  -4   7 8898.69 587.184   1
   2  -4   8 108.187 30.7946  17
   2  -4   8 169.971 37.6889  23
   2  -4   8 225.624 27.0596  30
   2  -4   8 175.758 26.0907  48
   2  -4   8 160.781 23.6390  29
   2  -4   9 363.901 35.8837  29
   2  -4   9 346.800 37.4240  30
   2  -4   9 420.666 47.9711  10
   2  -4   9 369.969 49.9680  23
   2  -4   9 309.747 35.4893  48
   2  -4  10 411.527 41.6832  30
   2  -4  10 327.583 37.7686  29
   2  -4  10 388.247 50.7845  10
   2  -4  10 434.133 57.3017  23
   2  -4  10 387.040 40.2285  48
   2  -4  11 790.957 67.7789  30
   2  -4  11 792.426 64.7333  29
   2  -4  11 708.135 76.5417  10
   2  -4  11 837.897 66.2035  48
   2  -4  12 1426.14 106.859  29
   2  -4  12 1333.17 109.295  30
   2  -4  12 1601.42 124.966  10
   2  -4  12 1631.14 130.061  23
  -2   4 -12 1515.17 123.313  14
   2  -4  13 9.33763 26.4840  30
   2  -4  13 10.7045 38.9000  23
  -2   4 -13-14.3142 31.6123  14
   2  -4  14-5.06457 36.2871  23
  -2   4 -14-9.14062 30.5356  14
   2  -4  14-2.00055 22.8925  49
   2  -4  14 18.0225 24.4253  30
   2  -4  15 35.0364 33.7885  23
   2  -4  15 52.4970 32.4611  19
   2  -4  15 1.66545 20.4688  49
  -2   4 -15-8.32591 14.7980  41
   2  -4  16 39.9583 27.7032  23
   2  -4  16 90.5606 30.4699  19
  -2   4 -16 68.0675 13.9293  41
   2  -4  16 54.9507 17.4525  49
   2  -4  17 332.768 30.7239  42
  -2   3  15 254.613 25.3020  46
  -2   3  14 120.451 24.7943  46
   2  -3 -14 148.816 29.8205  21
  -2   3  13-10.1487 35.2879  22
   2  -3 -13-7.30209 15.3213  41
  -2   3  13 34.7244 22.6867  34
  -2   3  12-30.2204 42.7181  22
  -2   3  11 140.076 30.9007  34
   2  -3 -11 94.9441 32.7971  14
  -2   3  11 137.333 52.2891  22
  -2   3  10 342.178 40.4668  34
  -2   3  10 215.844 57.0817  22
   2  -3 -10 308.971 46.0821  14
   2  -3  -9-15.4491 28.8660  14
  -2   3   9-13.3378 24.1727  34
  -2   3   8 259.834 50.4801  22
   2  -3  -8 266.356 38.8006  14
  -2   3   8 230.265 32.6240  34
   2  -3  -7 2846.44 186.775  44
   2  -3  -7 2661.97 197.401  14
  -2   3   7 2557.88 206.427  22
   2  -3  -6-16.4615 25.1616  20
   2  -3  -6 6.38221 13.6809  44
  -2   3   6 14.1002 18.2427  40
   2  -3  -6 25.3336 20.8518  14
   2  -3  -6 7.61691 18.1993   7
   2  -3  -5 16842.6 1193.17  14
   2  -3  -5 18375.1 1197.06  20
   2  -3  -5 19706.8 1196.58   7
   2  -3  -4 86.9804 32.0835  20
   2  -3  -4 147.159 25.0130  14
   2  -3  -4 128.050 22.0769   1
   2  -3  -4 151.760 25.4713   7
   2  -3  -3 68.8607 31.9420  20
   2  -3  -3 105.246 21.6744  14
   2  -3  -3 111.802 22.4946   1
   2  -3  -3 95.4217 23.2668   7
   2  -3  -2 490.346 46.6363  20
   2  -3  -2 403.083 41.3918   7
   2  -3  -2 436.860 36.4597  14
   2  -3  -2 453.636 40.6697   1
   2  -3  -1 18843.2 1235.26  20
   2  -3  -1 19791.8 1234.89   8
   2  -3  -1 18680.9 1233.80   7
   2  -3  -1 18004.7 1233.33   4
   2  -3  -1 18978.2 1234.12   1
   2  -3   0 4755.02 305.573   4
   2  -3   0 4573.09 306.976  20
   2  -3   0 4661.69 306.105   8
   2  -3   0 4389.73 304.878   7
   2  -3   0 4501.37 304.878   9
   2  -3   0 4526.95 298.912  15
   2  -3   0 4513.97 306.357   1
   2  -3   1 881.707 66.9859   1
   2  -3   1 824.490 65.8707   9
   2  -3   1 829.568 66.9280   8
   2  -3   1 821.641 65.8932   7
   2  -3   1 857.479 67.5395   4
   2  -3   1 968.427 70.2254  20
   2  -3   2 6856.78 437.056  11
   2  -3   2 6311.78 435.175  23
   2  -3   2 6692.47 435.917   1
   2  -3   2 6588.04 434.525   7
   2  -3   2 6390.92 434.132   9
   2  -3   2 6530.42 435.209   4
   2  -3   3 2314.69 155.914  19
   2  -3   3 2196.57 157.279   4
   2  -3   3 2525.38 158.974  23
   2  -3   3 2115.27 155.822  17
   2  -3   3 2112.41 156.792   1
   2  -3   3 2132.09 157.975  11
   2  -3   3 2510.04 158.733  10
   2  -3   3 2251.59 156.006   7
   2  -3   4 474.218 44.4532  23
   2  -3   4 403.343 40.7395  17
   2  -3   4 470.600 40.9131   1
   2  -3   4 398.886 40.9626  19
   2  -3   4 406.477 41.1976  10
   2  -3   5 188.737 25.6609   1
   2  -3   5 165.735 26.8930  10
   2  -3   5 152.473 31.6824  17
   2  -3   5 169.274 33.4393  23
   2  -3   6 1639.06 117.315   1
   2  -3   6 1630.04 120.533  10
   2  -3   6 1674.88 125.075  23
   2  -3   6 1608.14 123.327  17
   2  -3   7 237.818 42.0300  23
   2  -3   7 345.761 43.0824  17
   2  -3   8 2323.21 178.720  22
   2  -3   8 2161.90 173.159  23
   2  -3   8 2722.65 164.796  30
   2  -3   8 2367.83 162.666  48
   2  -3   8 2197.90 162.195  29
   2  -3   9 3798.86 257.808  29
   2  -3   9 3224.35 257.340  30
   2  -3   9 3762.38 271.784  23
   2  -3   9 4003.68 277.670  22
   2  -3   9 4548.42 259.139  48
   2  -3   9 3770.30 254.846  34
   2  -3  10 2478.26 156.908  30
   2  -3  10 2034.11 153.442  29
   2  -3  10 2394.75 171.979  23
  -2   3 -10 2364.68 168.202  14
   2  -3  10 2236.19 153.519  48
   2  -3  10 2076.90 151.207  34
  -2   3 -11 410.597 56.4752  14
   2  -3  11 586.447 47.4096  29
   2  -3  11 533.371 50.9883  30
   2  -3  11 507.145 58.2620  10
   2  -3  11 510.205 64.9262  23
   2  -3  11 434.874 43.6624  34
   2  -3  12-6.89608 26.0037  30
   2  -3  12-1.51229 20.2085  34
   2  -3  12-20.2926 38.3980  23
   2  -3  12 18.0062 20.7798  29
  -2   3 -12 4.66487 30.3784  14
   2  -3  13 451.883 64.2094  23
   2  -3  13 457.949 48.6232  30
  -2   3 -13 494.419 60.5035  14
   2  -3  14-4.72290 35.2809  23
   2  -3  14 9.00536 26.2712  30
  -2   3 -14-18.2190 30.4331  14
   2  -3  15 417.909 41.0973  49
   2  -3  15 433.968 43.6056  30
   2  -3  15 422.874 54.0693  23
   2  -3  16 10.2188 15.6782  49
   2  -3  16 21.8068 26.2519  19
  -2   3 -16 20.9080 13.3500  41
  -2   3 -17 527.487 39.0968  41
  -2   2  16 8.71843 11.9532  46
  -2   2  15 184.624 26.0043  46
   2  -2 -15 184.372 20.4681  41
   2  -2 -14 7.45123 14.3340  41
  -2   2  14 9.53026 21.9226  34
  -2   2  14 16.8089 23.8691  46
  -2   2  14-41.2612 38.5281  22
  -2   2  13 243.636 55.1219  22
   2  -2 -12 460.888 55.2170  14
  -2   2  12 474.170 73.1143  22
  -2   2  12 413.979 45.7328  34
   2  -2 -11 98.6562 33.5830  14
  -2   2  11 55.7242 49.8732  22
  -2   2  11 90.3579 29.9456  34
   2  -2 -10 8.03881 27.5189  14
  -2   2  10-13.8698 26.0887  34
   2  -2  -9 1989.60 153.240  14
  -2   2   9 2273.34 144.983  34
  -2   2   8 1068.46 94.8885  22
   2  -2  -8 878.656 80.5480  20
  -2   2   8 986.540 72.4658  34
   2  -2  -8 832.252 77.8591  14
   2  -2  -7 937.932 79.1532  20
  -2   2   7 895.945 69.8745  34
   2  -2  -6 163.941 24.5695   7
   2  -2  -6 152.288 34.7519  20
   2  -2  -6 173.643 27.6800  14
   2  -2  -5 2910.41 200.698   7
   2  -2  -5 2571.61 203.793  20
   2  -2  -5 3220.53 201.476  14
   2  -2  -4 59.4926 19.3396   7
   2  -2  -4 59.3889 18.2778  14
   2  -2  -4 77.7762 28.6604  20
   2  -2  -3 5658.41 397.812   7
   2  -2  -3 6348.35 401.469  20
   2  -2  -3 5465.61 395.128  14
   2  -2  -3 6810.80 397.294   2
   2  -2  -2 7423.27 480.558   2
   2  -2  -2 7809.93 481.895   1
   2  -2  -2 7578.76 484.189  20
   2  -2  -2 8043.26 482.674   7
   2  -2  -2 6437.06 477.472  14
  -2   2   2 7383.47 476.516  12
   2  -2  -1 5538.03 397.168   7
   2  -2  -1 6419.03 397.211   2
   2  -2  -1 6042.20 397.742   1
   2  -2   0 1226.45 87.0697   9
   2  -2   0 1191.52 87.0703   2
   2  -2   0 1253.20 87.8727   1
   2  -2   1 4342.17 284.216   9
   2  -2   1 4208.87 284.779   7
   2  -2   1 4254.91 284.716   2
   2  -2   2 3357.16 196.090  10
   2  -2   2 2869.85 195.064   7
   2  -2   2 2644.88 193.973   2
   2  -2   2 2740.28 194.740   1
   2  -2   3 647.174 55.0256  23
   2  -2   3 712.090 53.2849   1
   2  -2   3 638.478 52.3968   2
   2  -2   3 699.913 53.4703  10
   2  -2   4 217.922 31.7778  23
   2  -2   4 261.027 27.8393   2
   2  -2   4 348.582 30.2802   1
   2  -2   4 318.046 30.5233  10
   2  -2   5 5612.60 375.643  22
   2  -2   5 5490.83 372.915  23
   2  -2   6 49.8340 30.2653  23
   2  -2   6 32.1478 33.4586  22
   2  -2   7 69.4362 30.7245  23
   2  -2   7-7.03653 34.4030  22
   2  -2   8 62.5387 30.4290  23
   2  -2   8 69.0387 21.9668  30
   2  -2   8 113.008 37.1398  22
   2  -2   9 24.5529 34.9932  22
   2  -2   9 14.4716 17.7092  48
   2  -2   9 43.3874 29.1672  23
   2  -2   9 32.5068 17.6470  34
  -2   2  -9 46.3355 15.0039  24
  -2   2  -9 37.4444 27.1542  14
   2  -2   9 28.6222 20.9529  30
  -2   2 -10 101.287 30.8588  14
   2  -2  10 94.8429 25.6191  30
   2  -2  10 65.1761 20.9593  34
   2  -2  10 102.740 38.0297  23
   2  -2  10 62.2284 40.2700  22
  -2   2 -10 62.3263 16.5775  24
   2  -2  10 104.551 23.2518  29
   2  -2  11 123.493 26.2496  29
   2  -2  11 160.285 32.5598  30
  -2   2 -11 91.4497 34.4519  14
   2  -2  11 140.751 42.3097  23
   2  -2  11 137.978 26.5912  34
   2  -2  12 102.367 29.3028  30
  -2   2 -12 139.680 36.3229  14
   2  -2  12 28.6229 37.4126  23
   2  -2  12 121.817 26.1979  34
   2  -2  13 557.089 50.9511  30
  -2   2 -13 547.331 60.2435  14
   2  -2  13 368.950 42.5285  34
   2  -2  13 523.808 65.6787  23
  -2   2 -14 1049.15 102.029  14
   2  -2  14 1240.37 103.321  23
   2  -2  15 34.2197 22.8891  30
   2  -2  16 80.6085 20.4761  30
   2  -2  16 54.6488 16.1296  49
   2  -2  16 35.5387 28.5248  19
  -2   2 -17 65.2871 11.4737  41
   2  -1 -16 113.866 15.4983  41
  -2   1  16 71.3834 18.7148  46
  -2   1  15 176.010 44.0861  22
   2  -1 -15 173.559 23.4512  41
  -2   1  15 252.478 29.9069  46
  -2   1  14 24.2270 32.5347  23
  -2   1  14 18.3988 40.6720  22
  -2   1  14 51.2466 25.8952  46
  -2   1  14 10.9065 23.7936  34
   2  -1 -14 28.2908 18.3857  41
  -2   1  13 76.3102 27.8036  34
   2  -1 -13 64.5691 31.4328  14
  -2   1  13 90.4050 48.9664  22
  -2   1  12 775.856 66.3571  34
  -2   1  12 722.937 90.9229  22
   2  -1 -12 697.787 74.4259  14
  -2   1  11-14.3762 24.6820  34
  -2   1  11 34.7431 45.6499  22
   2  -1 -11 57.6890 29.7441  14
  -2   1  11-1.87268 21.9797  30
  -2   1  10 651.498 63.3324  34
   2  -1 -10 855.258 72.9234  14
  -2   1  10 825.821 90.7875  22
  -2   1  10 742.485 61.2456  30
   2  -1  -9 1382.33 120.429  14
   2  -1  -9 1523.73 123.765  20
  -2   1   9 1357.16 132.440  22
  -2   1   8 137.620 24.1509  34
   2  -1  -8 111.070 29.3052  14
  -2   1   7-3.53248 17.4749  34
   2  -1  -7 11.9407 20.9064  14
   2  -1  -6 6483.96 433.171  14
  -2   1   6 7085.01 434.679  12
   2  -1  -6 6149.30 428.424   7
   2  -1  -5 100.574 18.0531   7
  -2   1   5 126.748 23.8674  12
   2  -1  -5 122.100 16.7700   2
   2  -1  -4 5308.80 382.160   7
  -2   1   4 6062.17 383.666  12
   2  -1  -4 6001.30 381.585   2
   2  -1  -3 2404.31 162.768   7
   2  -1  -2 4314.92 286.500   7
  -2   1   1 42200.5 2755.89  13
   2  -1  -1 42829.6 2759.59   7
   2  -1   0 40738.7 2655.00   8
  -2   1  -1 7582.54 520.538  14
   2  -1   1 8399.35 524.714  11
   2  -1   1 8420.39 522.236   9
  -2   1  -2 7385.30 542.144  14
   2  -1   2 8352.20 545.056  11
   2  -1   3 378.008 31.8513  10
   2  -1   4 570.481 48.7405   2
   2  -1   4 721.683 53.6709  23
   2  -1   4 763.894 59.9366  22
  -2   1  -5 666.022 57.1004  14
   2  -1   5 742.543 58.9567  23
   2  -1   5 704.460 66.4259  22
   2  -1   5 688.643 51.6254   2
   2  -1   6 324.753 40.5208  23
  -2   1  -6 260.649 35.2030  14
   2  -1   6 348.591 47.7153  22
   2  -1   7 130.379 32.7641  23
  -2   1  -7 164.676 30.0467  14
   2  -1   7 194.060 42.8454  22
  -2   1  -8 1344.51 116.319  14
   2  -1   8 1455.22 106.677  40
  -2   1  -8 1620.68 105.238  24
   2  -1   8 1444.21 117.456  23
   2  -1   8 1624.26 127.082  22
  -2   1  -9 3.50050 22.8964  14
   2  -1   9 55.2118 18.7871  34
   2  -1   9 41.3431 28.7383  23
  -2   1  -9 32.8815 15.7338  24
   2  -1   9 10.3141 37.0118  22
  -2   1 -10 818.040 55.8945  24
  -2   1 -10 793.786 72.9998  14
   2  -1  10 717.894 72.7998  23
   2  -1  10 631.763 79.5844  22
   2  -1  10 574.173 56.3714  34
   2  -1  11 24.3434 26.0438  30
  -2   1 -11 17.6216 29.9295  14
  -2   1 -11 12.6389 16.6691  24
   2  -1  11-3.31527 22.5740  34
   2  -1  12 583.885 55.3040  30
  -2   1 -12 599.917 68.5844  14
   2  -1  12 551.850 51.6539  34
   2  -1  13 35.0054 26.4042  30
  -2   1 -13 9.91382 31.9996  14
   2  -1  13-8.66558 21.4619  34
   2  -1  14 40.3292 21.4836  34
   2  -1  15 36.9959 21.3555  30
   2  -1  16 165.223 32.5763  19
  -2   1 -16 372.976 38.4191  18
   2  -1  16 347.098 27.5236  30
  -2   1 -17 15.8151 8.97177  41
  -2   0  17 36.7348 12.3973  46
   2   0 -17 40.6550 10.4922  41
  -2   0  16 30.7267 19.8085  46
   2   0 -16 83.3910 16.8909  41
   2   0 -15 354.760 30.7878  41
  -2   0  15 247.584 33.7820  46
  -2   0  15 220.734 50.6226  22
  -2   0  15 187.820 42.1448  23
  -2   0  14 33.1594 35.8639  23
  -2   0  14-13.4116 41.7182  22
  -2   0  13 48.5204 28.5875  34
   2   0 -13 39.7637 31.1107  14
  -2   0  13 30.3606 22.1710  30
  -2   0  12 600.441 52.0815  34
   2   0 -12 523.986 60.1828  14
  -2   0  12 471.494 48.5745  30
  -2   0  12 433.133 76.5205  22
   2   0 -11 8.27206 25.8148  14
  -2   0  11 27.4447 27.3487  34
  -2   0  11 53.4307 22.1245  30
  -2   0  10-20.9998 25.6669  34
   2   0 -10-3.73651 28.8322  14
  -2   0  10-11.5268 20.1949  30
  -2   0  10 29.9022 40.9476  22
  -2   0   9 190.524 28.7707  34
  -2   0   9 181.834 44.0217  22
   2   0  -9 165.564 33.1581  14
  -2   0   9 202.655 26.9997  30
  -2   0   8 2744.24 184.721  34
  -2   0   8 2654.68 190.319  17
  -2   0   7 2419.74 174.252  17
  -2   0   7 2610.36 178.634  12
  -2   0   6 9351.55 614.902  17
  -2   0   6 10047.5 618.474  12
   2   0  -6 9325.53 609.138   2
   2   0  -6 9044.56 609.506   7
   2   0  -5 1736.02 120.345   7
  -2   0   5 1881.82 126.159  12
   2   0  -4 375.823 30.4435   7
  -2   0   3 10009.6 656.365  13
  -2   0   2 841.072 59.9084  13
  -2   0   1 14435.8 941.737  15
   2   0   0 15954.6 1041.22   8
  -2   0  -1 6594.06 448.292  14
   2   0   1 7075.47 448.501  11
  -2   0  -2 92856.9 5534.96  14
   2   0   2 82891.2 5530.76  10
  -2   0  -3 24030.2 1570.31  14
  -2   0  -4 572.634 49.5559  14
   2   0   4 605.153 56.5924  22
   2   0   5 6783.76 455.760   2
  -2   0  -5 5865.75 461.826  14
   2   0   5 7600.29 462.345  23
   2   0   5 8670.69 472.746  22
  -2   0  -6 923.747 82.5869  14
   2   0   6 1060.89 82.5078  23
   2   0   7 35.6171 33.1688  22
   2   0   7 90.6095 20.8235  40
   2   0   7 49.6917 25.0780  23
  -2   0  -7 57.6154 15.6691  24
  -2   0  -8 694.029 65.1983  14
   2   0   8 691.713 53.7754  40
   2   0   8 658.111 61.9843  23
  -2   0  -8 600.030 50.3096  24
   2   0   8 716.881 74.9729  22
   2   0   9 292.501 43.4399  23
  -2   0  -9 225.823 40.1492  14
   2   0   9 275.205 53.1624  22
  -2   0  -9 346.154 31.3348  24
   2   0   9 293.482 34.6704  40
  -2   0 -10 267.853 32.9841  24
   2   0  10 399.928 37.4351  34
  -2   0 -10 290.503 47.5842  14
   2   0  11 217.211 32.4852  34
  -2   0 -11 214.709 45.0547  14
  -2   0 -11 255.999 28.9738  24
  -2   0 -12 378.063 55.6739  14
   2   0  12 290.405 37.1193  34
   2   0  12 356.451 42.3664  30
  -2   0 -13 119.196 38.0301  14
   2   0  13 149.677 27.8978  34
   2   0  13 60.9786 28.9987  30
   2   0  14 15.1709 20.5657  34
   2   0  14-17.8568 24.0203  30
  -2   0 -15-7.28565 24.7471  18
   2   0  15 18.6851 19.8377  30
   2   0  16 17.7815 15.2214  30
   2   1 -17 17.6375 11.8265  41
  -2  -1  16 618.920 47.3450  46
  -2  -1  16 578.778 59.7971  23
  -2  -1  16 506.458 65.1698  22
   2   1 -16 479.542 43.7168  41
  -2  -1  15 206.346 31.2202  46
  -2  -1  15 170.245 44.1743  23
  -2  -1  15 140.242 50.3593  22
   2   1 -15 164.859 25.0069  41
  -2  -1  14 114.149 42.4685  23
  -2  -1  14 62.5122 47.2278  22
   2   1 -14 110.536 23.3402  41
   2   1 -14 105.183 33.9944  14
  -2  -1  14 80.1861 28.9801  46
  -2  -1  13 187.140 33.6901  46
  -2  -1  13 122.355 27.7193  30
   2   1 -13 161.621 39.8595  14
  -2  -1  12 470.224 48.3727  30
   2   1 -12 543.933 64.0998  14
  -2  -1  12 520.601 79.8254  22
  -2  -1  12 577.860 52.4023  34
  -2  -1  11 347.350 40.2738  30
   2   1 -11 503.646 55.9936  14
  -2  -1  11 427.767 43.7865  34
  -2  -1  10 3568.48 256.163  30
  -2  -1  10 4053.72 282.783  22
  -2  -1  10 4270.71 268.568  17
  -2  -1  10 3711.92 256.350  34
  -2  -1   9 10290.0 640.854  34
  -2  -1   9 9813.93 660.982  22
  -2  -1   9 8554.21 650.968  12
  -2  -1   9 9901.31 649.801  17
  -2  -1   9 9573.61 639.690  30
  -2  -1   8 4080.66 286.009  34
  -2  -1   8 4766.10 295.992  17
  -2  -1   7 41.8715 24.4678  12
  -2  -1   6-8.05676 20.9269  12
  -2  -1   5 1515.45 108.754  13
  -2  -1   4 1593.02 112.465  13
  -2  -1   3 7727.50 509.135  13
  -2  -1   2 3317.60 221.293  15
  -2  -1   1 21328.9 1392.11  15
   2   1   0 5152.02 336.574  11
  -2  -1  -1 22.3665 15.9519  14
  -2  -1  -2 117.436 22.7631  14
  -2  -1  -3 39710.2 2592.08  14
  -2  -1  -4 2853.88 200.516  14
   2   1   4 2970.00 205.235  22
   2   1   5 2624.71 179.540  23
  -2  -1  -5 2629.09 184.695  14
   2   1   5 2577.72 188.873  22
   2   1   6 268.723 33.8038  23
   2   1   6 225.965 45.1498  22
   2   1   7 831.056 64.8649  40
  -2  -1  -7 822.369 62.4550  24
  -2  -1  -7 783.845 74.0247  14
   2   1   7 1026.11 86.1164  22
  -2  -1  -8 529.610 60.4863  14
   2   1   8 435.536 65.6485  22
   2   1   8 509.209 48.7251  40
  -2  -1  -9-4.19583 27.3260  14
   2   1   9-39.2217 42.9577  22
  -2  -1  -9-8.61678 17.4342  24
   2   1   9 17.4452 22.7239  40
  -2  -1 -10 21.9469 20.2123  24
  -2  -1 -10 18.7010 32.0208  14
   2   1  10-1.94824 26.6916  40
  -2  -1 -11 3.25984 18.8255  24
   2   1  11-1.87921 25.2274  34
  -2  -1 -11 65.3749 33.8868  14
   2   1  12 39.3298 23.6069  34
  -2  -1 -12-20.2552 32.1189  14
  -2  -1 -13 199.516 42.9799  18
   2   1  14 147.495 26.3296  30
  -2  -1 -14 95.7389 32.2097  18
   2   1  14 148.750 24.4665  34
   2   1  15-11.4910 17.0418  30
   2   1  16 19.2541 10.8360  30
  -2  -1 -16 66.6671 10.4320  41
   2   2 -18 4.32829 7.36930  31
   2   2 -17 122.390 17.3909  41
  -2  -2  16 63.4709 33.9063  23
  -2  -2  16 41.1119 37.7974  22
  -2  -2  16 49.2306 20.6073  46
   2   2 -16 66.6938 18.8066  41
  -2  -2  15 30.4799 24.3729  46
  -2  -2  15-6.24426 39.5902  22
  -2  -2  15 58.8693 41.4707  23
   2   2 -15 1.58612 18.4308  41
  -2  -2  14 46.6161 26.2409  46
  -2  -2  14 60.1814 43.9126  23
  -2  -2  14 69.3380 50.1698  22
   2   2 -14 42.3277 31.8903  14
   2   2 -14 64.5897 21.2305  41
   2   2 -13 35.3875 20.5577  41
  -2  -2  13-7.12674 47.6509  22
   2   2 -13 4.84612 33.4903  14
  -2  -2  13 58.2388 27.4465  46
  -2  -2  13 22.1479 22.9161  30
  -2  -2  12 934.721 105.126  22
  -2  -2  12 956.945 75.6184  30
  -2  -2  12 935.430 76.7941  46
  -2  -2  11 1881.01 152.683  17
  -2  -2  11 2223.84 170.328  22
  -2  -2  11 1795.57 140.104  34
  -2  -2  11 1888.10 140.076  30
  -2  -2  11 2383.39 144.066  46
  -2  -2  10 171.357 27.4749  46
  -2  -2  10 91.7859 22.6660  30
  -2  -2  10 187.883 45.9645  22
  -2  -2  10 65.2877 24.1854  34
  -2  -2  10 123.404 34.2458  12
  -2  -2  10 127.261 33.2724  17
  -2  -2   9 953.266 61.3769  30
  -2  -2   9 666.149 60.0194  34
  -2  -2   9 701.384 72.7341  12
  -2  -2   9 784.251 79.4907  22
  -2  -2   9 696.466 69.3139  17
  -2  -2   8 136.404 23.4465  34
  -2  -2   7 595.994 56.4110  12
  -2  -2   6 695.071 60.6066  13
  -2  -2   5 3197.21 219.150  13
  -2  -2   4 2989.26 203.020  16
  -2  -2   4 3001.32 204.197  13
  -2  -2   3 172.710 23.8879  15
  -2  -2   2 117.899 24.1424  18
  -2  -2   2 183.931 23.1570  15
  -2  -2   1 11089.3 729.630  18
  -2  -2   0 5232.42 370.445  18
  -2  -2   0 5719.26 365.935  10
  -2  -2  -1 2743.04 184.705  18
  -2  -2  -1 2616.18 183.582  14
  -2  -2  -2 1896.70 138.088  18
  -2  -2  -2 1976.70 137.458  14
  -2  -2  -3 1653.59 128.462  14
  -2  -2  -3 1884.76 126.618  21
   2   2   4 2672.87 181.735  22
  -2  -2  -4 2386.88 177.940  14
   2   2   5 7502.80 507.150  22
  -2  -2  -6 23520.6 1365.75  14
   2   2   6 21650.6 1352.30  40
   2   2   6 20481.0 1366.95  22
  -2  -2  -6 18824.1 1351.97  25
  -2  -2  -7 11141.3 716.517  14
   2   2   7 9683.90 701.943  40
   2   2   7 8974.85 716.661  22
  -2  -2  -7 12192.5 702.499  24
  -2  -2  -8 520.017 59.5093  14
   2   2   8 499.670 46.0695  40
  -2  -2  -8 481.034 42.6086  24
  -2  -2  -9 27.8342 31.5933  14
   2   2   9 89.4290 28.9879  40
  -2  -2  -9 80.3284 20.8541  24
  -2  -2 -10 4.99531 33.1066  14
  -2  -2 -10 11.6714 19.2601  24
   2   2  10 20.6391 26.0562  40
   2   2  11 86.8116 28.2791  34
  -2  -2 -11 102.040 40.3273  18
  -2  -2 -11 40.9331 33.8910  14
  -2  -2 -11 56.6430 20.8313  24
  -2  -2 -12-9.60153 30.4312  18
  -2  -2 -12 24.3308 31.4116  14
  -2  -2 -13 195.575 39.4448  18
   2   2  13 144.489 28.9042  30
   2   2  13 231.698 29.1611  34
   2   2  14 125.599 22.9348  30
  -2  -2 -14 99.7493 27.4025  18
   2   2  14 80.9190 20.1166  34
   2   2  15 259.920 25.0223  30
   2   3 -18 28.0602 10.3109  31
   2   3 -17 15.7632 13.2592  41
  -2  -3  16-4.30543 32.1787  23
  -2  -3  16 33.1371 19.0473  46
   2   3 -16 9.30046 16.1202  41
  -2  -3  16 15.3463 33.6199  22
  -2  -3  15 345.527 55.4119  23
  -2  -3  15 333.538 37.4263  46
  -2  -3  15 373.145 59.2016  22
   2   3 -14 59.3462 35.4005  14
  -2  -3  14 61.9833 45.1881  23
  -2  -3  14 73.6017 48.6377  22
   2   3 -14 120.500 24.4175  41
  -2  -3  14 83.5944 27.6094  46
  -2  -3  13 1334.96 124.361  23
  -2  -3  13 1338.72 130.593  22
   2   3 -13 1393.75 98.8767  41
  -2  -3  13 1252.62 100.577  46
  -2  -3  12 104.942 27.9718  46
   2   3 -12 36.1511 21.2089  41
   2   3 -11 71.8373 19.9928  41
  -2  -3  11 47.6859 32.6609  17
  -2  -3  11 35.0084 43.7920  22
  -2  -3  11 83.8303 25.8286  46
  -2  -3  11-4.89615 33.7893  12
  -2  -3  11 92.4347 24.1312  30
   2   3 -10 406.179 34.8074  41
  -2  -3  10 355.468 47.9993  17
  -2  -3  10 328.167 37.1779  46
  -2  -3  10 334.003 50.3592  12
  -2  -3  10 341.360 56.6521  22
  -2  -3  10 347.437 37.2109  30
   2   3  -9 2710.47 176.641  41
  -2  -3   9 2428.94 177.007  46
  -2  -3   9 2801.07 192.476  12
  -2  -3   9 2671.14 178.092  30
  -2  -3   9 2318.63 193.833  22
   2   3  -8 619.451 51.0144  41
  -2  -3   8 741.786 53.7629  46
  -2  -3   7 20.9019 23.5676  13
  -2  -3   6 2.23114 21.0820  13
  -2  -3   5 3171.05 216.783  13
  -2  -3   5 3094.34 215.854  16
  -2  -3   4 5131.59 370.105  13
  -2  -3   4 5559.73 371.011  15
  -2  -3   4 5919.96 370.708  16
  -2  -3   3 253.114 31.3662  15
  -2  -3   3 282.260 30.5342  16
  -2  -3   2 539.672 48.6182  18
  -2  -3   2 535.390 46.4799  15
  -2  -3   1 819.252 60.0226  10
  -2  -3   1 767.670 64.5793  18
  -2  -3   0 348.147 38.2521  18
  -2  -3   0 374.889 35.1466  21
  -2  -3   0 338.065 29.1666   9
  -2  -3  -1 31.9612 21.2571  21
  -2  -3  -1 6.03775 21.3684  18
  -2  -3  -2 216.325 33.5458  14
  -2  -3  -2 252.640 35.6823  18
  -2  -3  -3 800.743 68.6656  21
  -2  -3  -3 931.137 74.6618  18
  -2  -3  -3 810.833 72.4477  14
  -2  -3  -4 7363.21 536.018  21
  -2  -3  -4 8495.59 542.384  18
  -2  -3  -4 8284.55 530.835  25
  -2  -3  -5 518.806 59.4676  14
  -2  -3  -5 645.056 58.5499  21
  -2  -3  -5 608.122 51.1786  25
   2   3   6 11.4588 19.6130  40
  -2  -3  -6 3.75235 25.4853  14
  -2  -3  -6 8.57516 21.7751  21
  -2  -3  -6-3.75950 26.3446  18
  -2  -3  -6-4.99452 15.7926  24
   2   3   7 643.573 52.9270  40
  -2  -3  -7 489.198 62.6259  14
  -2  -3  -7 521.017 57.1272  21
  -2  -3  -7 345.658 61.5435  18
  -2  -3  -7 746.826 50.8144  24
   2   3   8 230.559 33.8211  40
  -2  -3  -8 237.275 43.2914  14
  -2  -3  -8 150.154 26.5739  24
  -2  -3  -9 1183.73 107.957  18
   2   3   9 989.796 91.0731  40
  -2  -3  -9 1198.69 108.133  14
  -2  -3 -10 5.00863 34.8345  18
  -2  -3 -10 8.45051 19.1816  24
   2   3  10 8.44815 26.4047  40
  -2  -3 -10 10.1370 31.8319  14
  -2  -3 -11 819.839 80.9837  14
  -2  -3 -11 748.264 62.2699  24
   2   3  11 776.318 65.5799  34
  -2  -3 -11 931.762 83.8807  18
   2   3  12 6.70810 22.2191  34
  -2  -3 -12 46.0996 28.9527  18
   2   3  13 127.781 23.7652  30
  -2  -3 -13 76.1567 28.3211  18
   2   3  13 117.168 22.7122  34
   2   3  14 197.183 22.7024  30
   2   3  14 165.758 22.3493  34
   2   4 -18 37.9205 9.95486  31
  -2  -4  18 4.11777 9.23993  42
   2   4 -17 308.910 27.4703  41
  -2  -4  17 243.202 41.8382  23
   2   4 -16 269.293 30.0601  41
  -2  -4  16 352.307 51.5048  23
  -2  -4  15 108.527 42.8843  22
  -2  -4  15 136.537 45.5828  23
  -2  -4  15 128.638 25.2427  46
   2   4 -14 289.750 33.1443  41
  -2  -4  14 294.377 35.6072  46
  -2  -4  14 261.568 55.1529  23
  -2  -4  14 275.223 59.3338  22
  -2  -4  13 3206.74 226.451  17
   2   4 -13 3290.21 205.925  41
  -2  -4  13 2848.74 228.014  23
  -2  -4  13 2648.24 205.831  46
  -2  -4  13 3037.23 233.897  22
  -2  -4  12 10421.2 738.300  17
  -2  -4  12 10846.2 742.497  23
  -2  -4  12 11307.4 720.809  46
   2   4 -12 10743.9 719.050  41
  -2  -4  11 725.160 77.1420  17
   2   4 -11 799.048 59.6583  41
  -2  -4  11 634.792 60.6358  46
  -2  -4  11 842.120 80.3765  12
  -2  -4  11 792.379 85.2770  22
  -2  -4  10-16.8238 29.0227  17
   2   4 -10-1.33047 16.0254  41
  -2  -4  10 24.0788 38.0704  22
  -2  -4  10 13.0761 28.8779  12
  -2  -4  10-3.03318 20.6005  46
   2   4  -9 151.274 21.7465  41
  -2  -4   9 161.664 34.3364  12
  -2  -4   9 90.5865 37.3785  22
  -2  -4   9 141.340 25.8657  46
  -2  -4   8 1511.12 121.971  13
  -2  -4   8 1855.97 125.532  12
  -2  -4   8 1796.61 111.102  46
   2   4  -8 1353.05 108.246  41
  -2  -4   8 1588.38 124.310  22
  -2  -4   6 162.255 31.1941  13
  -2  -4   6 206.163 31.7779  16
  -2  -4   5 3880.12 255.932  13
  -2  -4   5 3555.66 254.318  16
  -2  -4   4 302.793 37.7994  13
  -2  -4   4 249.749 37.2496  16
  -2  -4   4 292.082 35.6504  23
  -2  -4   3-3.64649 18.9387  10
  -2  -4   3-4.04360 23.0050  15
  -2  -4   2 1308.30 93.4369  10
  -2  -4   2 1292.84 96.6652  15
  -2  -4   2 1154.19 96.4821  18
  -2  -4   1 692.259 55.6507   9
  -2  -4   1 763.307 64.4795  18
  -2  -4   0 16160.1 1076.94   9
  -2  -4   0 16411.9 1084.03  18
  -2  -4   0 16982.6 1082.23  21
  -2  -4  -1 115.739 28.7695  18
  -2  -4  -1 91.9135 29.6583  21
  -2  -4  -2 3067.05 223.125  18
  -2  -4  -2 3239.23 220.810  21
  -2  -4  -3 3627.89 256.845  25
  -2  -4  -3 3578.46 265.390  21
  -2  -4  -4 569.063 56.7368  14
  -2  -4  -4 558.684 57.8926  18
  -2  -4  -4 682.050 57.1301  21
  -2  -4  -5 193.417 27.7960  25
  -2  -4  -5 258.337 40.3437  14
  -2  -4  -5 222.940 40.0979  18
  -2  -4  -5 262.461 39.0703  21
  -2  -4  -6 101.615 30.6405  21
  -2  -4  -6 104.926 20.6595  24
  -2  -4  -6 128.124 36.0495  14
  -2  -4  -6 76.5141 31.7111  18
   2   4   6 141.667 27.7095  40
  -2  -4  -7 1101.45 88.4555  24
  -2  -4  -7 1419.36 110.374  14
   2   4   7 1264.04 91.8016  40
  -2  -4  -7 1176.90 100.456  21
  -2  -4  -8 1874.20 142.103  18
  -2  -4  -8 2030.55 143.579  14
   2   4   8 1863.65 125.321  40
  -2  -4  -9 1828.98 135.945  24
  -2  -4  -9 2271.50 159.682  18
   2   4   9 1930.03 139.819  40
   2   4  10 372.980 43.9611  40
  -2  -4 -10 303.780 50.9289  18
  -2  -4 -11 795.211 81.2435  18
   2   4  11 927.199 70.9542  34
   2   4  12 56.5282 21.9784  34
   2   4  13 369.410 34.6084  30
   2   4  13 399.709 34.6422  34
   2   4  14 229.319 19.9696  34
   2   5 -18 20.7871 8.58584  31
  -2  -5  18-1.26829 9.06250  42
  -2  -5  17 47.5661 16.0792  42
   2   5 -17 95.5002 15.2648  31
  -2  -5  17 91.5625 31.3360  23
   2   5 -16 2107.83 145.107  41
  -2  -5  16 2157.62 165.474  23
   2   5 -15 1015.07 74.4270  41
  -2  -5  15 909.208 95.9863  23
   2   5 -14 21.9644 17.7503  41
  -2  -5  14 65.0571 33.4919  17
  -2  -5  14 33.3356 39.5655  22
  -2  -5  14 16.9157 40.4461  23
   2   5 -13 114.284 22.6239  41
  -2  -5  13 104.241 25.1433  46
  -2  -5  13 51.2922 40.9983  22
  -2  -5  13 108.950 43.8328  23
  -2  -5  13 47.4019 34.8430  17
  -2  -5  12 322.269 57.4310  17
  -2  -5  12 384.756 60.8819  22
  -2  -5  12 386.727 61.1430  23
  -2  -5  12 422.461 58.5369  12
   2   5 -12 401.112 37.6989  41
  -2  -5  12 351.259 39.6500  46
  -2  -5  11 4392.54 318.979  22
  -2  -5  11 4845.50 320.861  12
   2   5 -11 4606.46 297.997  41
  -2  -5  11 4157.23 298.114  46
  -2  -5  10 394.848 54.5596  23
  -2  -5  10 385.459 53.0156  22
  -2  -5  10 429.039 54.2583  12
   2   5 -10 356.050 34.4102  41
  -2  -5  10 336.951 36.8769  46
  -2  -5   9 1214.46 102.394  23
   2   5  -9 1109.14 83.1807  41
  -2  -5   9 1241.39 100.547  22
  -2  -5   9 1182.75 99.9930  12
  -2  -5   8 161.241 21.9379  28
  -2  -5   8 173.341 32.5827  13
  -2  -5   8 163.929 33.6851  12
  -2  -5   8 154.162 37.5345  23
   2   5  -8 162.258 21.0430  41
  -2  -5   7 1007.25 68.8342  28
  -2  -5   7 921.585 80.4395  13
  -2  -5   7 754.933 79.3279  23
  -2  -5   6 105.301 29.9574  16
  -2  -5   6 94.0723 28.9846  23
  -2  -5   5 1926.57 148.299  10
  -2  -5   5 2115.28 148.996  16
  -2  -5   5 2030.71 145.630  23
  -2  -5   4 71.0659 25.2494  16
  -2  -5   4 45.0227 22.5209  23
  -2  -5   4 42.5410 22.6464  10
  -2  -5   4 32.2380 22.4461  13
  -2  -5   4 56.5882 27.3505  15
  -2  -5   3 1222.55 95.2895  10
  -2  -5   3 1218.40 96.6027  15
  -2  -5   2 71.0496 29.9050  18
  -2  -5   2 89.2590 27.6244  15
  -2  -5   1 19.5912 25.9189  18
  -2  -5   1 19.5275 16.0369   9
  -2  -5   0 2427.98 180.410  18
  -2  -5   0 2639.88 180.509  21
  -2  -5   0 2456.87 172.657   9
  -2  -5  -1 37.0676 26.3993  18
  -2  -5  -1 2.84073 23.6554  21
  -2  -5  -1 16.1711 16.5590  25
  -2  -5  -2 60.4909 27.3775  18
  -2  -5  -2 79.0885 29.6741  21
  -2  -5  -2 88.7087 18.9047  25
  -2  -5  -3 386.171 51.6479  18
  -2  -5  -3 404.851 39.8634  25
  -2  -5  -3 498.274 51.4708  21
  -2  -5  -4 728.325 65.2977  21
  -2  -5  -4 583.247 66.1530  18
  -2  -5  -4 618.717 53.0869  25
  -2  -5  -5 240.215 46.4844  18
  -2  -5  -5 391.186 33.5673  24
   2   5   5 268.767 35.1231  40
  -2  -5  -5 292.145 44.8619  21
  -2  -5  -6 2956.60 217.032  24
   2   5   6 3547.12 220.909  40
  -2  -5  -7 1487.34 116.621  24
  -2  -5  -7 1606.60 130.658  21
   2   5   7 1938.55 122.615  40
  -2  -5  -7 1621.55 136.335  18
   2   5   8 374.391 41.8282  40
  -2  -5  -8 406.417 54.8063  18
  -2  -5  -8 248.700 47.7290   7
  -2  -5  -8 401.513 38.1686  24
  -2  -5  -9 40.2167 30.5333  18
  -2  -5  -9 67.8314 19.8280  24
   2   5   9 31.8844 25.7715  40
  -2  -5 -10 567.050 61.8782  18
   2   5  11 11.3227 20.4775  34
   2   5  12 182.545 21.9750  34
   2   5  12 88.8526 18.7968  30
   2   5  13 10.2870 9.66152  34
   2   6 -17 10.2832 11.3999  31
  -2  -6  17 12.7304 12.9968  42
  -2  -6  16 212.366 25.8731  42
   2   6 -16 211.433 23.8207  31
  -2  -6  16 166.771 40.9897  23
  -2  -6  15 339.027 37.8307  42
  -2  -6  15 291.880 55.7833  23
   2   6 -15 445.606 36.6699  31
  -2  -6  14 2414.79 186.313  23
  -2  -6  14 2272.64 183.020  17
  -2  -6  14 2369.62 187.194  10
  -2  -6  13 2868.18 227.946  23
  -2  -6  13 2855.77 224.420  17
  -2  -6  13 3239.86 231.426  10
  -2  -6  12 4619.51 320.509  17
  -2  -6  12 4617.19 320.831  12
  -2  -6  12 4619.76 323.268  10
   2   6 -12 4211.32 295.377  41
  -2  -6  12 4618.82 321.281  23
  -2  -6  11 610.414 72.2995  12
  -2  -6  11 630.077 52.9082  28
  -2  -6  11 663.164 77.0095  23
  -2  -6  11 806.599 78.3143  17
  -2  -6  10 117.150 36.2139  12
  -2  -6  10 67.9374 18.8308  28
  -2  -6  10 32.7219 36.5741  23
  -2  -6   9 220.959 28.7964   6
  -2  -6   9 362.261 50.0454  23
  -2  -6   9 292.156 30.9138  42
  -2  -6   9 299.070 30.0007  28
   2   6  -9 309.927 30.1669  31
  -2  -6   9 289.974 44.8891  13
  -2  -6   9 283.187 48.0589  10
  -2  -6   9 275.865 44.5888  12
  -2  -6   8 127.714 35.5698  23
  -2  -6   8 177.752 22.8388  28
  -2  -6   8 137.112 20.2156  43
  -2  -6   8 114.608 20.9397  42
   2   6  -8 136.729 21.5209  31
  -2  -6   8 228.454 36.3772  13
  -2  -6   8 188.677 38.0871  10
  -2  -6   8 236.311 38.0344  12
  -2  -6   7 537.490 55.4735  23
  -2  -6   7 531.399 42.5328  28
  -2  -6   7 456.570 42.0125  42
  -2  -6   7 577.188 42.4322  43
  -2  -6   7 610.723 61.2539  10
  -2  -6   7 614.055 57.5475  13
   2   6  -7 412.262 41.1322  31
  -2  -6   7 600.701 58.6171  16
  -2  -6   6 8015.48 506.759  13
  -2  -6   6 7454.53 502.415  23
  -2  -6   6 7669.63 491.936  27
  -2  -6   6 7522.85 492.787  28
  -2  -6   6 8002.92 508.695  10
  -2  -6   6 7336.03 506.422  16
  -2  -6   6 7444.67 492.746  42
  -2  -6   6 7366.54 492.413  43
   2   6  -6 7101.57 492.381  31
  -2  -6   5 74.7146 15.4057  43
  -2  -6   5 63.7975 15.4443  42
  -2  -6   5 86.9590 29.8358  16
  -2  -6   5 81.1967 24.3629  23
   2   6  -5 83.8042 16.9392  31
  -2  -6   5 89.1378 27.3829  13
  -2  -6   5 108.027 28.9307  15
  -2  -6   4 5140.58 357.740  16
  -2  -6   4 5351.09 359.236  15
  -2  -6   4 5167.11 356.773  13
  -2  -6   3 46.7239 25.1779  15
  -2  -6   3 45.8734 15.9531  27
   2   6  -3 33.4194 14.5940  26
  -2  -6   3 25.2102 20.0770   9
  -2  -6   2 959.797 87.5307  15
  -2  -6   2 1100.78 76.8306  27
  -2  -6   2 892.648 88.1714  18
   2   6  -2 1168.52 76.4781  26
  -2  -6   2 988.315 83.4905   9
  -2  -6   1 2235.97 185.456  15
  -2  -6   1 2436.24 187.400  18
   2   6  -1 2673.85 173.492  26
  -2  -6   1 2616.73 174.348  25
  -2  -6   1 2552.18 180.863   9
  -2  -6   0 13.8221 25.5027  15
  -2  -6   0 28.6235 16.6516  25
  -2  -6   0 10.7206 24.3091  18
  -2  -6  -1 546.912 58.8672  21
  -2  -6  -1 540.145 45.3302  25
  -2  -6  -1 496.783 56.7259  18
  -2  -6  -2 75.1438 18.1957   6
  -2  -6  -2 75.7463 30.7890  18
  -2  -6  -2 82.6512 21.1527  25
  -2  -6  -2 78.2029 31.0571  21
  -2  -6  -3 106.091 35.3384  18
  -2  -6  -3 27.3175 29.2344  21
  -2  -6  -3 64.0161 20.9397  25
  -2  -6  -4 2830.54 192.862  24
   2   6   5 53.7858 26.2169  40
  -2  -6  -5 69.9945 32.5380  18
  -2  -6  -5 98.8679 34.2179  21
  -2  -6  -5 73.5295 18.7555  24
   2   6   6 42.7463 25.3778  40
  -2  -6  -6 70.6015 32.5774  18
  -2  -6  -6 49.2490 19.5845  24
  -2  -6  -6-4.05160 28.9295  21
  -2  -6  -7 98.5918 32.9785  21
  -2  -6  -7 50.0147 31.8463  18
  -2  -6  -7 100.347 31.9412   7
   2   6   7 94.4149 28.3413  40
  -2  -6  -8-16.6094 27.2981  18
   2   6   9 57.6447 23.8098  40
  -2  -6  -9 21.2330 16.0821  24
   2   6  10 2.70198 19.1130  34
   2   6  11 145.760 21.8049  30
   2   6  11 288.161 25.0878  34
   2   6  12 39.2419 10.4416  34
  -2  -7  17-1.55095 10.3476  42
   2   7 -17 10.6129 8.39846  31
  -2  -7  16 3.71989 28.3529  23
  -2  -7  16 22.0431 15.3036  42
   2   7 -16 11.4545 12.5002  31
  -2  -7  15 255.185 47.2826  23
   2   7 -15 238.834 25.5423  31
  -2  -7  15 229.140 28.4253  42
  -2  -7  14 14.9013 34.2834  17
  -2  -7  14-1.67313 18.6655  42
  -2  -7  14-33.5075 37.0078  10
   2   7 -14-16.1459 16.3072  31
  -2  -7  14-29.9572 41.7609  23
  -2  -7  13 5.35915 35.5085  17
  -2  -7  13-1.78603 19.3684  42
  -2  -7  13 52.9982 35.9181  10
   2   7 -13 5.85327 17.0791  31
  -2  -7  13-5.23859 37.2630  23
  -2  -7  12 273.762 50.0953  17
  -2  -7  12 214.837 31.0324  42
  -2  -7  12 255.636 52.4492  10
  -2  -7  12 343.268 52.3501  12
   2   7 -12 255.965 29.9981  31
  -2  -7  12 318.280 55.0803  23
  -2  -7  11 1760.81 149.344  17
  -2  -7  11 1763.34 128.592  42
  -2  -7  11 1967.86 154.452  10
  -2  -7  11 1769.62 147.468  12
  -2  -7  11 1739.13 147.260  23
   2   7 -11 1825.98 126.927  31
  -2  -7  10 6157.40 403.084  17
  -2  -7  10 5735.59 403.378  10
  -2  -7  10 5556.66 398.463  12
  -2  -7  10 5502.34 379.867  42
   2   7 -10 5924.70 379.335  31
  -2  -7  10 5541.81 379.002   6
  -2  -7   9 2265.15 171.199  23
  -2  -7   9 2127.92 171.586  13
  -2  -7   9 2517.06 174.217  12
  -2  -7   9 2510.48 178.470  10
  -2  -7   9 2031.32 153.927  42
   2   7  -9 2268.45 153.732  31
  -2  -7   9 2230.54 154.877   6
  -2  -7   8 856.706 81.8821  23
  -2  -7   8 832.155 67.3939  42
  -2  -7   8 887.449 67.0350  43
  -2  -7   8 949.138 70.6359   6
   2   7  -8 853.190 67.0463  31
  -2  -7   8 890.428 87.4463  10
  -2  -7   8 979.241 85.7258  13
  -2  -7   8 1010.77 84.8372  12
  -2  -7   7 1300.04 91.1270  43
  -2  -7   7 1398.06 94.9602   6
  -2  -7   7 1215.56 91.0610  42
  -2  -7   7 1345.28 110.731  10
  -2  -7   7 1249.86 106.433  13
  -2  -7   7 1254.07 108.083  16
  -2  -7   7 1073.88 101.627  23
   2   7  -7 1276.48 90.9581  31
   2   7  -6 110.751 18.8492  31
  -2  -7   6 77.0937 30.2203  10
  -2  -7   6 89.0728 27.7022  13
  -2  -7   6 109.463 18.6652  42
  -2  -7   6 51.7740 28.4051  16
  -2  -7   5 1738.65 135.162  13
  -2  -7   5 1623.53 134.625  15
  -2  -7   5 1679.60 120.354  42
  -2  -7   5 1591.06 129.818   7
   2   7  -5 1746.24 120.248  26
  -2  -7   5 1999.79 140.736  10
  -2  -7   5 1800.33 120.312  27
  -2  -7   5 1784.82 137.017  16
  -2  -7   4 179.286 37.2932  15
  -2  -7   4 224.425 24.7506  42
  -2  -7   4 232.511 35.6348   9
   2   7  -4 233.486 24.9762  26
  -2  -7   4 265.448 38.8631  13
  -2  -7   4 237.822 40.7713  16
  -2  -7   4 244.905 25.2330  27
  -2  -7   3 330.817 34.6637  27
  -2  -7   3 409.536 44.8764   9
  -2  -7   3 435.940 52.7033  16
   2   7  -3 414.335 35.2892  26
  -2  -7   3 415.697 34.8223  42
  -2  -7   2 38.2316 28.2771  15
  -2  -7   2 40.1880 16.3816  25
  -2  -7   2 31.3932 19.5308   9
  -2  -7   1 378.273 38.9213  25
  -2  -7   1 489.441 40.5281  50
  -2  -7   1 510.667 56.8061  15
  -2  -7   1 514.807 55.5603  18
  -2  -7   0 430.110 52.9102  15
  -2  -7   0 375.085 38.1264  25
  -2  -7   0 444.925 39.7475   6
  -2  -7   0 451.801 37.9296  50
  -2  -7   0 330.726 50.8911  18
  -2  -7  -1 494.866 47.9374   6
  -2  -7  -1 548.661 48.6720  25
  -2  -7  -2 2755.07 212.145   6
  -2  -7  -2 3532.00 215.705  25
  -2  -7  -2 3209.28 211.749  24
  -2  -7  -2 3242.34 231.618  15
  -2  -7  -3 374.632 53.0659  18
  -2  -7  -3 391.588 36.0334  24
   2   7   4 2734.44 187.453  40
  -2  -7  -4 2659.28 183.961  24
  -2  -7  -4 2711.67 203.055  18
  -2  -7  -5 72.4907 32.5230  18
  -2  -7  -5 18.4203 16.1065  24
  -2  -7  -5 29.8535 29.4900   7
   2   7   5 35.6704 24.1559  40
  -2  -7  -6 51.3402 30.4238   7
  -2  -7  -6-8.46314 30.3486  18
   2   7   6 31.5357 24.1451  40
   2   7   7 146.337 28.0142  40
  -2  -7  -7 158.321 21.5868  24
   2   7   8 332.056 35.9708  40
   2   7   9 108.712 21.6188  34
   2   7  10 97.6437 17.7467  34
  -2  -8  16 175.889 22.1766  37
  -2  -8  16 109.501 17.3003  42
  -2  -8  15 22.5624 29.2060  23
  -2  -8  15 11.9039 14.6577  42
  -2  -8  14 25.8529 32.6129  23
  -2  -8  14 1.42395 16.3870  42
  -2  -8  14-32.4222 32.7016  17
  -2  -8  13 46.3084 35.2775  23
  -2  -8  13-4.74797 17.0516  42
  -2  -8  13-5.76780 32.6239  10
  -2  -8  13 5.11296 33.0034  17
  -2  -8  12 561.937 67.6648  23
  -2  -8  12 540.342 46.7657  42
  -2  -8  12 520.295 69.1360  10
  -2  -8  12 439.488 64.6091  17
  -2  -8  11 336.970 53.7497  23
  -2  -8  11 302.368 34.8783  42
  -2  -8  11 334.958 57.6847  10
  -2  -8  11 368.837 55.0462  12
  -2  -8  11 444.051 58.3349  17
  -2  -8  10 293.449 52.8037  17
  -2  -8  10 301.127 33.8527  42
  -2  -8  10 414.111 54.2829  23
  -2  -8  10 339.857 35.1619   6
  -2  -8  10 483.669 60.1380  10
  -2  -8  10 252.865 48.3565  12
  -2  -8   9 1536.97 133.567  10
  -2  -8   9 1458.54 125.078  12
  -2  -8   9 1629.76 111.356   6
  -2  -8   9 1443.00 108.701  42
  -2  -8   8 277.789 49.8073  10
  -2  -8   8 231.799 43.2879  13
  -2  -8   8 230.384 41.4150  12
  -2  -8   8 218.706 27.3053  42
  -2  -8   8 241.136 31.0955   6
   2   8  -7 62.4660 18.7035  26
  -2  -8   7 60.2098 30.0672  13
  -2  -8   7 64.6238 27.9940  12
  -2  -8   7 25.5035 31.2636  10
  -2  -8   7 30.1333 16.9818  42
  -2  -8   7 50.3680 22.7540   6
  -2  -8   6-11.6922 21.6596   6
  -2  -8   6 12.3093 25.5238  13
   2   8  -6 23.1044 16.3211  26
  -2  -8   6 2.75718 15.6899  42
  -2  -8   6-12.1167 24.3891   9
  -2  -8   5 364.869 38.8236   6
  -2  -8   5 345.437 35.0314  37
  -2  -8   5 377.795 45.7149   7
  -2  -8   5 342.610 45.5367   9
  -2  -8   5 344.049 33.4969  42
   2   8  -5 317.645 32.4080  26
  -2  -8   5 408.112 48.4154  13
  -2  -8   4 419.591 50.6415  15
  -2  -8   4 287.734 30.2630  42
  -2  -8   4 290.890 41.4080   9
  -2  -8   4 323.250 36.9187   6
  -2  -8   4 274.281 41.6906   7
  -2  -8   4 371.024 47.2461  13
  -2  -8   3 4152.61 249.060  15
  -2  -8   3 3479.80 240.896  13
  -2  -8   3 2878.75 226.632  50
  -2  -8   3 3333.59 243.019   7
  -2  -8   3 3608.54 229.964   6
  -2  -8   2 626.293 69.6024  15
  -2  -8   2 767.551 69.3284  13
  -2  -8   2 635.997 54.6150  50
  -2  -8   2 621.993 69.6336   7
  -2  -8   2 708.644 58.2494   6
  -2  -8   1 226.671 29.1926  50
  -2  -8   1 292.710 46.3561  15
  -2  -8   1 284.528 47.8033   7
  -2  -8   1 273.077 31.9413   6
  -2  -8   0 175.314 41.1276  15
  -2  -8   0 191.054 42.1400   7
  -2  -8   0 185.965 27.1912   6
  -2  -8   0 177.076 26.5673  25
  -2  -8  -1 1396.66 109.178  15
  -2  -8  -1 1209.92 105.834  18
  -2  -8  -1 1210.52 109.760   7
  -2  -8  -1 1102.67 87.8525   6
  -2  -8  -2 94.4489 35.5996  18
  -2  -8  -2 170.639 39.1706  15
  -2  -8  -2 109.974 39.1464   7
   2   8   3-1.77252 22.5219  40
  -2  -8  -3-21.8071 27.8993  18
  -2  -8  -3 25.9175 29.9925   7
  -2  -8  -3 4.68517 31.8203  15
   2   8   4 90.9977 25.3157  40
  -2  -8  -4 44.7121 32.9230   7
  -2  -8  -4 49.3963 32.0012  15
   2   8   5 641.395 55.4137  40
  -2  -8  -6 252.945 27.9268  44
   2   8   6 284.016 32.3788  40
   2   8   7 106.810 22.3150  40
   2   8   8-5.09654 15.4835  34
   2   8   9 73.7089 13.6015  34
  -2  -9  16 7.90348 13.4294  37
  -2  -9  15 56.8049 13.7839  42
  -2  -9  15 98.3453 20.2525  37
  -2  -9  14 112.840 32.2780  17
  -2  -9  14 105.958 17.7683  42
  -2  -9  14 116.794 24.1360  37
  -2  -9  13 622.828 68.5836  17
  -2  -9  13 585.756 49.2986  42
  -2  -9  13 674.145 54.7206  37
  -2  -9  12 64.1072 36.3656  17
  -2  -9  12 69.4613 18.6743  42
  -2  -9  11 17.3311 34.8924  10
  -2  -9  11-8.83293 30.0088  12
  -2  -9  11 56.2331 35.0103  17
  -2  -9  10 78.6940 31.7582  12
  -2  -9  10 71.2693 19.5759  42
  -2  -9  10 93.9915 21.6942   6
  -2  -9  10 77.2517 37.5330  17
  -2  -9   9 28.5885 17.2885  42
  -2  -9   9 28.5807 28.2409   9
  -2  -9   9 50.9289 21.9225   6
  -2  -9   9 5.07685 31.9444  17
  -2  -9   8 55.2647 33.4622  13
  -2  -9   8 67.8770 18.5904  42
  -2  -9   8 58.3858 23.8805  37
  -2  -9   8 69.9768 23.3346   6
  -2  -9   8 32.2318 27.5047   9
  -2  -9   7 31.0717 27.8295  13
  -2  -9   7 69.5105 23.1300  37
  -2  -9   7 47.5343 17.6109  42
  -2  -9   7 65.5132 36.2759  16
  -2  -9   7 66.1197 25.6323   6
  -2  -9   7 48.5179 31.7949   9
  -2  -9   6 2873.01 206.427  13
  -2  -9   6 2712.72 190.348  37
  -2  -9   6 2432.54 202.379   9
  -2  -9   6 2883.97 211.023  16
  -2  -9   6 2844.48 188.689  42
  -2  -9   6 2792.73 193.136   6
  -2  -9   5 1047.46 98.3140  16
  -2  -9   5 1158.05 83.8001   6
  -2  -9   5 948.362 90.8992   9
  -2  -9   5 977.198 92.3766  13
  -2  -9   4 3687.31 260.777  50
  -2  -9   4 3338.66 273.122   7
  -2  -9   4 4261.45 264.429   6
  -2  -9   4 3780.83 280.314  16
  -2  -9   4 3821.56 274.035  13
  -2  -9   4 3727.65 259.440  47
  -2  -9   3 43.2977 21.3082  50
  -2  -9   3 56.4879 33.0353   7
  -2  -9   3-3.88807 23.5448  13
  -2  -9   3 13.8889 30.4655  15
  -2  -9   3 38.6359 23.2067   6
  -2  -9   3 40.2127 33.6324  16
  -2  -9   2 1257.00 109.928   7
  -2  -9   2 1322.08 93.6713   6
  -2  -9   2 1063.91 89.5388  50
  -2  -9   2 1186.92 108.508  16
  -2  -9   1 18.6658 33.0750  15
  -2  -9   1 115.851 24.0417   6
  -2  -9   1 61.4052 31.9098   7
  -2  -9   1 75.6669 35.6961  16
  -2  -9   0 20.7723 19.9933   6
  -2  -9   0 83.0897 33.9268   7
  -2  -9   0 60.1437 32.2870  15
  -2  -9  -1 381.743 37.8050   6
  -2  -9  -1 422.940 57.5158   7
  -2  -9  -1 505.815 56.8704  15
  -2  -9  -2 541.989 58.1568  15
  -2  -9  -2 309.778 55.4487   7
   2   9   3 410.550 39.6465  40
   2   9   4 296.987 32.6152  40
  -2  -9  -5 16.2526 14.9802  44
   2   9   5 26.4461 17.1220  40
  -2  -9  -6 291.423 25.2695  44
   2   9   7 105.571 15.9525  34
  -2 -10  16-2.61934 9.09164  37
  -2 -10  15 224.411 23.6081  37
  -2 -10  14 55.4562 17.8857  37
  -2 -10  13 43.8340 19.4781  37
  -2 -10  13 55.7233 28.6955  17
  -2 -10  13 8.06217 12.5407  42
  -2 -10  12 250.878 28.9576  37
  -2 -10  12 169.017 36.9506  17
  -2 -10  12 180.773 22.0457  42
  -2 -10  11-1.76868 19.9514  37
  -2 -10  11 17.5066 28.7516  17
  -2 -10  10 448.981 44.0999  37
  -2 -10  10 440.469 57.9342  17
  -2 -10  10 491.099 42.4375   6
  -2 -10   9 146.363 34.4024   9
  -2 -10   9 179.323 40.0426  17
  -2 -10   8 236.047 43.2929  17
  -2 -10   8 300.445 33.5982   6
  -2 -10   8 198.154 39.0410   9
  -2 -10   7 990.526 74.3282  50
  -2 -10   7 983.233 74.5919   6
  -2 -10   7 1051.08 93.4815  16
  -2 -10   7 804.064 84.4874  17
  -2 -10   7 821.287 83.4396  13
  -2 -10   7 859.492 83.9766   9
  -2 -10   6 960.289 96.7695  16
  -2 -10   6 1003.81 78.6644  47
  -2 -10   6 1169.25 83.2515   6
  -2 -10   6 1030.32 80.8324  50
  -2 -10   5 1279.63 109.486  16
  -2 -10   5 1071.64 87.3141  47
  -2 -10   5 1242.84 90.7644  50
  -2 -10   5 1347.22 92.7431   6
  -2 -10   4 402.381 53.9575  16
  -2 -10   4 331.984 34.3975  50
  -2 -10   4 342.618 36.7373   6
  -2 -10   3 162.235 42.5976  16
  -2 -10   3 164.661 23.3416  50
  -2 -10   3 89.9041 24.4299   6
  -2 -10   2 382.685 54.1003  16
  -2 -10   2 331.801 49.9082   7
  -2 -10   2 358.930 49.7755  15
  -2 -10   1 62.0284 29.8801   7
  -2 -10   1 42.2568 32.8348  16
  -2 -10   0 152.026 22.1982   6
   2  10   0 136.457 23.2338  40
  -2 -10   0 129.918 35.1496  16
   2  10   1 59.0816 18.7559  40
  -2 -10  -1 166.397 35.1785  16
   2  10   2 25.1158 17.0786  40
  -2 -10  -2-11.2263 24.1705  16
   2  10   3 8.77600 15.5206  40
  -2 -10  -3 17.3195 15.1780  44
  -2 -10  -3-3.21825 21.8659  16
   2  10   4 66.8053 14.6698  40
  -2 -10  -4 55.3019 14.7703  44
   2  10   5 16.2595 10.5955  34
  -2 -10  -5 8.36783 8.69008  44
  -2 -11  15 201.800 19.6454  50
  -2 -11  15 302.260 20.7712  47
  -2 -11  14 34.1368 12.1599  50
  -2 -11  14 23.7113 11.4576  37
  -2 -11  13 433.919 35.7714  50
  -2 -11  13 383.403 34.5041  37
  -2 -11  12 13.9569 16.3925  50
  -2 -11  12 24.5741 15.7532  37
  -2 -11  11 46.6596 18.6800  50
  -2 -11  11 27.7397 16.1143  37
  -2 -11  10-10.5986 18.1913  50
  -2 -11  10 1.28302 14.9311   6
  -2 -11  10-2.58875 15.7113  37
  -2 -11   9 450.877 39.0049  50
  -2 -11   9 371.021 37.4834   6
  -2 -11   9 389.045 35.6317  37
  -2 -11   8 196.856 23.9862  47
  -2 -11   8 177.620 25.5556   6
  -2 -11   8 158.895 24.9706  50
  -2 -11   7 13.1368 15.0890  47
  -2 -11   7-7.85118 17.6712  50
  -2 -11   7 27.1137 19.2363   6
  -2 -11   6 1515.47 111.987  47
  -2 -11   6 1531.73 114.165  50
  -2 -11   6 1748.29 133.799  16
  -2 -11   6 1819.41 116.954   6
  -2 -11   5 196.413 26.7089  50
  -2 -11   5 213.830 40.9971  16
  -2 -11   5 289.158 31.2566   6
  -2 -11   4 815.829 76.4085  16
  -2 -11   4 696.874 57.7951  50
  -2 -11   4 806.691 61.3385   6
  -2 -11   3 294.105 45.8046  16
  -2 -11   3 295.370 29.8218  50
  -2 -11   3 330.716 32.4826   6
  -2 -11   2 863.433 60.3210   6
  -2 -11   2 558.250 69.5004  16
  -2 -11   1 472.215 39.8089   6
  -2 -11   1 514.406 55.2302  16
  -2 -11   0 451.395 36.4587   5
  -2 -11   0 509.623 52.6102  16
  -2 -11  -1-17.0351 19.8955  16
  -2 -11  -1 9.03577 14.7753  44
  -2 -11  -2 484.476 38.7328  44
  -2 -11  -3 27.6658 9.84144  44
  -2 -12  13 629.499 44.8572  50
  -2 -12  12 241.806 23.4150  50
  -2 -12  12 271.916 22.1570  47
  -2 -12  11-2.73997 12.9985  50
  -2 -12  11-7.83780 8.66075  37
  -2 -12  11-5.10123 9.98624  47
  -2 -12  10-0.79103 10.4623  47
  -2 -12  10-9.05709 13.6442  50
  -2 -12   9 316.468 27.2704   5
  -2 -12   9 303.097 28.0224   6
  -2 -12   9 250.634 25.4509  47
  -2 -12   9 347.359 29.4278  50
  -2 -12   8 23.1474 15.1699   6
  -2 -12   8 25.1524 11.3478  47
  -2 -12   8 12.8755 14.3144  50
  -2 -12   7 374.060 33.1279  50
  -2 -12   7 398.309 34.6912   6
  -2 -12   6 292.254 29.0123  50
  -2 -12   6 368.095 32.0126   6
  -2 -12   5 101.263 16.5194  50
  -2 -12   5 158.984 20.5114   6
  -2 -12   4 19.7811 14.5878   6
  -2 -12   3 26.5643 13.5288  44
  -2 -12   2 220.910 20.1196   5
  -2 -12   2 212.169 22.8465  44
  -2 -12   1 1.39675 7.13970   5
  -2 -12   1 20.9465 11.6157  44
  -2 -12   0 7.68732 9.56306  44
  -2 -12  -1 149.348 14.0046  44
  -2 -13   8 4.22673 7.47941   5
  -2 -13   7 127.314 13.7806   5
  -2 -13   6 343.924 26.6685   5
  -2 -13   5 109.560 11.8612   5
   3 -13   2 51.4278 9.93130  35
   3 -13   3 13.5624 9.91374  35
   3 -13   4 78.5187 12.9175  35
   3 -13   5 179.932 17.9442  35
   3 -12  -1 35.3428 9.92877  35
   3 -12   0 19.6728 12.7149  35
   3 -12   1 69.8972 15.9994  35
   3 -12   2 598.794 47.0433  35
   3 -12   2 580.370 44.8297   5
   3 -12   3 153.407 21.9010  35
   3 -12   3 144.067 19.3600   5
   3 -12   4 509.774 39.8192   5
   3 -12   4 437.586 40.5069  35
   3 -12   4 477.803 41.5263  50
   3 -12   5 512.418 40.2493   5
   3 -12   5 429.195 40.2585  35
   3 -12   5 493.202 42.1776  50
   3 -12   6 23.9104 15.0174  35
   3 -12   6 22.9442 16.6212  50
   3 -12   6 14.0419 14.2786   5
   3 -12   6 5.19186 15.8298  47
   3 -12   7 250.272 26.8979  50
   3 -12   7 200.361 23.9019   5
   3 -12   7 226.854 25.8511  47
   3 -12   8 232.406 27.7393  50
   3 -12   8 300.816 26.9758   5
   3 -12   8 263.402 27.8066  47
   3 -12   9 380.148 32.3077  50
   3 -12   9 341.953 31.7075  47
   3 -12   9 325.093 29.3604   5
   3 -12  10 51.4846 15.4871  37
   3 -12  10 45.9701 14.7398  47
   3 -12  10 32.9104 14.0973  50
   3 -12  11 2159.43 134.775  37
   3 -12  11 1757.05 133.130  47
   3 -12  11 2044.08 133.830  42
   3 -12  12 323.016 29.0468  47
   3 -12  12 431.377 30.1661  42
   3 -11  -3 10.5951 10.2543  35
   3 -11  -2 58.7229 16.7254  44
   3 -11  -2 26.5534 13.7994  35
   3 -11  -1 6.52558 15.9608  44
   3 -11  -1-1.25613 15.7019  35
   3 -11   0 566.489 50.0965  44
   3 -11   0 604.299 51.1812  36
   3 -11   0 676.284 51.5401  35
   3 -11   0 637.247 47.9917   5
   3 -11   1 20.7458 17.8333  44
   3 -11   1 12.6692 18.7086  36
   3 -11   1 12.6122 18.4250  35
   3 -11   1 17.2043 14.8762   5
   3 -11   2 256.830 28.6195  44
   3 -11   2 194.331 27.8253  36
   3 -11   2 205.354 28.8648  35
   3 -11   2 224.466 25.4865   5
   3 -11   3 36.8692 18.0409  44
   3 -11   3 8.58292 19.1673  35
   3 -11   3 37.7571 18.1175   5
   3 -11   4 16.6433 18.0485   5
   3 -11   4 5.16802 19.3280  35
   3 -11   4 8.38060 18.0694  47
   3 -11   5 192.117 25.3358   5
   3 -11   5 198.821 27.8810  47
   3 -11   5 190.553 27.5965  35
   3 -11   6 1.59881 18.1137  35
   3 -11   6 18.3098 17.0370   5
   3 -11   6 8.50378 19.5975  47
   3 -11   6 37.9842 20.8137  37
   3 -11   7 493.962 42.3548  37
   3 -11   7 423.160 39.1207  35
   3 -11   7 403.755 38.6489   5
   3 -11   7 426.822 39.9912  42
   3 -11   7 406.650 39.8539  47
   3 -11   8 151.783 24.6273  47
   3 -11   8 166.959 25.5432  50
   3 -11   8 157.453 22.5307   5
   3 -11   8 151.062 25.4990  37
   3 -11   8 153.704 23.9477  42
   3 -11   9 37.2956 18.9632  47
   3 -11   9 66.4057 19.8905  50
   3 -11   9 50.8795 16.4813   5
   3 -11   9 28.6156 18.1631  42
   3 -11   9 52.4976 19.4344  37
   3 -11  10 21.7938 19.5605  37
   3 -11  10 18.4791 17.3074  42
   3 -11  10 4.31408 16.0892  47
   3 -11  10-1.35406 16.7748  50
   3 -11  11 1062.09 76.8568  42
   3 -11  11 983.138 76.2056  47
   3 -11  11 1099.64 78.0835  37
   3 -11  12 30.9169 15.2056  42
   3 -11  12 1.07973 13.4362  47
   3 -11  12 18.6436 15.8601  37
   3 -11  13 5.71052 12.6774  42
   3 -11  13 12.0952 13.5084  37
   3 -11  14 17.8680 10.5919  42
   3 -11  14 29.0880 10.4621  37
   3 -10  -6 11.5878 11.8603  36
   3 -10  -5 319.133 30.5109  36
   3 -10  -4 62.2062 17.8430  44
   3 -10  -4 55.6014 19.1408  36
   3 -10  -4 57.3553 13.9955  35
   3 -10  -3 714.445 51.5860  44
   3 -10  -3 611.256 52.4175  36
   3 -10  -3 560.064 48.9832  35
   3 -10  -2 282.862 32.3768  44
   3 -10  -2 328.111 34.7170  36
   3 -10  -2 305.536 32.5576  35
   3 -10  -1 763.463 61.8770   5
   3 -10  -1 959.803 68.8760  36
   3 -10   0 611.070 69.7292   7
   3 -10   1 133.652 25.3916  44
   3 -10   1 113.083 35.9602   7
   3 -10   1 114.470 26.5021  36
   3 -10   1 140.260 22.2897   5
   3 -10   1 159.290 38.0716   1
   3 -10   1 136.365 26.6154  50
   3 -10   2 342.299 34.6453   5
   3 -10   2 341.978 36.6026  47
   3 -10   2 322.680 35.2209  44
   3 -10   2 267.854 47.8432   7
   3 -10   2 352.976 38.1653  36
   3 -10   2 303.496 51.3647   1
   3 -10   2 315.482 37.3224  50
   3 -10   3 480.232 44.0517   5
   3 -10   3 553.077 47.1080  47
   3 -10   3 496.269 44.2896  44
   3 -10   3 428.403 45.9324  36
   3 -10   3 491.814 61.8258   7
   3 -10   3 469.338 46.4827  50
   3 -10   3 477.116 62.8120   1
   3 -10   4 55.1443 20.1787   5
   3 -10   4 43.7932 21.6737  47
   3 -10   4 56.8720 20.5071  44
   3 -10   4 88.3906 32.1950   7
   3 -10   4 56.6108 21.4595  37
   3 -10   4 65.5686 23.1040  36
   3 -10   4 37.4572 23.3657  50
   3 -10   4 91.5026 36.7725   1
   3 -10   5 148.917 24.3242   5
   3 -10   5 118.787 26.3925  47
   3 -10   5 133.253 27.5175  50
   3 -10   5 110.570 25.5671  36
   3 -10   5 84.2775 32.0194   7
   3 -10   5 115.684 24.4397  42
   3 -10   5 130.341 25.0688  37
   3 -10   5 120.723 36.9608   1
   3 -10   6 1091.80 105.029   1
   3 -10   6 1091.95 84.3149   5
   3 -10   6 1041.93 100.057   9
   3 -10   6 1109.53 85.6824  47
   3 -10   6 1119.91 85.9708  37
   3 -10   6 1171.40 85.6787  35
   3 -10   6 1137.38 86.1160  50
   3 -10   6 1153.53 85.6156  42
   3 -10   7 2841.87 211.594   1
   3 -10   7 2692.14 188.172   5
   3 -10   7 2640.62 189.978  47
   3 -10   7 2886.34 190.679  43
   3 -10   7 2533.33 204.857   9
   3 -10   7 2541.44 189.761  37
   3 -10   7 2510.89 187.668  35
   3 -10   7 3063.57 190.991  42
   3 -10   7 3024.32 191.005  50
   3 -10   8 389.448 56.5509   1
   3 -10   8 477.401 40.2192   5
   3 -10   8 347.335 40.9812  47
   3 -10   8 474.100 42.8739  37
   3 -10   8 497.581 43.5490  43
   3 -10   8 422.759 41.2641  42
   3 -10   8 346.455 40.3127  50
   3 -10   8 395.484 54.5740   9
   3 -10   9 149.962 27.2984  49
   3 -10   9 112.289 24.4371  50
   3 -10  10 41.3044 20.7970  47
   3 -10  11 246.500 29.7142  49
   3 -10  11 217.622 29.1648  43
   3 -10  11 208.412 28.0075  42
   3 -10  11 173.990 28.3217  37
   3 -10  11 205.169 27.6655  47
   3 -10  12 41.6374 18.8924  49
   3 -10  12 34.5128 19.0625  43
   3 -10  12 19.4176 17.5675  42
   3 -10  12 25.4624 18.4009  37
   3 -10  12 20.7306 16.1813  47
   3 -10  13 73.2991 18.8450  43
   3 -10  13 71.6065 19.1889  42
   3 -10  13 114.103 20.3989  37
   3 -10  13 104.033 19.8206  49
   3 -10  14 504.455 40.0473  37
   3 -10  14 509.966 40.4800  42
   3 -10  14 466.880 39.8512  43
   3 -10  15 171.681 18.1135  42
   3 -10  15 153.821 17.1819  43
   3  -9  -8 9.75693 12.1377  36
   3  -9  -7 119.004 20.7993  36
   3  -9  -6 314.223 33.5220  36
   3  -9  -6 383.343 46.3508  21
   3  -9  -5 385.812 38.2875  36
   3  -9  -5 336.765 34.3248  44
   3  -9  -5 389.891 49.7745  21
   3  -9  -4 416.341 40.8844  36
   3  -9  -4 371.943 35.4649  35
   3  -9  -4 317.719 36.9791  44
   3  -9  -4 475.591 55.0941  21
   3  -9  -3 1689.26 134.204  21
   3  -9  -3 1513.37 131.185   7
   3  -9  -2 2413.17 172.989   5
   3  -9  -2 2594.90 179.248  36
   3  -9  -2 2277.95 175.808  35
   3  -9  -2 2665.39 196.773   7
   3  -9  -2 2381.19 192.763  21
   3  -9  -2 3094.44 179.015  44
   3  -9  -1-15.9486 31.1098   7
   3  -9  -1 20.0241 23.6725  36
   3  -9  -1 1.92332 22.0220  44
   3  -9  -1 53.5935 29.7258   1
   3  -9  -1 10.2816 16.0937   5
   3  -9   0 2432.86 167.136  50
   3  -9   0 1943.92 178.532  11
   3  -9   0 2608.57 187.674   7
   3  -9   0 2480.95 168.589  36
   3  -9   0 2129.51 164.995  44
   3  -9   0 2544.26 164.540   5
   3  -9   0 2453.46 185.664   1
   3  -9   1 3763.36 280.055   1
   3  -9   1 3783.44 260.116  47
   3  -9   1 3439.12 275.318  11
   3  -9   1 3770.96 278.704   7
   3  -9   1 3796.21 261.513  36
   3  -9   1 3547.23 259.875  50
   3  -9   1 3851.51 258.528   5
   3  -9   1 4359.77 261.265  44
   3  -9   2 685.565 59.4264   5
   3  -9   2 754.377 61.6151  47
   3  -9   2 778.362 61.3933  44
   3  -9   2 656.903 75.6565   7
   3  -9   2 752.755 62.3462  36
   3  -9   2 726.780 62.4692  50
   3  -9   2 821.805 81.7078   1
   3  -9   3 90.5144 36.0273   1
   3  -9   3 56.6173 21.2698   5
   3  -9   3 17.1084 21.8477  47
   3  -9   3 53.6345 21.0248  44
   3  -9   3 19.9151 30.8670   7
   3  -9   3 80.9086 23.3567  37
   3  -9   3 64.4113 23.4910  36
   3  -9   3 58.4688 23.2117  42
   3  -9   3 53.0672 24.1692  50
   3  -9   4 7705.19 527.991   1
   3  -9   4 7138.39 503.583   5
   3  -9   4 8095.18 505.816  47
   3  -9   4 7457.84 503.244  44
   3  -9   4 7226.71 505.567  36
   3  -9   4 7544.46 505.159  37
   3  -9   4 7523.62 521.548   7
   3  -9   4 8227.84 506.430  50
   3  -9   4 7622.26 504.936  42
   3  -9   5 335.743 53.2249   1
   3  -9   5 259.575 32.1904   5
   3  -9   5 275.766 34.3772  47
   3  -9   5 285.331 29.9944  44
   3  -9   5 292.549 34.6506  43
   3  -9   5 230.636 43.2480   7
   3  -9   5 271.007 46.9302   9
   3  -9   5 231.396 33.0150  37
   3  -9   5 241.408 33.1379  36
   3  -9   5 366.536 35.8125  42
   3  -9   5 207.279 32.3833  50
   3  -9   6 350.523 36.1996   5
   3  -9   6 370.731 39.1842  47
   3  -9   6 325.716 38.3808  50
   3  -9   6 384.981 41.1858  49
   3  -9   6 282.426 49.1197   9
   3  -9   6 390.977 50.0489   7
   3  -9   6 274.090 37.3965  37
   3  -9   6 446.851 41.0985  43
   3  -9   6 355.078 37.2189  42
   3  -9   6 367.071 54.9226   1
   3  -9   7 2009.55 160.121   1
   3  -9   7 2003.91 140.859  49
   3  -9   7 2058.78 140.215  50
   3  -9   7 1936.92 156.175   9
   3  -9   7 1818.68 140.205  37
   3  -9   7 1769.55 137.471  35
   3  -9   7 2028.57 140.256  42
   3  -9   7 1987.28 140.478  43
   3  -9   7 2098.67 138.669   5
   3  -9   8 52.2085 24.0680  49
   3  -9   8 16.9945 19.6288  50
   3  -9   8 10.5172 20.6068  37
   3  -9   8 44.2452 28.1862   9
   3  -9   8 47.7314 32.0730   1
   3  -9   8 15.8515 22.0947  43
   3  -9   8 21.1521 20.7291  42
   3  -9   8 36.8385 18.2615   5
   3  -9   9 674.656 58.9786  49
   3  -9   9 554.665 54.9228  50
   3  -9   9 740.373 59.0330  37
   3  -9   9 616.500 70.0035   9
   3  -9   9 736.023 75.7486   1
   3  -9   9 635.042 53.5288   5
   3  -9   9 683.393 58.0504  43
   3  -9   9 711.318 57.6746  42
   3  -9  10 629.262 55.3116  37
   3  -9  10 712.918 56.1480  43
   3  -9  10 625.690 54.5744  42
   3  -9  10 728.128 56.4859  49
   3  -9  10 492.543 50.4881  50
   3  -9  10 624.323 49.5011   5
   3  -9  10 498.746 63.9938   9
   3  -9  11 9.16781 26.5318   9
   3  -9  11 7.91047 17.8578  50
   3  -9  11 15.2829 21.5582  49
   3  -9  12 848.183 67.9862  37
   3  -9  12 874.891 68.0391  43
   3  -9  12 808.335 66.8422  42
   3  -9  13 217.452 27.4949  37
   3  -9  13 201.737 27.7640  43
   3  -9  13 217.953 27.4920  42
   3  -9  13 186.855 27.6094  49
   3  -9  14 511.775 44.2510  43
   3  -9  14 533.298 44.4847  42
   3  -9  14 554.923 43.8877  37
   3  -9  14 490.521 43.8694  49
   3  -9  15 45.9993 15.4974  43
   3  -9  15 46.8961 14.9718  42
   3  -9  15 31.0840 13.8433  49
   3  -9  16 89.3777 12.5509  43
   3  -9  16 82.0503 13.6065  42
   3  -8 -10 50.8341 10.5105  36
   3  -8  -9 15.7120 15.0625  36
   3  -8  -8 22.9435 23.1490  21
   3  -8  -8 1.47391 16.6357  36
   3  -8  -7 665.899 69.2664  21
   3  -8  -6 3.13584 18.2527  44
   3  -8  -6 22.4404 30.7312  21
   3  -8  -5 1086.03 85.9090  44
   3  -8  -5 1270.51 105.735  21
   3  -8  -5 1198.17 102.831   7
   3  -8  -4-6.75006 18.8387  35
   3  -8  -4 28.1730 19.9345  44
   3  -8  -4 19.9652 33.9154  21
   3  -8  -4 50.1408 29.6681   7
   3  -8  -3 229.821 44.9528  21
   3  -8  -3 224.355 29.1217  35
   3  -8  -3 175.998 41.4564   7
   3  -8  -3 135.249 39.0701  11
   3  -8  -3 200.076 29.6117  44
   3  -8  -2 171.062 41.9111  21
   3  -8  -2 89.4472 26.8728  36
   3  -8  -2 103.980 35.1032   7
   3  -8  -2 161.758 36.6251   1
   3  -8  -2 186.644 22.8603   5
   3  -8  -2 126.033 36.2632  11
   3  -8  -2 136.323 26.7733  44
   3  -8  -1 632.962 50.6833   5
   3  -8  -1 606.205 69.1622  21
   3  -8  -1 513.074 66.9432   7
   3  -8  -1 658.994 55.1291  50
   3  -8  -1 584.254 68.0025  11
   3  -8  -1 576.957 67.6113   1
   3  -8  -1 595.699 54.7858  36
   3  -8  -1 608.120 53.5348  44
   3  -8   0 1861.41 143.204  36
   3  -8   0 1757.62 138.663   5
   3  -8   0 2444.88 143.712  44
   3  -8   0 2147.34 142.504  47
   3  -8   0 2014.18 143.041  50
   3  -8   0 1998.77 159.078   1
   3  -8   0 2117.50 161.268   7
   3  -8   0 1735.78 156.547  11
   3  -8   1 2979.69 212.100  32
   3  -8   1 3054.42 214.915  36
   3  -8   1 3045.32 213.925  50
   3  -8   1 3046.46 231.827   1
   3  -8   1 3019.81 229.989  11
   3  -8   1 3763.23 215.478  44
   3  -8   1 3089.30 230.683   7
   3  -8   1 3126.62 212.011   5
   3  -8   1 2853.37 212.771  47
   3  -8   2 39.2834 20.4535  37
   3  -8   2 4.67163 27.7721   7
   3  -8   2 46.0345 21.5164  32
   3  -8   2 65.4681 21.9779  50
   3  -8   2 41.0839 31.1384   1
   3  -8   2 33.5651 22.2577  36
   3  -8   2 36.5475 19.5931  44
   3  -8   2 73.6724 21.9025  47
   3  -8   2 20.1122 24.1859  16
   3  -8   2 57.1230 20.0215  42
   3  -8   2 38.7753 31.1360  11
   3  -8   2 48.6434 19.9124   5
   3  -8   3 876.732 73.7496  36
   3  -8   3 944.340 88.0024   7
   3  -8   3 981.927 73.6325  50
   3  -8   3 991.577 91.0473   1
   3  -8   3 877.052 72.3282  37
   3  -8   3 953.785 72.6129  43
   3  -8   3 885.066 70.9578  44
   3  -8   3 879.462 72.3952  47
   3  -8   3 873.764 81.0841  16
   3  -8   3 1093.67 90.2527   9
   3  -8   3 948.600 89.9055  11
   3  -8   3 988.013 71.8745   5
   3  -8   3 932.257 72.3096  42
   3  -8   4 1.46424 16.5267  44
   3  -8   4 25.1992 20.8961  37
   3  -8   4 5.88733 16.2196  38
   3  -8   4-4.37947 27.5074   9
   3  -8   4-8.64355 26.1012   7
   3  -8   4 14.2508 18.7365   5
   3  -8   4-12.2140 20.2571  47
   3  -8   4 17.1238 21.4062  36
   3  -8   4 14.0700 21.7816  49
   3  -8   4 51.3895 21.5162  50
   3  -8   4-5.18198 29.6549   1
   3  -8   4 5.10701 20.0348  43
   3  -8   4 16.7764 18.3139  42
   3  -8   5 160.590 38.9459   1
   3  -8   5 166.284 26.6519   5
   3  -8   5 221.897 30.2032  43
   3  -8   5 229.661 28.8209  42
   3  -8   5 247.031 29.8694  36
   3  -8   5 222.684 30.1454  37
   3  -8   5 235.179 31.0480  49
   3  -8   5 228.514 29.9129  50
   3  -8   5 167.607 37.9976   9
   3  -8   5 245.709 40.8664   7
   3  -8   5 233.523 25.7696  44
   3  -8   6 1247.44 88.9670  43
   3  -8   6 1137.28 87.4153  42
   3  -8   6 992.587 99.5969   9
   3  -8   6 1140.42 100.023   7
   3  -8   6 1139.79 88.4076  37
   3  -8   6 1100.97 88.0503  36
   3  -8   6 1212.69 106.662   1
   3  -8   6 1187.93 88.5147  29
   3  -8   6 1181.32 86.5483   5
   3  -8   6 1293.52 89.3275  49
   3  -8   6 1104.25 87.8605  50
   3  -8   7 87.6393 23.9171  50
   3  -8   7 50.6849 32.3962   1
   3  -8   7 94.3647 24.6229  43
   3  -8   7 96.3281 24.4312  42
   3  -8   7 130.763 28.6944  49
   3  -8   7 128.182 33.8168   9
   3  -8   7 125.477 27.1835  37
   3  -8   7 58.7979 20.5685   5
   3  -8   7 98.4695 25.6307  29
   3  -8   8 1411.36 107.575   5
   3  -8   8 1490.82 111.587  43
   3  -8   8 1757.16 112.519  42
   3  -8   8 1363.64 124.041   9
   3  -8   8 1528.16 112.323  37
   3  -8   8 1590.75 112.694  29
   3  -8   8 1389.46 109.305  50
   3  -8   8 1513.59 112.091  49
   3  -8   8 1702.69 130.766   1
   3  -8   9 83.5085 23.6588  50
   3  -8   9 107.460 26.7219  29
   3  -8   9 55.2455 19.1062   5
   3  -8   9 105.511 26.9989  43
   3  -8   9 112.866 25.8364  42
   3  -8   9 76.3440 32.4027   9
   3  -8   9 113.527 25.7874  37
   3  -8   9 86.2013 26.1219  49
   3  -8   9 186.047 45.1722  23
   3  -8   9 60.9681 30.5554   1
   3  -8  10 397.999 42.1215  50
   3  -8  10 442.787 46.4520  49
   3  -8  10 500.863 66.5720  23
   3  -8  10 487.855 45.6790  37
   3  -8  10 474.571 57.9494   9
   3  -8  10 497.357 46.3710  29
   3  -8  10 432.457 45.9776  43
   3  -8  10 447.510 43.9703  42
   3  -8  11 82.5338 26.4950  37
   3  -8  11 102.909 21.3711  50
   3  -8  11 79.9688 33.3654   9
   3  -8  11 91.5062 25.1390  42
   3  -8  11 177.133 43.9260  23
   3  -8  11 91.0630 26.5705  49
   3  -8  11 128.419 28.7737  29
   3  -8  12 133.494 34.2603   9
   3  -8  12 189.785 28.9847  42
   3  -8  12 190.114 29.9893  29
   3  -8  12 131.000 45.1928  23
   3  -8  12 238.512 31.9588  49
   3  -8  13 362.173 39.5562  43
   3  -8  13 371.352 38.4037  42
   3  -8  13 426.515 56.8590  23
   3  -8  13 365.304 37.5671  37
   3  -8  14-17.3352 31.5047  23
   3  -8  14 28.9708 18.9337  49
   3  -8  14 3.19354 19.2932  43
   3  -8  14 9.46533 18.3183  42
   3  -8  15 8.17367 15.7369  49
   3  -8  15 7.66847 16.2437  43
   3  -8  15 1.28818 15.8354  42
   3  -8  16 84.8954 14.0216  49
   3  -8  16 101.709 15.3675  43
   3  -8  16 97.8894 16.4272  42
   3  -8  17 198.403 17.4313  42
   3  -7 -11 3.42795 10.7142  36
   3  -7 -10 50.8134 22.6910  21
   3  -7  -9 29.0901 26.3096  21
   3  -7  -8 176.308 38.8233  21
   3  -7  -7 85.7311 37.6167  21
   3  -7  -6 524.907 44.3188  44
   3  -7  -6 436.661 56.6936   8
   3  -7  -6 417.150 55.9839   7
   3  -7  -6 350.290 57.0262  21
   3  -7  -5 1115.52 83.0211  44
   3  -7  -5 1005.66 98.3629   8
   3  -7  -5 1152.89 99.3042   7
   3  -7  -5 1225.46 104.396  21
   3  -7  -5 1021.95 80.6748  35
   3  -7  -4 285.193 32.9712  44
   3  -7  -4 221.656 48.1162  21
   3  -7  -4 240.605 44.0872   7
   3  -7  -4 186.009 40.8153   8
   3  -7  -4 284.767 31.9985  35
   3  -7  -3 32.8708 16.1555   5
   3  -7  -3-4.84670 30.1556   7
   3  -7  -3 9.54188 28.5207   8
   3  -7  -3-16.4702 21.1322  44
   3  -7  -2 1872.13 152.310   1
   3  -7  -2 1811.51 153.245   7
   3  -7  -2 2189.13 139.876  44
   3  -7  -2 2042.90 136.052   5
   3  -7  -2 1810.88 138.851  50
   3  -7  -2 1780.85 153.685  21
   3  -7  -1 4015.87 280.930  50
   3  -7  -1 4754.31 282.189  44
   3  -7  -1 4081.59 278.667   5
   3  -7  -1 4382.01 297.611  21
   3  -7  -1 4438.50 299.171   7
   3  -7  -1 4019.01 279.578  39
   3  -7  -1 4002.71 279.318  32
   3  -7  -1 4280.54 297.546   1
   3  -7  -1 3856.26 296.865  11
   3  -7   0 1198.76 97.1577   7
   3  -7   0 1100.28 81.7707  36
   3  -7   0 992.412 78.8055  32
   3  -7   0 979.045 79.2752  44
   3  -7   0 1062.93 80.0327  50
   3  -7   0 1047.07 77.9817   5
   3  -7   0 1056.51 79.7686  47
   3  -7   0 1149.76 78.7493  39
   3  -7   0 1108.53 93.4355  21
   3  -7   0 991.431 94.0664   1
   3  -7   0 986.477 94.5635  11
   3  -7   1 1931.55 137.511  39
   3  -7   1 2272.95 140.212  37
   3  -7   1 2091.76 155.017   7
   3  -7   1 1838.47 138.544  44
   3  -7   1 1876.68 140.306  36
   3  -7   1 1760.53 138.367  32
   3  -7   1 1962.78 146.248  16
   3  -7   1 2289.35 141.162  50
   3  -7   1 2051.66 138.444   5
   3  -7   1 1704.78 138.254  47
   3  -7   1 2073.13 152.609  21
   3  -7   1 2162.19 139.637  42
   3  -7   1 2117.28 157.292  11
   3  -7   1 2137.48 157.208   1
   3  -7   2 2786.54 192.342  37
   3  -7   2 2868.02 206.567   7
   3  -7   2 2933.24 192.149  42
   3  -7   2 2761.58 193.627  36
   3  -7   2 2797.43 192.738  32
   3  -7   2 2631.67 198.850  16
   3  -7   2 2869.49 191.406   5
   3  -7   2 2818.94 192.288   6
   3  -7   2 2783.68 207.688  11
   3  -7   2 2689.87 204.748   9
   3  -7   2 2840.42 209.210   1
   3  -7   2 2675.39 191.948  47
   3  -7   2 2854.24 190.789  39
   3  -7   2 2868.03 192.005  43
   3  -7   2 2745.24 191.333  44
   3  -7   2 2864.15 192.939  50
   3  -7   3 284.819 30.7962  37
   3  -7   3 210.846 38.4127   9
   3  -7   3 156.586 36.1042   7
   3  -7   3 251.993 27.6218  39
   3  -7   3 317.146 32.1764  36
   3  -7   3 279.354 28.4331  33
   3  -7   3 250.733 32.4067  32
   3  -7   3 260.783 29.9637  49
   3  -7   3 286.061 31.2865  50
   3  -7   3 286.855 30.8533  48
   3  -7   3 280.800 30.6924  47
   3  -7   3 264.782 30.3882   6
   3  -7   3 233.811 27.8487   5
   3  -7   3 263.526 29.1743  42
   3  -7   3 313.902 30.4808  43
   3  -7   3 241.444 28.5313  45
   3  -7   3 334.217 29.2613  44
   3  -7   3 231.396 40.7970   1
   3  -7   3 138.364 37.3249  11
   3  -7   3 265.167 36.5251  16
   3  -7   4 117.506 24.5124  37
   3  -7   4 177.183 33.9294   9
   3  -7   4 132.920 31.4071   7
   3  -7   4 180.094 24.9999  36
   3  -7   4 145.655 22.4047  33
   3  -7   4 193.019 28.9902  32
   3  -7   4 157.637 24.0518  43
   3  -7   4 180.868 24.7687  42
   3  -7   4 143.713 24.8233  48
   3  -7   4 159.160 25.5975  49
   3  -7   4 172.180 24.4643  29
   3  -7   4 117.814 21.1782   5
   3  -7   4 144.136 24.0139   6
   3  -7   4 165.100 23.6574  45
   3  -7   4 132.422 21.0371  44
   3  -7   4 102.910 20.5148  39
   3  -7   4 156.074 35.5333   1
   3  -7   4 189.664 26.1852  50
   3  -7   5 1072.63 93.2021   9
   3  -7   5 1084.89 91.6507   7
   3  -7   5 1062.42 81.0116  43
   3  -7   5 1080.78 80.3371  42
   3  -7   5 1127.37 81.6121  29
   3  -7   5 1175.42 82.2912  48
   3  -7   5 1050.62 80.0520  33
   3  -7   5 1096.73 79.5110   5
   3  -7   5 1048.98 80.3393  45
   3  -7   5 1074.39 77.3395  44
   3  -7   5 1185.84 82.0843  37
   3  -7   5 1133.67 82.0471  36
   3  -7   5 1161.92 79.1600  38
   3  -7   5 1195.45 98.6492   1
   3  -7   5 1033.73 81.0391  49
   3  -7   5 947.189 79.4898  50
   3  -7   5 920.149 77.7590  39
   3  -7   6 1399.51 102.730  48
   3  -7   6 1274.56 99.9594  43
   3  -7   6 1368.15 100.529  42
   3  -7   6 1366.85 100.831  29
   3  -7   6 1451.90 100.859  50
   3  -7   6 1360.66 101.468  49
   3  -7   6 1303.81 98.2751   5
   3  -7   6 1434.34 102.517  37
   3  -7   6 1462.47 98.4652  38
   3  -7   6 1297.47 100.893  36
   3  -7   6 1391.30 101.523  45
   3  -7   6 1380.16 99.3465  39
   3  -7   6 1386.89 116.157   1
   3  -7   6 1492.53 115.050   9
   3  -7   7 201.112 32.4097  48
   3  -7   7 294.887 33.2289  37
   3  -7   7 240.824 39.8668   9
   3  -7   7 282.424 43.4248   1
   3  -7   7 188.395 29.8410  29
   3  -7   7 284.811 27.5647   5
   3  -7   7 249.530 30.4642  42
   3  -7   7 225.165 26.8429  35
   3  -7   7 311.101 33.3155  49
   3  -7   7 252.401 44.8734  23
   3  -7   8 2705.26 175.744   5
   3  -7   8 2967.67 179.825  42
   3  -7   8 2354.13 179.565  48
   3  -7   8 2413.27 191.704   1
   3  -7   8 2315.26 178.286  29
   3  -7   8 2393.69 190.254   9
   3  -7   8 2646.72 179.488  37
   3  -7   8 2551.53 179.478  49
   3  -7   9 376.662 47.2090   9
   3  -7   9 227.408 33.5949  37
   3  -7   9 234.264 32.8782  42
   3  -7   9 315.998 38.9964  48
   3  -7   9 284.810 36.2273  49
   3  -7   9 319.576 36.8872  29
   3  -7   9 300.756 29.1904   5
   3  -7  10 2563.91 175.379  48
   3  -7  10 2247.05 191.105  23
   3  -7  10 2296.12 186.665   9
   3  -7  10 2660.34 173.989  37
   3  -7  10 2647.89 174.134  29
   3  -7  10 2047.49 171.031  42
   3  -7  10 2679.36 174.579  49
   3  -7  11 99.1132 27.8376  49
   3  -7  11 127.067 29.4972  48
   3  -7  11 107.396 24.9625  37
   3  -7  11 68.8871 24.1511  42
   3  -7  11 93.5039 39.0922  23
   3  -7  11 68.6891 30.7827   9
   3  -7  11 144.002 28.2856  29
   3  -7  12 120.965 26.5116  49
   3  -7  12 109.743 25.4779  37
   3  -7  12 135.853 25.3474  29
   3  -7  12 123.410 27.3947  42
   3  -7  12 93.1212 30.3202   9
   3  -7  12 82.3663 42.7595  23
   3  -7  13 3.96335 22.0897  49
   3  -7  13-15.7337 35.0409  23
   3  -7  14 1782.34 122.677  49
   3  -7  14 1680.27 121.909  42
   3  -7  14 1484.74 136.797  23
   3  -7  14 1730.12 121.309  29
   3  -7  15 27.3978 18.2308  49
   3  -7  15 46.3793 18.2763  42
   3  -7  15 7.85762 28.2250  23
   3  -7  16 8.31115 13.4041  49
   3  -7  16 6.48950 14.6065  43
   3  -7  16 1.09260 14.0459  42
   3  -7  17 18.9114 9.54046  43
   3  -7  17 16.2841 9.50599  42
  -3   6  12 25.3871 12.1795  46
   3  -6 -11 48.5128 24.0344  21
  -3   6  10 445.612 41.4119  34
   3  -6 -10 617.579 59.5258  21
  -3   6   9 86.2672 22.3642  34
   3  -6  -9 108.006 35.6545  21
  -3   6   8 316.516 38.6995  34
   3  -6  -8 406.847 57.4383  21
  -3   6   7 3100.25 225.523  34
   3  -6  -7 3232.80 226.209  44
   3  -6  -7 3421.45 241.944   7
   3  -6  -7 3818.88 249.311   8
   3  -6  -7 3835.05 251.067  21
  -3   6   6 2267.79 179.614  34
   3  -6  -6 2898.01 183.351  44
   3  -6  -6 2901.02 199.630   7
   3  -6  -6 2943.23 203.860   8
   3  -6  -6 2748.18 201.867  21
   3  -6  -5 474.641 44.0979  44
   3  -6  -5 421.669 41.7719  35
   3  -6  -5 467.995 55.6516   7
   3  -6  -5 481.567 60.2328   8
   3  -6  -4 461.509 42.0158  35
   3  -6  -4 429.371 56.7808   7
   3  -6  -4 360.886 55.7794   8
   3  -6  -4 396.845 57.7476  21
   3  -6  -3 863.650 76.0699  21
   3  -6  -3 817.348 54.9060   5
   3  -6  -3 629.504 57.4060  44
   3  -6  -3 786.075 70.0366   1
   3  -6  -3 575.771 67.9758   8
   3  -6  -3 531.699 66.2609   7
   3  -6  -2 30.4116 16.4730  32
   3  -6  -2 39.8111 25.9910   7
   3  -6  -2 16.1776 24.4891   8
   3  -6  -2 33.6663 28.9179  21
   3  -6  -2 20.7414 14.5549   5
   3  -6  -2 26.8559 19.9257  50
   3  -6  -2 33.5087 18.2502  44
   3  -6  -2 41.0083 26.9669   1
   3  -6  -1 324.272 32.6933  47
   3  -6  -1 323.993 29.6460   5
   3  -6  -1 353.811 34.7259  50
   3  -6  -1 311.865 32.3181  32
   3  -6  -1 283.137 42.3685   7
   3  -6  -1 229.531 40.1790   8
   3  -6  -1 300.193 42.9558  21
   3  -6  -1 333.249 43.9222   1
   3  -6  -1 315.741 32.8680  44
   3  -6   0 1224.46 83.8472  39
   3  -6   0 1107.15 96.7555   7
   3  -6   0 1195.53 84.5776  37
   3  -6   0 1130.29 83.9361  32
   3  -6   0 1174.12 83.8551  42
   3  -6   0 1038.76 88.2973  16
   3  -6   0 1182.44 83.0789   5
   3  -6   0 1235.87 85.1524  50
   3  -6   0 1221.88 98.5351   1
   3  -6   0 1006.42 93.4489  21
   3  -6   0 1277.53 84.9946  47
   3  -6   0 992.668 83.4713  44
   3  -6   1 454.327 40.4920  39
   3  -6   1 481.708 41.5670  37
   3  -6   1 465.929 52.5146   7
   3  -6   1 524.430 43.9605  36
   3  -6   1 512.218 42.8090  32
   3  -6   1 496.333 50.7840  21
   3  -6   1 463.588 46.5628  16
   3  -6   1 484.088 40.5917   5
   3  -6   1 454.612 40.9732   6
   3  -6   1 496.236 41.7527  50
   3  -6   1 552.272 42.7032  49
   3  -6   1 475.029 53.8212   1
   3  -6   1 475.666 41.2627  44
   3  -6   1 538.809 41.8091  43
   3  -6   1 493.014 42.0470  47
   3  -6   1 457.914 41.0956  42
   3  -6   2 2759.55 203.146  36
   3  -6   2 3081.38 202.058  39
   3  -6   2 2837.11 203.197  32
   3  -6   2 2991.87 208.551  16
   3  -6   2 2952.48 202.193  29
   3  -6   2 2917.31 202.308  49
   3  -6   2 2873.19 202.821  50
   3  -6   2 3026.38 202.745   6
   3  -6   2 3143.13 202.989  47
   3  -6   2 3211.36 202.357  44
   3  -6   2 3171.61 202.686  42
   3  -6   2 2971.95 202.262  43
   3  -6   2 2931.61 210.977  21
   3  -6   2 2959.64 202.890  37
   3  -6   3 221.986 27.9494  37
   3  -6   3 201.658 27.0650  36
   3  -6   3 252.996 26.2663  33
   3  -6   3 243.203 29.2019  32
   3  -6   3 212.700 26.0241  49
   3  -6   3 248.418 26.9120  50
   3  -6   3 238.876 26.7676  29
   3  -6   3 267.461 26.9233   6
   3  -6   3 230.247 24.9707  44
   3  -6   3 211.782 25.1758  39
   3  -6   3 245.965 26.9998  43
   3  -6   3 219.716 25.3006  42
   3  -6   3 239.928 33.9083  16
   3  -6   3 226.484 26.6706  48
   3  -6   4 3502.73 238.757  37
   3  -6   4 3644.15 237.822  38
   3  -6   4 4165.19 246.648  19
   3  -6   4 3766.46 239.257  49
   3  -6   4 3658.55 238.423  50
   3  -6   4 3664.03 239.830  36
   3  -6   4 3542.79 238.328  33
   3  -6   4 3486.71 239.949  32
   3  -6   4 3751.35 239.055  29
   3  -6   4 3195.63 247.487   9
   3  -6   4 3476.95 238.803  45
   3  -6   4 3223.92 236.802  39
   3  -6   4 3606.54 238.374   6
   3  -6   4 3238.68 236.785   5
   3  -6   4 3433.57 237.874  42
   3  -6   4 3573.84 238.478  43
   3  -6   4 3540.69 238.973  48
   3  -6   4 3562.44 252.368   1
   3  -6   5 257.792 30.5978  37
   3  -6   5 272.451 28.9617  38
   3  -6   5 314.386 31.9163  36
   3  -6   5 324.245 32.3065  49
   3  -6   5 217.360 35.3416  19
   3  -6   5 305.826 29.2850   5
   3  -6   5 340.628 34.1066  32
   3  -6   5 334.547 32.4222  33
   3  -6   5 314.228 31.1048  29
   3  -6   5 262.417 38.6941   9
   3  -6   5 322.121 33.3837  45
   3  -6   5 320.426 29.9548  39
   3  -6   5 283.368 32.7135  48
   3  -6   5 273.399 29.7417  42
   3  -6   5 287.335 42.6161  23
   3  -6   5 319.787 42.9397   1
   3  -6   6 1276.07 89.8484  37
   3  -6   6 1270.62 86.7799  38
   3  -6   6 1276.22 90.3713  49
   3  -6   6 1061.91 93.7805  19
   3  -6   6 1127.88 86.0313   5
   3  -6   6 1191.18 89.7980  33
   3  -6   6 1197.03 88.9424  29
   3  -6   6 1154.18 98.2348   9
   3  -6   6 1234.85 87.9622  39
   3  -6   6 1361.85 88.8828  42
   3  -6   6 1196.07 103.034  23
   3  -6   6 1064.95 99.5590   1
   3  -6   6 1160.82 89.8846  48
   3  -6   6 1192.49 90.4893  45
   3  -6   7 211.772 29.9577  33
   3  -6   7 227.311 30.7325  48
   3  -6   7 216.275 28.7584  49
   3  -6   7 244.461 29.1025  29
   3  -6   7 196.017 34.2676  19
   3  -6   7 220.272 43.8683  23
   3  -6   7 203.317 23.1067   5
   3  -6   7 163.611 32.9461   9
   3  -6   7 208.207 28.3761  37
   3  -6   7 263.790 38.2725   1
   3  -6   7 208.405 26.7356  42
   3  -6   8 1030.56 106.695  19
   3  -6   8 1462.14 102.229  42
   3  -6   8 1405.29 112.842   1
   3  -6   8 1425.30 97.6055   5
   3  -6   8 1449.16 103.949  48
   3  -6   8 1411.56 103.189  49
   3  -6   8 1484.99 102.096  37
   3  -6   8 1367.64 101.816  29
   3  -6   8 1244.78 116.956  23
   3  -6   9 1498.83 117.802  23
   3  -6   9 1577.34 97.5298  42
   3  -6   9 1292.51 97.8691  48
   3  -6   9 1397.80 113.851  10
   3  -6   9 1315.67 96.3401  37
   3  -6   9 1013.20 102.365  19
   3  -6   9 1152.60 95.7674  29
   3  -6   9 1191.00 96.7317  49
   3  -6  10 624.725 65.1648  42
   3  -6  10 900.359 71.1143  48
   3  -6  10 862.946 83.7620  10
   3  -6  10 834.861 66.7407  37
   3  -6  10 818.792 70.0329  49
   3  -6  10 955.625 69.4090  29
   3  -6  11 253.251 35.8150  49
   3  -6  11 264.336 37.3602  48
   3  -6  11 302.073 48.7049  19
   3  -6  11 245.156 33.2838  37
   3  -6  11 222.767 51.1632  23
   3  -6  11 327.525 51.7120  10
   3  -6  11 288.418 36.2509  29
   3  -6  12 247.834 32.9445  42
   3  -6  12 196.004 29.2361  37
   3  -6  12 233.064 33.7643  49
   3  -6  12 202.071 32.6895  48
   3  -6  12 216.378 31.9465  29
   3  -6  12 264.383 52.9297  23
  -3   6 -12 151.715 38.1026  14
   3  -6  12 172.319 41.0894  19
   3  -6  13 276.822 45.5689  19
   3  -6  13 224.336 50.0226  23
   3  -6  13 264.238 32.6214  29
   3  -6  13 256.204 34.2302  49
   3  -6  13 226.135 31.9943  42
  -3   6 -13 147.411 38.9352  14
   3  -6  14 132.199 24.2970  29
   3  -6  14 116.668 42.5450  23
   3  -6  14 86.3000 24.3675  42
   3  -6  15 418.815 37.0958  29
   3  -6  15 377.674 38.8842  42
   3  -6  15 511.281 58.3649  23
   3  -6  15 434.766 40.0409  49
   3  -6  16 7.45074 14.0049  49
   3  -6  16 16.6416 14.5563  42
   3  -6  17 23.1792 8.25818  49
   3  -6  17 20.4693 10.1999  42
   3  -6  17 42.8075 11.0760  43
  -3   5  13 20.4982 15.0307  46
   3  -5 -12 105.845 28.3631  21
  -3   5  11 45.3900 20.4599  34
   3  -5 -11 55.6803 30.2674  21
   3  -5 -10 1850.49 148.945  21
   3  -5  -9 35.2752 29.1699   8
  -3   5   9 1.78229 23.0230  34
   3  -5  -9 4.97988 33.2821  21
  -3   5   8 713.952 59.6084  34
   3  -5  -8 652.243 75.2279   8
  -3   5   7 2631.08 172.387  34
   3  -5  -7 2426.47 183.809   7
   3  -5  -7 2408.69 189.589   8
   3  -5  -7 2357.45 170.084  44
   3  -5  -6 52.1213 26.8981   7
   3  -5  -6 33.0511 29.3903   8
   3  -5  -6 83.6974 21.4310  44
  -3   5   6 72.1109 23.4960  34
   3  -5  -5 168.892 23.2926  35
   3  -5  -5 69.8434 27.7334   7
   3  -5  -5 166.616 35.1171   8
   3  -5  -5 132.697 23.1342  44
   3  -5  -5 110.465 36.5455  20
   3  -5  -4 24.1207 16.6882  35
   3  -5  -4 14.7011 23.7920   7
   3  -5  -4 24.1856 24.8960   8
   3  -5  -4 24.6920 15.5015  32
   3  -5  -4 27.6265 18.2217  44
   3  -5  -4 82.2013 30.8805  20
   3  -5  -3 384.573 52.3494  20
   3  -5  -3 488.404 41.0302  32
   3  -5  -3 387.679 50.9011   7
   3  -5  -3 425.361 52.1467   8
   3  -5  -3 470.144 38.5726   5
   3  -5  -2 6298.32 424.658  20
   3  -5  -2 6138.84 422.907  21
   3  -5  -2 5911.10 412.297  50
   3  -5  -2 6394.08 423.383   1
   3  -5  -2 6312.33 412.317  44
   3  -5  -2 6328.01 410.412   5
   3  -5  -1-2.73983 24.6737  21
   3  -5  -1 22.3769 30.3310  20
   3  -5  -1-9.23005 21.3964   1
   3  -5  -1 12.8368 14.7606  47
   3  -5  -1 9.35771 15.1689  44
   3  -5  -1-22.1996 23.6906   8
   3  -5   0 383.772 35.3038  47
   3  -5   0 568.968 50.2430   1
   3  -5   0 448.104 40.3258  16
   3  -5   0 399.000 47.6426   8
   3  -5   0 423.374 46.6709   7
   3  -5   0 357.426 45.0416  21
   3  -5   0 380.548 51.6404  20
   3  -5   1 1036.71 81.8719  21
   3  -5   1 1019.00 85.1055   1
   3  -5   1 957.868 82.7304   7
   3  -5   1 1059.11 77.8577  16
   3  -5   1 1024.03 82.9100   9
   3  -5   1 952.970 85.4514  11
   3  -5   2 6768.02 399.275  21
   3  -5   2 5882.99 395.900  16
   3  -5   2 6064.45 403.733  11
   3  -5   2 5582.80 399.774   7
   3  -5   2 5515.64 399.587   9
   3  -5   2 5610.46 402.218   1
   3  -5   3 48.0255 23.6232   1
   3  -5   3 30.8472 23.3762  19
   3  -5   3 58.6756 21.9756   9
   3  -5   3 36.1220 22.7717   7
   3  -5   3 50.1802 26.3875  11
   3  -5   4 10716.7 666.763  23
   3  -5   4 10391.1 666.493   1
   3  -5   4 10064.9 660.935  19
   3  -5   4 10496.1 668.707  11
   3  -5   4 10421.5 664.138   9
   3  -5   4 9782.58 663.211   7
   3  -5   4 9480.83 654.682  37
   3  -5   4 9645.66 655.863  32
   3  -5   5 13395.9 866.540  33
   3  -5   5 13772.5 867.388  32
   3  -5   5 13094.7 874.226   9
   3  -5   5 13491.8 866.203  29
   3  -5   5 13612.8 865.474  42
   3  -5   5 12380.3 865.540  37
   3  -5   5 11991.2 865.805  36
   3  -5   5 14120.3 867.144  48
   3  -5   5 11520.6 870.716  19
   3  -5   5 13292.4 876.671   1
   3  -5   5 13818.7 878.259  23
   3  -5   5 14065.8 867.194  45
   3  -5   6 1186.19 106.980  19
   3  -5   6 1194.64 100.855  48
   3  -5   6 1476.02 102.041  33
   3  -5   6 1588.65 102.726  49
   3  -5   6 1639.51 103.672  51
   3  -5   6 1418.71 101.074  29
   3  -5   6 1292.72 97.8711   5
   3  -5   6 1235.89 99.4048  42
   3  -5   6 1542.50 115.378  23
   3  -5   6 1677.61 102.238  37
   3  -5   6 1360.12 110.817   1
   3  -5   6 1401.25 100.042  39
   3  -5   6 1582.60 103.632  45
   3  -5   7 287.152 39.0086  19
   3  -5   7 257.904 32.7099  51
   3  -5   7 301.862 31.3080  49
   3  -5   7 229.850 24.8505   5
   3  -5   7 226.361 42.3612  23
   3  -5   7 297.252 33.0397  45
   3  -5   7 314.350 30.2904  37
   3  -5   7 288.823 32.3565  48
   3  -5   7 288.154 31.4890  33
   3  -5   7 249.445 30.2251  29
   3  -5   8-12.1875 21.2936  49
   3  -5   8 21.1154 20.7577  48
   3  -5   8-3.06845 18.5298  37
   3  -5   8 15.7907 27.8736  10
   3  -5   8-24.6316 33.0299  23
   3  -5   8 10.1097 25.1750  19
   3  -5   8 20.8450 21.5596  33
   3  -5   8 13.4479 19.7241  29
   3  -5   9 658.016 58.7492  48
   3  -5   9 651.216 56.4007  37
   3  -5   9 796.948 72.1712  19
   3  -5   9 687.704 58.2916  29
   3  -5   9 658.195 57.4226  30
   3  -5   9 598.820 68.6580  10
   3  -5  10 344.137 47.5094  10
   3  -5  10 261.292 34.4310  48
   3  -5  10 199.695 44.5525  19
   3  -5  10 266.380 31.3912  37
   3  -5  10 195.942 32.3548  30
   3  -5  10 264.592 33.5135  29
  -3   5 -11 703.224 68.8304  14
   3  -5  11 714.762 72.6909  10
   3  -5  11 667.485 58.9608  49
   3  -5  11 505.127 69.2840  19
   3  -5  11 678.997 75.0526  23
   3  -5  11 594.841 57.1604  48
   3  -5  11 647.319 56.5365  29
   3  -5  11 642.388 57.6819  30
   3  -5  11 623.547 53.5458  37
   3  -5  12 1323.22 122.264  19
   3  -5  12 1548.62 107.725  29
   3  -5  12 1243.66 124.532  23
  -3   5 -12 1258.37 118.405  14
   3  -5  12 1268.98 107.813  49
   3  -5  13 835.000 84.7648  19
   3  -5  13 922.191 91.9527  23
   3  -5  13 890.424 69.1177  29
   3  -5  13 803.742 71.0065  49
  -3   5 -13 787.357 80.2066  14
   3  -5  14 52.6110 21.1931  29
   3  -5  14 52.8109 37.3456  23
   3  -5  14 89.6264 25.4653  49
   3  -5  14 133.127 39.1384  19
   3  -5  15 465.306 56.6617  19
   3  -5  15 485.001 45.1673  42
   3  -5  15 539.250 46.0104  49
   3  -5  15 496.145 59.5012  23
   3  -5  16 35.4524 16.6297  42
   3  -5  16 54.8937 17.0802  49
   3  -5  17 24.5409 9.26104  49
  -3   4  14 75.5941 17.2227  46
   3  -4 -13-27.7304 23.9195  21
  -3   4  13 19.9759 19.8633  46
   3  -4 -12 302.087 47.0641  21
  -3   4  12 287.856 50.9675  22
  -3   4  12 330.450 35.6102  34
  -3   4  11 22.6377 39.9842  22
  -3   4  10 163.486 31.7592  34
  -3   4  10 173.875 51.9517  22
  -3   4   9 402.318 43.9341  34
  -3   4   9 510.331 71.5420  22
  -3   4   8 908.666 72.6607  34
  -3   4   7 293.892 58.2642  22
  -3   4   7 375.473 41.3287  34
   3  -4  -7 461.777 38.5721  44
   3  -4  -6 2319.93 149.955  44
   3  -4  -6 1859.50 158.445   7
   3  -4  -6 1784.43 160.285  20
  -3   4   6 2352.56 150.828  34
   3  -4  -5 6.52172 17.0653  44
   3  -4  -5-3.41080 27.4428  20
   3  -4  -5-12.6385 14.9676  35
   3  -4  -4 408.815 36.7642  44
   3  -4  -4 410.183 36.0681  35
   3  -4  -4 476.427 52.1239  20
   3  -4  -3 4298.26 285.945   7
   3  -4  -3 4192.26 288.026  20
   3  -4  -3 3854.46 275.219  44
   3  -4  -3 4650.02 286.049   1
   3  -4  -2 1181.69 95.5168   1
   3  -4  -2 1182.81 99.9398  20
   3  -4  -2 1312.82 97.6591   7
   3  -4  -2 1250.99 99.4372   8
   3  -4  -1 3003.08 200.451   1
   3  -4  -1 2884.72 202.328  20
   3  -4  -1 2679.59 198.980   7
   3  -4  -1 2805.87 200.515   8
   3  -4   0 15955.8 1034.61   4
   3  -4   0 15769.1 1034.45   7
   3  -4   0 15791.4 1035.49   8
   3  -4   0 15383.0 1035.48   1
   3  -4   0 15316.5 1032.22  21
   3  -4   0 16091.6 1036.86  20
   3  -4   1 3295.81 216.711   4
   3  -4   1 3310.95 215.416   7
   3  -4   1 2959.81 215.293   8
   3  -4   1 3182.74 214.187   9
   3  -4   1 2899.41 208.241  16
   3  -4   1 3109.25 216.153   1
   3  -4   1 3045.01 211.463  21
   3  -4   1 3199.09 218.724  20
   3  -4   2 722.203 63.7247  11
   3  -4   2 671.106 58.9279   9
   3  -4   2 746.058 60.9533   7
   3  -4   2 785.519 60.7558  19
   3  -4   2 681.933 61.5967   1
   3  -4   2 650.806 56.3193  21
   3  -4   2 674.099 63.6006   4
   3  -4   3 4158.37 297.178  19
   3  -4   3 4540.89 301.622  23
   3  -4   3 4571.15 301.158   4
   3  -4   3 4326.77 297.991   9
   3  -4   3 4656.10 300.113   7
   3  -4   3 4351.69 300.479   1
   3  -4   3 4242.51 301.599  11
   3  -4   4 1447.24 109.783  11
   3  -4   4 1400.67 105.979  19
   3  -4   4 1361.35 105.329   9
   3  -4   4 1390.26 110.002  23
   3  -4   4 1474.54 107.682   1
   3  -4   5 716.576 62.7630  10
   3  -4   5 597.582 59.3507  19
   3  -4   5 568.757 63.6287  23
   3  -4   5 766.929 60.8979   1
   3  -4   6 132.973 21.6237  29
   3  -4   6 140.837 23.2893  33
   3  -4   6 99.5268 22.7141  48
   3  -4   6 129.444 30.6003  19
   3  -4   6 139.472 29.3961  10
   3  -4   6 142.879 34.2723  23
   3  -4   6 156.014 24.7001  45
   3  -4   7 662.899 51.6488  51
   3  -4   7 691.868 50.8873  33
   3  -4   7 513.235 50.2164  45
   3  -4   7 673.604 59.6404  10
   3  -4   7 498.012 58.0582  19
   3  -4   7 673.670 51.6445  48
   3  -4   7 741.521 49.8272  37
   3  -4   7 597.614 49.9869  29
   3  -4   7 438.333 48.0428  30
   3  -4   7 505.012 59.8349  23
   3  -4   8 1013.21 76.7767  33
   3  -4   8 965.447 73.8847  37
   3  -4   8 941.770 76.2718  48
   3  -4   8 933.058 88.8017  23
   3  -4   8 1040.26 88.2634  19
   3  -4   8 923.198 76.0227  29
   3  -4   8 968.365 75.5729  30
   3  -4   9 1963.05 124.446  23
   3  -4   9 1765.62 116.840  10
   3  -4   9 1400.63 101.962  29
   3  -4   9 1380.26 101.819  30
   3  -4   9 1548.19 102.897  48
   3  -4   9 1060.25 97.5907  37
   3  -4  10 326.630 37.8209  37
   3  -4  10 420.992 52.1204  10
   3  -4  10 610.863 65.2687  23
   3  -4  10 413.778 43.4363  48
   3  -4  10 426.676 43.0613  29
   3  -4  10 512.988 45.5627  30
  -3   4 -10 486.773 53.5776  14
   3  -4  11 614.901 53.3295  48
   3  -4  11 598.140 54.0023  29
   3  -4  11 536.636 55.0171  30
  -3   4 -11 702.082 68.7851  14
   3  -4  12 171.163 33.9138  30
  -3   4 -12 192.875 39.8288  14
   3  -4  12 165.707 45.9831  19
   3  -4  12 171.517 29.4559  29
   3  -4  12 113.994 43.0955  23
   3  -4  12 172.827 28.7860  48
  -3   4 -13 26.6535 27.1062  14
   3  -4  13 36.3625 37.2279  19
   3  -4  13 3.76422 20.4223  29
   3  -4  13 6.86201 25.4327  30
   3  -4  13 5.05353 36.7379  23
   3  -4  14 4.85618 36.2939  19
   3  -4  14 22.4275 24.7735  49
  -3   4 -14 16.9422 28.3229  14
   3  -4  14 22.7127 34.8450  23
   3  -4  15-8.33983 20.6526  49
   3  -4  15-11.0449 28.0484  23
   3  -4  15 8.29815 30.7880  19
   3  -4  16 2.38224 14.2427  42
   3  -4  16 7.00318 15.9560  49
   3  -4  16 18.9134 25.3644  19
   3  -4  17 20.3772 8.78118  49
  -3   3  15 68.1254 15.1715  46
   3  -3 -14 32.0066 23.5300  21
  -3   3  14 71.9040 21.7319  46
  -3   3  13 455.888 63.0016  22
  -3   3  13 481.598 46.0025  34
  -3   3  13 561.980 48.4561  46
   3  -3 -12-20.4055 16.0665  41
  -3   3  12-30.6797 43.6669  22
  -3   3  11 33.6159 43.7887  22
  -3   3  11 4.03287 25.6914  34
  -3   3  10 512.636 70.7316  22
  -3   3  10 257.040 38.8029  34
  -3   3   9 449.156 46.4536  34
  -3   3   8 40.4973 40.5575  22
   3  -3  -8 22.8495 29.9498  20
  -3   3   8 8.63640 22.1305  34
   3  -3  -7 1821.70 146.694  20
  -3   3   7 1875.34 134.489  34
   3  -3  -7 1974.84 132.615  44
   3  -3  -6 1075.33 88.4214   7
   3  -3  -6 1307.12 81.2719  44
   3  -3  -6 1087.95 93.8092  20
  -3   3   6 945.807 80.9136  34
   3  -3  -5-8.62283 14.0078  44
   3  -3  -5 10.0639 18.1572   7
   3  -3  -5-7.17905 16.0138  14
   3  -3  -5 18.5918 29.5215  20
   3  -3  -4 95.8873 24.7715   7
   3  -3  -4 84.0955 19.4779  14
   3  -3  -4 110.468 32.5957  20
   3  -3  -3 45.6254 23.3725   7
   3  -3  -3 44.5181 25.6056   4
   3  -3  -3 29.7311 14.0863  14
   3  -3  -3 38.9167 33.8710  20
   3  -3  -2 730.135 71.4673  20
   3  -3  -2 784.389 66.2113   4
   3  -3  -2 795.514 64.3630   7
   3  -3  -2 787.368 65.6623   1
   3  -3  -2 783.162 63.6707   2
   3  -3  -1 7534.64 463.317  20
   3  -3  -1 7012.52 459.794   4
   3  -3  -1 6392.51 458.611   7
   3  -3  -1 6526.90 460.116   8
   3  -3  -1 6849.10 458.570   2
   3  -3  -1 7202.33 460.357   1
   3  -3   0 3572.90 247.781  20
   3  -3   0 3725.39 245.266   2
   3  -3   0 3637.60 246.569   1
   3  -3   0 3688.29 246.010   4
   3  -3   0 3396.14 244.692   7
   3  -3   0 3598.80 246.808   8
   3  -3   1 6110.32 400.689   4
   3  -3   1 5868.67 401.877  20
   3  -3   1 6302.34 401.562   1
   3  -3   1 6106.40 400.005   2
   3  -3   1 5442.75 399.169  19
   3  -3   1 6329.58 400.746   7
   3  -3   1 5906.10 401.382   8
   3  -3   1 5930.83 399.256   9
   3  -3   2 4408.99 295.348  20
   3  -3   2 5184.94 294.595  19
   3  -3   2 4136.48 292.600   4
   3  -3   2 4096.82 293.791  11
   3  -3   2 4467.44 291.072   9
   3  -3   2 4249.24 292.279   7
   3  -3   2 3887.72 291.268   2
   3  -3   2 4308.56 293.541   1
   3  -3   3 6473.43 407.734  19
   3  -3   3 5016.13 406.438  23
   3  -3   3 6402.31 408.047   4
   3  -3   3 6395.74 410.110  11
   3  -3   3 6157.79 405.650   9
   3  -3   3 6275.05 407.095   2
   3  -3   3 6055.63 408.106   1
   3  -3   4 330.002 38.9258   2
   3  -3   4 329.335 39.5198   4
   3  -3   4 334.195 42.1781  23
   3  -3   4 308.973 40.3577  19
   3  -3   5 451.153 47.4320  23
   3  -3   5 339.255 45.7119  19
   3  -3   5 361.307 40.9595  10
   3  -3   5 416.707 44.1063   4
   3  -3   6 5373.40 368.355  23
   3  -3   6 5430.75 365.236  10
   3  -3   7 125.311 21.7122  33
   3  -3   7 74.7502 23.6626  10
   3  -3   7 148.828 34.8226  23
   3  -3   7 117.242 23.3642  30
   3  -3   7 152.741 24.2473  48
   3  -3   8 413.848 41.9355  48
   3  -3   8 473.955 42.7807  33
   3  -3   8 509.169 43.6807  30
   3  -3   8 440.016 48.3028  10
  -3   3  -8 367.797 47.9126  14
   3  -3   8 593.727 57.1560  23
   3  -3   8 527.646 44.6464  51
   3  -3   9 1644.93 114.971  48
   3  -3   9 1880.70 131.852  23
   3  -3   9 1417.78 115.896  30
   3  -3   9 1630.71 115.916  29
  -3   3  -9 1580.02 125.435  14
   3  -3  10 609.916 67.5176  23
   3  -3  10 569.400 50.9750  29
   3  -3  10 540.503 51.4998  30
  -3   3 -10 465.977 58.5313  14
   3  -3  10 572.490 48.7067  48
   3  -3  11 1140.47 89.3658  29
   3  -3  11 1317.20 92.9170  30
   3  -3  11 1128.77 87.5558  48
  -3   3 -11 1086.15 100.634  14
   3  -3  12-9.28376 26.1795  30
   3  -3  12-19.4547 36.0888  23
   3  -3  12 1.97858 21.5884  29
  -3   3 -12 4.51307 30.8985  14
   3  -3  13 246.862 35.4759  30
   3  -3  13 230.660 30.9323  29
   3  -3  13 313.354 51.3902  23
  -3   3 -13 215.941 42.2826  14
   3  -3  14 566.733 61.3779  23
   3  -3  14 403.957 61.0071  19
   3  -3  15 4.30369 32.1503  19
   3  -3  15 9.09885 21.1207  30
   3  -3  15-21.3535 21.0657  49
  -3   3 -16 13.1718 10.7725  41
   3  -3  16 15.7118 15.5144  49
   3  -3  16 22.7771 24.6444  19
  -3   3 -16 6.37694 21.6739  18
  -3   2  16 189.070 19.0089  46
  -3   2  15 36.9965 19.5981  46
   3  -2 -14 912.203 60.8567  41
  -3   2  14 720.895 83.2061  22
  -3   2  14 871.134 66.3449  46
  -3   2  13 20.4031 23.9143  34
  -3   2  13 44.0013 26.8497  46
   3  -2 -13 30.0138 17.3208  41
  -3   2  13 18.8072 43.3012  22
   3  -2 -12 76.2910 20.6762  41
  -3   2  12 55.8622 44.5024  22
  -3   2  12 67.9832 28.0859  34
  -3   2  11 525.317 76.0808  22
  -3   2  11 583.715 54.7504  34
   3  -2 -10 25.7634 26.9382  14
  -3   2  10-10.0371 26.1460  34
  -3   2  10-20.3148 47.0907  22
   3  -2  -9 23.9053 33.9819  20
   3  -2  -9 52.3156 25.7183  14
  -3   2   9 32.8516 26.0919  34
  -3   2   9 129.851 50.6883  22
   3  -2  -8 990.222 84.7343  14
  -3   2   8 1033.67 78.7169  34
   3  -2  -8 1091.71 92.6326  20
  -3   2   7 547.389 50.4938  34
   3  -2  -7 770.767 66.9226  20
   3  -2  -6 401.219 41.4224  14
   3  -2  -6 425.432 52.4295  20
   3  -2  -6 509.325 43.2379   7
  -3   2   6 412.652 38.7318  34
   3  -2  -5 1817.00 126.201   4
   3  -2  -5 1768.97 125.364  14
   3  -2  -5 1729.03 124.997   2
   3  -2  -5 1642.12 133.910  20
   3  -2  -5 1846.68 128.063   7
  -3   2   5 1808.08 126.095  12
   3  -2  -4 45.1790 24.2077   4
   3  -2  -4 64.2741 16.5117  14
   3  -2  -4 61.6894 20.0607   2
   3  -2  -4 89.5397 34.9066  20
   3  -2  -4 71.6933 20.1098   7
  -3   2   4 62.8705 17.0429  12
   3  -2  -3 7687.50 507.880   4
   3  -2  -3 7285.88 502.764  14
   3  -2  -3 8239.05 507.948   2
   3  -2  -3 7721.89 512.681  20
   3  -2  -3 7749.18 508.741   7
  -3   2   3 7736.85 503.617  12
   3  -2  -2 20270.4 1372.11   2
   3  -2  -2 21794.0 1376.54  20
   3  -2  -2 23746.0 1374.09   7
   3  -2  -2 20487.9 1365.41  14
   3  -2  -1 3407.91 237.229   7
   3  -2  -1 3453.71 238.489   8
   3  -2  -1 3591.30 240.180  20
   3  -2  -1 3462.57 238.925   3
   3  -2  -1 3627.88 237.665   2
   3  -2   0 4142.40 274.722   2
   3  -2   0 4282.63 276.521   3
   3  -2   0 4062.28 276.564  20
   3  -2   0 4406.33 275.362   7
   3  -2   0 3917.90 274.634   8
   3  -2   0 3743.01 274.413  19
   3  -2   1 12.0074 18.3682   2
   3  -2   1 27.2533 21.8529   3
   3  -2   1 1.65270 21.2519  20
   3  -2   1 22.3053 15.3066   9
   3  -2   1 4.75999 17.0535   7
   3  -2   1 1.59293 17.9287   8
   3  -2   1 6.00801 19.4463  19
   3  -2   2 19167.6 1185.36  23
   3  -2   2 18268.3 1185.98  11
  -3   2  -2 15870.4 1178.21  14
   3  -2   2 18436.7 1184.37   2
   3  -2   2 18834.6 1186.10   3
   3  -2   2 19506.5 1185.48  20
   3  -2   2 19112.1 1182.21   9
   3  -2   2 20011.3 1185.40  19
   3  -2   3 1478.04 110.022   3
   3  -2   3 1413.62 108.284   2
   3  -2   3 1615.94 111.620  11
   3  -2   3 1544.70 109.762   4
  -3   2  -3 1468.02 104.853  14
   3  -2   3 1590.18 110.723  23
   3  -2   3 1510.30 105.979   9
   3  -2   3 1534.17 110.367  19
  -3   2  -4 1502.95 123.778  14
   3  -2   4 2076.23 126.843  10
   3  -2   4 1817.33 129.904  19
   3  -2   4 1783.99 125.786   2
   3  -2   4 1881.70 127.281   4
   3  -2   4 1736.54 128.585  23
   3  -2   5 2488.36 163.082  10
   3  -2   5 2018.39 161.064   2
   3  -2   5 2286.10 163.232   4
   3  -2   5 2787.67 168.912  23
  -3   2  -5 2369.79 163.792  14
   3  -2   6 2299.70 143.311  10
   3  -2   6 1773.52 139.824   4
  -3   2  -6 1942.66 143.714  14
   3  -2   6 2104.37 147.530  23
   3  -2   7 1266.91 91.9588  10
   3  -2   7 1111.98 95.6809  23
  -3   2  -8 1509.61 101.681  24
   3  -2   8 1554.26 117.487  23
  -3   2  -8 1450.20 114.432  14
   3  -2   8 1404.44 105.126  51
   3  -2   8 1699.22 108.000  30
   3  -2   8 1346.46 104.636  48
   3  -2   8 1413.87 104.397  33
   3  -2   9 44.3846 28.9845  23
   3  -2   9 48.4844 19.0829  48
   3  -2   9 50.4720 22.9707  30
  -3   2  -9 33.3695 14.7738  24
  -3   2  -9-10.6238 24.5483  14
   3  -2   9 50.4139 17.8609  34
   3  -2  10 61.2553 25.9846  30
   3  -2  10 16.3868 32.4185  23
   3  -2  10 19.7784 18.2551  34
  -3   2 -10 7.94854 27.2477  14
  -3   2 -10 18.6204 14.5845  24
   3  -2  11 763.184 64.4907  34
   3  -2  11 894.181 71.3371  30
  -3   2 -11 869.698 81.3802  14
   3  -2  11 834.483 68.1231  29
   3  -2  12 467.707 45.6787  29
   3  -2  12 453.236 49.3333  30
   3  -2  12 380.605 58.2449  23
  -3   2 -13 570.760 66.9804  14
   3  -2  13 522.760 53.9924  30
   3  -2  14 595.571 71.5567  19
   3  -2  15 86.8555 24.2651  30
   3  -2  15 29.5632 32.4596  19
   3  -2  16 15.0711 14.4130  49
  -3   2 -16 21.0251 22.3131  18
  -3   1  16 51.2147 17.6036  46
   3  -1 -16 55.9398 12.1979  41
  -3   1  15 32.4337 21.9452  46
  -3   1  15 23.7277 33.5971  22
   3  -1 -15 44.5956 15.3772  41
   3  -1 -14 25.6242 17.5805  41
  -3   1  14 42.4646 43.5167  22
  -3   1  14 45.2358 26.3506  46
  -3   1  13 1109.34 84.0471  46
   3  -1 -13 1063.48 79.0574  41
  -3   1  13 1042.96 111.557  22
  -3   1  13 936.328 81.5807  34
  -3   1  12 307.573 42.8879  34
  -3   1  12 320.792 66.6480  22
   3  -1 -12 347.282 47.1066  14
  -3   1  11 16.6785 25.5004  34
   3  -1 -11 19.2069 26.7188  14
  -3   1  11-42.5232 45.7491  22
  -3   1  10-9.61535 27.2605  34
   3  -1 -10 3.53194 25.3109  14
   3  -1 -10 41.9469 34.7075  20
  -3   1   9 30.6930 24.9249  34
   3  -1  -9 25.3918 24.1663  14
   3  -1  -9 98.0653 37.3104  20
  -3   1   8 82.2282 24.0214  34
   3  -1  -8 19.2176 22.9842  14
   3  -1  -8 78.5694 34.7566  20
  -3   1   7 1210.72 105.887  12
   3  -1  -7 1403.88 106.269  14
  -3   1   7 1542.38 101.179  34
   3  -1  -6 2323.29 171.884   7
   3  -1  -6 2420.03 170.830   2
  -3   1   5 913.834 74.1166  12
   3  -1  -5 1038.12 72.9731   7
   3  -1  -5 939.036 72.0368   2
   3  -1  -4 1129.08 84.8792   7
   3  -1  -4 1206.75 87.1552   3
  -3   1   3 460.020 36.7000  13
   3  -1  -3 511.983 43.3768   3
   3  -1  -3 436.975 40.2789   7
   3  -1  -2 3692.43 254.962  20
   3  -1  -2 3721.83 253.814   3
  -3   1   2 3773.85 247.820  13
   3  -1  -2 3770.18 252.321   7
   3  -1  -1 2515.24 182.701  19
   3  -1  -1 2821.53 184.243   3
   3  -1  -1 2703.10 183.983  20
  -3   1   0 1427.33 94.4947  15
   3  -1   0 1321.05 100.419   8
   3  -1   0 1503.90 101.744  19
   3  -1   0 1415.34 103.327   3
  -3   1  -1 6703.27 448.256  14
   3  -1   1 7368.72 455.297   3
   3  -1   1 6420.57 452.986  19
   3  -1   1 7227.59 453.601  11
   3  -1   2 65192.6 4099.57  11
   3  -1   2 63705.7 4094.95   9
  -3   1  -2 61083.8 4095.93  14
   3  -1   2 61391.0 4099.92  19
   3  -1   2 63549.1 4100.67   3
   3  -1   3 7352.68 483.169   3
  -3   1  -3 6730.90 479.980  14
   3  -1   3 7523.07 477.728   9
   3  -1   3 7414.06 482.097  23
   3  -1   4 28.9307 21.7647   3
   3  -1   4 1.64659 21.2779  23
  -3   1  -4 15.2936 16.2378  14
   3  -1   4 13.8637 13.1561  10
   3  -1   5 78.4886 23.7880   3
   3  -1   5 76.2463 20.7857   2
   3  -1   5 53.5553 25.7788  23
  -3   1  -5 39.8311 21.7808  14
   3  -1   5 47.6710 16.1358  10
   3  -1   6 819.107 65.8985   2
  -3   1  -6 1050.52 75.1693  14
   3  -1   6 1106.15 77.1308  23
   3  -1   6 797.583 66.7819  10
   3  -1   7-2.60916 24.6538  23
   3  -1   8 2556.38 168.536  40
   3  -1   8 2578.77 167.690  33
  -3   1  -8 3044.73 182.918  14
   3  -1   8 2329.61 167.782  48
  -3   1  -8 2122.29 165.743  24
   3  -1   8 2944.10 181.969  23
  -3   1  -9 102.317 19.7117  24
  -3   1  -9 134.608 31.9400  14
   3  -1   9 184.145 36.5785  23
   3  -1   9 164.958 25.6546  40
  -3   1 -10 740.099 76.4720  14
   3  -1  10 818.223 64.1409  34
  -3   1 -10 831.303 62.0647  24
  -3   1 -11 697.570 74.3587  14
   3  -1  11 760.357 62.4230  30
   3  -1  11 637.918 56.3472  34
  -3   1 -11 657.700 54.3297  24
   3  -1  12 463.071 45.2545  34
  -3   1 -12 497.880 64.3978  14
   3  -1  12 455.936 45.4478  29
   3  -1  12 600.283 52.1347  30
   3  -1  13 102.120 29.3577  30
  -3   1 -13 106.685 34.8996  14
   3  -1  14 283.931 36.3266  30
   3  -1  15 65.2537 21.2376  30
  -3   1 -15 11.1272 24.2057  18
   3  -1  15-19.5542 27.8620  19
   3  -1  16 11.0982 15.4976  30
   3  -1  16 17.8355 12.0115  49
  -3   0  17-6.81784 10.8844  46
   3   0 -16-2.96266 12.7772  41
  -3   0  16 24.6279 28.1015  22
  -3   0  16-4.82663 17.6936  46
   3   0 -15 241.793 26.3279  41
  -3   0  15 197.445 42.3752  23
  -3   0  15 253.553 52.6509  22
  -3   0  15 210.419 31.0279  46
  -3   0  14 172.997 55.3000  22
   3   0 -13 278.984 33.4559  41
   3   0 -13 207.488 40.3784  14
  -3   0  13 232.006 60.2051  22
  -3   0  13 323.863 39.9093  46
   3   0 -12 8.21874 26.5690  14
  -3   0  12 2.12751 26.2549  34
   3   0 -12 45.6041 21.7683  41
   3   0 -12 53.5521 38.7150  20
  -3   0  12-7.28774 47.0653  22
  -3   0  11 88.6349 29.2907  34
  -3   0  11 110.144 48.8561  22
   3   0 -11 55.6315 28.0765  14
  -3   0  10 334.494 38.7381  34
  -3   0  10 280.676 58.8665  22
   3   0 -10 312.041 43.0839  14
  -3   0   9 887.880 82.3290  12
  -3   0   9 916.885 71.0964  34
  -3   0   8 67.7037 21.3200  34
  -3   0   7 2033.89 152.894  12
  -3   0   7 2150.58 145.468  34
  -3   0   6 34.1051 24.1446  12
   3   0  -5 3241.66 220.780   3
  -3   0   4 3366.10 220.559  13
   3   0  -4 3148.63 222.238   3
   3   0  -3 3015.59 207.038   3
  -3   0   3 3035.61 203.675  13
   3   0  -2 4246.80 286.594   3
  -3   0   1 98033.5 6380.07  15
   3   0   0 1419.30 98.5582   8
   3   0   1 846.504 64.8661  11
   3   0   1 910.270 68.2850  19
  -3   0  -1 929.153 65.1877  14
   3   0   2 8063.17 496.793  19
  -3   0  -2 7410.92 493.956  14
   3   0   2 7030.57 496.052   3
  -3   0  -3 8224.22 487.210  14
   3   0   3 6582.38 485.929   3
   3   0   4 1476.06 105.436   3
   3   0   4 1446.11 103.481  23
  -3   0  -4 1386.15 106.048  14
   3   0   5 810.579 69.4007   3
   3   0   5 939.693 63.6429  10
   3   0   5 911.967 71.1938  23
  -3   0  -5 888.020 73.9016  14
   3   0   6 5.93745 22.2614  23
  -3   0  -7 1555.64 105.898  14
  -3   0  -7 1473.66 92.3728  24
   3   0   8 36.7425 20.5873  40
  -3   0  -8-3.54932 24.8792  14
  -3   0  -8 1.19960 14.5731  24
   3   0   9 194.138 29.2514  40
  -3   0  -9 180.718 38.8688  14
  -3   0  -9 227.109 27.0842  24
   3   0  10 155.177 30.4506  40
  -3   0 -10 105.575 37.9219  14
  -3   0 -10 128.834 23.9478  24
  -3   0 -11 74.2421 34.6259  14
  -3   0 -11 41.4367 19.4617  24
   3   0  11 75.4626 23.7856  34
   3   0  12 168.739 27.1836  34
   3   0  12 160.694 32.1837  30
  -3   0 -12 120.968 39.1253  14
  -3   0 -12 99.2959 23.2783  24
  -3   0 -13 224.029 45.1467  14
  -3   0 -13 319.688 49.7688  18
   3   0  13 238.707 30.8472  34
   3   0  14 224.473 45.1719  19
   3   0  14 205.422 31.6595  30
  -3   0 -15 6.47951 22.5457  18
   3   0  15 10.0733 24.5903  19
   3   0  15 19.3284 17.3598  30
   3   0  16 15.5937 13.1989  30
   3   0  16-4.46398 8.04952  49
   3   1 -17 198.520 19.6110  41
  -3  -1  17 181.865 20.8097  46
   3   1 -16 81.1300 17.3337  41
  -3  -1  16 22.9193 19.3237  46
  -3  -1  16 30.9838 28.3412  23
  -3  -1  16 23.2461 32.7264  22
   3   1 -15-23.6780 17.6872  41
  -3  -1  15 53.4833 41.9563  22
  -3  -1  15-4.51424 33.7208  23
  -3  -1  15 35.5372 23.8421  46
   3   1 -14 52.4759 29.3799  14
  -3  -1  14 76.0338 46.3397  22
  -3  -1  13 181.419 57.1261  22
   3   1 -13 193.011 28.3535  41
   3   1 -13 192.147 43.8158  20
  -3  -1  13 227.146 36.3746  46
   3   1 -13 87.6377 35.2609  14
   3   1 -12 359.213 37.1891  41
   3   1 -12 328.657 50.0882  14
  -3  -1  12 321.403 42.3808  46
  -3  -1  12 355.101 67.9873  22
  -3  -1  11 15.4157 23.6785  34
   3   1 -11 27.7094 19.5485  41
  -3  -1  11 32.3197 27.0408  46
  -3  -1  10 186.308 40.5349  12
  -3  -1  10 254.242 33.7076  34
  -3  -1   9 875.881 71.4046  17
  -3  -1   9 722.550 61.0409  34
  -3  -1   9 729.757 72.6316  12
  -3  -1   8 1469.03 104.280  34
  -3  -1   7 4124.44 284.411  12
  -3  -1   6 4658.25 287.590  13
   3   1  -6 3906.29 283.709   3
  -3  -1   5 331.676 36.2416  13
  -3  -1   4 16194.7 1062.05  13
  -3  -1   3 100.446 18.0065  15
  -3  -1   2 2361.33 150.872  15
  -3  -1   2 2025.83 152.131  18
  -3  -1   1 140.129 23.3683  18
  -3  -1   1 148.459 20.0474  15
   3   1  -1 116.274 14.8862   8
   3   1   0 1734.29 114.538  11
  -3  -1   0 1628.94 119.940  18
  -3  -1  -1 163.711 24.2856  14
   3   1   1 215.100 26.7388  19
  -3  -1  -1 253.020 29.8545  18
  -3  -1  -2 2126.69 162.693  14
  -3  -1  -2 2655.83 166.401  18
  -3  -1  -3 3785.08 258.317  14
  -3  -1  -4 140.828 29.1988  14
   3   1   4 95.3015 29.3915   3
  -3  -1  -5 16553.9 1092.79  14
  -3  -1  -6 13579.1 849.440  25
  -3  -1  -6 13471.8 860.433  14
   3   1   6 12238.7 847.986  40
  -3  -1  -7 222.435 26.6896  24
  -3  -1  -7 307.487 41.4997  14
   3   1   7 277.509 30.8475  40
  -3  -1  -8 494.151 46.3850  24
  -3  -1  -8 578.594 62.1118  14
  -3  -1  -9 2274.72 156.409  24
  -3  -1  -9 2231.67 173.487  14
   3   1   9 2240.61 158.588  40
  -3  -1 -10 771.245 55.6621  24
  -3  -1 -10 600.297 71.2636  14
   3   1  10 554.766 58.4917  40
  -3  -1 -11 72.7977 20.4889  24
  -3  -1 -11 56.0422 36.5215  14
   3   1  11 71.8861 25.7804  34
  -3  -1 -12 54.5523 32.0276  14
  -3  -1 -12-5.06493 32.9996  18
   3   1  12 2.25193 24.5146  30
  -3  -1 -12 10.6670 17.8110  24
   3   1  12 25.7930 22.6148  34
   3   1  13 28.2862 20.6506  34
  -3  -1 -13 8.99661 28.8783  18
   3   1  13 73.6504 25.0594  30
   3   1  14 263.070 45.8997  19
  -3  -1 -14 334.558 48.7549  18
   3   1  15 143.116 20.8925  30
   3   2 -18 94.8338 11.0898  31
  -3  -2  17 11.2725 14.9843  46
   3   2 -17-8.06327 12.6980  41
   3   2 -16 17.6118 16.4382  41
  -3  -2  16 15.5294 19.7631  46
  -3  -2  16-9.78841 32.9799  22
  -3  -2  16 3.91908 30.0555  23
  -3  -2  15-1.80188 23.5394  46
  -3  -2  15 29.2284 38.3556  23
  -3  -2  15 54.6325 41.2975  22
   3   2 -15 65.1808 20.6606  41
   3   2 -14 171.626 44.5807  20
  -3  -2  14 34.3775 43.9191  22
   3   2 -14 78.0573 21.8497  41
  -3  -2  14 59.7636 27.6750  46
   3   2 -14 110.842 34.4250  14
   3   2 -13 1013.20 77.5005  41
   3   2 -13 935.488 91.7920  14
  -3  -2  13 1078.29 81.3457  46
  -3  -2  13 813.505 102.580  22
  -3  -2  12 47.8663 47.3883  22
  -3  -2  12 112.721 29.9083  46
   3   2 -12 46.6935 22.3072  41
  -3  -2  11 1594.16 137.425  12
  -3  -2  11 1562.85 133.077  17
  -3  -2  11 1428.11 121.432  46
  -3  -2  10 70.1103 29.7823  17
  -3  -2  10 48.0258 27.7753  12
  -3  -2  10 17.2250 23.8903  46
   3   2 -10 30.0746 17.6737  41
  -3  -2   9 764.520 74.9537  12
  -3  -2   9 848.377 63.7977  46
   3   2  -9 747.737 59.8246  41
  -3  -2   9 791.385 60.4080  30
  -3  -2   8 60.7400 25.6933  12
   3   2  -8 64.9984 16.5342  41
  -3  -2   8 87.3404 20.4250  46
  -3  -2   7 19305.5 1271.32  13
  -3  -2   6 24094.3 1580.51  13
  -3  -2   5 8309.29 552.631  13
  -3  -2   4 1296.49 93.2756  16
  -3  -2   4 1289.78 95.7840  13
  -3  -2   3 1369.81 99.0251  15
  -3  -2   2 1075.66 83.1504  15
  -3  -2   2 1210.45 86.8113  18
  -3  -2   1 2154.72 152.096  18
  -3  -2   0 25485.7 1668.71  18
   3   2   1 1452.05 96.9385  19
  -3  -2  -1 1179.89 99.1418  18
  -3  -2  -2 10710.4 730.676  14
  -3  -2  -2 11461.8 733.599  18
  -3  -2  -3 1581.26 117.956  14
  -3  -2  -3 1787.57 120.867  18
  -3  -2  -3 1445.55 110.420  21
  -3  -2  -4 1615.67 131.294  14
  -3  -2  -4 1773.76 134.461  18
  -3  -2  -4 1869.84 126.666  21
  -3  -2  -5 98.0399 29.7007  14
  -3  -2  -5 80.0713 19.6845  25
  -3  -2  -5 106.918 32.4869  18
  -3  -2  -6 8792.13 559.390  14
   3   2   6 9956.12 546.409  40
  -3  -2  -7-24.3597 30.3285  14
  -3  -2  -7 15.0199 16.9061  24
   3   2   7 9.20478 18.5748  40
  -3  -2  -8-18.1037 31.7173  14
  -3  -2  -8 16.6271 18.7172  24
   3   2   8 17.4681 24.3914  40
  -3  -2  -8-9.40270 34.4113  18
  -3  -2  -9-4.91701 33.6742  14
  -3  -2  -9 34.4336 19.5653  24
   3   2   9 1.93552 26.9851  40
  -3  -2  -9-5.06315 34.1199  18
  -3  -2 -10 260.720 46.9026  14
  -3  -2 -10 156.651 27.6424  24
   3   2  10 230.669 33.5952  40
  -3  -2 -10 172.290 45.4374  18
   3   2  11 1.81739 22.9943  34
  -3  -2 -11 19.4498 17.6955  24
  -3  -2 -11-5.01497 31.7935  14
  -3  -2 -11 10.2056 32.3500  18
   3   2  12 41.1171 22.0582  34
  -3  -2 -12 60.4289 30.4290  18
   3   2  13 15.1385 27.5065  19
  -3  -2 -13-34.8219 26.2779  18
   3   2  13 22.4634 20.9194  30
   3   2  13-1.34081 19.2134  34
   3   2  14 11.4780 16.6634  30
   3   2  15 2.93473 9.68241  30
   3   3 -18 559.195 40.3629  31
  -3  -3  16 50.4698 21.0772  46
   3   3 -16 70.7381 17.8006  41
  -3  -3  16 82.0418 37.6354  22
  -3  -3  16 4.19840 30.0771  23
  -3  -3  15 15.1737 34.3534  23
  -3  -3  15 5.90199 37.7554  22
  -3  -3  15 5.28561 21.8142  46
   3   3 -15 1.55788 18.2305  41
  -3  -3  14 874.720 72.3662  46
   3   3 -14 872.273 86.0569  14
  -3  -3  14 806.685 92.7942  23
  -3  -3  14 915.914 99.7090  22
   3   3 -14 904.890 69.8324  41
  -3  -3  13 6.17980 26.4746  46
  -3  -3  13-6.77248 41.3069  22
   3   3 -13 7.04678 18.7971  41
  -3  -3  13-4.48964 31.2222  17
  -3  -3  12 2.00312 26.4996  46
  -3  -3  12 21.7652 34.4992  12
  -3  -3  12 19.5328 44.9357  22
   3   3 -12 11.9095 19.1519  41
  -3  -3  12 18.3582 31.6805  17
  -3  -3  11 37.1699 27.2455  46
  -3  -3  11 44.9997 36.0696  12
  -3  -3  11 113.558 51.2069  22
   3   3 -11 70.9629 19.8766  41
  -3  -3  11 82.9364 33.5167  17
  -3  -3  10 1792.17 133.926  46
  -3  -3  10 1787.98 148.348  12
   3   3 -10 1979.41 132.554  41
  -3  -3  10 2003.79 156.806  22
  -3  -3  10 1891.16 147.586  17
  -3  -3   9 11.8502 21.6672  46
  -3  -3   9 3.81467 26.3408  12
   3   3  -9 21.5653 15.8108  41
  -3  -3   8-9.10630 19.5970  46
  -3  -3   8-3.24342 23.4069  13
   3   3  -8 2.25144 14.3701  41
   3   3  -7 4878.19 330.831  41
  -3  -3   7 5133.72 332.105  46
  -3  -3   6 316.513 38.9885  13
  -3  -3   5 6379.17 385.042  13
  -3  -3   5 5210.71 380.671  16
  -3  -3   4 267.379 35.8321  15
  -3  -3   4 290.684 33.0883  16
  -3  -3   3 34.2170 22.7695  15
  -3  -3   2 1709.95 113.680  15
  -3  -3   2 1359.39 112.767  18
  -3  -3   1 2181.22 153.892  10
  -3  -3   1 2504.80 163.487  18
  -3  -3   0 745.599 52.7523   9
  -3  -3   0 738.966 66.9284  18
   3   3   1 5656.10 371.787  19
  -3  -3  -1 5438.53 378.790  18
  -3  -3  -2 587.775 50.3845  21
  -3  -3  -2 495.569 53.9746  18
  -3  -3  -3 323.713 36.4228  21
  -3  -3  -3 269.586 30.1395  25
  -3  -3  -4 744.331 78.2767  14
  -3  -3  -4 811.457 74.1555  21
  -3  -3  -4 793.307 80.6034  18
  -3  -3  -5 316.434 35.4972  25
  -3  -3  -5 388.172 47.5510  14
  -3  -3  -5 367.545 47.7454  18
  -3  -3  -6 24.7502 29.1608  14
  -3  -3  -6 4.25422 27.9844  18
   3   3   6 37.1200 21.7667  40
  -3  -3  -6 18.8380 20.9936  25
  -3  -3  -7 127.247 35.9855  14
  -3  -3  -7 65.3343 31.4796  18
   3   3   7 74.6771 26.8213  40
  -3  -3  -7 100.148 21.3231  24
  -3  -3  -8 5948.45 357.054  14
  -3  -3  -8 4957.78 352.098  18
   3   3   8 4663.52 333.314  40
  -3  -3  -8 4923.52 331.795  24
  -3  -3  -9 4363.04 295.496  14
  -3  -3  -9 4594.64 297.950  18
   3   3   9 4321.68 277.533  40
  -3  -3  -9 3629.69 273.033  24
  -3  -3 -10 1972.06 154.974  14
  -3  -3 -10 1870.30 135.054  24
   3   3  10 2027.93 139.262  40
  -3  -3 -10 1751.95 153.214  18
  -3  -3 -11 476.176 59.2013  18
   3   3  12 35.9661 29.2510  19
   3   3  12 54.3820 21.7900  34
  -3  -3 -12 39.6201 28.3350  18
   3   3  13 27.5777 17.9198  30
   3   3  13 18.7723 16.5679  34
  -3  -3 -13 2.99048 23.1020  18
   3   3  14 6.96271 12.4347  30
   3   4 -18 21.1219 8.66803  31
   3   4 -17 21.1477 13.2078  31
   3   4 -16 743.523 55.8273  41
   3   4 -16 708.247 70.4066  20
  -3  -4  16 619.793 73.4575  22
  -3  -4  16 757.153 76.4741  23
  -3  -4  15 311.207 55.6899  23
  -3  -4  15 376.635 57.8992  22
   3   4 -15 366.878 33.9693  41
  -3  -4  15 267.530 35.7542  46
  -3  -4  14 319.410 64.0028  23
  -3  -4  14 536.991 71.1754  22
  -3  -4  14 529.609 47.3807  46
   3   4 -14 484.582 44.0227  41
  -3  -4  14 446.729 58.9961  17
  -3  -4  13 587.985 79.6214  22
  -3  -4  13 510.812 73.9188  23
  -3  -4  13 621.951 71.5552  17
  -3  -4  13 628.652 56.4816  46
   3   4 -13 662.594 53.3316  41
  -3  -4  12 2079.54 180.128  22
  -3  -4  12 1963.08 174.727  12
  -3  -4  12 2333.07 175.164  17
  -3  -4  12 2285.48 157.625  46
   3   4 -12 2242.50 155.153  41
  -3  -4  11 495.824 48.9244  46
  -3  -4  11 561.736 65.5453  12
   3   4 -11 534.122 45.2022  41
  -3  -4  11 439.274 65.9311  22
  -3  -4  10 4.94421 21.4664  46
  -3  -4  10-4.49908 27.9852  12
  -3  -4  10 15.0533 37.2324  22
   3   4 -10 4.31968 16.4319  41
  -3  -4   9 22.2864 18.9855  46
  -3  -4   9 19.9150 26.8773  12
  -3  -4   9 30.6707 32.1059  22
   3   4  -9 24.7549 16.7411  41
   3   4  -8 607.204 51.6678  41
  -3  -4   8 691.245 66.9189  13
  -3  -4   8 762.215 54.6913  46
  -3  -4   7 730.775 63.5893  13
  -3  -4   7 855.390 53.8653  46
  -3  -4   6 547.403 53.1502  16
  -3  -4   5 1112.41 88.6402  15
  -3  -4   5 1100.72 88.1399  16
  -3  -4   4 4946.95 329.378  15
  -3  -4   4 4719.12 326.806  16
  -3  -4   3 425.212 41.8516  15
  -3  -4   3 257.443 32.8808  10
  -3  -4   2 529.537 54.4298  15
  -3  -4   2 621.753 58.8640  18
  -3  -4   2 595.600 50.2371  10
  -3  -4   1 2591.74 175.846   9
  -3  -4   1 2587.73 185.633  18
  -3  -4   1 2571.19 183.849  15
  -3  -4   0 3164.66 223.859  18
  -3  -4  -1 1459.46 100.168  27
  -3  -4  -1 1332.23 111.523  18
  -3  -4  -2 2696.12 195.975  21
  -3  -4  -2 2578.95 188.816  25
  -3  -4  -3 1644.05 127.128  18
  -3  -4  -3 1577.88 120.719  21
  -3  -4  -3 1593.43 113.254  25
  -3  -4  -4 224.453 40.7260  18
  -3  -4  -4 266.547 36.8919  21
  -3  -4  -4 178.072 27.1522  25
  -3  -4  -5 78.6743 34.5979  18
  -3  -4  -5 57.8598 22.6637  25
   3   4   6 644.289 55.2952  40
  -3  -4  -6 636.090 53.5492  24
   3   4   7 3150.59 238.133  40
  -3  -4  -7 3429.07 236.952  24
   3   4   8 3025.30 193.525  40
  -3  -4  -8 2675.23 209.257  18
  -3  -4  -8 2583.15 188.854  24
  -3  -4  -9 50.1588 31.6552  18
   3   4   9 69.7138 28.1973  40
  -3  -4  -9 36.8546 20.5766  24
  -3  -4 -10 13.8198 29.4813  18
   3   4  11 104.253 24.7226  34
  -3  -4 -11 62.3235 28.4046  18
  -3  -4 -11 41.6023 17.8446  24
   3   4  12 626.642 47.8502  34
   3   4  12 528.881 48.1934  30
   3   4  13 86.2896 15.2381  34
   3   4  13 90.8171 16.3846  30
   3   5 -18 7.44671 8.18298  31
  -3  -5  17 9.38396 11.9340  42
   3   5 -17-5.41118 12.9243  31
  -3  -5  16 87.4838 38.4638  23
   3   5 -16 207.793 23.2814  31
  -3  -5  15 396.897 59.0460  23
  -3  -5  14 229.375 44.8829  17
  -3  -5  14 185.661 50.3109  23
  -3  -5  14 197.595 47.5293  22
  -3  -5  13-28.4076 36.6726  12
  -3  -5  13 50.6183 44.1965  23
  -3  -5  13-16.7830 40.0826  22
  -3  -5  13 1.67138 20.8915  28
  -3  -5  13-35.9510 36.5301  17
   3   5 -13 18.1298 18.5901  41
   3   5 -12 356.362 38.6161  41
  -3  -5  12 487.401 65.6200  22
  -3  -5  12 445.393 66.0803  23
  -3  -5  12 463.940 41.4032  28
  -3  -5  12 449.870 60.0361  17
  -3  -5  12 293.280 56.8214  12
  -3  -5  11 2342.05 156.079  28
  -3  -5  11 2270.97 176.376  12
   3   5 -11 2105.29 154.709  41
   3   5 -10 83.4337 21.3721  41
  -3  -5  10 102.577 40.2816  23
  -3  -5  10 83.7487 34.5997  12
  -3  -5  10 107.271 22.2158  28
   3   5  -9 10.8544 17.3493  41
  -3  -5   9 8.24106 34.4741  23
  -3  -5   9 4.19970 27.8434  12
  -3  -5   9 37.7495 29.8513  13
  -3  -5   9 19.9073 17.6760  28
  -3  -5   8 703.304 58.0600  28
  -3  -5   8 601.247 69.2935  23
  -3  -5   8 765.036 72.0847  13
  -3  -5   7 794.321 72.4639  23
  -3  -5   7 779.266 60.0361  28
  -3  -5   7 719.476 70.7318  16
  -3  -5   7 684.017 57.4363  42
  -3  -5   7 857.043 73.4460  13
   3   5  -7 946.445 60.5731  31
  -3  -5   6 2.98465 23.2438  16
  -3  -5   6 19.1436 22.7696  13
  -3  -5   6 37.1841 17.7442  28
  -3  -5   6 35.8133 23.9387  23
   3   5  -6 36.9409 16.3202  31
  -3  -5   5 15.0733 23.2577  15
  -3  -5   5-21.1215 23.1326  13
  -3  -5   5 8.51381 21.8943  10
  -3  -5   5 2.23307 15.6776  28
  -3  -5   5-5.64920 21.5173  16
  -3  -5   5-2.07249 19.9863  23
   3   5  -5 3.22925 16.0546  31
   3   5  -4 97.1282 18.5367  31
  -3  -5   4 71.5500 25.2920  16
  -3  -5   4 117.221 26.2342  10
  -3  -5   4 66.6688 18.5233  28
  -3  -5   3 1592.14 105.678  10
  -3  -5   3 1277.34 95.3820  27
  -3  -5   2 200.340 37.2938  18
  -3  -5   2 230.793 23.4270  27
  -3  -5   2 196.013 25.2701   9
   3   5  -2 156.851 21.2213  26
  -3  -5   1 1773.43 131.188  15
   3   5  -1 1668.57 117.511  26
  -3  -5   1 1723.85 118.276  27
  -3  -5   1 1709.30 131.916  18
   3   5   0 2542.09 171.083  26
  -3  -5   0 2486.86 171.818  27
  -3  -5   0 2575.19 185.942  18
  -3  -5  -1 88.5211 32.7051  18
  -3  -5  -1 128.076 21.9875  25
  -3  -5  -2 3158.15 272.538  18
  -3  -5  -2 4255.53 263.141  25
  -3  -5  -3 168.009 25.8445  25
  -3  -5  -3 101.196 31.1854  21
  -3  -5  -3 144.600 37.8191  18
  -3  -5  -4 175.530 28.1530  25
  -3  -5  -4 150.277 34.2450  21
  -3  -5  -4 191.818 42.5925  18
  -3  -5  -5 1390.07 103.976  25
  -3  -5  -5 1396.53 100.912  24
  -3  -5  -6 102.902 22.5171  24
   3   5   6 148.541 29.2622  40
  -3  -5  -6 111.072 41.1072  18
  -3  -5  -7 712.019 58.2597  24
   3   5   7 787.879 63.6039  40
  -3  -5  -7 578.837 74.2842  18
  -3  -5  -8 19.5380 17.9486  24
   3   5   8 34.2585 27.0527  40
  -3  -5  -8-24.3981 33.1511  18
  -3  -5  -9 75.0612 32.4599  18
  -3  -5 -10 178.674 22.6947  24
  -3  -5 -10 151.259 35.0390  18
   3   5  11 9.71743 17.8532  34
   3   5  12 41.1303 13.6743  34
   3   5  12 14.9243 13.2932  30
   3   6 -17 252.265 18.6018  31
  -3  -6  17 69.6404 13.9986  42
  -3  -6  16 38.3712 30.1762  23
  -3  -6  16 3.25849 14.2886  42
   3   6 -16 30.4066 14.8283  31
  -3  -6  15 76.6183 20.9432  42
  -3  -6  15 217.515 44.6892  23
  -3  -6  15 166.146 37.6401  17
   3   6 -15 155.739 21.7408  31
  -3  -6  14 280.064 48.8880  10
  -3  -6  14 267.694 50.5433  23
  -3  -6  14 148.868 25.5432  42
  -3  -6  14 198.966 43.1998  17
  -3  -6  13 176.526 27.7541  42
  -3  -6  13 192.512 28.5045  28
  -3  -6  13 217.095 45.6361  10
  -3  -6  13 239.212 49.6662  12
  -3  -6  13 171.710 50.2220  23
   3   6 -13 264.771 29.3359  31
  -3  -6  13 235.886 47.6704  17
  -3  -6  12 63.8371 21.9722  28
  -3  -6  12 33.0991 36.7241  12
  -3  -6  12 58.4130 40.3519  23
   3   6 -12 62.5653 20.7926  31
  -3  -6  12 26.7655 34.4297  17
  -3  -6  11 277.452 32.0160  42
  -3  -6  11 267.477 32.4226  28
  -3  -6  11 246.000 48.1222  12
  -3  -6  11 272.405 50.7367  23
  -3  -6  11 273.782 51.4620  17
   3   6 -11 370.949 34.3178  31
   3   6 -10 513.749 42.1178  31
  -3  -6  10 452.483 41.9457  28
  -3  -6  10 384.972 39.9082  42
  -3  -6  10 424.356 58.6542  12
  -3  -6   9 337.741 33.2144  42
  -3  -6   9 375.364 52.5876  23
   3   6  -9 328.750 34.3344  31
  -3  -6   9 332.698 34.8792  28
  -3  -6   9 364.194 49.8249  13
  -3  -6   9 470.239 53.9763  12
  -3  -6   8 3628.35 257.552  42
  -3  -6   8 3899.46 276.709  10
  -3  -6   8 3993.41 275.641  13
  -3  -6   8 3907.15 259.125  28
   3   6  -8 3975.52 259.362  31
  -3  -6   8 3932.39 272.744  23
  -3  -6   7 2000.33 167.821  23
   3   6  -7 2480.12 160.288  31
  -3  -6   7 2332.86 173.975  16
  -3  -6   7 2458.77 177.051  10
  -3  -6   7 2087.60 172.687  13
  -3  -6   7 2387.06 160.076  28
   3   6  -6 406.690 38.9652  31
  -3  -6   6 436.291 51.9903  16
  -3  -6   6 445.836 51.0788  10
  -3  -6   6 461.372 39.9873  28
  -3  -6   6 486.786 38.8551  27
  -3  -6   6 433.719 50.7849  13
   3   6  -5 1680.62 121.661  31
  -3  -6   5 1716.44 121.216  27
  -3  -6   5 2011.81 138.506  15
  -3  -6   5 2049.65 137.714  13
  -3  -6   5 1596.67 133.547  16
  -3  -6   4 145.580 21.5848  27
   3   6  -4 93.9050 18.5273  26
  -3  -6   4 112.814 32.1456  15
  -3  -6   4 91.6914 31.8457  16
  -3  -6   3 1404.51 90.9950  27
   3   6  -3 1165.83 89.5956  26
  -3  -6   3 1452.97 106.041  15
  -3  -6   3 1123.16 96.2207   9
  -3  -6   2 608.081 59.3157  15
   3   6  -2 483.838 42.8865  26
  -3  -6   2 535.946 44.0392  27
  -3  -6   2 566.592 60.0972  18
  -3  -6   1 33.8732 27.9794  15
  -3  -6   1 48.5306 30.0573  18
  -3  -6   1 30.9831 17.7057  25
   3   6  -1 21.5104 15.5231  26
  -3  -6   1 20.0513 15.7350  27
  -3  -6   0-12.5811 27.3458  18
  -3  -6   0 39.4211 27.6595  15
  -3  -6   0 29.0043 18.3951  25
  -3  -6  -1 62.8961 20.5228  25
  -3  -6  -1 61.2784 32.7302  18
  -3  -6  -2 1957.86 164.089  18
  -3  -6  -2 2193.90 149.677  25
  -3  -6  -3 171.888 27.0629  25
  -3  -6  -4 2229.28 172.275  18
  -3  -6  -4 2493.67 155.363  25
  -3  -6  -4 1955.64 149.833  24
   3   6   5 561.167 51.4725  40
  -3  -6  -5 562.839 66.2045  18
  -3  -6  -5 481.126 44.6222  24
  -3  -6  -6 63.3646 20.3879  24
   3   6   6 41.5732 25.3625  40
  -3  -6  -6 29.7599 31.8937  18
   3   6   7 34.9930 25.0043  40
  -3  -6  -7 4.51894 26.4550   7
  -3  -6  -7 4.65445 28.6879  18
   3   6   8 48.9499 24.3275  40
  -3  -6  -8-9.60865 15.3935  24
  -3  -6  -8-8.25072 25.4125  18
   3   6   9-26.6081 21.0475  40
  -3  -6  -9 8.03974 14.5294  24
   3   6  10 5.84064 17.8012  34
   3   6  11 29.2560 12.8256  34
   3   6  11 15.4925 13.2993  30
   3   7 -17 688.491 48.5793  31
  -3  -7  16 6.56541 25.6501  23
  -3  -7  16 9.13208 11.2309  42
   3   7 -16 14.1390 12.0968  31
  -3  -7  15 161.428 38.6640  23
  -3  -7  15 128.068 34.5997  17
  -3  -7  15 118.838 19.1091  42
   3   7 -15 120.477 19.4056  31
  -3  -7  14 13.7113 34.4134  23
  -3  -7  14 23.6219 32.1358  17
  -3  -7  14 34.6217 17.2778  42
   3   7 -14 24.5446 16.3518  31
  -3  -7  13 15.5402 33.6304  17
  -3  -7  13 48.5760 38.5707  23
  -3  -7  13 113.918 37.5902  10
  -3  -7  13 52.8460 33.6901  12
  -3  -7  12 4.90865 36.1754  23
  -3  -7  12 10.7945 33.8924  17
  -3  -7  12-5.79554 34.2715  10
  -3  -7  12 26.8247 36.1426  12
  -3  -7  12-1.57100 17.1948  42
   3   7 -12 3.14588 17.4286  31
  -3  -7  11 1675.08 139.716  23
  -3  -7  11 1302.60 137.145  17
  -3  -7  11 1806.84 121.239  28
   3   7 -11 1952.09 122.062  31
  -3  -7  11 1536.52 119.447  42
  -3  -7  11 1532.69 139.804  12
  -3  -7  11 1838.78 146.969  10
  -3  -7  10 6615.86 503.007  23
  -3  -7  10 6986.31 487.615  28
  -3  -7  10 7015.03 506.762  12
  -3  -7  10 7852.70 513.383  10
  -3  -7  10 7476.08 488.676   6
   3   7 -10 8000.05 489.249  31
  -3  -7   9 4265.63 262.947  28
  -3  -7   9 3841.71 281.143  13
  -3  -7   9 4463.20 287.445  10
  -3  -7   9 4583.50 284.462  12
  -3  -7   9 3337.59 262.113   6
   3   7  -9 3746.47 262.040  31
   3   7  -8 1102.22 84.9510  31
  -3  -7   8 1210.06 102.726  13
  -3  -7   8 1417.46 108.730  10
  -3  -7   8 1129.48 84.0853  27
  -3  -7   7 1483.04 131.048  16
  -3  -7   7 1634.44 115.122  27
   3   7  -7 1708.98 116.721  31
  -3  -7   7 1597.65 131.796  13
  -3  -7   7 1680.38 134.590  10
  -3  -7   6 249.890 28.1604  27
  -3  -7   6 266.471 45.0903  16
  -3  -7   6 357.513 48.0155  10
  -3  -7   6 300.160 44.1923  13
  -3  -7   5 3228.50 230.779  16
  -3  -7   5 3373.80 231.520  15
  -3  -7   5 3294.34 230.569  13
   3   7  -5 3191.84 213.912  26
  -3  -7   5 3018.08 213.602  27
  -3  -7   4 2497.96 192.773  16
  -3  -7   4 3004.87 197.612  15
  -3  -7   4 2470.88 191.223  13
   3   7  -4 2577.36 176.611  26
  -3  -7   4 2558.79 176.706  27
  -3  -7   3 285.347 45.8176  16
  -3  -7   3 241.100 28.9255  27
   3   7  -3 287.768 29.2671  26
  -3  -7   3 335.595 45.6661  15
  -3  -7   2 3011.80 197.950  25
   3   7  -2 2529.45 196.070  26
  -3  -7   1 783.330 63.8505  25
  -3  -7   1 914.117 81.6043  15
  -3  -7   1 788.437 80.9175  18
  -3  -7   0 284.124 49.3360  15
  -3  -7   0 211.116 47.5953  18
  -3  -7  -1 2781.88 195.494  25
  -3  -7  -1 3264.11 217.460  15
  -3  -7  -1 2760.20 194.933   6
  -3  -7  -2 1604.20 118.246  25
  -3  -7  -2 1433.54 133.230  15
  -3  -7  -2 1440.66 133.658  18
  -3  -7  -2 1793.12 117.232   6
  -3  -7  -3 213.590 44.3893  15
  -3  -7  -3 150.726 24.4810  24
  -3  -7  -3 257.415 31.3685  25
   3   7   4 943.924 78.0372  40
  -3  -7  -4 1076.85 75.0476  24
  -3  -7  -4 831.532 91.6876  15
  -3  -7  -4 961.224 93.4729  18
  -3  -7  -5 113.826 37.7323  18
  -3  -7  -5 100.891 20.9247  24
   3   7   5 161.912 28.3183  40
  -3  -7  -5 57.4116 34.0350  15
  -3  -7  -5 114.118 35.7577   7
  -3  -7  -6 27.0718 17.0093  24
  -3  -7  -6 4.30275 27.8035  18
  -3  -7  -7 11.8537 14.6647  24
   3   7   7 16.6511 21.8932  40
  -3  -7  -8 635.036 48.4267  24
   3   7   8 637.114 53.0475  40
   3   7   9 9.47629 16.3086  34
   3   7  10 27.0248 10.8767  30
   3   7  10 65.2042 12.2252  34
  -3  -8  17 26.8420 9.94523  37
  -3  -8  16 16.9681 15.4053  37
   3   8 -15 64.1142 14.0129  31
  -3  -8  15 98.0027 28.8815  17
   3   8 -14 91.9178 17.7100  31
  -3  -8  14 117.684 35.4234  17
   3   8 -13 92.2978 18.7481  31
  -3  -8  13 127.141 37.0842  17
  -3  -8  12 561.451 66.5693  10
  -3  -8  12 365.140 57.5081  12
  -3  -8  12 411.978 58.3468  17
   3   8 -11 28.1186 18.0222  31
  -3  -8  11 26.8679 34.7396  17
  -3  -8  11 45.7295 34.9182  10
  -3  -8  11 25.0653 33.2704  12
   3   8 -10 18.0386 17.4656  31
  -3  -8  10 5.60181 33.5374  10
  -3  -8  10 43.6964 29.9757  12
  -3  -8  10 52.2371 19.6300   6
   3   8  -9 32.8739 18.7704  31
  -3  -8   9 36.0335 21.9041   6
  -3  -8   9 21.7973 32.6180  10
  -3  -8   9 39.7211 31.8158  13
  -3  -8   9 4.63838 30.2630  12
  -3  -8   8 5292.00 334.996   6
  -3  -8   8 4232.10 346.594  13
  -3  -8   8 4722.15 347.070  12
  -3  -8   8 5304.76 354.723  10
   3   8  -7 2237.00 158.106  26
  -3  -8   7 2290.72 176.964  13
  -3  -8   7 2244.35 177.736  16
  -3  -8   7 2395.58 162.468   6
  -3  -8   6 4932.11 332.038   6
   3   8  -6 4860.42 327.805  26
  -3  -8   6 4724.64 327.288  27
  -3  -8   6 5218.50 343.495   9
  -3  -8   6 5237.21 349.568  16
  -3  -8   6 5029.97 346.438  13
  -3  -8   5 1739.96 141.360  16
  -3  -8   5 1587.96 119.857  27
  -3  -8   5 1935.13 142.335  15
  -3  -8   5 1911.81 139.668  13
   3   8  -5 1716.16 120.671  26
   3   8  -4 46.4919 18.8060  26
  -3  -8   4 9.36317 30.3280  15
  -3  -8   4 47.2586 33.7125  16
  -3  -8   4 51.8656 30.1667  13
  -3  -8   4 33.2532 28.1205   7
  -3  -8   3 4719.71 296.818  15
  -3  -8   3 3976.45 289.878  13
  -3  -8   3 4145.84 293.379  16
  -3  -8   3 3906.35 273.980  50
  -3  -8   2 1565.26 100.461  25
  -3  -8   2 1234.15 101.231   6
  -3  -8   2 1267.00 118.051  16
  -3  -8   2 1200.89 115.526  15
  -3  -8   1 118.970 26.1885   6
  -3  -8   1 175.592 40.8919  15
  -3  -8   1 172.855 26.1014  25
  -3  -8   0 169.782 27.5940   6
  -3  -8   0 197.675 40.9592  15
  -3  -8   0 120.560 25.7528  25
  -3  -8  -1 4438.17 321.068   6
  -3  -8  -1 5358.28 320.024  24
  -3  -8  -1 4207.60 321.086  25
  -3  -8  -1 5511.95 344.849  15
  -3  -8  -1 4998.10 342.063  18
  -3  -8  -2 325.268 51.6120  15
  -3  -8  -2 281.338 29.8471  24
  -3  -8  -2 330.088 51.4580  18
  -3  -8  -3 401.007 54.5879  15
  -3  -8  -3 307.602 50.5463   7
   3   8   3 399.593 40.0131  40
  -3  -8  -3 272.671 48.9528  18
  -3  -8  -4 43.2845 30.0430   7
  -3  -8  -4 42.2433 30.3942  18
   3   8   5 607.680 52.9864  40
  -3  -8  -6 127.347 19.1830  44
   3   8   6 206.535 26.9627  40
   3   8   7 312.675 32.2680  40
   3   8   8-8.61445 13.4276  34
  -3  -9  16 42.7917 12.6416  37
  -3  -9  15 217.240 25.7026  37
   3   9 -14 506.910 40.1495  26
  -3  -9  14 362.981 54.0192  17
  -3  -9  13 773.001 76.8808  17
   3   9 -13 777.699 57.6549  26
  -3  -9  12 84.9796 34.7096  17
   3   9 -12 105.820 18.2205  26
  -3  -9  11 4.97701 30.9620  17
   3   9 -11 9.76098 15.2981  26
  -3  -9  10 50.9832 36.7972  17
  -3  -9  10-8.87156 28.6377  12
  -3  -9   9 788.425 81.0679  12
  -3  -9   9 973.166 70.6391   6
  -3  -9   9 737.145 80.4684   9
  -3  -9   8 4.76841 27.8964  13
  -3  -9   8 2.03702 22.0165   6
  -3  -9   8-1.82865 20.6269  37
  -3  -9   8-16.9136 24.4670   9
  -3  -9   7 434.653 43.6369   6
  -3  -9   7 392.183 53.5572  13
  -3  -9   7 384.714 56.9175  16
  -3  -9   7 397.830 39.4113  37
  -3  -9   6 2053.69 152.806   6
  -3  -9   6 2275.81 167.605  13
  -3  -9   6 2177.39 169.326  16
  -3  -9   5 4.28875 22.8857   6
  -3  -9   5-17.8273 27.7269  13
  -3  -9   5-15.0427 35.4064  16
  -3  -9   4 23.5269 19.8147  50
  -3  -9   4 14.8215 22.7776   6
  -3  -9   4 26.3229 27.0577   7
  -3  -9   4 4.36719 27.1971  13
  -3  -9   4 9.72664 29.3950  15
  -3  -9   4 60.4032 35.0301  16
  -3  -9   3 90.7414 21.0599  50
  -3  -9   3 102.588 35.0289  15
  -3  -9   3 98.3181 31.2327  13
  -3  -9   3 116.436 39.0471  16
  -3  -9   3 113.492 27.4477   6
  -3  -9   3 56.5882 30.5096   7
  -3  -9   2 1626.23 129.852  16
  -3  -9   2 1621.26 128.823   7
  -3  -9   2 1484.40 109.900   6
  -3  -9   2 1364.34 125.106  15
  -3  -9   2 1437.23 121.196  13
  -3  -9   1 25.1092 30.7768  16
  -3  -9   1 16.0746 25.1768  13
  -3  -9   1 72.5989 22.8500   6
  -3  -9   1 40.6206 31.4218   7
  -3  -9   1 82.6532 34.9654  15
  -3  -9   0 148.926 25.0802   6
  -3  -9   0 219.363 41.5574   7
  -3  -9   0 190.579 38.5416  15
  -3  -9   0 88.9573 34.7710  16
  -3  -9  -1 27.4959 29.0519  15
  -3  -9  -1-10.0140 28.3254   7
   3   9   2 383.250 39.4365  40
   3   9   3 16.5536 20.0538  40
   3   9   4 10.7508 19.0593  40
  -3  -9  -5 18.1163 12.4553  44
   3   9   5 7.92835 17.4203  40
   3   9   6 2.53870 13.3207  40
   3   9   7 49.3788 11.1217  34
  -3 -10  15 5.89472 11.1651  37
  -3 -10  14 114.586 18.7380  37
  -3 -10  13 13.7349 25.2479  17
  -3 -10  13 48.9374 17.6927  37
  -3 -10  12 42.5519 28.9920  17
  -3 -10  12 101.636 21.3822  37
  -3 -10  11-8.33327 27.8571  17
  -3 -10  11-18.7371 19.2633  37
  -3 -10  10 15.1159 16.9777   6
  -3 -10  10 8.67192 28.0044  17
  -3 -10  10 17.4741 18.1006  37
  -3 -10   9 196.702 27.3230   6
  -3 -10   9 129.260 23.6325  37
  -3 -10   9 149.429 38.3041  17
  -3 -10   8 60.8167 30.6963  17
  -3 -10   7 10.3959 18.9161  50
  -3 -10   6 86.7153 37.4456  16
  -3 -10   6 106.792 22.4539  50
  -3 -10   6 78.3835 30.4047  13
  -3 -10   5-1.57520 17.9849  50
  -3 -10   5 62.7672 34.8493  16
  -3 -10   4 388.576 55.5618  16
  -3 -10   3-14.1942 30.0037  16
  -3 -10   2 208.413 41.9108  16
  -3 -10   2 189.718 27.9687   6
  -3 -10   1 253.722 43.5240  16
  -3 -10   1 225.567 28.0806   6
  -3 -10   0 255.523 42.4526  16
   3  10   0 322.262 31.4192  40
  -3 -10   0 244.370 27.6512   6
   3  10   1 554.094 46.8914  40
  -3 -10  -1 620.520 62.5846  16
   3  10   2 7.87213 16.3021  40
  -3 -10  -2 13.5319 21.0518  16
   3  10   3 22.6001 14.5903  40
  -3 -10  -3-8.53054 19.3238  16
   3  10   4 27.7514 11.9146  40
  -3 -10  -4 33.0645 11.6645  44
  -3 -11  14 13.2711 8.19038  37
  -3 -11  14 13.9919 7.63285  47
  -3 -11  14 10.1882 9.96010  50
  -3 -11  13 0.77770 10.8055  37
  -3 -11  13 17.3112 13.4371  50
  -3 -11  12 85.4491 15.6748  37
  -3 -11  12 90.2377 17.5642  50
  -3 -11  11 312.503 29.8663  37
  -3 -11  11 369.943 32.6372  50
  -3 -11  10 11.5762 13.4472  47
  -3 -11  10 10.8589 13.0989  37
  -3 -11  10 14.3179 16.4986  50
  -3 -11  10 36.1605 15.8824   6
  -3 -11   9 13.4540 16.6177  50
  -3 -11   9 6.38152 13.8551  47
  -3 -11   9-6.81444 16.1208   6
  -3 -11   8 5.38274 16.4996  50
  -3 -11   8 1.02960 12.4999  47
  -3 -11   8 11.9735 18.3051   6
  -3 -11   7 247.296 28.3306  50
  -3 -11   7 297.757 31.1049   6
  -3 -11   6 179.289 23.9177  50
  -3 -11   6 244.598 27.8763   6
  -3 -11   5 31.4443 19.0809   6
  -3 -11   5 88.5494 31.1696  16
  -3 -11   5 37.0995 15.5386  50
  -3 -11   4 63.1439 31.0086  16
  -3 -11   4 103.367 21.7637   6
  -3 -11   3-3.79679 24.0732  16
  -3 -11   3 15.1134 16.0430   6
   3  11  -2 306.345 28.2186  40
  -3 -11   2 302.972 28.9212   6
   3  11  -1 37.8225 14.7184  40
  -3 -11   1 39.2841 25.0159  16
  -3 -11   1 21.2589 13.4289   6
  -3 -11   0 28.9686 20.5209  16
  -3 -11   0 25.0044 10.1543   5
  -3 -11  -1 90.7657 15.7376  44
  -3 -11  -2 35.0128 10.8455  44
  -3 -12  12 44.5484 9.39808  50
  -3 -12  11 109.661 14.4500  50
  -3 -12  10 116.273 15.1688  50
  -3 -12   9 75.8346 13.6859  50
  -3 -12   9 91.4803 14.7857   6
  -3 -12   8 48.4125 12.3737  50
  -3 -12   8 35.0300 13.7670   6
  -3 -12   7 4.24390 10.3213  50
  -3 -12   7 4.22547 13.7912   6
  -3 -12   6 218.533 23.7250   6
  -3 -12   5 39.4969 14.6079   6
  -3 -12   4 441.088 35.6155   6
  -3 -12   3 92.9320 13.6842   6
  -3 -12   3 66.0801 13.5510  44
  -3 -12   2-9.41760 7.75214   5
  -3 -12   2 26.4852 10.9031  44
  -3 -12   1 146.385 15.5873  44
   4 -13   3 11.5780 7.48154  35
   4 -13   4 5.27898 8.11795  35
   4 -12   0 38.8713 12.1953  35
   4 -12   1 147.035 18.8307  35
   4 -12   2 51.2763 15.5581  35
   4 -12   3 25.0402 14.7508  35
   4 -12   4 24.3349 14.3636  35
   4 -12   5 271.448 27.2238  35
   4 -12   6 716.479 55.3713  50
   4 -12   7-3.39851 14.1953  50
   4 -12   8 715.705 53.8306  50
   4 -12   8 707.606 54.0446  47
   4 -12   9-0.98731 12.6315  47
   4 -12  10 16.9693 11.3677  47
   4 -11  -4 87.2296 12.4088  36
   4 -11  -3 55.4738 13.7830  36
   4 -11  -2 94.6409 15.8314  35
   4 -11  -2 80.0923 18.0617  36
   4 -11  -1 335.246 31.8979  36
   4 -11  -1 293.313 29.8363  35
   4 -11   0 31.4635 18.1710  36
   4 -11   0 44.5762 17.3426  35
   4 -11   1 194.991 22.9285   5
   4 -11   1 178.949 26.1384  36
   4 -11   1 160.149 24.8433  35
   4 -11   2 5.18625 15.4206   5
   4 -11   2 3.31733 18.0446  36
   4 -11   2 10.9713 18.9790  35
   4 -11   3 24.4618 18.8181  50
   4 -11   3 42.0357 19.6241  35
   4 -11   3 20.2111 19.3161  36
   4 -11   3 60.9764 18.2115   5
   4 -11   4-4.84903 19.3237  35
   4 -11   4 17.3010 16.0290   5
   4 -11   5 916.440 72.2367  35
   4 -11   5 924.550 71.4113   5
   4 -11   5 1001.53 72.9491  47
   4 -11   6 306.485 32.3240  47
   4 -11   6 296.954 32.2644  50
   4 -11   6 293.937 30.2067   5
   4 -11   6 244.465 30.1159  35
   4 -11   7 209.260 28.4829  47
   4 -11   7 236.317 29.0820  50
   4 -11   7 254.435 28.0668   5
   4 -11   7 287.919 29.0865  42
   4 -11   8 311.431 32.6749  37
   4 -11   8 239.783 30.2976  47
   4 -11   8 334.605 32.2399  50
   4 -11   8 288.435 29.3214   5
   4 -11   8 312.437 31.9501  42
   4 -11   9 290.944 31.0473  37
   4 -11   9 256.365 29.5019  42
   4 -11   9 232.274 28.6019  50
   4 -11  10 3.69907 14.6225  47
   4 -11  10-2.83009 17.5616  37
   4 -11  10 6.35015 15.0613  42
   4 -11  11 30.3463 14.4101  47
   4 -11  11 45.3872 16.8863  37
   4 -11  11 51.0656 15.3383  42
   4 -11  12 542.840 43.6992  37
   4 -11  12 556.916 43.0063  42
   4 -11  13 105.861 14.7600  42
   4 -11  14 153.754 14.4266  42
   4 -10  -6 113.781 15.1746  36
   4 -10  -5 105.965 18.0196  36
   4 -10  -4 21.1011 16.6411  36
   4 -10  -4 18.6994 12.1373  35
   4 -10  -3 44.6749 16.3703  35
   4 -10  -3 53.8741 20.1598  36
   4 -10  -2 30.8738 19.0524  44
   4 -10  -2 34.8210 17.8351  35
   4 -10  -2 36.2506 20.7402  36
   4 -10  -1 104.489 23.0861  44
   4 -10  -1 99.0928 24.4212  36
   4 -10  -1 108.172 22.7494  35
   4 -10   0 74.9344 33.7614   7
   4 -10   0 78.9503 18.0821   5
   4 -10   1 56.3954 33.8773   7
   4 -10   2 250.971 32.4439  50
   4 -10   2 239.064 33.3034  36
   4 -10   2 238.993 30.5328  35
   4 -10   2 237.883 44.0125   7
   4 -10   2 221.252 27.9596   5
   4 -10   2 172.550 27.2426  44
   4 -10   3 59.6722 22.7859  50
   4 -10   3 16.7485 21.0575  36
   4 -10   3 28.7869 22.1070  35
   4 -10   3 46.0734 28.3876   7
   4 -10   3 37.0989 20.2713  47
   4 -10   3 54.8178 19.6010   5
   4 -10   3 34.9178 18.9259  44
   4 -10   4 548.033 47.5661  44
   4 -10   4 608.437 52.0058  36
   4 -10   4 635.899 51.8636  35
   4 -10   4 521.918 49.3881  47
   4 -10   4 582.001 66.5083   7
   4 -10   4 583.174 51.1902  50
   4 -10   4 477.496 47.5313   5
   4 -10   5 159.991 27.2056  37
   4 -10   5 113.193 24.5014  35
   4 -10   5 128.268 26.1269  50
   4 -10   5 146.676 26.5050  47
   4 -10   5 171.352 25.1605   5
   4 -10   5 145.688 25.5074  42
   4 -10   6 1249.98 89.4160  37
   4 -10   6 1111.80 86.3240  35
   4 -10   6 1113.81 87.7923  50
   4 -10   6 1166.51 87.6331  47
   4 -10   6 1141.66 86.7690   5
   4 -10   6 1202.87 87.5221  42
   4 -10   7 709.329 55.8284  50
   4 -10   7 639.398 56.1241  43
   4 -10   7 625.172 55.1673  47
   4 -10   7 641.403 56.3549  37
   4 -10   7 652.337 55.3860  42
   4 -10   8 3092.63 218.602   9
   4 -10   8 2862.35 200.405  50
   4 -10   9 62.4724 18.5335   5
   4 -10   9 50.2105 19.9048  42
   4 -10   9 77.6562 20.4707  47
   4 -10  10 53.5004 21.3385  43
   4 -10  10 44.5899 19.4865  42
   4 -10  10 36.9540 20.0599  37
   4 -10  10 24.3844 17.2177  47
   4 -10  11 52.8426 19.6464  37
   4 -10  11 96.3048 22.8544  43
   4 -10  11 75.2249 19.9211  42
   4 -10  11 72.6722 21.3124  49
   4 -10  11 56.1341 17.9273  47
   4 -10  12 631.335 48.4486  49
   4 -10  12 527.656 46.7610  37
   4 -10  12 572.249 46.8033  42
   4 -10  12 553.448 47.7546  43
   4 -10  13 12.7249 15.6390  49
   4 -10  13 9.31289 15.0499  43
   4 -10  13 5.48472 13.8972  42
   4 -10  13 23.1078 14.9085  37
   4 -10  14-4.50415 12.3839  43
   4 -10  14 6.78841 11.8248  42
   4 -10  15 41.8171 9.69548  43
   4 -10  15 32.5814 8.60276  42
   4  -9  -8 120.163 15.4194  36
   4  -9  -7 132.657 20.2496  36
   4  -9  -6 215.324 34.4805  21
   4  -9  -6 176.287 25.8647  36
   4  -9  -5 710.306 66.4092  21
   4  -9  -5 656.904 53.8551  36
   4  -9  -5 602.817 48.6734  35
   4  -9  -4 776.606 56.3926  36
   4  -9  -4 571.704 50.1098  35
   4  -9  -4 641.737 66.2272  21
   4  -9  -4 570.013 51.7572  44
   4  -9  -3 198.811 41.9676  21
   4  -9  -3 178.890 39.0292   7
   4  -9  -2 405.786 55.7516   7
   4  -9  -2 332.620 53.4442  21
   4  -9  -2 367.396 54.9805  11
   4  -9  -2 488.606 41.8583  44
   4  -9  -2 379.136 42.3637  36
   4  -9  -2 402.355 40.3575  35
   4  -9  -1 24.8898 23.3693  36
   4  -9  -1 19.1286 21.7342  35
   4  -9  -1 10.6394 31.4798   7
   4  -9  -1-26.0142 31.1145  11
   4  -9  -1 23.5711 17.9200   5
   4  -9  -1 55.4318 22.8762  44
   4  -9   0 293.244 35.1481  36
   4  -9   0 239.146 32.4400  35
   4  -9   0 183.351 43.4932   7
   4  -9   0 224.394 44.8331  11
   4  -9   0 226.180 28.9049   5
   4  -9   0 262.020 32.4061  44
   4  -9   1 6661.16 448.491  44
   4  -9   1 6047.95 466.610  11
   4  -9   1 6935.11 470.067   7
   4  -9   1 6929.18 449.495  35
   4  -9   1 6985.64 451.619  36
   4  -9   1 6703.13 469.999   1
   4  -9   1 6334.73 448.836  50
   4  -9   1 6936.74 447.543   5
   4  -9   2 22.1806 20.1226   5
   4  -9   2 5.64055 32.6688   1
   4  -9   2 40.0034 20.1979  44
   4  -9   2 21.1629 20.3074  47
   4  -9   2 15.6238 23.2269  36
   4  -9   2 12.0266 21.9848  35
   4  -9   2 5.31824 31.4815   7
   4  -9   2 36.0025 22.4077  50
   4  -9   3 419.769 40.3040   5
   4  -9   3 402.556 40.3704  38
   4  -9   3 390.223 57.2445   1
   4  -9   3 395.848 39.3875  44
   4  -9   3 400.978 41.8390  47
   4  -9   3 384.150 41.6782  35
   4  -9   3 451.467 44.3544  36
   4  -9   3 480.669 58.1820   7
   4  -9   3 389.172 42.7215  50
   4  -9   4 4223.09 272.264  50
   4  -9   4 4594.64 272.418  42
   4  -9   4 4012.69 269.938  38
   4  -9   4 3652.41 272.339  36
   4  -9   4 3909.53 271.702  37
   4  -9   4 4207.02 294.991   1
   4  -9   4 3576.77 268.579  44
   4  -9   4 3977.90 271.407  47
   4  -9   4 3943.99 271.544  35
   4  -9   4 4081.43 289.963   7
   4  -9   4 4125.46 270.718   5
   4  -9   5 1406.98 103.713  50
   4  -9   5 1328.22 102.328  42
   4  -9   5 1448.38 104.880  37
   4  -9   5 1428.50 105.247  36
   4  -9   5 1399.90 123.828   1
   4  -9   5 1379.13 103.441  43
   4  -9   5 1468.50 102.768   5
   4  -9   5 1346.23 102.964  47
   4  -9   5 1362.98 102.771  35
   4  -9   6 78.8539 21.0173   5
   4  -9   6 100.461 24.6770  37
   4  -9   6 153.597 41.3467   1
   4  -9   6 73.9945 21.7820  35
   4  -9   6 85.3911 23.4928  43
   4  -9   6 88.3616 23.4215  42
   4  -9   6 66.4791 23.1694  47
   4  -9   6 58.3370 29.4641   9
   4  -9   6 24.4560 20.1479  50
   4  -9   6 102.513 26.7976  49
   4  -9   7 74.7322 24.3884  37
   4  -9   7 67.7558 29.4682   9
   4  -9   7 43.3477 22.2588  47
   4  -9   7 56.5500 19.6328  35
   4  -9   7 80.0967 26.8051  49
   4  -9   7 78.8263 24.6380  50
   4  -9   7 38.2686 20.3991   5
   4  -9   7 36.6314 23.4731  43
   4  -9   7 70.6899 22.4998  42
   4  -9   8 1505.35 112.499  37
   4  -9   8 1615.58 109.659   5
   4  -9   8 1367.51 110.070  47
   4  -9   8 1416.54 125.198   9
   4  -9   8 1640.05 113.561  49
   4  -9   8 1512.61 110.318  50
   4  -9   8 1551.80 112.184  43
   4  -9   8 1522.15 111.334  42
   4  -9   9 223.527 32.7610  37
   4  -9   9 293.789 29.9747   5
   4  -9   9 278.997 32.2692  47
   4  -9   9 263.874 35.1192  49
   4  -9   9 209.958 42.7320   9
   4  -9   9 273.255 30.8953  50
   4  -9   9 302.668 34.8924  43
   4  -9   9 262.607 33.0514  42
   4  -9  10 168.883 29.4428  49
   4  -9  10 169.349 36.3013   9
   4  -9  11 310.874 33.8672  37
   4  -9  11 282.187 32.7518  42
   4  -9  11 251.362 30.2733  47
   4  -9  12 20.9275 18.2963  37
   4  -9  12 54.1530 20.5021  43
   4  -9  12 50.4191 18.7223  42
   4  -9  12 40.8830 21.3550  49
   4  -9  13 21.0532 16.0552  37
   4  -9  13 76.3799 20.8757  49
   4  -9  13 8.89973 17.8864  43
   4  -9  13 31.6595 17.1991  42
   4  -9  14 178.297 23.4669  43
   4  -9  14 180.381 22.4209  42
   4  -9  14 231.610 24.7267  49
   4  -9  15 100.483 16.0389  43
   4  -9  15 110.476 15.7830  42
   4  -9  15 97.8040 15.9038  49
   4  -8 -10 32.8543 9.16246  36
   4  -8  -9 195.606 21.7459  36
   4  -8  -8 191.549 32.7876  21
   4  -8  -8 163.378 23.8547  36
   4  -8  -7 26.0154 27.7739  21
   4  -8  -7 99.5639 22.1716  36
   4  -8  -6 586.036 64.4547  21
   4  -8  -6 563.289 51.6051  36
   4  -8  -5-18.4349 31.8069  21
   4  -8  -5 32.0305 28.1916   7
   4  -8  -4 617.863 70.6540  11
   4  -8  -4 588.129 51.2793  44
   4  -8  -4 499.350 48.5928  39
   4  -8  -4 613.841 68.0378  21
   4  -8  -4 597.534 53.7168  36
   4  -8  -4 584.337 49.3006  35
   4  -8  -4 541.532 66.1266   7
   4  -8  -3 2649.64 201.798  11
   4  -8  -3 2422.16 180.727  44
   4  -8  -3 2438.80 179.592  39
   4  -8  -3 2601.17 199.097  21
   4  -8  -3 2836.70 184.966  36
   4  -8  -3 2735.00 181.143  35
   4  -8  -3 2656.63 200.084   7
   4  -8  -2 24.7733 19.0761  39
   4  -8  -2-2.30461 22.8491  36
   4  -8  -2 5.72405 21.2792  35
   4  -8  -2 85.2427 36.7696  21
   4  -8  -2 10.5402 31.1715   7
   4  -8  -2-5.54508 30.2577  11
   4  -8  -2-7.80944 21.7080  44
   4  -8  -2 11.5636 16.4135   5
   4  -8  -1 2360.78 156.560   5
   4  -8  -1 2270.39 174.675  21
   4  -8  -1 2144.56 157.204  39
   4  -8  -1 2460.28 162.615  36
   4  -8  -1 2490.59 159.816  35
   4  -8  -1 2017.36 174.482   7
   4  -8  -1 1995.71 157.487  44
   4  -8  -1 2264.35 180.213  11
   4  -8   0 7024.63 499.464  32
   4  -8   0 8202.59 501.498  44
   4  -8   0 7515.13 519.768   7
   4  -8   0 7401.04 521.713  11
   4  -8   0 7292.73 500.811  50
   4  -8   0 7377.67 514.298  21
   4  -8   0 7938.44 521.343   1
   4  -8   0 7219.28 500.674  35
   4  -8   0 7227.75 502.328  36
   4  -8   0 7992.94 499.156   5
   4  -8   0 7658.26 499.725  39
   4  -8   1-10.1439 31.8492   7
   4  -8   1-3.60241 18.4483  44
   4  -8   1 13.5024 21.3717  50
   4  -8   1-1.84919 19.8578  47
   4  -8   1-5.67558 21.5252  32
   4  -8   1 1.64261 17.5824  39
   4  -8   1-21.2086 30.3362   1
   4  -8   1 4.35174 23.2904  36
   4  -8   1 11.5636 20.4275  35
   4  -8   1-21.6163 30.2085  11
   4  -8   1 8.05915 17.4202   5
   4  -8   2 2893.14 202.227  36
   4  -8   2 3159.64 222.121   1
   4  -8   2 3279.78 201.708  37
   4  -8   2 2921.93 201.072  32
   4  -8   2 2320.48 197.185  44
   4  -8   2 2849.74 217.684   7
   4  -8   2 2811.68 200.552  50
   4  -8   2 2928.05 198.637  39
   4  -8   2 2952.93 220.331  11
   4  -8   2 3118.64 200.068  42
   4  -8   2 2889.03 198.772   5
   4  -8   2 3081.81 200.977  47
   4  -8   3 1671.94 117.832  36
   4  -8   3 1963.54 140.066   1
   4  -8   3 1637.04 116.050  37
   4  -8   3 1568.82 116.594  32
   4  -8   3 1606.58 114.826  43
   4  -8   3 1390.81 113.013  44
   4  -8   3 1462.32 130.085   7
   4  -8   3 1547.28 114.980  50
   4  -8   3 1503.12 113.496  39
   4  -8   3 1566.53 133.630  11
   4  -8   3 1592.43 114.798  42
   4  -8   3 1721.17 114.785   5
   4  -8   3 1705.90 115.911  47
   4  -8   4 7345.77 501.907  35
   4  -8   4 7669.01 523.434   1
   4  -8   4 7813.45 504.069  36
   4  -8   4 7527.37 501.137  38
   4  -8   4 7630.93 503.003  37
   4  -8   4 7086.21 503.280  32
   4  -8   4 7696.45 500.396  44
   4  -8   4 7125.96 501.129  45
   4  -8   4 7502.37 502.080  49
   4  -8   4 7284.44 501.810  50
   4  -8   4 7803.75 518.840   9
   4  -8   4 7411.56 500.748  39
   4  -8   4 7831.59 501.858  42
   4  -8   4 7821.59 501.929  43
   4  -8   4 8027.09 520.922   7
   4  -8   4 7652.63 502.144  47
   4  -8   4 8039.92 502.683  48
   4  -8   4 7313.84 500.881   5
   4  -8   5 92.6733 24.7189  45
   4  -8   5 104.103 27.2569  49
   4  -8   5 82.2570 23.9152  50
   4  -8   5 85.3001 22.3299   5
   4  -8   5 105.214 25.1582  43
   4  -8   5 82.9983 23.6178  42
   4  -8   5 76.8378 22.3951  39
   4  -8   5 86.1282 37.1860   1
   4  -8   5 151.057 25.0204  47
   4  -8   5 110.196 26.9874  48
   4  -8   5 143.068 23.1703  38
   4  -8   5 142.624 26.6594  37
   4  -8   5 106.069 27.6372  36
   4  -8   5 90.2499 24.0738  35
   4  -8   5 132.144 34.9316   9
   4  -8   6 22.9153 29.2943   9
   4  -8   6 60.1274 24.0032  37
   4  -8   6 59.6691 19.5388  38
   4  -8   6 21.3326 28.6079   1
   4  -8   6 63.0261 21.4619  47
   4  -8   6 48.1344 23.0826  49
   4  -8   6 58.8112 25.6291  48
   4  -8   6 89.9231 25.4619  29
   4  -8   6 82.6563 20.5129   5
   4  -8   6 66.6906 23.1334  43
   4  -8   6 30.0391 21.5088  42
   4  -8   6 51.6956 20.3373  39
   4  -8   6 77.3304 21.7138  35
   4  -8   6 56.5339 21.0135  50
   4  -8   7 502.559 42.9971   5
   4  -8   7 453.567 45.8752  43
   4  -8   7 496.853 45.1579  42
   4  -8   7 458.636 48.0701  48
   4  -8   7 424.989 55.7876   9
   4  -8   7 515.022 43.2949  35
   4  -8   7 513.663 47.4251  29
   4  -8   7 509.736 48.9066  49
   4  -8   7 440.725 44.4010  50
   4  -8   7 475.473 47.3730  37
   4  -8   8 107.562 27.9637  29
   4  -8   8 107.902 26.2102  43
   4  -8   8 102.434 24.1058  42
   4  -8   8 106.896 28.1030  49
   4  -8   8 116.399 28.8549  48
   4  -8   8 102.004 32.3858   9
   4  -8   8 150.946 22.2441   5
   4  -8   8 93.6207 22.5812  50
   4  -8   8 151.701 27.5251  37
   4  -8   9 748.661 60.4610  43
   4  -8   9 613.924 57.0368  42
   4  -8   9 799.975 63.3227  48
   4  -8   9 636.958 70.5479   9
   4  -8   9 637.736 54.0124   5
   4  -8   9 699.650 58.6791  37
   4  -8   9 740.561 61.1375  49
   4  -8   9 603.837 54.8992  50
   4  -8   9 751.064 60.4538  29
   4  -8  10 6.35697 23.2661  49
   4  -8  10 39.1290 28.7725  48
   4  -8  10 18.3181 21.7892  37
   4  -8  10-13.5240 26.3746   9
   4  -8  10-28.9474 24.2605  43
   4  -8  10-11.4096 19.4108  42
   4  -8  10-25.9372 22.4526  29
   4  -8  11 136.510 28.4127  49
   4  -8  11 134.777 26.3741  37
   4  -8  11 106.739 31.0102   9
   4  -8  11 102.834 26.6758  29
   4  -8  11 97.5005 25.7053  43
   4  -8  11 98.5730 24.0943  42
   4  -8  12 105.101 23.5987  37
   4  -8  12 99.2328 26.3123  49
   4  -8  13 17.3436 20.7463  43
   4  -8  13 33.1152 18.8377  42
   4  -8  13 31.0835 21.7051  49
   4  -8  13 60.0773 21.4233  29
   4  -8  14 131.894 23.2932  49
   4  -8  14 132.368 23.5476  43
   4  -8  14 123.463 21.0349  42
   4  -8  15 117.839 19.5048  49
   4  -8  15 110.390 19.0932  43
   4  -8  15 112.068 17.6476  42
   4  -8  16 161.144 17.7227  43
   4  -8  16 155.687 16.4600  49
   4  -7 -11 287.747 24.2490  36
   4  -7 -10 109.306 19.1043  36
   4  -7  -9 37.7182 18.0771  36
   4  -7  -9 44.5547 27.2175  21
   4  -7  -8-4.09618 29.5617  21
   4  -7  -7 366.785 53.8450  21
   4  -7  -6-4.51910 25.2781   7
   4  -7  -6-20.4407 29.5824   8
   4  -7  -6-19.4657 30.5721  21
   4  -7  -5 80.8839 23.1947  44
   4  -7  -5 84.8749 22.3690  35
   4  -7  -5 84.9046 36.9526   8
   4  -7  -5 48.4668 30.2652   7
   4  -7  -5 74.2307 36.8069  21
   4  -7  -4 264.464 33.1080  44
   4  -7  -4 224.526 45.8071   8
   4  -7  -4 253.281 44.3901   7
   4  -7  -4 189.835 47.1078  21
   4  -7  -4 216.103 29.6559  35
   4  -7  -3 5414.23 385.844  35
   4  -7  -3 5535.14 403.067  21
   4  -7  -3 6865.39 388.842  44
   4  -7  -3 5385.92 382.959   5
   4  -7  -3 6311.10 406.798   7
   4  -7  -3 5783.06 406.909   8
   4  -7  -2 44.1673 29.9045   7
   4  -7  -2 53.4204 23.3766  44
   4  -7  -2 41.2080 21.1796  39
   4  -7  -2 38.0862 21.7136  35
   4  -7  -2 73.2673 26.7889  36
   4  -7  -2 74.1746 20.2604  32
   4  -7  -2 91.0702 18.8063   5
   4  -7  -1 4619.35 313.544  32
   4  -7  -1 4392.33 313.825  44
   4  -7  -1 4980.77 333.249   7
   4  -7  -1 4834.29 334.906  11
   4  -7  -1 5124.04 316.114  50
   4  -7  -1 4471.26 326.862  21
   4  -7  -1 4305.42 313.713  35
   4  -7  -1 4553.25 315.973  36
   4  -7  -1 4637.30 331.217   1
   4  -7  -1 4879.54 314.149  39
   4  -7  -1 4735.29 312.163   5
   4  -7   0 40.2946 20.2164  32
   4  -7   0 57.2528 20.0981  44
   4  -7   0 36.8931 28.6463   7
   4  -7   0 25.2727 31.9541  11
   4  -7   0 60.5595 22.9314  50
   4  -7   0 78.1490 22.9536  47
   4  -7   0 32.1109 23.3250  36
   4  -7   0 85.1790 33.8610   1
   4  -7   0 60.1404 19.7253  39
   4  -7   0 87.3196 30.9406  21
   4  -7   0 66.5715 18.9214   5
   4  -7   1 655.639 70.2405   1
   4  -7   1 584.786 52.6027  39
   4  -7   1 672.503 56.6828  36
   4  -7   1 670.521 55.7536  32
   4  -7   1 580.741 67.1161   7
   4  -7   1 552.438 52.5317  44
   4  -7   1 662.690 55.1453  50
   4  -7   1 720.776 54.2522  42
   4  -7   1 651.460 70.4884  11
   4  -7   1 662.828 66.5825  21
   4  -7   1 660.894 54.3647  47
   4  -7   1 656.126 52.4027   5
   4  -7   2 2194.29 150.894  36
   4  -7   2 2191.22 166.786   1
   4  -7   2 2474.31 150.458  37
   4  -7   2 2055.60 149.936  32
   4  -7   2 2019.36 146.579  33
   4  -7   2 2035.16 147.689  44
   4  -7   2 2152.05 147.723  43
   4  -7   2 2216.67 149.097  45
   4  -7   2 1954.83 163.068   7
   4  -7   2 2144.69 149.149  50
   4  -7   2 2309.03 149.203  49
   4  -7   2 2070.94 147.274   5
   4  -7   2 2145.73 148.229  42
   4  -7   2 2052.19 166.882  11
   4  -7   2 1978.97 147.306  39
   4  -7   2 1938.10 148.131  47
   4  -7   2 2216.75 147.487  48
   4  -7   3-4.53901 17.7124  39
   4  -7   3 18.8092 20.4339  37
   4  -7   3 14.2655 26.3020   1
   4  -7   3 15.0305 23.0202  36
   4  -7   3 20.7671 21.0297  32
   4  -7   3 22.1075 19.0380  33
   4  -7   3 31.1427 17.8777  44
   4  -7   3 36.1819 19.1388  45
   4  -7   3 20.0624 26.8468   9
   4  -7   3 50.9798 29.1205   7
   4  -7   3 20.0120 17.1161  29
   4  -7   3 21.9002 17.2348   5
   4  -7   3 11.1437 19.9504  47
   4  -7   3 38.4511 20.3875  48
   4  -7   3 51.0434 21.6771  43
   4  -7   3 24.0447 18.7943  42
   4  -7   3 33.9242 18.3833  50
   4  -7   3 25.1659 20.5355  49
   4  -7   3-24.2967 29.6726  11
   4  -7   4 528.000 48.9039  35
   4  -7   4 647.178 67.9484   1
   4  -7   4 532.959 48.5850  43
   4  -7   4 665.311 50.1317  42
   4  -7   4 574.787 51.9155  32
   4  -7   4 576.674 48.9433  33
   4  -7   4 570.614 49.8808  29
   4  -7   4 566.464 63.8037   7
   4  -7   4 660.366 63.6916   9
   4  -7   4 553.584 50.1804  49
   4  -7   4 613.025 49.7051  50
   4  -7   4 693.531 49.7143   5
   4  -7   4 564.833 47.1649  44
   4  -7   4 483.134 49.0157  45
   4  -7   4 634.860 49.4680  39
   4  -7   4 538.784 49.7134  48
   4  -7   4 488.331 47.6911  47
   4  -7   4 567.882 50.0307  37
   4  -7   4 587.335 49.2033  38
   4  -7   4 595.866 52.3481  36
   4  -7   5 116.510 23.8651  37
   4  -7   5 117.408 21.7699  38
   4  -7   5 85.5230 33.3006   1
   4  -7   5 101.391 23.9499  36
   4  -7   5 106.441 21.5732  35
   4  -7   5 123.332 23.4828  33
   4  -7   5 106.560 25.5405  32
   4  -7   5 108.077 22.5319  43
   4  -7   5 101.520 22.2182  42
   4  -7   5 140.966 32.0685   9
   4  -7   5 109.885 24.2973  29
   4  -7   5 129.622 21.5476   5
   4  -7   5 120.789 24.9295  45
   4  -7   5 121.307 23.1121  47
   4  -7   5 97.0749 21.4404  39
   4  -7   5 97.3999 23.6466  49
   4  -7   5 93.7281 26.2017  48
   4  -7   5 97.6007 21.1040  50
   4  -7   6 295.574 31.2387  35
   4  -7   6 374.079 49.0033   1
   4  -7   6 259.454 34.5734  33
   4  -7   6 306.676 45.3210   9
   4  -7   6 262.632 32.3582  39
   4  -7   6 308.043 34.7891  29
   4  -7   6 364.818 37.0164  49
   4  -7   6 287.065 32.9831  50
   4  -7   6 303.429 32.5003  38
   4  -7   6 387.030 36.4095  37
   4  -7   6 278.865 34.0357  43
   4  -7   6 322.158 34.3149  42
   4  -7   6 340.594 38.4783  48
   4  -7   6 311.758 36.4532  45
   4  -7   6 305.448 31.7179   5
   4  -7   7 3093.38 201.840  49
   4  -7   7 2755.57 197.924  50
   4  -7   7 3075.00 201.331  29
   4  -7   7 2872.28 212.857   9
   4  -7   7 2924.87 200.751  37
   4  -7   7 2938.59 201.865  48
   4  -7   7 2791.61 198.579  42
   4  -7   7 2814.95 196.619  35
   4  -7   7 2889.65 201.219  33
   4  -7   7 2937.59 197.272   5
   4  -7   8 566.639 53.4735  42
   4  -7   8 744.836 70.4268   9
   4  -7   8 660.419 58.3956  48
   4  -7   8 704.654 56.3530  37
   4  -7   8 674.606 57.7452  49
   4  -7   8 543.378 51.4679  50
   4  -7   8 706.241 57.6072  29
   4  -7   8 618.783 51.1458   5
   4  -7   9 213.160 30.4962  37
   4  -7   9 191.364 38.0253   9
   4  -7   9 188.559 45.4255  23
   4  -7   9 181.602 29.2855  42
   4  -7   9 192.238 32.0541  29
   4  -7   9 215.601 33.2321  49
   4  -7   9 197.822 34.6414  48
   4  -7  10 27.6924 21.7918  37
   4  -7  10 37.6896 40.7572  23
   4  -7  10 4.33703 26.7229   9
   4  -7  10 1.91174 20.0706  42
   4  -7  10-10.9773 25.2019  49
   4  -7  10 13.8741 25.1579  48
   4  -7  10 19.6817 22.6441  29
   4  -7  11 606.036 53.4649  37
   4  -7  11 615.789 74.6476  23
   4  -7  11 498.690 61.9902   9
   4  -7  11 626.614 56.4151  29
   4  -7  11 591.772 53.7941  42
   4  -7  11 574.454 55.7303  48
   4  -7  11 734.797 57.8750  49
   4  -7  12 271.748 35.9244  49
   4  -7  12 277.553 37.1001  48
   4  -7  12 260.078 34.9794  29
   4  -7  12 266.634 32.3740  42
   4  -7  12 235.209 50.1348  23
   4  -7  13 85.0976 23.2276  29
   4  -7  13 120.144 40.4463  23
   4  -7  13 96.1932 22.2874  42
   4  -7  14 339.280 35.7838  29
   4  -7  14 352.356 36.7397  49
   4  -7  14 362.121 34.7200  42
   4  -7  15 10.1626 17.2901  49
   4  -7  15-8.13328 14.4539  42
   4  -7  16 101.695 16.2221  49
   4  -7  16 109.672 16.9967  43
   4  -6 -12 1.48678 9.33666  36
  -4   6  11 194.983 23.1695  46
   4  -6 -11 262.798 35.1167  21
  -4   6  10 90.2719 20.3746  46
   4  -6 -10 29.4159 27.1021  21
   4  -6  -9 60.7051 32.1982  21
   4  -6  -8 5.02664 28.7876   8
   4  -6  -8 38.2465 31.6998  21
   4  -6  -7 196.002 41.8299   8
   4  -6  -7 140.036 42.5996  21
   4  -6  -6-18.1820 20.4104  44
   4  -6  -6 4.99556 33.3906  21
   4  -6  -6-18.0957 27.3317   7
   4  -6  -6-16.0742 31.0175   8
   4  -6  -5 886.475 72.8343  44
   4  -6  -5 955.654 72.3281  35
   4  -6  -5 910.668 90.2395  21
   4  -6  -5 993.499 89.2633   7
   4  -6  -5 955.148 91.6500   8
   4  -6  -4 503.413 46.9379  44
   4  -6  -4 397.755 62.5654  20
   4  -6  -4 568.887 47.0789  35
   4  -6  -4 563.589 62.8115   7
   4  -6  -4 525.595 65.0112   8
   4  -6  -3 2766.49 188.264  35
   4  -6  -3 2812.83 203.571  21
   4  -6  -3 2493.27 203.604  20
   4  -6  -3 2725.05 203.853   7
   4  -6  -3 2564.04 204.190   8
   4  -6  -3 2833.54 185.740   5
   4  -6  -3 2641.23 187.975  44
   4  -6  -3 2763.42 187.885  32
   4  -6  -2 106.403 35.4426  21
   4  -6  -2 143.582 22.0088   5
   4  -6  -2 316.551 30.7680  44
   4  -6  -2 118.711 23.7239  32
   4  -6  -2 252.858 29.1996  35
   4  -6  -2 93.8358 32.6312   7
   4  -6  -2 182.329 38.6410   8
   4  -6  -1 106.383 32.3476   7
   4  -6  -1 152.149 37.2397   8
   4  -6  -1 213.804 27.5978  32
   4  -6  -1 225.537 28.5605  50
   4  -6  -1 217.341 27.4337  44
   4  -6  -1 166.559 27.4900  36
   4  -6  -1 226.559 27.1671  35
   4  -6  -1 182.936 38.4593  21
   4  -6  -1 192.801 35.1961   1
   4  -6  -1 167.657 22.1103   5
   4  -6   0 19.0247 18.1188  32
   4  -6   0 36.5024 18.7502  47
   4  -6   0 3.91625 24.1450   7
   4  -6   0-13.2168 27.6835  11
   4  -6   0 15.2568 18.5454  50
   4  -6   0 8.63971 17.2403  44
   4  -6   0 44.6407 20.7055  36
   4  -6   0 28.5905 24.9319   1
   4  -6   0 28.1632 27.4121  21
   4  -6   0 20.5825 16.4681  39
   4  -6   0-5.02691 15.4782   5
   4  -6   1 7558.43 478.850  39
   4  -6   1 6859.99 478.513  37
   4  -6   1 7830.30 496.055   1
   4  -6   1 7238.79 480.185  36
   4  -6   1 6774.44 476.757  33
   4  -6   1 7446.50 480.030  32
   4  -6   1 7293.93 477.896  42
   4  -6   1 7650.26 493.314   7
   4  -6   1 7028.13 478.515  50
   4  -6   1 7339.62 477.915  49
   4  -6   1 7511.26 477.666  43
   4  -6   1 6822.48 477.806  44
   4  -6   1 7693.58 479.217  47
   4  -6   1 6954.47 476.813  48
   4  -6   1 7007.44 486.900  21
   4  -6   1 7704.28 496.994  11
   4  -6   1 7356.58 477.663   5
   4  -6   2 1328.18 94.7883  37
   4  -6   2 1247.96 107.360   1
   4  -6   2 1330.59 93.3504  39
   4  -6   2 1242.43 95.5887  36
   4  -6   2 1189.19 92.5235  33
   4  -6   2 1218.95 94.6898  32
   4  -6   2 1296.54 92.9772  29
   4  -6   2 1341.86 107.212   7
   4  -6   2 1301.64 93.1842  49
   4  -6   2 1395.19 94.1764  50
   4  -6   2 1269.18 92.2846   5
   4  -6   2 1257.41 93.1970  47
   4  -6   2 1307.12 93.0658  48
   4  -6   2 1352.85 93.3603  44
   4  -6   2 1295.97 92.7609  42
   4  -6   2 1335.96 92.9583  43
   4  -6   2 1338.58 111.528  11
   4  -6   3 125.867 21.4838  43
   4  -6   3 106.544 20.1282  42
   4  -6   3 146.283 22.4925  39
   4  -6   3 192.523 28.0512  37
   4  -6   3 149.179 25.4642  36
   4  -6   3 176.928 24.4952  35
   4  -6   3 148.176 26.2896  32
   4  -6   3 126.091 22.0006  33
   4  -6   3 113.354 31.4818   1
   4  -6   3 101.984 30.3178   9
   4  -6   3 149.278 31.9907   7
   4  -6   3 121.368 21.3090  29
   4  -6   3 127.167 20.8308   5
   4  -6   3 151.367 24.1026  49
   4  -6   3 177.542 24.6351  48
   4  -6   3 168.536 24.3025  47
   4  -6   3 160.577 35.2942  11
   4  -6   3 150.089 21.3689  44
   4  -6   3 100.505 21.6725  45
   4  -6   3 110.242 22.7266  51
   4  -6   3 91.1337 22.3423  50
   4  -6   4 4606.09 316.547  39
   4  -6   4 5274.12 318.485  37
   4  -6   4 4640.57 316.596  38
   4  -6   4 4662.88 318.293  36
   4  -6   4 4952.42 326.424  19
   4  -6   4 4827.97 332.933   1
   4  -6   4 4746.78 316.313  35
   4  -6   4 4710.98 317.341  33
   4  -6   4 4485.03 318.175  32
   4  -6   4 4919.45 330.455   7
   4  -6   4 4424.58 327.580   9
   4  -6   4 4968.28 317.273  29
   4  -6   4 4788.20 317.117  49
   4  -6   4 5171.04 317.035  50
   4  -6   4 4672.01 317.612  51
   4  -6   4 4714.52 316.539  43
   4  -6   4 4489.93 315.652  42
   4  -6   4 4786.95 317.603  48
   4  -6   4 5048.64 316.879  47
   4  -6   4 4750.29 333.915  11
   4  -6   4 4455.80 315.406   5
   4  -6   4 4427.21 314.336  44
   4  -6   4 4842.67 318.402  45
   4  -6   5 587.881 48.6676  38
   4  -6   5 558.875 51.0614  36
   4  -6   5 590.601 50.4086  37
   4  -6   5 608.193 58.5942  19
   4  -6   5 540.542 61.1010   1
   4  -6   5 574.261 47.3886  35
   4  -6   5 669.743 52.5492  32
   4  -6   5 596.994 50.9198  33
   4  -6   5 550.404 49.7016  29
   4  -6   5 564.944 58.3144   9
   4  -6   5 624.123 50.8862  48
   4  -6   5 481.527 45.7275   5
   4  -6   5 666.705 48.5079  42
   4  -6   5 538.518 48.0154  39
   4  -6   5 554.058 50.5141  51
   4  -6   5 552.871 47.3739  50
   4  -6   5 631.109 50.9103  49
   4  -6   5 633.292 51.7768  45
   4  -6   6 107.768 19.2835  35
   4  -6   6 80.2333 25.6464  32
   4  -6   6 116.006 24.6546  33
   4  -6   6 97.5475 22.1565  37
   4  -6   6 126.885 20.9185  38
   4  -6   6 103.143 25.8838  45
   4  -6   6 47.3891 26.9697  19
   4  -6   6 109.927 30.9688   9
   4  -6   6 133.185 23.3306  29
   4  -6   6 129.023 19.3949   5
   4  -6   6 114.144 20.7134  42
   4  -6   6 128.399 25.4310  51
   4  -6   6 93.5574 20.2268  50
   4  -6   6 121.403 23.4335  39
   4  -6   6 126.344 24.3335  49
   4  -6   6 109.929 23.9987  48
   4  -6   7-5.16620 18.3796  37
   4  -6   7 3.96466 23.3871  45
   4  -6   7 3.42864 25.0990  19
   4  -6   7 11.0249 24.5583   9
   4  -6   7-11.3228 21.4154  33
   4  -6   7 45.6059 20.5218  29
   4  -6   7 13.7405 14.7420   5
   4  -6   7 9.37422 16.5459  50
   4  -6   7 11.6279 21.6721  48
   4  -6   7 16.4080 20.8084  49
   4  -6   7-4.42264 33.4778  23
   4  -6   7-7.71814 17.2132  42
   4  -6   8 2109.87 155.900  29
   4  -6   8 2179.02 166.387   9
   4  -6   8 2269.66 156.850  33
   4  -6   8 2299.02 151.778   5
   4  -6   8 1837.53 164.212  19
   4  -6   8 2084.06 153.750  42
   4  -6   8 2555.85 158.547  49
   4  -6   8 2175.17 172.447  23
   4  -6   8 2212.25 157.591  48
   4  -6   8 2210.61 155.250  37
   4  -6   9 349.631 36.5905  37
   4  -6   9 346.326 46.4108   9
   4  -6   9 235.539 33.7588  42
   4  -6   9 395.623 38.9921  29
   4  -6   9 310.002 38.9906  48
   4  -6   9 286.443 38.1091  49
   4  -6  10 247.816 36.8446  49
   4  -6  10 202.457 35.0410  48
   4  -6  10 181.035 43.4617  19
   4  -6  10 321.048 33.9360  37
   4  -6  10 183.550 36.3318   9
   4  -6  10 198.298 30.5481  42
   4  -6  10 254.066 52.0634  23
   4  -6  10 275.858 34.4742  29
   4  -6  11 1227.84 104.271  19
   4  -6  11 1026.36 86.9481  42
   4  -6  11 912.483 104.394  23
   4  -6  11 1105.83 86.3409  37
   4  -6  11 1189.36 91.7576  49
   4  -6  11 1209.91 90.0419  29
   4  -6  11 1359.71 92.2880  48
   4  -6  12 209.758 33.0056  29
   4  -6  12 231.109 31.2400  42
   4  -6  12 234.333 35.3550  49
   4  -6  12 309.481 36.2969  48
   4  -6  12 296.897 53.2054  23
   4  -6  12 168.581 41.7837  19
   4  -6  13 2456.07 169.201  49
   4  -6  13 2763.86 189.837  23
   4  -6  14 3.13997 17.1830  42
   4  -6  14-12.7583 33.2174  23
   4  -6  14 5.40430 21.0773  49
   4  -6  14-8.00686 18.5318  29
   4  -6  15-13.7178 15.0494  42
   4  -6  15 41.2507 18.4272  49
   4  -6  15 32.6396 16.4864  29
   4  -6  16 145.829 19.0756  49
   4  -6  17 27.3308 9.06398  43
  -4   5  13 67.5970 12.6263  46
   4  -5 -13 62.0305 11.3515  36
   4  -5 -12 289.644 40.1902  21
  -4   5  12 366.887 32.7840  46
   4  -5 -11 26.7046 28.1164  21
  -4   5  11-5.75995 19.7586  46
   4  -5 -10 466.372 57.3040  21
  -4   5  10 419.809 40.3325  34
   4  -5  -9 182.440 40.4560   8
  -4   5   8 1095.69 90.4261  34
   4  -5  -8 1803.59 121.503   8
   4  -5  -7 4141.38 300.633   8
   4  -5  -6 4815.35 328.382  35
   4  -5  -6 4872.26 343.731   7
   4  -5  -6 5290.40 351.886   8
   4  -5  -6 4940.75 330.091  44
   4  -5  -5 528.759 46.3776  35
   4  -5  -5 567.042 48.1463  44
   4  -5  -5 664.958 62.7324   7
   4  -5  -5 461.051 60.7086   8
   4  -5  -5 462.195 63.6171  20
   4  -5  -4 769.224 64.1664  44
   4  -5  -4 888.620 64.5855  35
   4  -5  -4 836.902 81.2435  20
   4  -5  -4 776.946 76.2838   7
   4  -5  -4 817.315 80.2965   8
   4  -5  -3 194.974 43.6720  20
   4  -5  -3 213.466 28.0360  35
   4  -5  -3 241.675 28.5519  44
   4  -5  -3 204.446 40.3027   8
   4  -5  -3 206.061 38.0441   7
   4  -5  -3 259.458 25.3020   5
   4  -5  -2 486.656 58.2355  20
   4  -5  -2 481.830 51.4628  21
   4  -5  -2 442.132 40.5597  32
   4  -5  -2 425.713 40.4346  44
   4  -5  -2 447.527 40.0678  35
   4  -5  -2 493.733 38.0270   5
   4  -5  -2 438.627 50.5100   7
   4  -5  -2 416.306 51.9721   8
   4  -5  -1 74.5154 19.7648  50
   4  -5  -1 103.161 16.7008   5
   4  -5  -1 93.0269 20.2454  32
   4  -5  -1 81.4908 19.8802  35
   4  -5  -1 88.6949 18.8687  44
   4  -5  -1 51.6331 28.2946   8
   4  -5  -1 67.8075 25.9399   7
   4  -5  -1 112.252 34.9134  20
   4  -5  -1 87.1299 25.5828  21
   4  -5   0 692.678 55.3321  32
   4  -5   0 742.275 54.1690  44
   4  -5   0 746.677 54.4368  47
   4  -5   0 667.494 53.3281  42
   4  -5   0 769.840 73.0877  20
   4  -5   0 759.793 63.4272  21
   4  -5   0 711.310 54.9441  39
   4  -5   0 687.369 54.6054  35
   4  -5   0 595.971 55.1821  36
   4  -5   0 680.832 53.2516   5
   4  -5   1 27.2550 15.5427  39
   4  -5   1 40.8850 16.2845  37
   4  -5   1 33.1598 22.3282  21
   4  -5   1 36.2804 17.3086  47
   4  -5   1 23.1781 14.3950  42
   4  -5   1 25.8569 14.9069  44
   4  -5   1 29.5554 18.6791  36
   4  -5   1 29.1884 16.4765  35
   4  -5   1 29.1136 18.7114  32
   4  -5   1 37.9343 14.0195   5
   4  -5   2 264.616 27.7450  37
   4  -5   2 237.015 25.3844  47
   4  -5   2 225.053 24.0951  42
   4  -5   2 219.880 25.7347  35
   4  -5   2 201.332 26.3051  36
   4  -5   2 200.823 23.6961   5
   4  -5   2 296.912 27.4760  39
   4  -5   2 216.241 30.1710  21
   4  -5   2 236.706 28.0540  32
   4  -5   3 127.117 21.8502  48
   4  -5   3 120.360 18.9638  47
   4  -5   3 111.584 20.7376  37
   4  -5   3 73.6054 29.2205  19
   4  -5   3 76.2227 19.3304  29
   4  -5   3 122.721 19.7533  39
   4  -5   3 130.880 18.4021  42
   4  -5   3 88.1388 20.6077  36
   4  -5   3 87.7281 18.8169  35
   4  -5   3 149.652 23.3402  32
   4  -5   3 118.301 20.2430  33
   4  -5   3 113.329 17.5327   5
   4  -5   4 3061.61 201.206  29
   4  -5   4 2822.38 201.671  45
   4  -5   4 3200.87 200.074  42
   4  -5   4 2872.45 198.917   5
   4  -5   4 3040.43 200.725  39
   4  -5   4 3190.53 202.706  32
   4  -5   4 2976.44 201.589  33
   4  -5   4 2977.83 201.851  36
   4  -5   4 3126.37 200.822  38
   4  -5   4 2789.83 200.835  37
   4  -5   4 2383.04 206.691  19
   4  -5   4 2971.67 199.514  35
   4  -5   4 2850.13 201.302  48
   4  -5   5 567.099 45.7372  37
   4  -5   5 589.791 45.0937  38
   4  -5   5 588.841 46.7039  36
   4  -5   5 546.973 55.3530  19
   4  -5   5 512.880 45.8977  33
   4  -5   5 535.036 46.0885  32
   4  -5   5 521.097 47.0036  45
   4  -5   5 581.568 46.0576  29
   4  -5   5 602.363 59.9158  23
   4  -5   5 503.033 42.8790  42
   4  -5   5 499.773 41.7780   5
   4  -5   5 485.736 41.7097  35
   4  -5   5 556.043 47.1685  48
   4  -5   5 504.761 46.7912  51
   4  -5   5 493.614 44.5885  49
   4  -5   5 494.838 44.3828  39
   4  -5   6 9375.25 562.255  19
   4  -5   6 8500.53 551.588  45
   4  -5   6 8446.24 550.910  33
   4  -5   6 8748.36 551.704  32
   4  -5   6 8536.87 548.966  42
   4  -5   6 8252.24 550.474  29
   4  -5   6 8447.59 550.195  39
   4  -5   6 8739.62 547.819   5
   4  -5   6 7780.13 550.942  51
   4  -5   6 7491.74 549.745  49
   4  -5   6 8637.14 551.753  48
   4  -5   6 7998.67 563.568  23
   4  -5   6 7979.92 548.935  38
   4  -5   6 7949.69 549.552  37
   4  -5   7 2219.45 159.379  33
   4  -5   7 2097.80 165.909   9
   4  -5   7 2254.73 159.844  49
   4  -5   7 2355.16 160.722  51
   4  -5   7 2087.71 158.688  29
   4  -5   7 2763.30 173.634  19
   4  -5   7 2604.91 158.238  42
   4  -5   7 2596.76 158.932  37
   4  -5   7 1835.73 170.135  23
   4  -5   7 2225.08 160.173  45
   4  -5   7 2168.46 154.586   5
   4  -5   7 2123.13 159.354  48
   4  -5   8 189.285 34.0205   9
   4  -5   8 290.571 29.7219  37
   4  -5   8 122.942 26.9404  42
   4  -5   8 357.714 51.0876  23
   4  -5   8 225.705 36.4655  51
   4  -5   8 257.562 32.1706  33
   4  -5   8 258.617 42.8672  19
   4  -5   8 304.696 35.9100  48
   4  -5   8 260.498 34.0346  49
   4  -5   8 233.905 32.5407  29
   4  -5   9 18.3116 21.3636  29
   4  -5   9 23.4791 18.7356  42
   4  -5   9 34.1545 18.2834  37
   4  -5   9 37.1184 25.7239  48
   4  -5   9 37.5824 23.6963  49
   4  -5   9 37.9174 23.1734  33
   4  -5   9 31.2793 22.5147   9
   4  -5   9 29.8445 31.0459  19
   4  -5   9 4.76582 35.8877  23
   4  -5  10 251.059 31.6289  37
   4  -5  10 253.237 51.5086  23
   4  -5  10 306.070 37.2863  29
   4  -5  10 297.530 37.7315  49
   4  -5  10 327.487 37.6965  48
  -4   5 -11 129.001 32.1653  14
   4  -5  11 73.1339 40.3620  23
   4  -5  11 109.175 28.0508  29
   4  -5  11 109.508 30.6942  49
   4  -5  11 100.787 27.6398  48
   4  -5  11 78.3688 38.1519  19
   4  -5  12 355.820 38.5385  29
   4  -5  12 356.266 57.5395  23
  -4   5 -12 252.433 42.7054  14
   4  -5  12 360.398 56.1682  19
   4  -5  12 202.365 39.9263  49
   4  -5  12 422.650 39.5245  48
   4  -5  13 197.770 43.6237  19
   4  -5  13 166.594 30.6694  49
   4  -5  14 29.2853 30.3377  19
   4  -5  14 53.2613 20.9547  29
   4  -5  14 44.7960 19.0039  42
   4  -5  14 49.4593 33.8576  23
   4  -5  15 90.9532 21.9849  49
   4  -5  15 112.204 19.2732  42
   4  -5  15 97.1951 18.5374  29
   4  -5  15 61.0728 29.3437  19
   4  -5  16 54.5882 15.8665  49
  -4   4  14-0.70950 11.3340  46
   4  -4 -13-20.5594 21.0439  21
  -4   4  13 19.8757 18.4857  46
   4  -4 -12 72.7169 30.5860  21
  -4   4  12 40.4531 22.7399  46
  -4   4  12 31.5088 33.5366  22
  -4   4  11 22.6876 38.2100  22
  -4   4  11-6.47793 20.7661  34
  -4   4  10 591.101 75.2952  22
   4  -4 -10 515.916 63.2839   8
  -4   4  10 499.699 49.0271  34
  -4   4   9 288.273 36.7972  34
  -4   4   9 328.887 62.7007  22
  -4   4   8 616.742 54.5848  34
  -4   4   8 633.804 82.3638  22
  -4   4   7 33.6378 22.6328  34
   4  -4  -7 4.40525 35.6807  20
   4  -4  -6 239.131 48.8948  20
  -4   4   6 294.816 32.2176  34
   4  -4  -6 283.497 29.2549  35
   4  -4  -6 241.481 38.1929   7
   4  -4  -6 316.339 31.7245  44
   4  -4  -5-16.2306 32.4594  20
   4  -4  -5 6.44187 14.3664  35
   4  -4  -5 6.82893 22.0430   7
   4  -4  -5 12.9147 17.8123  44
   4  -4  -4 340.165 52.5272  20
   4  -4  -4 477.541 40.9583  44
   4  -4  -4 516.891 41.2642  35
   4  -4  -4 464.063 51.4229   7
   4  -4  -4 493.641 55.1909   8
   4  -4  -3 1994.84 130.282   5
   4  -4  -3 1755.78 131.338  44
   4  -4  -3 1950.90 131.660  35
   4  -4  -3 1880.74 146.733  20
   4  -4  -2 3316.73 226.808  20
   4  -4  -2 3165.20 211.625  44
   4  -4  -2 3011.07 211.310  35
   4  -4  -2 3135.61 221.801   7
   4  -4  -2 3290.48 222.616   4
   4  -4  -1 101.464 29.0914   8
   4  -4  -1 64.2305 24.3568   7
   4  -4  -1 105.444 28.7686   2
   4  -4  -1 97.6886 31.7088   4
   4  -4  -1 60.9997 32.6450  20
   4  -4   0 927.362 76.3865   4
   4  -4   0 840.033 72.6860   2
   4  -4   0 874.277 69.5689  21
   4  -4   0 725.749 76.3998  20
   4  -4   0 896.314 73.9330   7
   4  -4   0 851.325 75.0774   8
   4  -4   1 83.5062 36.8375  20
   4  -4   1 105.214 27.8057   2
   4  -4   1 81.5557 32.4739   4
   4  -4   1 146.899 29.2826   7
   4  -4   1 71.6061 22.7804  21
   4  -4   1 109.677 29.2400  11
   4  -4   2 69.0066 29.8981  19
   4  -4   2 103.585 28.3712   2
   4  -4   2 60.9944 32.1858   4
   4  -4   2 93.6031 27.1957   9
   4  -4   2 93.6424 27.5870   7
   4  -4   2 58.8674 20.2966  21
   4  -4   2 88.3434 28.0280  11
   4  -4   3 106.048 24.7438   9
   4  -4   3 58.9385 27.6291   2
   4  -4   3 129.065 35.8921   4
   4  -4   3 99.9548 29.2116  11
   4  -4   3 105.270 28.5690  19
   4  -4   4 5017.10 329.566   9
   4  -4   4 4806.25 323.582  45
   4  -4   4 4960.42 332.963   4
   4  -4   4 4853.89 333.787  23
   4  -4   4 4625.45 330.323  19
   4  -4   4 4470.92 322.847  48
   4  -4   4 4805.93 323.039  33
   4  -4   4 4597.83 334.774  11
   4  -4   4 5470.71 324.581  36
   4  -4   5 19.0366 17.8069  32
   4  -4   5 15.0725 16.6097  33
   4  -4   5 5.18965 17.0292  39
   4  -4   5 14.1645 18.9020   9
   4  -4   5-2.68661 17.2840  29
   4  -4   5 10.6198 16.9296  37
   4  -4   5 12.0758 17.3559  38
   4  -4   5 25.1349 28.1048   4
   4  -4   5 43.8319 28.8457  23
   4  -4   5 11.4100 18.9573  48
   4  -4   5 25.5626 26.3994  19
   4  -4   5 10.1668 19.3043  45
   4  -4   6 355.469 34.6456  32
   4  -4   6 401.199 35.1055  33
   4  -4   6 275.901 36.3572   9
   4  -4   6 341.362 32.3286  37
   4  -4   6 419.778 32.2264  42
   4  -4   6 237.210 30.6306  30
   4  -4   6 349.988 34.1339  29
   4  -4   6 338.469 34.5116  48
   4  -4   6 420.136 37.1256  51
   4  -4   6 246.408 40.8839  19
   4  -4   6 360.919 34.0526  39
   4  -4   6 320.061 44.4623  23
   4  -4   6 295.952 34.7358  45
   4  -4   7 5808.56 416.253  48
   4  -4   7 5628.46 425.686  19
   4  -4   7 6151.49 416.954  45
   4  -4   7 7047.25 415.127  37
   4  -4   7 5677.75 416.551  51
   4  -4   7 6697.05 416.623  33
   4  -4   7 5793.06 420.947   9
   4  -4   7 6538.30 415.079  30
   4  -4   7 6532.86 416.844  29
   4  -4   7 5604.07 426.831  23
  -4   4  -8 431.264 50.0340  14
   4  -4   8 522.908 58.9522  19
   4  -4   8 543.760 46.9243  51
   4  -4   8 532.704 42.2945  37
   4  -4   8 419.593 44.4491  29
   4  -4   8 565.667 45.2906  30
   4  -4   8 473.648 57.0654  23
   4  -4   8 430.243 43.8687  33
   4  -4   8 405.160 44.6386  48
  -4   4  -9 5290.88 380.758  14
   4  -4   9 5326.67 387.041  19
   4  -4   9 5235.14 369.148  37
   4  -4   9 5220.21 372.527  48
   4  -4   9 5630.11 372.781  33
   4  -4   9 6483.61 392.521  23
   4  -4   9 5568.01 373.531  29
   4  -4   9 6397.20 374.164  30
   4  -4   9 5471.86 373.665  51
  -4   4 -10 224.860 38.1207  14
   4  -4  10 146.989 30.8541  30
   4  -4  10 280.267 33.5179  48
   4  -4  10 210.149 31.6773  29
   4  -4  11-10.4077 35.3477  19
   4  -4  11 32.3248 22.7281  48
  -4   4 -11-28.4129 28.2324  14
   4  -4  11 23.7470 23.2646  30
   4  -4  11 4.94297 35.9300  23
   4  -4  11 15.2272 22.4448  29
   4  -4  12 1512.73 101.467  48
  -4   4 -12 1224.43 111.596  14
   4  -4  12 1163.07 101.166  30
   4  -4  12 1422.16 102.483  29
   4  -4  12 1467.58 122.287  19
   4  -4  12 1226.11 116.980  23
  -4   4 -13 101.496 30.8976  14
   4  -4  13 121.762 40.4571  23
   4  -4  13 153.308 43.2445  19
   4  -4  13 128.571 28.7822  30
   4  -4  14 20.5644 18.7186  29
   4  -4  14 67.8829 33.1036  23
   4  -4  14 63.9763 35.3395  19
   4  -4  15 16.2264 15.0283  29
   4  -4  15 37.1257 27.6008  19
   4  -4  15 41.7043 20.4963  49
   4  -4  16 52.8944 15.8972  49
  -4   3  15 55.8956 12.8342  46
  -4   3  14 34.8957 18.0906  46
  -4   3  13 1168.19 119.354  22
  -4   3  13 1462.36 101.584  46
  -4   3  12 704.294 83.6945  22
  -4   3  12 640.284 58.9206  46
   4  -3 -11 787.985 60.8740  41
  -4   3  11 767.420 65.5085  34
  -4   3  11 866.939 94.9262  22
  -4   3  10 164.734 30.7751  34
   4  -3 -10 172.206 24.1110  41
  -4   3  10 158.659 53.0171  22
   4  -3  -9-40.4767 38.6126  20
  -4   3   9 33.9857 25.1997  34
   4  -3  -9 26.6909 17.4658  41
  -4   3   9 6.71261 51.1465  22
  -4   3   8 1034.60 77.4183  34
   4  -3  -8 933.844 93.4268  20
   4  -3  -8 965.134 72.9267  41
  -4   3   7 48.9529 23.1814  34
   4  -3  -7 54.4773 16.1775  41
   4  -3  -7 8.54894 37.7299  20
   4  -3  -6 4654.84 324.745  20
   4  -3  -6 4490.27 306.207  41
  -4   3   6 4357.24 307.949  34
   4  -3  -6 5005.48 307.708  35
   4  -3  -5 365.914 34.5437  44
  -4   3   5 412.074 35.6966  34
   4  -3  -5 362.748 33.4134  35
   4  -3  -5 500.033 55.5668  20
   4  -3  -5 403.469 43.5842   7
   4  -3  -4 1072.16 81.4177   4
   4  -3  -4 1025.44 81.4880   7
   4  -3  -4 1077.21 89.2908  20
   4  -3  -4 985.906 79.2506   2
   4  -3  -4 921.108 72.4025  44
   4  -3  -3 6333.19 475.480  20
   4  -3  -3 7419.98 471.825   2
   4  -3  -3 7401.02 472.941   4
   4  -3  -3 6859.37 472.422   7
   4  -3  -2 2538.12 185.955  20
   4  -3  -2 2538.04 180.790   2
   4  -3  -2 2608.96 182.183   4
   4  -3  -2 2531.13 181.158   7
   4  -3  -2 2581.93 184.132   8
   4  -3  -1 3315.84 243.164  20
   4  -3  -1 3542.52 239.593   2
   4  -3  -1 3538.30 240.534   4
   4  -3  -1 3251.43 238.494   7
   4  -3  -1 3668.30 241.510   8
   4  -3   0 15579.1 1051.92  21
   4  -3   0 16531.8 1059.92  20
   4  -3   0 16577.8 1057.12   2
   4  -3   0 15991.1 1057.50   7
   4  -3   0 16440.8 1058.67   8
   4  -3   0 15654.5 1057.22   4
   4  -3   1 359.554 45.8035  19
   4  -3   1 466.969 52.5318  20
   4  -3   1 426.214 45.9831   2
   4  -3   1 421.041 46.6860   7
   4  -3   1 500.680 50.0874   4
   4  -3   2 18241.3 1103.92  11
   4  -3   2 17362.2 1098.28   9
   4  -3   2 16477.5 1100.48  19
   4  -3   2 15529.1 1101.30  20
   4  -3   2 16578.9 1100.44   2
   4  -3   2 16228.2 1100.81   4
   4  -3   3-4.67015 28.4377  19
  -4   3  -3 3.13195 12.1215  14
   4  -3   3 5.36909 24.4251  11
   4  -3   3 53.4452 29.2763   4
   4  -3   3 43.6149 18.0971   9
   4  -3   3 53.6254 26.0278   2
   4  -3   4 324.920 40.9038  23
   4  -3   4 228.526 29.4845   9
  -4   3  -4 239.574 28.0835  14
   4  -3   4 275.552 39.9874   4
   4  -3   4 352.821 40.3428  19
   4  -3   4 262.169 36.0837   2
   4  -3   5 180.208 24.3851  39
   4  -3   5 196.949 26.2111  45
   4  -3   5 185.963 25.6881  33
   4  -3   5 197.632 35.5431  19
  -4   3  -5 241.050 28.3157  14
   4  -3   5 186.797 26.0815   9
   4  -3   5 214.728 34.4503   4
   4  -3   5 180.063 33.0143   2
   4  -3   5 228.870 36.8799  23
   4  -3   6 1519.94 105.097  33
   4  -3   6 1317.31 107.304   9
   4  -3   6 1463.11 115.824  23
   4  -3   6 1573.06 105.910  45
   4  -3   6 1559.75 117.160  19
   4  -3   6 1412.80 111.504   4
  -4   3  -6 1442.80 109.366  14
   4  -3   7 255.085 42.6053  23
   4  -3   7 308.741 31.0601  48
   4  -3   7 231.254 40.2306  19
   4  -3   7 145.314 27.8329  30
   4  -3   7 252.052 30.6169  51
   4  -3   7 245.152 30.0422  33
   4  -3   7 307.827 32.3840  45
   4  -3   8 19.2623 20.1296  33
   4  -3   8 95.3218 25.6355  51
   4  -3   8 57.0924 22.6061  48
   4  -3   8 69.4949 31.9263  19
   4  -3   8 27.6633 21.8437  30
  -4   3  -8 105.339 26.9512  14
   4  -3   8 37.6124 32.3061  23
   4  -3   9 68.2972 21.4453  33
   4  -3   9 114.053 27.2939  51
  -4   3  -9 116.438 31.8161  14
   4  -3   9 98.9223 35.0886  23
   4  -3   9 68.0585 24.3268  48
   4  -3   9 101.020 36.7171  19
   4  -3   9 68.7211 24.3943  30
  -4   3 -10 333.211 50.0694  14
   4  -3  10 480.655 44.8794  48
   4  -3  10 471.653 46.6698  29
   4  -3  10 497.956 48.3807  30
  -4   3 -11 1119.58 100.269  14
   4  -3  11 1246.39 104.456  23
   4  -3  11 1092.20 85.9929  48
   4  -3  11 1110.91 105.986  19
   4  -3  11 1114.36 88.4313  29
   4  -3  11 1166.80 89.4345  30
  -4   3 -12 367.787 50.3083  14
   4  -3  12 200.248 46.5289  23
   4  -3  12 308.849 36.2641  29
   4  -3  12 300.659 38.7921  30
   4  -3  12 248.997 52.1711  19
  -4   3 -13 102.170 34.1420  14
   4  -3  13 143.405 41.5804  19
   4  -3  13 97.6013 28.5111  30
   4  -3  14 67.3530 25.8029  30
   4  -3  14 89.4135 20.2327  29
   4  -3  14 94.2306 38.5060  19
   4  -3  15 21.8059 20.2426  30
  -4   3 -15 13.9519 24.8827  18
   4  -3  15 64.5808 29.1867  19
   4  -3  15 30.2523 19.2702  49
   4  -3  16-5.89934 13.7589  49
  -4   2  15 512.686 42.5553  46
  -4   2  14 872.516 70.3667  46
  -4   2  14 1016.91 92.4860  22
  -4   2  13 45.6900 25.6666  46
  -4   2  13 110.277 45.6156  22
   4  -2 -13 56.4309 17.4332  41
  -4   2  12 51.7876 29.3842  46
  -4   2  12 20.7081 46.5852  22
  -4   2  11 2002.26 160.645  22
   4  -2 -11 1884.96 124.634  41
  -4   2  11 1515.05 126.610  34
   4  -2 -10 4.64599 36.7285  20
  -4   2  10 30.0410 26.4816  34
  -4   2  10 14.0636 48.5224  22
   4  -2 -10-10.8602 18.0040  41
   4  -2  -9 458.586 62.1716  20
   4  -2  -9 454.260 38.9809  41
  -4   2   9 381.506 43.8883  34
  -4   2   8 199.165 30.3050  34
   4  -2  -8 238.671 45.3430  20
   4  -2  -8 201.679 24.7373  41
   4  -2  -7 950.055 65.2704  41
   4  -2  -7 1183.18 89.7067  20
   4  -2  -6 642.881 50.2427  41
   4  -2  -6 748.575 71.1988  20
   4  -2  -6 765.333 60.1748   7
  -4   2   6 636.633 52.3197  34
   4  -2  -5 1330.62 99.8718   2
   4  -2  -5 1281.74 100.427   4
   4  -2  -5 1512.97 111.137  20
   4  -2  -5 1296.76 101.268   7
  -4   2   4-9.48883 15.3812  12
   4  -2  -4-7.99852 20.6992   2
   4  -2  -4 15.3365 21.0455   7
   4  -2  -4 9.11451 32.4158  20
   4  -2  -4-12.4434 24.4636   4
   4  -2  -3 44.4279 34.5831  20
   4  -2  -3 97.3293 22.7020   7
   4  -2  -3 76.2968 27.4150   2
   4  -2  -3 72.0258 29.5605   3
   4  -2  -2 3958.73 278.102  20
   4  -2  -2 4114.33 274.271   7
   4  -2  -2 4111.66 275.353   8
   4  -2  -2 3858.57 275.564   3
   4  -2  -1 9912.29 518.622  20
   4  -2  -1 10334.7 517.070   8
   4  -2  -1 10522.2 518.701   3
   4  -2   0 1605.57 120.364  19
   4  -2   0 1428.15 121.197   3
   4  -2   0 1723.77 123.015  20
   4  -2   0 1785.69 120.356   8
   4  -2   1 102.441 30.3425   3
   4  -2   1 44.5442 21.8302  11
   4  -2   1 58.2694 29.4696  20
   4  -2   1 47.9567 25.3846  19
   4  -2   2 8968.95 586.494  19
   4  -2   2 8872.71 586.872  11
   4  -2   2 9131.25 588.136   3
   4  -2   2 9770.51 587.687  20
  -4   2  -2 8452.21 577.230  14
  -4   2  -3 366.046 31.5244  14
   4  -2   3 358.516 40.1451  11
   4  -2   3 296.202 30.0749   9
   4  -2   3 264.796 39.9789   3
   4  -2   3 357.749 40.2848   2
   4  -2   3 274.428 41.0124  19
   4  -2   4 510.950 48.8788  19
  -4   2  -4 307.789 37.6522  14
   4  -2   4 464.728 45.6865  23
   4  -2   4 405.720 35.5990   9
   4  -2   4 498.035 48.8905   3
   4  -2   4 406.739 43.6262   2
   4  -2   4 376.291 44.5347   4
   4  -2   5 71.4367 28.4688  19
  -4   2  -5 55.1949 21.3858  14
   4  -2   5 81.4108 29.7589  23
   4  -2   5 80.3828 16.2765   9
   4  -2   5 52.6489 26.2160   4
   4  -2   5 70.8119 23.7241   2
   4  -2   6 6371.26 392.462  33
   4  -2   6 6370.43 402.306  23
  -4   2  -6 5030.03 396.657  14
   4  -2   6 5941.92 393.045  45
   4  -2   6 5982.46 404.859  19
   4  -2   6 5887.28 396.578   2
   4  -2   6 5713.84 396.693   4
   4  -2   7 347.368 44.1297  23
   4  -2   7 351.362 35.1087  30
   4  -2   7 400.574 35.6093  51
   4  -2   7 303.083 32.3453  33
   4  -2   7 322.302 34.7367  45
   4  -2   8 4509.36 282.242  33
   4  -2   8 4422.18 283.851  51
   4  -2   8 3929.41 282.305  48
   4  -2   8 4605.62 283.958  30
   4  -2   8 3362.05 289.999  23
  -4   2  -8 3893.22 290.652  14
   4  -2   9 15.5179 18.0778  33
   4  -2   9 62.9115 23.6557  51
   4  -2   9 41.6854 20.3731  48
   4  -2   9 52.6770 33.0034  23
  -4   2  -9 37.3292 27.5887  14
   4  -2   9 3.82369 22.5258  30
  -4   2 -10 564.604 63.9070  14
   4  -2  10 505.709 50.0302  48
   4  -2  10 691.102 55.6915  30
  -4   2 -11-13.8686 32.9142  14
   4  -2  11 40.4632 23.0637  29
   4  -2  11 33.9244 27.3504  30
   4  -2  12 241.778 49.8280  19
  -4   2 -12 155.804 38.7329  14
   4  -2  12 143.100 27.9618  29
   4  -2  12 153.365 30.4269  30
   4  -2  13 63.9152 38.7691  19
  -4   2 -13 86.3150 31.5107  14
   4  -2  14 102.883 25.4867  30
   4  -2  14 83.6615 37.3237  19
  -4   2 -14 111.259 34.2600  18
   4  -2  15 13.2651 18.7748  30
   4  -2  15-7.31799 26.4084  19
  -4   2 -15 6.78844 23.9673  18
  -4   2 -16 182.080 15.8926  41
   4  -2  16 134.272 18.4138  49
  -4   1  16 154.959 19.4096  46
  -4   1  15 265.538 45.1200  22
  -4   1  15 251.401 30.6423  46
   4  -1 -15 252.785 24.9629  41
  -4   1  14 71.5966 26.1287  46
   4  -1 -14 90.4180 19.6285  41
  -4   1  14 11.6427 40.4482  22
  -4   1  13-6.80663 41.9300  22
  -4   1  12 718.942 95.6462  22
  -4   1  12 910.517 71.8985  46
   4  -1 -12 902.516 65.5376  41
  -4   1  11 441.927 71.7123  22
   4  -1 -11 333.669 56.5525  20
   4  -1 -11 407.398 40.4794  41
  -4   1  11 385.606 48.0783  46
  -4   1  11 499.964 47.0329  34
   4  -1 -10 856.689 70.5819  41
  -4   1  10 992.391 75.3072  34
   4  -1  -9 188.196 43.6175  20
   4  -1  -9 194.135 24.3930  41
  -4   1   8 707.792 56.5584  34
   4  -1  -8 634.613 52.7948  41
   4  -1  -8 698.807 71.9387  20
   4  -1  -7 3222.88 201.251  41
   4  -1  -7 2961.26 216.936  20
   4  -1  -7 3088.96 207.420  14
  -4   1   7 2761.14 201.834  34
  -4   1   7 2761.76 209.107  12
   4  -1  -6 227.048 41.5323  20
   4  -1  -6 235.733 30.3092   2
  -4   1   6 199.204 27.3705  34
  -4   1   6 214.633 31.3924  12
   4  -1  -6 270.112 25.3422  41
   4  -1  -5 3485.24 242.931   3
   4  -1  -5 3599.08 249.641  20
   4  -1  -4 2731.67 192.158   3
   4  -1  -4 2760.10 198.000  20
   4  -1  -3 276.370 38.1940   3
  -4   1   3 276.425 26.7267  13
   4  -1  -3 281.495 42.3652  20
   4  -1  -2 534.810 54.0664   3
   4  -1  -2 534.191 55.5678  20
  -4   1   2 576.730 43.2060  13
   4  -1  -1 20290.2 1238.17   3
   4  -1  -1 18051.4 1234.06   8
   4  -1  -1 18112.2 1235.32  19
   4  -1  -1 19278.3 1236.81  20
  -4   1   0 5760.76 400.298  15
   4  -1   0 5687.12 410.073   3
   4  -1   0 5769.97 408.442  20
   4  -1   0 6173.88 407.472   8
   4  -1   1 89.0722 27.6693   3
   4  -1   1 87.2276 22.0820  11
   4  -1   1 79.2349 25.0200  20
   4  -1   1 30.4326 23.7102  19
  -4   1  -2 1825.30 124.627  18
   4  -1   2 1894.26 128.580  19
   4  -1   2 1701.70 129.379   3
   4  -1   2 1578.80 124.292  20
  -4   1  -2 1817.19 121.469  14
   4  -1   2 1680.50 125.409  11
  -4   1  -3 357.461 33.9439  14
   4  -1   3 281.983 39.0988   3
   4  -1   3 279.396 41.1767  19
   4  -1   4 118.398 31.1627   3
   4  -1   4 98.8342 26.7865  23
  -4   1  -4 89.3386 23.4107  14
   4  -1   4 107.753 34.3366  19
   4  -1   5 1851.41 126.392  23
  -4   1  -5 1615.89 124.953  14
   4  -1   5 1644.42 123.329   2
   4  -1   5 1737.84 126.508   3
   4  -1   6 7.11563 18.8366   2
   4  -1   6 14.4316 23.0452  23
   4  -1   6 35.2964 17.9817  45
   4  -1   7 3452.71 267.155  40
   4  -1   7 4515.28 269.634  33
   4  -1   7 4304.48 270.580  51
   4  -1   7 4720.18 280.473  23
  -4   1  -7 3443.22 277.431  14
  -4   1  -8 955.768 83.0104  14
   4  -1   8 857.379 68.7568  33
   4  -1   8 1006.56 70.2500  40
   4  -1   8 957.783 71.4581  51
  -4   1  -8 885.519 67.7401  24
  -4   1  -9 173.983 22.6194  24
   4  -1   9 182.267 27.6148  40
  -4   1  -9 210.771 38.8478  14
   4  -1   9 161.086 26.0939  48
   4  -1   9 151.293 27.6750  51
  -4   1 -10-4.55356 27.7825  14
  -4   1 -10 9.55122 16.1537  24
   4  -1  10 30.5915 25.8529  30
  -4   1 -11 9.63826 32.5115  14
  -4   1 -11 31.8042 17.0821  24
   4  -1  11 25.2537 24.9515  30
   4  -1  12 38.9642 40.1707  19
   4  -1  12 6.83684 24.0762  30
  -4   1 -12-29.0676 30.7082  14
   4  -1  12 13.6899 22.6962  29
   4  -1  13 200.632 28.6818  29
  -4   1 -13 249.579 47.9367  18
   4  -1  13 272.233 49.2452  19
   4  -1  14 140.753 26.6752  30
   4  -1  14 121.518 39.1890  19
  -4   1 -14 97.7152 32.9855  18
  -4   1 -15 62.2707 23.8909  18
   4  -1  15 16.3654 24.4545  19
   4  -1  15 49.0753 18.5630  30
  -4   1 -16 34.2911 8.51199  41
   4  -1  16 22.5737 10.3481  49
   4   0 -16 10.3920 11.8071  41
  -4   0  16 11.0644 17.5592  46
   4   0 -15 36.6782 16.1912  41
  -4   0  15-15.3632 30.7536  23
  -4   0  15 10.3861 35.8611  22
  -4   0  15 18.8571 22.5200  46
   4   0 -14 31.7316 17.3103  41
  -4   0  14 6.41959 41.0939  22
  -4   0  14 13.7053 24.3463  46
   4   0 -13 929.591 74.2371  41
   4   0 -13 1014.45 92.8554  20
  -4   0  13 1072.92 108.203  22
  -4   0  13 955.461 79.3154  46
   4   0 -12 4.85417 36.9807  20
   4   0 -12-5.24343 18.9547  41
  -4   0  12 52.3026 30.5791  46
  -4   0  12-14.6016 49.1855  22
   4   0 -11 262.001 42.7608  14
   4   0 -11 278.072 33.0456  41
   4   0 -11 305.500 54.0992  20
  -4   0  11 381.845 43.0805  46
  -4   0  11 305.262 62.4843  22
   4   0 -10 946.135 84.4409  20
   4   0 -10 850.108 60.9785  41
   4   0 -10 792.465 71.8911  14
  -4   0   9 1443.00 105.000  34
  -4   0   9 1272.89 106.755  46
  -4   0   9 1419.54 117.053  12
   4   0  -9 1559.87 103.577  41
  -4   0   8 24.5932 20.3524  34
  -4   0   8 6.64074 22.5865  12
   4   0  -8 22.4074 14.7378  41
  -4   0   7 1708.57 110.519  34
  -4   0   7 2125.27 113.304  46
   4   0  -6 284.655 36.7644   3
  -4   0   5 13.8591 17.1634  13
   4   0  -5 41.1961 26.0216   3
  -4   0   4 154.693 23.5480  13
   4   0  -4 118.959 31.9019   3
  -4   0   3 247.807 28.0836  13
   4   0  -3 321.528 39.6293   3
   4   0  -2 641.811 61.1473   3
  -4   0   2 677.208 50.5443  15
   4   0  -1 20566.6 1279.23   8
   4   0  -1 19993.3 1281.72  20
  -4   0   1 20594.9 1276.64  15
   4   0  -1 20991.3 1285.23   3
   4   0  -1 18604.1 1280.46  19
  -4   0   1 17005.3 1278.29  18
   4   0   0 18303.7 1217.45   3
   4   0   0 17814.5 1213.49  20
  -4   0   0 19956.6 1213.76  18
   4   0   0 17903.0 1214.04  19
   4   0   1 2408.61 161.620  11
   4   0   1 2606.22 169.651   3
  -4   0  -1 2286.89 163.650  18
   4   0   1 2172.97 163.968  19
  -4   0  -2 8284.73 489.880  14
   4   0   2 7142.11 493.800   3
   4   0   2 7365.40 492.531  19
  -4   0  -2 6607.87 490.336  18
  -4   0  -3 1250.52 89.2016  14
   4   0   3 1182.50 92.7934   3
   4   0   3 1426.03 94.4426  19
  -4   0  -4 2571.25 186.360  14
   4   0   4 2631.91 187.202   3
   4   0   4 2767.25 189.888  19
   4   0   5 1769.30 126.527   3
  -4   0  -5 1639.36 127.729  14
  -4   0  -6 93.9211 20.4713  25
  -4   0  -6 92.6639 27.8820  14
   4   0   6 139.326 20.2291  40
  -4   0  -7 727.760 57.3943  25
   4   0   7 838.876 58.5697  40
  -4   0  -8 32.4470 16.3933  24
  -4   0  -8 60.3371 29.3941  14
   4   0   8 66.4793 22.3536  40
  -4   0  -9 21.3725 17.3917  24
  -4   0  -9 31.3920 28.1944  14
   4   0   9 15.0503 21.7756  40
  -4   0 -10 1.50742 16.9030  24
   4   0  10-1.81116 22.5307  40
  -4   0 -10 4.83591 29.1986  14
   4   0  11 46.1696 23.2561  34
  -4   0 -11 74.5688 37.8006  18
  -4   0 -11 59.9273 19.4189  24
  -4   0 -11 74.7075 35.3723  14
   4   0  12 155.449 30.6021  30
  -4   0 -12 144.886 39.2211  14
   4   0  12 100.967 43.7278  19
  -4   0 -12 61.0647 38.8356  18
   4   0  13 31.5025 23.1268  30
  -4   0 -13 22.6147 30.5380  18
   4   0  13 42.4262 34.8004  19
   4   0  14 574.039 49.1170  30
   4   0  14 517.180 60.4239  19
  -4   0 -14 566.700 60.0453  18
   4   0  15 321.519 30.6903  30
   4   1 -17 12.6824 9.36932  31
  -4  -1  16-8.50641 29.3506  22
  -4  -1  16 12.6035 18.4518  46
  -4  -1  16 3.27252 26.4814  23
   4   1 -16 5.23845 13.3468  41
  -4  -1  15 15.2636 23.5399  46
  -4  -1  15 21.7595 31.8832  23
  -4  -1  15-11.2150 35.2407  22
   4   1 -15 35.9003 18.1575  41
  -4  -1  14 46.4603 44.1401  22
   4   1 -14 67.2568 38.0473  20
   4   1 -13 504.925 61.8285  20
  -4  -1  13 457.112 73.5157  22
  -4  -1  13 440.336 48.2509  46
   4   1 -13 442.879 41.7594  41
   4   1 -13 307.232 48.1418  14
   4   1 -12 39.0290 20.8449  41
  -4  -1  12 20.0738 28.9447  46
   4   1 -12-16.3168 29.4605  14
  -4  -1  12 42.9658 47.8583  22
  -4  -1  11 143.622 53.3329  22
  -4  -1  11 199.047 35.9303  46
   4   1 -11 170.743 25.7220  41
  -4  -1  10-28.8890 23.9074  46
   4   1 -10 6.20337 18.3501  41
  -4  -1  10-13.3630 28.4993  12
  -4  -1   9 71.6774 24.1977  46
   4   1  -9 55.5651 18.3247  41
  -4  -1   9 58.4006 30.8495  12
  -4  -1   8 755.451 58.2762  46
  -4  -1   8 662.430 67.3678  12
   4   1  -8 695.646 55.0701  41
   4   1  -7 27.1019 15.4896  41
  -4  -1   7 44.9961 20.8297  46
  -4  -1   6 1626.05 115.635  13
   4   1  -6 1441.30 114.897   3
   4   1  -5 1325.60 108.803   3
  -4  -1   5 1537.22 106.836  13
  -4  -1   4 5755.63 385.201  13
  -4  -1   3 205.757 26.3089  15
  -4  -1   2 90.2657 19.9769  15
  -4  -1   2 104.388 25.9291  18
  -4  -1   1 1203.49 80.4615  15
   4   1  -1 1040.17 80.8664  19
  -4  -1   1 1016.78 81.8325  18
   4   1  -1 1047.45 76.1392   8
   4   1   0 2931.21 201.094  11
  -4  -1   0 3054.23 208.391  18
   4   1   0 3153.64 206.973  19
   4   1   1 19866.0 1263.81  19
  -4  -1  -1 18597.9 1264.56  18
  -4  -1  -2 202.300 34.0478  18
   4   1   2 232.064 34.6173  19
  -4  -1  -2 189.500 30.2139  14
   4   1   3 1319.03 94.4409  19
  -4  -1  -3 1196.28 94.1409  18
  -4  -1  -3 1041.71 90.2159  14
  -4  -1  -4 6577.22 427.604  18
  -4  -1  -4 5433.32 421.353  14
   4   1   4 6896.08 423.600   3
  -4  -1  -5 1640.11 123.322  25
  -4  -1  -5 2274.27 141.986  18
  -4  -1  -6 3840.12 309.937  14
  -4  -1  -6 4421.16 300.396  25
   4   1   6 4997.58 300.377  40
  -4  -1  -6 4061.43 313.032  18
  -4  -1  -7-4.74306 19.0998  25
  -4  -1  -7-12.0077 28.6832  14
   4   1   7-10.0957 18.2490  40
  -4  -1  -8 1551.00 124.661  14
  -4  -1  -8 1417.48 107.555  24
   4   1   8 1531.10 109.926  40
  -4  -1  -8 1681.80 130.753  18
  -4  -1  -9 4.82454 32.3208  14
  -4  -1  -9 59.5463 20.6345  24
   4   1   9 25.4960 23.5241  40
  -4  -1  -9 30.9686 33.6949  18
  -4  -1 -10-10.0843 32.8375  14
  -4  -1 -10 27.4305 19.7848  24
   4   1  10-1.91777 24.2017  40
  -4  -1 -10-15.9748 34.3732  18
  -4  -1 -11 282.201 50.2425  18
   4   1  11 308.617 34.8062  34
  -4  -1 -11 248.886 46.4613  14
  -4  -1 -11 308.484 33.2194  24
   4   1  12 72.0445 34.9948  19
  -4  -1 -12 47.9672 31.0602  18
  -4  -1 -12 79.9719 19.6301  24
   4   1  12 79.8141 22.1294  34
   4   1  13 72.3241 23.1967  30
   4   1  13 16.0580 29.8814  19
  -4  -1 -13 8.11539 25.8284  18
  -4  -1 -14 149.286 29.2638  18
   4   1  14 119.977 22.2196  30
   4   1  15 32.2407 12.5272  30
   4   2 -17 78.0758 14.1782  31
  -4  -2  16 346.704 34.7492  46
   4   2 -16 362.266 32.3062  41
  -4  -2  16 254.194 45.2179  23
  -4  -2  16 326.550 51.3642  22
  -4  -2  15 159.922 29.9137  46
   4   2 -15 150.833 38.5509  20
  -4  -2  15 154.011 41.7371  23
  -4  -2  15 165.605 46.9893  22
   4   2 -15 190.296 25.5414  41
   4   2 -14 612.318 67.3592  20
  -4  -2  14 422.273 69.1653  22
  -4  -2  13-27.9220 43.8353  22
   4   2 -13-43.4401 30.2109  14
   4   2 -13 12.4874 20.2420  41
  -4  -2  13 21.6380 25.7289  46
   4   2 -12 210.853 28.5535  41
  -4  -2  12 179.575 57.8896  22
  -4  -2  12 116.354 31.1658  46
  -4  -2  11 10.0371 34.6491  12
  -4  -2  11 26.4525 26.8727  46
   4   2 -11 15.0912 20.5882  41
  -4  -2  10 95.0032 32.4065  17
  -4  -2  10 18.5270 22.6641  46
  -4  -2  10 45.2775 33.4878  12
   4   2 -10 41.5185 19.0627  41
  -4  -2   9 1116.69 99.2851  46
  -4  -2   9 1313.30 112.650  12
   4   2  -8-8.66682 14.4871  41
  -4  -2   8 8.71238 18.6201  46
   4   2  -7 6.64494 14.7028  41
  -4  -2   7 26.7716 19.6296  46
   4   2  -6 2309.83 164.729  41
  -4  -2   6 2509.81 166.385  46
  -4  -2   6 2656.89 176.091  13
  -4  -2   5 114.871 26.9051  13
  -4  -2   4 618.133 53.2724  16
  -4  -2   4 739.435 58.4058  15
  -4  -2   3 281.851 29.6415  16
  -4  -2   3 246.621 32.7740  15
   4   2  -2 480.319 38.2004   8
  -4  -2   2 605.786 53.9917  18
  -4  -2   2 588.235 47.9101  15
   4   2  -1 4308.20 281.178  19
  -4  -2   1 4041.57 285.824  18
  -4  -2   1 4125.80 283.118  15
   4   2   0 3853.06 250.463  19
  -4  -2   0 3449.85 254.548  18
  -4  -2  -1 2103.20 134.458  18
   4   2   1 1572.37 124.931  19
   4   2   2 7920.81 513.637  19
  -4  -2  -2 7389.19 516.640  18
   4   2   3 2411.65 173.316  19
  -4  -2  -3 2234.23 164.367  25
  -4  -2  -4 166.841 24.2730  25
  -4  -2  -4 133.238 33.5135  18
  -4  -2  -4 143.345 31.6964  14
  -4  -2  -5 1227.21 93.0832  25
  -4  -2  -5 1350.87 108.325  18
  -4  -2  -5 1318.08 105.966  14
  -4  -2  -6 442.012 61.5829  18
   4   2   6 580.426 50.8253  40
  -4  -2  -6 438.866 60.1143  14
  -4  -2  -7-4.75343 29.2882  18
  -4  -2  -7 12.6568 21.4515  25
   4   2   7 19.6616 22.2214  40
  -4  -2  -7 4.44609 30.4467  14
  -4  -2  -8 6647.82 453.134  18
   4   2   8 5718.43 431.771  40
  -4  -2  -8 6030.61 448.967  14
  -4  -2  -9 1674.77 146.955  18
  -4  -2  -9 1682.39 126.620  24
   4   2   9 1880.81 130.103  40
  -4  -2  -9 2001.29 150.053  14
  -4  -2 -10 1387.48 123.332  18
  -4  -2 -10 1390.93 102.516  24
   4   2  10 1493.38 106.041  40
  -4  -2 -10 1287.94 120.520  14
   4   2  11 594.706 73.6931  19
  -4  -2 -11 763.491 77.4297  18
  -4  -2 -11 825.132 77.9323  14
   4   2  12-19.8752 29.9383  19
   4   2  12 78.8011 23.8448  30
  -4  -2 -12 4.28578 27.4677  18
   4   2  12 31.6728 19.2642  34
  -4  -2 -12 22.9772 15.7404  24
   4   2  13 19.2566 19.5220  30
  -4  -2 -13 30.4975 24.3279  18
   4   2  14 12.0806 13.7521  30
   4   3 -17 146.837 17.8603  31
  -4  -3  16 70.1398 33.7366  23
   4   3 -16 127.128 20.3704  31
  -4  -3  16 109.509 36.3894  22
  -4  -3  16 113.551 20.4254  28
  -4  -3  15 149.419 45.6264  22
  -4  -3  15 139.429 44.0415  23
   4   3 -15 186.626 24.3392  41
   4   3 -15 96.8715 37.3211  20
  -4  -3  15 145.641 28.1013  46
   4   3 -14 51.7325 29.7771  14
  -4  -3  14-31.7135 40.9616  22
   4   3 -13 38.9025 21.1423  41
  -4  -3  13 6.65834 43.7954  22
  -4  -3  13 37.5525 26.6022  46
  -4  -3  12 528.743 60.0485  17
  -4  -3  12 488.879 49.2564  46
  -4  -3  12 361.110 69.0014  22
   4   3 -12 504.641 45.8323  41
  -4  -3  12 437.284 62.8918  12
   4   3 -11 572.638 50.5575  41
  -4  -3  11 648.549 69.6637  12
  -4  -3  11 547.662 53.1975  46
   4   3 -10 537.072 42.7954  41
  -4  -3  10 476.268 57.9534  12
   4   3  -9 394.051 38.5011  41
  -4  -3   9 529.349 56.9401  12
  -4  -3   9 434.810 42.1533  46
  -4  -3   8 2943.76 174.606  13
  -4  -3   8 2511.67 158.342  46
  -4  -3   7 55.7766 24.6533  13
  -4  -3   7 46.7658 20.5338  46
   4   3  -7 68.3383 16.2600  41
  -4  -3   6 114.177 22.4858  46
   4   3  -5 1132.66 76.0485  31
  -4  -3   5 1016.48 75.7450  28
  -4  -3   5 971.101 81.1380  16
  -4  -3   4 21945.5 1396.69  16
  -4  -3   4 20494.9 1398.52  15
  -4  -3   3 29657.0 1843.32  16
  -4  -3   3 26426.8 1844.45  15
  -4  -3   2 287.386 41.1412  18
  -4  -3   2 307.755 37.8998  15
  -4  -3   1 10104.7 635.049  15
  -4  -3   1 8934.98 635.747  18
  -4  -3   0 699.290 66.1272  18
  -4  -3  -1 755.594 75.7316  18
   4   3   1 772.927 63.6555  26
   4   3   2 437.808 47.4200  19
  -4  -3  -2 453.829 54.5995  18
  -4  -3  -2 542.500 42.3372  27
   4   3   3 4860.13 364.993  19
  -4  -3  -3 5186.54 372.393  18
  -4  -3  -3 5857.58 360.162  25
   4   3   4 11.8518 23.2852  19
  -4  -3  -4 9.19805 17.5943  25
  -4  -3  -4-12.1063 29.5366  18
  -4  -3  -5 662.626 78.5249  18
  -4  -3  -5 929.177 68.2131  25
  -4  -3  -6 353.491 39.5054  25
  -4  -3  -6 410.117 54.3407  14
   4   3   6 478.186 42.3893  40
  -4  -3  -6 369.451 53.6522  18
  -4  -3  -7 2986.19 246.514  18
   4   3   7 3478.84 229.893  40
  -4  -3  -7 3365.10 228.306  24
  -4  -3  -7 3346.61 246.583  14
  -4  -3  -8 230.425 28.6110  24
  -4  -3  -8 132.446 42.0359  18
   4   3   8 214.485 33.5375  40
  -4  -3  -9 115.857 39.7848  18
  -4  -3  -9 74.7969 22.4219  24
   4   3   9-4.53480 32.9497  19
   4   3   9 61.9098 28.2501  40
  -4  -3 -10 486.542 58.3459  18
   4   3  10 306.995 52.7350  19
   4   3  11 387.938 38.3203  34
  -4  -3 -11 376.435 35.1831  24
   4   3  11 296.554 46.5601  19
   4   3  12 73.2353 19.3990  34
   4   3  12 90.7930 22.3494  30
  -4  -3 -12 24.5441 24.1927  18
   4   3  13 10.0718 14.9370  30
   4   4 -18 85.9525 10.9101  31
   4   4 -17 27.6777 12.8749  31
   4   4 -16 316.650 30.6190  31
   4   4 -16 338.504 45.4900  20
  -4  -4  16 277.992 46.1252  23
  -4  -4  15 94.0933 21.0191  28
   4   4 -15 91.8437 20.4691  31
  -4  -4  15 38.1278 34.7368  23
  -4  -4  15 5.05219 36.2630  22
  -4  -4  14 53.4904 42.5390  23
  -4  -4  14-29.2631 40.7014  22
  -4  -4  14-16.4579 29.9064  17
  -4  -4  13 2265.51 181.068  17
  -4  -4  13 2506.12 189.311  12
  -4  -4  13 1981.96 165.655  46
  -4  -4  13 2333.53 191.290  22
   4   4 -13 2807.11 167.037  41
  -4  -4  12 208.329 45.8038  17
  -4  -4  12 238.664 55.8902  22
  -4  -4  12 333.427 37.1366  46
   4   4 -12 231.467 30.5324  41
  -4  -4  12 275.426 49.4878  12
  -4  -4  11 281.226 35.2668  46
   4   4 -11 189.376 27.6303  41
  -4  -4  11 175.652 43.3652  12
  -4  -4  10 1602.90 120.199  46
  -4  -4  10 1664.86 136.600  12
   4   4 -10 1711.89 118.885  41
  -4  -4   9 170.516 38.2297  13
   4   4  -9 197.671 24.9360  41
  -4  -4   9 206.623 30.2996  46
  -4  -4   8 2385.32 178.142  13
  -4  -4   7 421.147 39.3205  28
   4   4  -7 446.721 38.3546  31
  -4  -4   7 479.120 50.9312  13
  -4  -4   6 966.013 72.5420  28
  -4  -4   6 981.619 83.1896  13
  -4  -4   6 1130.69 82.7040  16
   4   4  -6 928.512 71.9858  31
  -4  -4   5 69.1263 25.4095  13
  -4  -4   5 86.5760 19.6838  28
   4   4  -5 119.288 19.2767  31
  -4  -4   5 66.4422 23.5945  16
  -4  -4   4 103.271 21.5162  28
  -4  -4   4 114.914 26.3994  16
   4   4  -4 159.236 20.5076  31
  -4  -4   3 391.929 37.8085  10
  -4  -4   3 477.035 34.8035  28
   4   4  -2 51.0838 15.0562  26
  -4  -4   2 31.8419 16.3829  27
  -4  -4   2 26.2582 29.4028  18
   4   4  -1 1047.89 74.8875  26
  -4  -4   1 1022.27 75.5888  27
  -4  -4   1 1074.27 90.4443  18
  -4  -4   0 218.928 25.8466  27
   4   4   0 223.508 24.9816  26
  -4  -4   0 271.144 39.2634  18
  -4  -4  -1 17.9189 16.4485  27
  -4  -4  -1 40.4504 26.9590  18
  -4  -4  -2 2868.84 238.086  18
  -4  -4  -2 3543.13 226.746  25
  -4  -4  -3 8.07526 20.9057  25
  -4  -4  -3 12.8222 27.0983  18
  -4  -4  -4 238.930 30.7427  25
  -4  -4  -4 147.502 39.6457  18
  -4  -4  -5 234.969 33.3337  25
   4   4   6 1804.59 134.172  40
  -4  -4  -6 1985.20 135.567  25
  -4  -4  -6 1741.78 150.848  18
   4   4   7 588.017 56.3947  40
  -4  -4  -7 646.880 53.8048  24
  -4  -4  -7 638.706 74.7261  18
   4   4   8 3319.29 211.879  40
  -4  -4  -8 3461.16 233.199  18
  -4  -4  -8 2741.45 207.501  24
  -4  -4  -9 368.313 53.9103  18
  -4  -4 -10 20.9351 16.6894  24
   4   4  10 27.7900 22.8570  40
  -4  -4 -10 8.60906 26.5479  18
  -4  -4 -11 163.371 32.7762  18
[truncated: 328,290 more chars]
